# Supplementary material for: The signature of HBV-related liver disease in peripheral blood mononuclear cell DNA methylation
Source: Clin Epigenetics. 2020 Jun 8;12:81. doi: 10.1186/s13148-020-00847-z (PMC7278209; doi:10.1186/s13148-020-00847-z)
Supplement: Supplementary file 2 — Additional file 2:. Supplementary table 2. Multivariate linear regression of 7888 CpG sites [file 13148_2020_847_MOESM2_ESM.csv]

Supplementary table 2. Multivariate linear regression of 7888 CpG sites
	Intercept	Group	Gender	Age	Smoking	Alcohol	CD8 T	CD4 T	NK	B cell	Mono	Gran	adj._Group	adj._Gender	adj._Age	adj._Smoking	adj._Alcohol	adj._CD8 T	adj._CD4 T	adj._NK	adj._B cell	adj._Mono	adj._Gran
cg00026222	0.1209105	3.042892E-09	0.5418054	0.8878017	0.9958776	0.7595814	0.03900119	0.04282942	0.04147566	0.05006755	0.04150163	0.04324254	2.4002332096E-05	4273.7609952	7002.9798096	7855.4825088	5991.5780832	307.64138672	337.83846496	327.16000608	394.9328344	327.36485744	341.09715552
cg00102714	0.804949	4.146204E-11	0.3108357	0.7213063	0.6262471	0.5180216	0.5653376	0.5562499	0.5737231	0.6074022	0.564427	0.5586192	3.2705257152E-07	2451.8720016	5689.6640944	4939.8371248	4086.1543808	4459.3829888	4387.6992112	4525.5278128	4791.1885536	4452.200176	4406.3882496
cg00152008	0.9301752	7.934215E-10	0.9700815	0.0806402	0.9305636	0.792905	0.662093	0.7051187	0.6990612	0.7091462	0.6909146	0.7134826	6.258508792E-06	7652.002872	636.0898976	7340.2856768	6254.43464	5222.589584	5561.9763056	5514.1947456	5593.7452256	5449.9343648	5627.9507488
cg00297950	0.8296318	9.392171E-11	0.2949802	0.06948117	0.7829971	0.3754843	0.6853428	0.7133672	0.7137566	0.6850105	0.6818162	0.7072485	7.4085444848E-07	2326.8038176	548.06746896	6176.2811248	2961.8201584	5405.9840064	5627.0404736	5630.1120608	5403.362824	5378.1661856	5578.776168
cg00309462	0.4517572	8.897451E-12	0.8912473	0.9385065	0.5365596	0.1845741	0.2982189	0.3136826	0.3217598	0.3003442	0.2786034	0.3152212	7.0183093488E-08	7030.1587024	7402.939272	4232.3821248	1455.9205008	2352.3506832	2474.3283488	2538.0413024	2369.1150496	2197.6236192	2486.4648256
cg00347677	0.8805193	7.192531E-09	0.7822973	0.1818417	0.6867719	0.7865043	0.791338	0.86522	0.833008	0.8885995	0.8455103	0.8510916	5.6734684528E-05	6170.7611024	1434.3673296	5417.2567472	6203.9459184	6242.074144	6824.85536	6570.767104	7009.272856	6669.3852464	6713.4105408
cg00503383	0.2736859	7.585107E-11	0.3248295	0.1821441	0.9006492	0.5902352	0.1770573	0.1962186	0.1818331	0.1757024	0.1836792	0.1929509	5.9831324016E-07	2562.255096	1436.7526608	7104.3208896	4655.7752576	1396.6279824	1547.7723168	1434.2994928	1385.9405312	1448.8615296	1521.9966992
cg00563824	0.5914109	1.188522E-09	0.4244486	0.4661789	0.6218801	0.1966141	0.3336188	0.3433275	0.3381471	0.3654316	0.3438752	0.3521035	9.375061536E-06	3348.0505568	3677.2191632	4905.3902288	1550.8920208	2631.5850944	2708.16732	2667.3043248	2882.5244608	2712.4875776	2777.392408
cg00583861	0.01253024	2.924274E-10	0.4322581	0.7078245	0.04957199	0.0346013	0.3725428	0.3589488	0.3382005	0.3787536	0.3608734	0.3687901	2.3066673312E-06	3409.6518928	5583.319656	391.02385712	272.9350544	2938.6176064	2831.3881344	2667.725544	2987.6083968	2846.5693792	2909.0163088
cg00959118	0.8741061	8.567577E-09	0.7426098	0.5716536	0.6200832	0.5969732	0.5598897	0.6278332	0.636401	0.692128	0.6069468	0.6320029	6.7581047376E-05	5857.7061024	4509.2035968	4891.2162816	4708.9246016	4416.4099536	4952.3482816	5019.931088	5459.505664	4787.5963584	4985.2388752
cg00960509	0.7684447	4.034206E-08	0.4414064	0.05653872	0.3401687	0.3383328	0.7813622	0.8883685	0.8768591	0.8786807	0.8604604	0.8528698	0.00031821816928	3481.8136832	445.97742336	2683.2507056	2668.7691264	6163.3850336	7007.450728	6916.6645808	6931.0333616	6787.3116352	6727.4369824
cg00973653	0.8124041	1.153579E-08	0.3061978	0.7642722	0.8648113	0.5371736	0.4621397	0.5193641	0.4919618	0.5292628	0.4990647	0.5030338	9.099431152E-05	2415.2882464	6028.5791136	6821.6315344	4237.2253568	3645.3579536	4096.7440208	3880.5946784	4174.8249664	3936.6223536	3967.9306144
cg01439876	0.9366331	3.587857E-09	0.3241857	0.3224098	0.8541912	0.4941258	0.6679348	0.7552672	0.6857043	0.7156324	0.7143029	0.7178674	2.8301016016E-05	2557.1768016	2543.1685024	6737.8601856	3897.6643104	5268.6697024	5957.5476736	5408.8355184	5644.9083712	5634.4212752	5662.5380512
cg01535698	0.4692034	8.532396E-09	0.8120097	0.4818856	0.9663469	0.8713808	0.3338661	0.3505399	0.3168704	0.3386461	0.3436477	0.35517	6.7303539648E-05	6405.1325136	3801.1136128	7622.5443472	6873.4517504	2633.5357968	2765.0587312	2499.4737152	2671.2404368	2710.6930576	2801.58096
cg01826367	0.4340485	7.445195E-13	0.7948238	0.2095597	0.877317	0.9772318	0.285656	0.2911122	0.3158517	0.3379448	0.2869125	0.2994183	5.872769816E-09	6269.5701344	1653.0069136	6920.276496	7708.4044384	2253.254528	2296.2930336	2491.4382096	2665.7085824	2263.1658	2361.8115504
cg02265318	0.359066	2.847992E-09	0.5969678	0.9439724	0.4030474	0.264223	0.164975	0.1737698	0.1634231	0.1857597	0.1725545	0.1761185	2.2464960896E-05	4708.8820064	7446.0542912	3179.2378912	2084.191024	1301.3228	1370.6961824	1289.0814128	1465.2725136	1361.109896	1389.222728
cg02287630	0.03885392	1.443071E-09	0.7870552	0.196743	0.1591863	0.07102771	0.1214574	0.09909165	0.1084279	0.0918646	0.09915391	0.1142028	1.1382944048E-05	6208.2914176	1551.908784	1255.6615344	560.26657648	958.0559712	781.6349352	855.2792752	724.6279648	782.12604208	900.8316864
cg02356786	0.7923692	9.855118E-12	0.2342966	0.9229023	0.5765059	0.3245931	0.6511642	0.6591908	0.7017115	0.6737121	0.6459202	0.6670905	7.7737170784E-08	1848.1315808	7279.8533424	4547.4785392	2560.3903728	5136.3832096	5199.6970304	5535.100312	5314.2410448	5095.0185376	5262.009864
cg02574509	0.2091735	3.481968E-10	0.9550118	0.6703321	0.4935334	0.5534817	0.1158134	0.1201739	0.1171585	0.1218193	0.1098509	0.1192991	2.7465763584E-06	7533.1330784	5287.5796048	3892.9914592	4365.8636496	913.5360992	947.9317232	924.146248	960.9106384	866.5038992	941.0313008
cg02582387	0.5606627	2.673962E-09	0.4945814	0.6214974	0.6021542	0.1841037	0.3878581	0.3942851	0.3953646	0.4178034	0.3873197	0.4070649	2.1092212256E-05	3901.2580832	4902.3714912	4749.7923296	1452.2099856	3059.4246928	3110.1208688	3118.6359648	3295.6332192	3055.1777936	3210.9279312
cg02892286	0.6309499	2.516016E-12	0.3714947	0.2701672	0.7730825	0.8812421	0.2860392	0.306124	0.2992692	0.3080782	0.3074007	0.3054515	1.9846334208E-08	2930.3501936	2131.0788736	6098.07476	6951.2376848	2256.2772096	2414.706112	2360.6354496	2430.1208416	2424.7767216	2409.401432
cg03142956	0.7696064	1.103956E-09	0.1957845	0.4861627	0.131421	0.4140232	0.441508	0.5043339	0.4681799	0.5163955	0.4558194	0.4997958	8.708004928E-06	1544.348136	3834.8513776	1036.648848	3265.8150016	3482.615104	3978.1858032	3693.0030512	4073.327704	3595.5034272	3942.3892704
cg03732087	0.2327526	1.768808E-09	0.1255497	0.0004681715	0.003207902	0.009873011	0.06110533	0.09345023	0.07405054	0.08378573	0.07550987	0.08119159	1.3952357504E-05	990.3360336	3.692936792	25.303930976	77.878310768	481.99884304	737.13541424	584.11065952	660.90183824	595.62185456	640.43926192
cg03745431	0.5203277	1.69928E-10	0.6266782	0.8529347	0.244503	0.03728811	0.3498734	0.3462889	0.3603033	0.407917	0.3259899	0.3673788	1.340392064E-06	4943.2376416	6727.9489136	1928.639664	294.12861168	2759.8013792	2731.5268432	2842.0724304	3217.649296	2571.4083312	2897.8839744
cg03936663	0.783996	7.075865E-11	0.4859643	0.7190978	0.4822111	0.286484	0.4881278	0.5254129	0.4869502	0.5254623	0.5301135	0.5305938	5.581442312E-07	3833.2863984	5672.2434464	3803.6811568	2259.785792	3850.3520864	4144.4569552	3841.0631776	4144.8466224	4181.535288	4185.3238944
cg04093381	0.1351606	3.089695E-10	0.5356061	0.008623095	0.5447163	0.6516059	0.987014	0.9770772	0.9984142	0.9746251	0.982404	0.9599023	2.437151416E-06	4224.8609168	68.01897336	4296.7221744	5139.8673392	7785.566432	7707.1849536	7875.4912096	7687.8427888	7749.202752	7571.7093424
cg04094653	0.3268737	1.663325E-09	0.5649123	0.1790506	0.9648815	0.7715805	0.2112884	0.2220802	0.222534	0.2302091	0.2079701	0.2344599	1.31203076E-05	4456.0282224	1412.3511328	7610.985272	6086.226984	1666.6428992	1751.7686176	1755.348192	1815.8893808	1640.4681488	1849.4196912
cg04241652	0.181429	4.676101E-11	0.6200684	0.4151163	0.3135065	0.9380237	0.1151823	0.1289673	0.1142316	0.1147473	0.1192618	0.1288011	3.6885084688E-07	4891.0995392	3274.4373744	2472.939272	7399.1309456	908.5579824	1017.2940624	901.0588608	905.1267024	940.7370784	1015.9830768
cg04258380	0.9562868	5.904092E-08	0.6979859	0.3090277	0.7263079	0.562823	0.6616531	0.7260676	0.6753349	0.7242553	0.7180612	0.7092197	0.00046571477696	5505.7127792	2437.6104976	5729.1167152	4439.547824	5219.1196528	5727.2212288	5327.0416912	5712.9258064	5664.0667456	5594.3249936
cg04510788	0.3276412	7.690984E-09	0.4955684	0.06985019	0.7193589	0.337189	0.1761571	0.200228	0.1719231	0.1962928	0.1928553	0.193023	6.0666481792E-05	3909.0435392	550.97829872	5674.3030032	2659.746832	1389.5272048	1579.398464	1356.1294128	1548.3576064	1521.2426064	1522.565424
cg04600984	0.072174	2.144785E-10	0.6682473	0.8089651	0.9252878	0.6672207	0.5779576	0.6080657	0.6114316	0.6471023	0.5773971	0.616137	1.691806408E-06	5271.1347024	6381.1167088	7298.6701664	5263.0368816	4558.9295488	4796.4222416	4822.9724608	5104.3429424	4554.5083248	4860.088656
cg04912843	0.02615572	1.337878E-09	0.4902006	0.1037734	0.9823735	0.3926178	0.01380568	0.01653566	0.01456069	0.01417244	0.01472891	0.01596281	1.0553181664E-05	3866.7023328	818.5645792	7748.962168	3096.9692064	108.89920384	130.43328608	114.85472272	111.79220672	116.18164208	125.91464528
cg04998420	0.5860008	3.222789E-09	0.09881297	0.8002788	0.8023304	0.9608651	0.2531147	0.2734799	0.2687339	0.3105568	0.2671165	0.2771764	2.5421359632E-05	779.43670736	6312.5991744	6328.7821952	7579.3039088	1996.5687536	2157.2094512	2119.7730032	2449.6720384	2107.014952	2186.3674432
cg05262634	0.7485707	9.364963E-11	0.7644915	0.2122191	0.2214055	0.02073714	0.7166663	0.7456209	0.7409765	0.6664715	0.7287407	0.7398029	7.3870828144E-07	6030.308952	1673.9842608	1746.446584	163.57456032	5653.0637744	5881.4576592	5844.822632	5257.127192	5748.3066416	5835.5652752
cg05369582	1.099891E-07	1.379232E-09	0.6717266	0.1125457	0.2153462	0.07600853	0.8446077	0.8158022	0.8626351	0.8673031	0.8369386	0.8366038	1.0879382016E-05	5298.5794208	887.7604816	1698.6508256	599.55528464	6662.2655376	6435.0477536	6804.4656688	6841.2868528	6601.7716768	6599.1307744
cg05387519	0.354511	1.669796E-10	0.5229125	0.4396482	0.5830768	0.639113	0.2019374	0.2313959	0.2165309	0.2312546	0.2150853	0.2337561	1.3171350848E-06	4124.7338	3467.9450016	4599.3097984	5041.323344	1592.8822112	1825.2508592	1707.9957392	1824.1362848	1696.5928464	1843.8681168
cg05697849	0.7025559	2.053688E-08	0.1133502	0.9143848	0.1888307	0.6473947	0.2791915	0.3152427	0.2876754	0.2897002	0.3039243	0.3049971	0.00016199490944	894.1063776	7212.6673024	1489.4965616	5106.6493936	2202.262552	2486.6344176	2269.1835552	2285.1551776	2397.3548784	2405.8171248
cg06206174	0.04979307	1.47125E-11	0.9556974	0.3701232	0.6999135	0.5422264	0.3680286	0.3919122	0.3661283	0.4555326	0.3946075	0.4140068	1.160522E-07	7538.5410912	2919.5318016	5520.917688	4277.0818432	2903.0095968	3091.4034336	2888.0200304	3593.2411488	3112.66396	3265.6856384
cg06515144	0.9980553	2.591248E-11	0.9300136	0.4466787	0.4635749	0.82432	0.7511637	0.7975827	0.7844382	0.7824576	0.7830575	0.812926	2.0439764224E-07	7335.9472768	3523.4015856	3656.6788112	6502.23616	5925.1792656	6291.3323376	6187.6485216	6172.0255488	6176.75756	6412.360288
cg06800235	0.2999052	1.986625E-13	0.9949042	0.225391	0.2049129	0.02672784	0.4518485	0.5245765	0.5006416	0.4923199	0.5083618	0.4650571	1.5670498E-09	7847.8043296	1777.884208	1616.3529552	210.82920192	3564.180968	4137.859432	3949.0609408	3883.4193712	4009.9578784	3668.3704048
cg06936155	0.6830425	4.089394E-09	0.7000788	0.3285128	0.3207731	0.6456619	0.5207654	0.5054683	0.4907133	0.5031289	0.508318	0.5152931	3.2257139872E-05	5522.2215744	2591.3089664	2530.2582128	5092.9810672	4107.7974752	3987.1339504	3870.7465104	3968.6807632	4009.612384	4064.6319728
cg06940705	0.8953834	5.86826E-08	0.8748855	0.2852086	0.4523877	0.8018449	0.6483802	0.7180697	0.6714551	0.7213411	0.6965228	0.7138759	0.0004628883488	6901.096824	2249.7254368	3568.4341776	6324.9525712	5114.4230176	5664.1337936	5296.4378288	5689.9385968	5494.1718464	5631.0530992
cg06960784	0.2248625	7.982828E-11	0.7781862	0.6157853	0.7639857	0.3411859	0.1491729	0.1637399	0.1581614	0.1590992	0.1542769	0.1675943	6.2968547264E-07	6138.3327456	4857.3144464	6026.3192016	2691.2743792	1176.6758352	1291.5803312	1247.5771232	1254.9744896	1216.9361872	1321.9838384
cg07091412	0.9076383	3.977185E-10	0.3854226	0.9921051	0.3581682	0.3554709	0.8845657	0.8814748	0.8860022	0.8844958	0.8609705	0.9121561	3.137203528E-06	3040.2134688	7825.7250288	2825.2307616	2803.9544592	6977.4542416	6953.0732224	6988.7853536	6976.9028704	6791.335304	7195.0873168
cg07167423	0.7534283	1.79537E-11	0.3615973	0.3199886	0.09668456	0.6034168	0.6600064	0.5520273	0.600764	0.6214585	0.5794841	0.5940988	1.416187856E-07	2852.2795024	2524.0700768	762.64780928	4759.7517184	5206.1304832	4354.3913424	4738.826432	4902.064648	4570.9705808	4686.2513344
cg07230107	0.5002154	3.509996E-09	0.3401296	0.06873776	0.8694921	0.9175878	0.6662167	0.6156603	0.6349721	0.6387414	0.6297569	0.6159699	2.7686848448E-05	2682.9422848	542.20345088	6858.5536848	7237.9325664	5255.1173296	4856.3284464	5008.6599248	5038.3921632	4967.5224272	4858.7705712
cg07346648	0.04584148	3.904065E-11	0.3201632	0.2605679	0.9505973	0.5233256	0.4000316	0.429169	0.4054741	0.4150384	0.4124664	0.4138682	3.079526472E-07	2525.4473216	2055.3595952	7498.3115024	4127.9923328	3155.4492608	3385.285072	3198.3797008	3273.8228992	3253.5349632	3264.5923616
cg07480647	0.2980787	3.83287E-10	0.7029964	0.7781345	0.5812395	0.9420566	0.4572343	0.4719735	0.4682543	0.4945374	0.4532976	0.4441801	3.023367856E-06	5545.2356032	6137.924936	4584.817176	7430.9424608	3606.6641584	3722.926968	3693.5899184	3900.9110112	3575.6114688	3503.6926288
cg07499546	0.8959485	1.344726E-10	0.2199719	0.3224778	0.4139694	0.7283008	0.4019158	0.3693203	0.3931525	0.3740325	0.3680943	0.3701845	1.0607198688E-06	1735.1383472	2543.7048864	3265.3906272	5744.8367104	3170.3118304	2913.1985264	3101.18692	2950.36836	2903.5278384	2920.015336
cg07536847	0.3377341	3.924667E-10	0.707911	0.3087885	0.8199229	0.5461558	0.1582564	0.1817613	0.1663388	0.2074552	0.1678637	0.1799086	3.0957773296E-06	5584.001968	2435.723688	6467.5518352	4308.0769504	1248.3264832	1433.7331344	1312.0804544	1636.4066176	1324.1088656	1419.1190368
cg07789132	0.7295094	1.702653E-11	0.9113872	0.6261125	0.3705585	0.23313	0.5114484	0.5105827	0.5042931	0.546051	0.5042867	0.5253207	1.3430526864E-07	7189.0222336	4938.7754	2922.965448	1838.92944	4034.3049792	4027.4763376	3977.8639728	4307.250288	3977.8134896	4143.7296816
cg07798137	4.080675E-06	4.96608E-09	0.8661998	0.5746778	0.3149061	0.8345812	0.8127485	0.7751261	0.8017031	0.808788	0.7874793	0.7894313	3.917243904E-05	6832.5840224	4533.0584864	2483.9793168	6583.1765056	6410.960168	6114.1946768	6323.8340528	6379.719744	6211.6367184	6227.0340944
cg08039585	0.001341009	4.313286E-11	0.4039178	0.7832862	0.7986148	0.9953129	0.6854227	0.6388431	0.6659609	0.6191121	0.6628007	0.6484299	3.4023199968E-07	3186.1036064	6178.5615456	6299.4735424	7851.0281552	5406.6142576	5039.1943728	5253.0995792	4883.5562448	5228.1719216	5114.8150512
cg08163163	0.0345505	3.252951E-11	0.1277863	0.3361511	0.9056121	0.4337016	0.9487561	0.8965174	0.9150683	0.9631261	0.8990898	0.9093367	2.5659277488E-07	1007.9783344	2651.5598768	7143.4682448	3421.0382208	7483.7881168	7071.7292512	7218.0587504	7597.1386768	7092.0203424	7172.8478896
cg08258582	0.08535932	1.940888E-11	0.9599973	0.7643031	0.2049858	0.1688839	0.04429686	0.04571166	0.03921384	0.04945442	0.05050082	0.04867567	1.5309724544E-07	7572.4587024	6028.8228528	1616.9279904	1332.1562032	349.41363168	360.57357408	309.31876992	390.09646496	398.35046816	383.95368496
cg08272731	0.9025221	1.204042E-11	0.5350739	0.238367	0.5308141	0.7014302	0.7035746	0.7286579	0.675471	0.7073017	0.7044458	0.7414208	9.497483296E-08	4220.6629232	1880.238896	4187.0616208	5532.8814176	5549.7964448	5747.6535152	5328.115248	5579.1958096	5556.6684704	5848.3272704
cg08473553	0.7647907	3.436149E-09	0.3060378	0.02470205	0.04664151	0.1828751	0.8945761	0.9573177	0.9549854	0.9891053	0.9296236	0.9291472	2.7104343312E-05	2414.0261664	194.8497704	367.90823088	1442.5187888	7056.4162768	7551.3220176	7532.9248352	7802.0626064	7332.8709568	7329.1131136
cg08706837	0.3013296	1.775572E-08	0.680843	0.0772304	0.008207916	0.005762149	0.08425147	0.1178656	0.1058517	0.1098043	0.1015591	0.107704	0.00014005711936	5370.489584	609.1933952	64.744041408	45.451831312	664.57559536	929.7238528	834.9582096	866.1363184	801.0981808	849.569152
cg08920610	0.08779923	7.446236E-10	0.4371468	0.1935072	0.9557193	0.8283311	0.05342296	0.056306	0.04638209	0.05971448	0.05493045	0.05910855	5.8735909568E-06	3448.2139584	1526.3847936	7538.7138384	6533.8757168	421.40030848	444.141728	365.86192592	471.02781824	433.2913896	466.2482424
cg09022943	0.298959	2.69261E-11	0.07481811	0.2169645	0.7055756	0.843165	0.1885398	0.2050778	0.1825187	0.1980138	0.1989162	0.2128674	2.123930768E-07	590.16525168	1711.415976	5565.5803328	6650.88552	1487.2019424	1617.6536864	1439.7075056	1561.9328544	1569.0509856	1679.0980512
cg09248345	0.8052492	2.412016E-12	0.894287	0.513376	0.5707758	0.4081994	0.6072847	0.628445	0.6083176	0.6122589	0.6189786	0.625839	1.9025982208E-08	7054.135856	4049.509888	4502.2795104	3219.8768672	4790.2617136	4957.17416	4798.4092288	4829.4982032	4882.5031968	4936.618032
cg09318375	0.7947175	1.298686E-07	0.05988308	0.3187956	0.1018216	0.1256262	0.3761375	0.4338562	0.4057753	0.4010128	0.414037	0.4025601	0.0010244035168	472.35773504	2514.6596928	803.1687808	990.9394656	2966.9726	3422.2577056	3200.7555664	3163.1889664	3265.923856	3175.3940688
cg09327714	0.5606162	1.861412E-09	0.5812185	0.3187093	0.6185717	0.6794304	0.787799	0.776524	0.7702757	0.7480603	0.7818482	0.7479185	1.4682817856E-05	4584.651528	2513.9789584	4879.2935696	5359.3469952	6214.158512	6125.221312	6075.9347216	5900.6996464	6167.2186016	5899.581128
cg09363587	0.4832271	7.524546E-10	0.469886	0.7994249	0.8777333	0.5593694	0.8902923	0.9011716	0.9472657	0.9157132	0.8828895	0.8791475	5.9353618848E-06	3706.460768	6305.8636112	6923.5602704	4412.3058272	7022.6256624	7108.4415808	7472.0318416	7223.1457216	6964.232376	6934.71548
cg09414948	0.2265564	2.461974E-10	0.8079509	0.5620514	0.7171333	0.3344889	0.6936273	0.7220376	0.6954699	0.7070341	0.7228105	0.7343918	1.9420050912E-06	6373.1166992	4433.4614432	5656.7474704	2638.4484432	5471.3321424	5695.4325888	5485.8665712	5577.0849808	5701.529224	5792.8825184
cg09786013	0.4237573	2.038786E-09	0.962553	0.7237246	0.9701599	0.6045239	0.2428227	0.2908626	0.2826765	0.2846983	0.2603249	0.279945	1.6081943968E-05	7592.618064	5708.7396448	7652.6212912	4768.4845232	1915.3854576	2294.3241888	2229.752232	2245.7001904	2053.4428112	2208.20616
cg10203375	0.7922978	5.16472E-13	0.1428315	0.7093517	0.8287412	0.7048351	0.8372866	0.885037	0.8695317	0.8186373	0.8368938	0.8608806	4.073931136E-09	1126.654872	5595.3662096	6537.1105856	5559.7392688	6604.5167008	6981.171856	6858.8660496	6457.4110224	6601.4182944	6790.6261728
cg10499176	0.2331669	1.440461E-10	0.7383899	0.4878232	0.8177445	0.4607427	0.120546	0.1350279	0.1140476	0.1340053	0.1319072	0.1362797	1.1362356368E-06	5824.4195312	3847.9494016	6450.368616	3634.3384176	950.866848	1065.1000752	899.6074688	1057.0338064	1040.4839936	1074.9742736
cg10512745	0.05673956	1.940203E-10	0.6824451	0.006501033	0.5464581	0.350884	0.02943017	0.03685032	0.03173899	0.03070481	0.03411371	0.03525918	1.5304321264E-06	5383.1269488	51.280148304	4310.4614928	2767.772992	232.14518096	290.67532416	250.35715312	242.19954128	269.08894448	278.12441184
cg10573018	0.6358569	3.282657E-09	0.5332119	0.8232743	0.9333224	0.2730545	0.8892771	0.8664151	0.8792557	0.8257161	0.873548	0.8452365	2.5893598416E-05	4205.9754672	6493.9876784	7362.0470912	2153.853896	7014.6177648	6834.2823088	6935.5689616	6513.2485968	6890.546624	6667.225512
cg10630240	0.9940171	8.242116E-10	0.7771571	0.64355	0.8178133	0.5716359	0.741077	0.7594999	0.7639705	0.8185706	0.7534981	0.7830438	6.5013811008E-06	6130.2152048	5076.3224	6450.9113104	4509.0639792	5845.615376	5990.9352112	6026.199304	6456.8848928	5943.5930128	6176.6494944
cg10703826	0.5380129	6.329666E-10	0.9142642	0.2861834	0.7527431	0.3939411	0.3387973	0.3590796	0.338027	0.3443455	0.3437609	0.360953	4.9928405408E-06	7211.7160096	2257.4146592	5937.6375728	3107.4073968	2672.4331024	2832.4198848	2666.356976	2716.197304	2711.5859792	2847.197264
cg10773982	0.6593404	5.829365E-09	0.3587709	0.08397999	0.9827909	0.2151934	0.4125845	0.5009893	0.4617219	0.4440566	0.4670467	0.4524208	4.598203112E-05	2829.9848592	662.43416112	7752.2546192	1697.4455392	3254.466536	3951.8035984	3642.0623472	3502.7184608	3684.0643696	3568.6952704
cg10879116	0.06073241	1.411178E-12	0.383762	0.03350716	0.06034449	0.9766148	0.01782689	0.022127	0.02091673	0.02204419	0.01784676	0.02097506	1.1131372064E-08	3027.114656	264.30447808	475.99733712	7703.5375424	140.61850832	174.537776	164.99116624	173.88457072	140.77524288	165.45127328
cg10943191	0.7235863	3.172209E-09	0.9293982	0.7010634	0.7995125	0.4284681	0.4579692	0.4479052	0.4687496	0.5179505	0.4658592	0.4689631	2.5022384592E-05	7331.0930016	5529.9880992	6306.5546	3379.7563728	3612.4610496	3533.0762176	3697.4968448	4085.593544	3674.6973696	3699.1809328
cg11379081	0.8811254	3.138009E-11	0.848354	0.8196872	0.3270631	0.2871769	0.5383856	0.5435883	0.5314265	0.5594629	0.5514616	0.5659981	2.4752614992E-07	6691.816352	6465.6926336	2579.8737328	2265.2513872	4246.7856128	4287.8245104	4191.892232	4413.0433552	4349.9291008	4464.5930128
cg11395536	0.3997981	3.065399E-09	0.008383901	0.04892037	0.1438578	0.6650997	0.1410611	0.1613247	0.1605565	0.1812674	0.1591385	0.1544481	2.4179867312E-05	66.132211088	385.88387856	1134.7503264	5246.3064336	1112.6899568	1272.5292336	1266.469672	1429.8372512	1255.284488	1218.2866128
cg11415975	0.2646727	7.901472E-10	0.4078111	0.6892669	0.4276933	0.1510712	0.1692073	0.1787622	0.1590629	0.154068	0.1831065	0.1672707	6.2326811136E-06	3216.8139568	5436.9373072	3373.6447504	1191.6496256	1334.7071824	1410.0762336	1254.6881552	1215.288384	1444.344072	1319.4312816
cg11423323	0.8468922	5.542781E-12	0.1826127	0.372682	0.8807136	0.6488455	0.674351	0.6710111	0.6505492	0.6421601	0.6977111	0.6822372	4.3721456528E-08	1440.4489776	2939.715616	6947.0688768	5118.093304	5319.280688	5292.9355568	5131.5320896	5065.3588688	5503.5451568	5381.4870336
cg11586600	0.7431738	1.70468E-08	0.2149947	0.9715791	0.4710633	0.3523569	0.5622649	0.6054663	0.6042213	0.5857982	0.5785788	0.5920644	0.0001344651584	1695.8781936	7663.8159408	3715.7473104	2779.3912272	4435.1455312	4775.9181744	4766.0976144	4620.7762016	4563.8295744	4670.2039872
cg11713664	0.5651723	5.02388E-09	0.1740592	0.448347	0.3220002	0.6427207	0.1921965	0.2138301	0.2200719	0.2575113	0.193158	0.2190459	3.962836544E-05	1372.9789696	3536.561136	2539.9375776	5069.7808816	1516.045992	1686.6918288	1735.9271472	2031.2491344	1523.630304	1727.8340592
cg11823511	0.8020224	1.04654E-09	0.5163647	0.06110507	0.7265054	0.9498793	0.5697879	0.6401216	0.5932773	0.6250007	0.6146433	0.6368491	8.25510752E-06	4073.0847536	481.99679216	5730.6745952	7492.6479184	4494.4869552	5049.2791808	4679.7713424	4930.0055216	4848.3063504	5023.4657008
cg12267222	0.6693115	1.090896E-09	0.8896541	0.8705162	0.5187218	0.07344969	0.3820342	0.3846089	0.4018475	0.4336433	0.3781938	0.3983513	8.604987648E-06	7017.5915408	6866.6317856	4091.6775584	579.37115472	3013.4857696	3033.7950032	3169.77308	3420.5783504	2983.1926944	3142.1950544
cg12297374	0.1306335	8.824275E-12	0.997831	0.9668727	0.9656068	0.1022926	0.6029609	0.6302346	0.6384845	0.6468533	0.6239623	0.6338128	6.96058812E-08	7870.890928	7626.6918576	7616.7064384	806.8840288	4756.1555792	4971.2905248	5036.365736	5102.3788304	4921.8146224	4999.5153664
cg12391690	0.2706371	5.942544E-08	0.9558622	0.05920738	0.2772346	0.1797975	0.1642821	0.2004877	0.1834732	0.2042926	0.1817167	0.1929642	0.00046874787072	7539.8410336	467.02781344	2186.8265248	1418.24268	1295.8572048	1581.4469776	1447.2366016	1611.4600288	1433.3813296	1522.1016096
cg12475759	0.6054023	2.205781E-10	0.0196928	0.01754333	0.05647363	0.4526506	0.2350095	0.3168755	0.2966338	0.283987	0.3070725	0.2977839	1.7399200528E-06	155.3368064	138.38178704	445.46399344	3570.5079328	1853.754936	2499.513944	2339.8474144	2240.089456	2422.18788	2348.9194032
cg12479878	0.1977649	1.964046E-10	0.009632584	0.723527	0.6827996	0.8603041	0.08935258	0.108214	0.08777909	0.09981102	0.1101575	0.1077793	1.5492394848E-06	75.981822592	5707.180976	5385.9232448	6786.0787408	704.81315104	853.592032	692.40146192	787.30932576	868.92236	850.1631184
cg12480034	0.2858261	1.072698E-09	0.8157845	0.8393041	0.7932899	0.9403678	0.131273	0.1357349	0.1342675	0.1628013	0.1320091	0.1438392	8.461441824E-06	6434.908136	6620.4307408	6257.4707312	7417.6212064	1035.481424	1070.6768912	1059.10204	1284.1766544	1041.2877808	1134.6036096
cg12756396	0.155572	7.514944E-12	0.1507119	0.03267985	0.8643063	0.748657	0.06748316	0.08105697	0.06760106	0.07218811	0.07275954	0.07802083	5.9277878272E-08	1188.8154672	257.7786568	6817.6480944	5905.406416	532.30716608	639.37737936	533.23716128	569.41981168	573.92725152	615.42830704
cg13198269	0.1134612	4.039418E-10	0.8455626	0.3405325	0.8416783	0.08668468	0.05564281	0.05850055	0.05708031	0.05212298	0.05998671	0.05497804	3.1862929184E-06	6669.7977888	2686.12036	6639.1584304	683.76875584	438.91048528	461.4523384	450.24948528	411.14606624	473.17516848	433.66677952
cg13214309	0.002467027	1.845808E-09	0.9308454	0.616694	0.6100509	0.155585	0.8375997	0.7897169	0.8084899	0.7344483	0.8206941	0.7823591	1.4559733504E-05	7342.5085152	4864.482272	4812.0814992	1227.25448	6606.9864336	6229.2869072	6377.3683312	5793.3281904	6473.6350608	6171.2485808
cg13494355	0.01150764	2.543259E-11	0.5317002	0.201922	0.898986	0.3358117	0.991984	0.9812085	0.9783019	0.9777592	0.9765324	0.9930787	2.0061226992E-07	4194.0511776	1592.760736	7091.201568	2648.8826896	7824.769792	7739.772648	7716.8453872	7712.5645696	7702.8875712	7833.4047856
cg13849378	0.06940049	4.189354E-09	0.9963739	0.9590303	0.849843	0.8360491	0.03949918	0.04537147	0.03930193	0.04154172	0.04189613	0.04484203	3.3045624352E-05	7859.3973232	7564.8310064	6703.561584	6594.7553008	311.56953184	357.89015536	310.01362384	327.68108736	330.47667344	353.71393264
cg13878066	0.002841581	1.276738E-10	0.329807	0.4175326	0.7623837	0.6770683	0.06968526	0.06545249	0.06680232	0.06936357	0.07085304	0.07582972	1.0070909344E-06	2601.517616	3293.4971488	6013.6826256	5340.7147504	549.67733088	516.28924112	526.93670016	547.13984016	558.88877952	598.14483136
cg13935009	0.02181073	3.236895E-10	0.03188718	0.6547904	0.02738011	0.2290611	0.2292419	0.2071687	0.213573	0.2589293	0.2194809	0.2231718	2.553262776E-06	251.52607584	5164.9866752	215.97430768	1806.8339568	1808.2601072	1634.1467056	1684.663824	2042.4343184	1731.2653392	1760.3791584
cg13969001	0.135829	6.22858E-09	0.3575591	0.2359791	0.7803341	0.65349	0.08455887	0.09585212	0.08414622	0.09537482	0.09350716	0.09778425	4.913103904E-05	2820.4261808	1861.4031408	6155.2753808	5154.72912	667.00036656	756.08152256	663.74538336	752.31658016	737.58447808	771.322164
cg13985485	0.09469308	2.098067E-09	0.2815102	0.04382955	0.8223597	0.8126056	0.04863829	0.06173155	0.04999315	0.05457674	0.05243269	0.05791169	1.6549552496E-05	2220.5524576	345.7274904	6486.7733136	6409.8329728	383.65883152	486.9384664	394.3459672	430.50132512	413.58905872	456.80741072
cg14156405	0.08621438	2.061735E-10	0.8341541	0.8328173	0.8906749	0.1957399	0.05336329	0.0517602	0.05023776	0.05021439	0.04979284	0.05560652	1.626296568E-06	6579.8075408	6569.2628624	7025.6436112	1543.9963312	420.92963152	408.2844576	396.27545088	396.09110832	392.76592192	438.62422976
cg14657520	0.361617	3.802796E-10	0.6774455	0.3356003	0.6686085	0.8186466	0.488221	0.4950336	0.4940093	0.4863208	0.4963792	0.4799991	2.9996454848E-06	5343.690104	2647.2151664	5273.983848	6457.4843808	3851.087248	3904.8250368	3896.7453584	3836.0984704	3915.4391296	3786.2329008
cg14712186	0.1879501	1.005452E-12	0.6333203	0.05907009	0.9863856	0.3086843	0.1191216	0.1299578	0.1145456	0.123309	0.1298063	0.1277277	7.931005376E-09	4995.6305264	465.94486992	7780.6096128	2434.9017584	939.6311808	1025.1071264	903.5356928	972.661392	1023.9120944	1007.5160976
cg14853922	0.7950941	7.975909E-10	0.1491645	0.8531314	0.3749632	0.8517459	0.3755296	0.3930224	0.39481	0.410095	0.3966519	0.3900818	6.2913970192E-06	1176.609576	6729.5004832	2957.7097216	6718.5716592	2962.1774848	3100.1606912	3114.26128	3234.82936	3128.7901872	3076.9652384
cg14859204	0.09125569	6.758932E-09	0.9755826	0.7315053	0.558342	0.7162068	0.04493006	0.04865901	0.04277847	0.0518389	0.04729836	0.04789951	5.3314455616E-05	7695.3955488	5770.1138064	4404.201696	5649.4392384	354.40831328	383.82227088	337.43657136	408.9052432	373.08946368	377.83133488
cg14991984	0.3445117	2.018467E-11	0.3910108	0.3186699	0.6932542	0.8731034	0.244184	0.2724	0.249948	0.2423375	0.2431615	0.2613453	1.5921667696E-07	3084.2931904	2513.6681712	5468.3891296	6887.0396192	1926.123392	2148.6912	1971.589824	1911.5582	1918.057912	2061.4917264
cg14995036	0.3394561	9.29708E-09	0.7566055	0.8678897	0.5904694	0.421326	0.2305406	0.2438698	0.2365847	0.2591121	0.2461018	0.2500222	7.333536704E-05	5968.104184	6845.9139536	4657.6226272	3323.419488	1818.5042528	1923.6449824	1866.1801136	2043.8762448	1941.2509984	1972.1751136
cg15061530	0.7260494	5.498751E-11	0.5947089	0.7720503	0.4299709	0.1421677	0.5183329	0.5249253	0.5204042	0.56424	0.5110004	0.5642815	4.3374147888E-07	4691.0638032	6089.9327664	3391.6104592	1121.4188176	4088.6099152	4140.6107664	4104.9483296	4450.72512	4030.7711552	4451.052472
cg15082028	0.2559783	7.247991E-10	0.08202644	0.03591205	0.1269176	0.2332379	0.160001	0.1905355	0.1809504	0.1722006	0.1825999	0.1833367	5.7172153008E-06	647.02455872	283.2742504	1001.1260288	1839.7805552	1262.087888	1502.944024	1427.3367552	1358.3183328	1440.3480112	1446.1598896
cg15108705	0.7983538	6.712574E-09	0.8911708	0.2800409	0.2276258	0.7274693	0.5785754	0.6194399	0.5841343	0.6138738	0.6046279	0.6169608	5.2948783712E-05	7029.5552704	2208.9626192	1795.5123104	5738.2778384	4563.8027552	4886.1419312	4607.6513584	4842.2365344	4769.3048752	4866.5867904
cg15213210	0.5949179	1.510723E-11	0.4852453	0.2384658	0.1712707	0.4441064	0.871979	0.8857694	0.9045928	0.9150882	0.8553705	0.8698248	1.1916583024E-07	3827.6149264	1881.0182304	1350.9832816	3503.1112832	6878.170352	6986.9490272	7135.4280064	7218.2157216	6747.162504	6861.1780224
cg15386773	0.9243728	1.072427E-10	0.5484251	0.8099598	0.8055526	0.1494737	0.6356805	0.628906	0.6449955	0.6874768	0.634714	0.6644615	8.459304176E-07	4325.9771888	6388.9629024	6354.1989088	1179.0485456	5014.247784	4960.810528	5087.724504	5422.8169984	5006.624032	5241.272312
cg15498134	0.6928956	3.556648E-10	0.2877766	0.2413463	0.4139152	0.1699358	0.9750622	0.9468984	0.9443987	0.9005753	0.9452125	0.924529	2.8054839424E-06	2269.9818208	1903.7396144	3264.9630976	1340.4535904	7691.2906336	7469.1345792	7449.4169456	7103.7379664	7455.8362	7292.684752
cg15617155	0.9807707	4.629894E-09	0.4129896	0.1686181	0.9872098	0.4308934	0.7238438	0.7483791	0.7379201	0.7452815	0.760233	0.7707988	3.6520603872E-05	3257.6619648	1330.0595728	7787.1109024	3398.8871392	5709.6798944	5903.2143408	5820.7137488	5878.780472	5996.717904	6080.0609344
cg15654259	0.08862966	1.618375E-10	0.3955963	0.1196253	0.7540347	0.3654267	0.05101707	0.04788819	0.04489089	0.06035731	0.05142772	0.05093287	1.2765742E-06	3120.4636144	943.6043664	5947.8257136	2882.4858096	402.42264816	377.74204272	354.09934032	476.09846128	405.66185536	401.75847856
cg15685834	0.137726	1.183045E-12	0.1911827	0.05496214	0.801265	0.6717015	0.06899597	0.06742529	0.05836334	0.0652715	0.06583915	0.06982295	9.33185896E-09	1508.0491376	433.54136032	6320.37832	5298.381432	544.24021136	531.85068752	460.37002592	514.861592	519.3392152	550.7634296
cg15900248	0.1440457	5.098816E-11	0.9986082	0.7704551	0.5526888	0.1660612	0.0870849	0.0958308	0.08629823	0.09114237	0.08889857	0.09359856	4.0219460608E-07	7877.0214816	6077.3498288	4359.6092544	1309.8907456	686.9256912	755.9133504	680.72043824	718.93101456	701.23192016	738.30544128
cg16033941	0.7435252	1.273962E-11	0.1126144	0.2292814	0.7981047	0.6731815	0.5055383	0.5398242	0.5448939	0.5568183	0.5061137	0.5363835	1.0049012256E-07	888.3023872	1808.5716832	6295.4498736	5310.055672	3987.6861104	4258.1332896	4298.1230832	4392.1827504	3992.2248656	4230.993048
cg16047670	0.3468532	2.619432E-09	0.9326914	0.982057	0.7693903	0.6475055	0.2489473	0.2600223	0.2829417	0.2917113	0.252874	0.2668646	2.0662079616E-05	7357.0697632	7746.465616	6068.9506864	5107.523384	1963.6963024	2051.0559024	2231.8441296	2301.0187344	1994.670112	2105.0279648
cg16115720	0.8614282	4.725837E-09	0.8373235	0.6155322	0.391508	0.2878748	0.6869553	0.7170951	0.7025035	0.7463369	0.7073066	0.729985	3.7277402256E-05	6604.807768	4855.3179936	3088.215104	2270.7564224	5418.7034064	5656.4461488	5541.347608	5887.1054672	5579.2344608	5758.12168
cg16116512	0.0333582	1.032283E-10	0.7561546	0.1210219	0.4916623	0.1767494	0.01489764	0.02055518	0.01740785	0.01954758	0.01815379	0.01960144	8.142648304E-07	5964.5474848	954.6207472	3878.2322224	1394.1992672	117.51258432	162.13925984	137.3131208	154.19131104	143.19709552	154.61615872
cg16305186	0.02188656	2.158938E-10	0.2218226	0.5760721	0.07309092	0.8495171	0.04656883	0.03924151	0.04706691	0.03947749	0.04110129	0.04360665	1.7029702944E-06	1749.7366688	4544.0567248	576.54117696	6700.9908848	367.33493104	309.53703088	371.26378608	311.39844112	324.20697552	343.9692552
cg16348470	0.4342054	1.814748E-12	0.6788946	0.3534477	0.2807626	0.1871238	0.285643	0.2731976	0.2651703	0.2996192	0.2879177	0.2976135	1.4314732224E-08	5355.1206048	2787.9954576	2214.6553888	1476.0325344	2253.151984	2154.9826688	2091.6633264	2363.3962496	2271.0948176	2347.575288
cg16530596	0.9032018	5.732716E-09	0.6958894	0.9459981	0.4805097	0.4975231	0.2625554	0.2396495	0.2564712	0.2027252	0.2558411	0.2522632	4.5219663808E-05	5489.1755872	7462.0330128	3790.2605136	3924.4622128	2071.0369952	1890.355256	2023.0448256	1599.0963776	2018.0745968	1989.8521216
cg16558908	0.7480191	1.020221E-08	0.313989	0.43102	0.691161	0.07171554	0.3289909	0.3800578	0.3423769	0.3769509	0.3894757	0.3709874	8.047503248E-05	2476.745232	3399.88576	5451.877968	565.69217952	2595.0802192	2997.8959264	2700.6689872	2973.3886992	3072.1843216	2926.3486112
cg16575694	0.1526684	2.465109E-09	0.8871188	0.7261798	0.2808453	0.2862759	0.7092489	0.7543693	0.7222657	0.8094934	0.7503358	0.7826522	1.9444779792E-05	6997.5930944	5728.1062624	2215.3077264	2258.1442992	5594.5553232	5950.4650384	5697.2318416	6385.2839392	5918.6487904	6173.5605536
cg16681083	2.833037E-08	8.848106E-10	0.7222118	0.9918897	0.3419363	0.3674944	0.5067667	0.4930846	0.4783182	0.5060964	0.4823191	0.507672	6.9793860128E-06	5696.8066784	7824.0259536	2697.1935344	2898.7958272	3997.3757296	3889.4513248	3772.9739616	3992.0884032	3804.5330608	4004.516736
cg16899920	0.131667	1.892008E-09	0.9077693	0.870248	0.484585	0.4609305	0.07956768	0.08769773	0.08005887	0.08880013	0.07971242	0.09038548	1.4924159104E-05	7160.4842384	6864.516224	3822.40648	3635.819784	627.62985984	691.75969424	631.50436656	700.45542544	628.77156896	712.96066624
cg17012160	0.6597906	7.611919E-10	0.96569	0.9140312	0.3938384	0.8228435	0.4731191	0.5018997	0.4654414	0.4982829	0.4953093	0.5048122	6.0042817072E-06	7617.36272	7209.8781056	3106.5972992	6490.589528	3731.9634608	3958.9848336	3671.4017632	3930.4555152	3906.9997584	3981.9586336
cg17014953	0.5423384	2.506099E-08	0.2328798	0.9687889	0.587062	0.4560255	0.9272858	0.9059314	0.92141	0.8851385	0.9420248	0.9035975	0.00019768108912	1836.9558624	7641.8068432	4630.745056	3597.129144	7314.4303904	7145.9868832	7268.08208	6981.972488	7430.6916224	7127.57708
cg17028105	0.9012498	8.622434E-11	0.6535937	0.865501	0.9220319	0.7677975	0.6070077	0.6942289	0.6549856	0.712642	0.6740667	0.6941279	6.8013759392E-07	5155.5471056	6827.071888	7272.9876272	6056.38668	4788.0767376	5476.0775632	5166.5264128	5621.320096	5317.0381296	5475.2808752
cg17105834	0.3431111	4.004068E-13	0.4843936	0.7602739	0.1128926	0.2169648	0.2107095	0.2217921	0.2110162	0.2185072	0.2180449	0.2278551	3.1584088384E-09	3820.8967168	5997.0405232	890.4968288	1711.4183424	1662.076536	1749.4960848	1664.4957856	1723.5847936	1719.9381712	1797.3210288
cg17284804	0.4555882	1.025768E-10	0.692929	0.7944409	0.3302888	0.2292446	0.2461022	0.2764779	0.2720785	0.2783544	0.2635598	0.2819289	8.091257984E-07	5465.823952	6266.5498192	2605.3180544	1808.2814048	1941.2541536	2180.8576752	2146.155208	2195.6595072	2078.9597024	2223.8551632
cg17477162	0.2704817	7.163485E-09	0.6157034	0.2398438	0.6928668	0.9110405	0.1532553	0.1749632	0.1685386	0.1826277	0.1698919	0.1839849	5.650556968E-05	4856.6684192	1891.8878944	5465.3333184	7186.287464	1208.8778064	1380.1097216	1329.4324768	1440.5672976	1340.1073072	1451.2728912
cg17484671	0.1228065	1.665414E-10	0.3032719	0.0873562	0.8390892	0.9890232	0.06615659	0.07903501	0.06515802	0.08103191	0.07566399	0.07898143	1.3136785632E-06	2392.2087472	689.0657056	6618.7356096	7801.4150016	521.84318192	623.42815888	513.96646176	639.17970608	596.83755312	623.00551984
cg17603689	0.7320228	2.311652E-09	0.6988863	0.4471618	0.7092264	0.3533208	0.8947705	0.9056175	0.9009127	0.9785453	0.9046236	0.936425	1.8234310976E-05	5512.8151344	3527.2122784	5594.3778432	2786.9944704	7057.949704	7143.51084	7106.3993776	7718.7653264	7135.6709568	7386.5204
cg17755208	0.6855207	1.985657E-11	0.5651627	0.08723358	0.624145	0.2652305	0.4339265	0.484559	0.4381632	0.4446892	0.4522938	0.4694283	1.5662862416E-07	4458.0033776	688.09847904	4923.25576	2092.138184	3422.812232	3822.201392	3456.2313216	3507.7084096	3567.6934944	3702.8504304
cg17800654	0.3308052	4.865651E-09	0.6738326	0.0534196	0.9020391	0.7757588	0.1829064	0.2192779	0.193414	0.2138115	0.2120377	0.2151714	3.8380255088E-05	5315.1915488	421.3738048	7115.2844208	6119.1854144	1442.7656832	1729.6640752	1525.649632	1686.545112	1672.5533776	1697.2720032
cg17934824	0.2923113	7.854619E-09	0.9404435	0.2632996	0.780234	0.8717998	0.211597	0.2256614	0.2123372	0.220125	0.2280797	0.228295	6.1957234672E-05	7418.218328	2076.9072448	6154.485792	6876.7568224	1669.077136	1780.0171232	1674.9158336	1736.346	1799.0926736	1800.79096
cg18027784	0.006168727	1.40107E-11	0.4898838	0.6041306	0.1057042	0.5408443	0.1771384	0.1668479	0.16296	0.1730091	0.1806427	0.1726167	1.105164016E-07	3864.2034144	4765.3821728	833.7947296	4266.1798384	1397.2676992	1316.0962352	1285.42848	1364.6957808	1424.9096176	1361.6005296
cg18122419	0.298387	8.521109E-11	0.8641813	0.09508269	0.6966641	0.1814187	0.1466444	0.1464435	0.1580992	0.1481141	0.1450964	0.1485132	6.7214507792E-07	6816.6620944	750.01225872	5495.2864208	1431.0307056	1156.7310272	1155.146328	1247.0864896	1168.3240208	1144.5204032	1171.4721216
cg18235734	0.6943118	1.058136E-11	0.7289312	0.3457422	0.3333273	0.2996032	0.507541	0.5194559	0.5013455	0.500999	0.5041603	0.5187417	8.346576768E-08	5749.8093056	2727.2144736	2629.2857424	2363.2700416	4003.483408	4097.4681392	3954.613304	3951.880112	3976.8164464	4091.8345296
cg18276638	0.2668068	3.381569E-10	0.7418121	0.2151197	0.1823903	0.3240526	0.1789589	0.1847604	0.1694011	0.1784072	0.1777699	0.182962	2.6673816272E-06	5851.4138448	1696.8641936	1438.6946864	2556.1269088	1411.6278032	1457.3900352	1336.2358768	1407.2759936	1402.2489712	1443.204256
cg18344652	0.4964005	3.814255E-10	0.5596178	0.4799773	0.5466249	0.3270068	0.2754505	0.3027977	0.3009221	0.3289811	0.2925012	0.3107246	3.008684344E-06	4414.2652064	3786.0609424	4311.7772112	2579.4296384	2172.753544	2388.4682576	2373.6735248	2595.0029168	2307.2494656	2450.9956448
cg18375860	0.5199884	2.176095E-10	0.6565788	0.01798621	0.5359964	0.5403766	0.3621572	0.4029942	0.3647407	0.3522805	0.3802979	0.3947427	1.716503736E-06	5179.0935744	141.87522448	4227.9396032	4262.4906208	2856.6959936	3178.8182496	2877.0746416	2778.788584	2999.7898352	3113.7304176
cg18382599	0.7607072	2.720072E-09	0.08376293	0.4686693	0.9750481	0.1987255	0.3267796	0.350484	0.3391692	0.3532205	0.3537494	0.3413269	2.1455927936E-05	660.72199184	3696.8634384	7691.1794128	1567.546744	2577.6374848	2764.617792	2675.3666496	2786.203304	2790.3752672	2692.3865872
cg18395777	0.1519051	5.439943E-10	0.7305515	0.2297355	0.7730609	0.6916624	0.04981971	0.05990306	0.06498754	0.06557692	0.05620377	0.05836597	4.2910270384E-06	5762.590232	1812.153624	6097.9043792	5455.8330112	392.97787248	472.51533728	512.62171552	517.27074496	443.33533776	460.39077136
cg18789663	0.8933617	1.086518E-08	0.9800811	0.3290533	0.5431873	0.6593912	0.5574812	0.6097294	0.5945033	0.6139638	0.5836973	0.610182	8.570453984E-05	7730.8797168	2595.5724304	4284.6614224	5201.2777856	4397.4117056	4809.5455072	4689.4420304	4842.9464544	4604.2043024	4813.115616
cg18935813	0.1293111	5.199402E-09	0.6727597	0.6444871	0.8960298	0.6830544	0.08608215	0.09721638	0.09702729	0.096951	0.08892786	0.09725716	4.1012882976E-05	5306.7285136	5083.7142448	7067.8830624	5387.9331072	679.0159992	766.84280544	765.35126352	764.749488	701.46295968	767.16447808
cg19025786	0.0297595	7.487945E-13	0.4206271	0.707351	0.1541756	0.3873049	0.4218174	0.4093118	0.4176473	0.425863	0.4015184	0.4210952	5.906491016E-09	3317.9065648	5579.584688	1216.1371328	3055.0610512	3327.2956512	3228.6514784	3294.4019024	3359.207344	3167.1771392	3321.5989376
cg19027619	0.7619736	8.854421E-10	0.1788353	0.8391679	0.6102177	0.4689336	0.9313276	0.962931	0.9795831	0.9884655	0.9243535	0.9496714	6.9843672848E-06	1410.6528464	6619.3563952	4813.3972176	3698.9482368	7346.3121088	7595.599728	7726.9514928	7797.015864	7291.300408	7491.0080032
cg19166660	0.1675957	8.166313E-11	0.01561834	0.03433588	0.04988322	0.01522723	0.3096892	0.262578	0.3041099	0.3196965	0.2832778	0.2892899	6.4415876944E-07	123.19746592	270.84142144	393.47883936	120.11239024	2442.8284096	2071.215264	2398.8188912	2521.765992	2234.4952864	2281.9187312
cg19304150	0.2292086	1.655041E-10	0.755835	0.5470886	0.8237116	0.3403154	0.1588005	0.1516644	0.1576328	0.1565564	0.1483927	0.1626977	1.3054963408E-06	5962.02648	4315.4348768	6497.4371008	2684.4078752	1252.618344	1196.3287872	1243.4075264	1234.9168832	1170.5216176	1283.3594576
cg19365673	0.8211471	1.084992E-09	0.6413129	0.2961227	0.4427782	0.9472084	0.6404253	0.6687202	0.6761828	0.6669248	0.6565048	0.6708012	8.558416896E-06	5058.6761552	2335.8158576	3492.6344416	7471.5798592	5051.6747664	5274.8649376	5333.7299264	5260.7028224	5178.5098624	5291.2798656
cg19695945	0.7723796	9.094897E-12	0.4375592	0.8465944	0.9171409	0.441381	0.9303135	0.9097747	0.9156168	0.928391	0.9262017	0.9108664	7.1740547536E-08	3451.4669696	6677.9366272	7234.4074192	3481.613328	7338.312888	7176.3028336	7222.3853184	7323.148208	7305.8790096	7184.9141632
cg19764599	0.4812655	9.687662E-11	0.1789974	0.2318511	0.3179676	0.9077463	0.3375697	0.3940015	0.3616645	0.385289	0.358407	0.3854376	7.6416277856E-07	1411.9314912	1828.8414768	2508.1284288	7160.3028144	2662.7497936	3107.883832	2852.809576	3039.159632	2827.114416	3040.3317888
cg19768329	0.9124241	3.539919E-10	0.8197346	0.390634	0.7274917	0.3100858	0.6953707	0.7439046	0.7124224	0.7198162	0.7157203	0.7469337	2.7922881072E-06	6466.0665248	3081.320992	5738.4545296	2445.9567904	5485.0840816	5867.9194848	5619.5878912	5677.9101856	5645.6017264	5891.8130256
cg19901801	0.3449292	7.427485E-10	0.671138	0.3242734	0.5408543	0.3247221	0.2474271	0.2232743	0.2275604	0.2301717	0.2308456	0.2404648	5.858800168E-06	5293.936544	2557.8685792	4266.2587184	2561.4079248	1951.7049648	1761.1876784	1794.9964352	1815.5943696	1820.9100928	1896.7863424
cg20492807	0.8455059	2.540321E-09	0.54457	0.375384	0.8898484	0.6168705	0.584107	0.6311492	0.6013518	0.5742286	0.6106763	0.6289076	2.0038052048E-05	4295.56816	2961.028992	7019.1241792	4865.874504	4607.436016	4978.5048896	4743.4629984	4529.5151968	4817.0146544	4960.8231488
cg20611882	0.3051327	8.079144E-09	0.942479	0.3972726	0.4062727	0.2703704	0.1803694	0.1843985	0.173923	0.2070816	0.1888054	0.1939359	6.3728287872E-05	7434.274352	3133.6862688	3204.6790576	2132.6817152	1422.7538272	1454.535368	1371.904624	1633.4596608	1489.2969952	1529.7663792
cg20768298	0.677645	7.744054E-11	0.466945	0.1087866	0.3549257	0.5397356	0.5331197	0.4993329	0.5195865	0.5443818	0.5011329	0.5064031	6.1085097952E-07	3683.26216	858.1087008	2799.6539216	4257.4344128	4205.2481936	3938.7379152	4098.498312	4294.0836384	3952.9363152	3994.5076528
cg20845805	0.3626107	6.025202E-10	0.80502	0.4566109	0.2869178	0.02138562	0.6294487	0.5393971	0.5711935	0.5431321	0.592025	0.5683904	4.7526793376E-06	6349.99776	3601.7467792	2263.2076064	168.68977056	4965.0913456	4254.7643248	4505.574328	4284.2260048	4669.8932	4483.4634752
cg20962833	0.03906936	3.482387E-10	0.650909	0.6103204	0.3792973	0.3647112	0.9540254	0.9728009	0.9952647	0.9122027	0.9935588	0.9610227	2.7469068656E-06	5134.370192	4814.2073152	2991.8971024	2876.8419456	7525.3523552	7673.4534992	7850.6479536	7195.4548976	7837.1918144	7580.5470576
cg21184320	0.0769577	2.208301E-08	0.2166482	0.4261836	0.1071745	0.9797892	0.04374668	0.05089794	0.04681804	0.04970297	0.04750226	0.04907023	0.00017419078288	1708.9210016	3361.7362368	845.392456	7728.5772096	345.07381184	401.48295072	369.30069952	392.05702736	374.69782688	387.06597424
cg21295088	0.07567114	1.864016E-09	0.543277	0.06887757	0.3574009	0.577116	0.03013774	0.03548994	0.03415399	0.03546745	0.0339574	0.03426432	1.4703358208E-05	4285.368976	543.30627216	2819.1782992	4552.291008	237.72649312	279.94464672	269.40667312	279.7672456	267.8559712	270.27695616
cg21306240	0.8997334	8.604616E-11	0.2759204	0.808516	0.5388717	0.3055272	0.7928438	0.8025958	0.7967233	0.8641231	0.8002497	0.8390146	6.7873211008E-07	2176.4601152	6377.574208	4250.6199696	2409.9985536	6253.9518944	6330.8756704	6284.5533904	6816.2030128	6312.3696336	6618.1471648
cg21306294	0.2985689	1.150594E-10	0.7497462	0.9077829	0.943499	0.6704491	0.1657338	0.1703587	0.1640702	0.1768219	0.1615652	0.1765827	9.075885472E-07	5913.9980256	7160.5915152	7442.320112	5288.5025008	1307.3082144	1343.7894256	1294.1857376	1394.7711472	1274.4262976	1392.8843376
cg21774736	0.7785964	1.604988E-09	0.08726373	0.3809295	0.8321434	0.6048958	0.5260242	0.5910553	0.5851982	0.6242617	0.5870795	0.5970116	1.2660145344E-05	688.33630224	3004.771896	6563.9471392	4771.4180704	4149.2788896	4662.2442064	4616.0434016	4924.1762896	4630.883096	4709.2275008
cg21816308	0.8026141	2.553591E-10	0.5495041	0.7437084	0.2440386	0.3329306	0.5888543	0.6217163	0.5784608	0.6427936	0.5989611	0.6309991	2.0142725808E-06	4334.4883408	5866.3718592	1924.9764768	2626.1565728	4644.8827184	4904.0981744	4562.8987904	5070.3559168	4724.6051568	4977.3209008
cg21851672	0.9734492	1.320585E-09	0.7867188	0.4757098	0.3104603	0.2751621	0.6988328	0.714375	0.688698	0.7337621	0.7141279	0.7256064	1.041677448E-05	6205.6378944	3752.3989024	2448.9108464	2170.4786448	5512.3931264	5634.99	5432.449824	5787.9154448	5633.0408752	5723.5832832
cg21908235	0.6331835	1.13951E-09	0.3108655	0.4408118	0.411216	0.6838888	0.2552495	0.2528391	0.2667442	0.276766	0.2543594	0.2725547	8.98845488E-06	2452.107064	3477.1234784	3243.671808	5394.5148544	2013.408056	1994.3948208	2104.0782496	2183.130208	2006.3869472	2149.9114736
cg22021178	0.2966654	2.863541E-09	0.3064434	0.05580137	0.3479822	0.4254874	0.5151199	0.4329737	0.4490524	0.4535508	0.4529262	0.453246	2.2587611408E-05	2417.2255392	440.16120656	2744.8835936	3356.2446112	4063.2657712	3415.2965456	3542.1253312	3577.6087104	3572.6818656	3575.204448
cg22157239	0.03348648	4.952097E-11	0.6088325	0.4650246	0.9827415	0.3637282	0.01241323	0.0125694	0.01170416	0.0132762	0.01287198	0.01322186	3.9062141136E-07	4802.47076	3668.1140448	7751.864952	2869.0880416	97.91555824	99.1474272	92.32241408	104.7226656	101.53417824	104.29403168
cg22167515	0.2820238	4.854053E-11	0.8435392	0.3052944	0.924045	0.9851872	0.1247726	0.1284269	0.1207268	0.1269878	0.1273893	0.1326488	3.8288770064E-07	6653.8372096	2408.1622272	7288.86696	7771.1566336	984.2062688	1013.0313872	952.2929984	1001.6797664	1004.8467984	1046.3337344
cg22341256	0.07813792	1.949295E-09	0.6061672	0.0139339	0.642535	0.8997123	0.04412091	0.05085364	0.04756425	0.04972741	0.04942569	0.04975427	1.537603896E-05	4781.4468736	109.9106032	5068.31608	7096.9306224	348.02573808	401.13351232	375.186804	392.24981008	389.86984272	392.46168176
cg22371492	0.1890545	3.21934E-10	0.6928636	0.06875144	0.07854269	0.05980921	0.045547	0.05407864	0.05165984	0.05762076	0.04763227	0.05556499	2.539415392E-06	5465.3080768	542.31135872	619.54473872	471.77504848	359.274736	426.57231232	407.49281792	454.51255488	375.72334576	438.29664112
cg22489498	0.4293243	3.400179E-11	0.486036	0.1078908	0.9855856	0.8954084	0.2434621	0.2450735	0.2422749	0.2363775	0.2537789	0.2554644	2.6820611952E-07	3833.851968	851.0426304	7774.2992128	7062.9814592	1920.4290448	1933.139768	1911.0644112	1864.54572	2001.8079632	2015.1031872
cg22533517	0.7997556	4.808639E-11	0.5985823	0.6782602	0.3592367	0.1468604	0.5768691	0.5849916	0.557744	0.602694	0.59316	0.6039202	3.7930544432E-07	4721.6171824	5350.1164576	2833.6590896	1158.4348352	4550.3434608	4614.4137408	4399.484672	4754.050272	4678.84608	4763.7225376
cg22711792	0.5314288	5.473446E-08	0.8406179	0.07885282	0.2439283	0.08817445	0.3408616	0.3820102	0.354254	0.3807733	0.3662637	0.3801374	0.00043174542048	6630.7939952	621.99104416	1924.1064304	695.5200616	2688.7163008	3013.2964576	2794.355552	3003.5397904	2889.0880656	2998.5238112
cg22718169	0.07891547	1.591646E-08	0.9440687	0.6844786	0.7411067	0.9197787	0.8618761	0.9178828	0.8928217	0.915002	0.8851268	0.9211967	0.00012554903648	7446.8139056	5399.1671968	5845.8496496	7255.2143856	6798.4786768	7240.2595264	7042.5775696	7217.535776	6981.8801984	7266.3995696
cg22797031	0.9734659	2.202633E-08	0.875975	0.2446066	0.9268545	0.9259005	0.7730054	0.8555509	0.8436484	0.8404289	0.8382292	0.8521201	0.00017374369104	6909.6908	1929.4568608	7311.028296	7303.503144	6097.4665952	6748.5854992	6654.6985792	6629.3031632	6611.9519296	6721.5233488
cg22814737	0.6835839	1.113928E-09	0.3394094	0.5585456	0.8849101	0.7423799	0.9895415	0.999497	0.9825192	0.9606404	0.9864754	0.9585553	8.786664064E-06	2677.2613472	4405.8076928	6980.1708688	5855.8926512	7805.503352	7884.032336	7750.1114496	7577.5314752	7781.3179552	7561.0842064
cg22944662	0.02360866	3.049394E-10	0.8415565	0.961026	0.2323342	0.3826627	0.09178436	0.07219591	0.07452913	0.08051908	0.08377348	0.07646454	2.4053619872E-06	6638.197672	7580.573088	1832.6521696	3018.4433776	723.99503168	569.48133808	587.88577744	635.13450304	660.80521024	603.15229152
cg23010538	0.488284	3.740706E-12	0.7349243	0.480334	0.6338441	0.3095848	0.3298624	0.3465533	0.3448613	0.3697542	0.343041	0.3689694	2.9506688928E-08	5797.0828784	3788.874592	4999.7622608	2442.0049024	2601.9546112	2733.6124304	2720.2659344	2916.6211296	2705.907408	2910.4306272
cg23054189	0.5105744	4.909908E-10	0.6556667	0.7777298	0.6659091	0.3259819	0.4003682	0.4213529	0.4033672	0.3887545	0.4198768	0.4245226	3.8729354304E-06	5171.8989296	6134.7326624	5252.6909808	2571.3452272	3158.1043616	3323.6316752	3181.7604736	3066.495496	3311.9881984	3348.6342688
cg23247704	0.9225213	6.935405E-11	0.7005673	0.6456768	0.5818323	0.01549125	0.5060488	0.5415049	0.5456319	0.5046485	0.5362219	0.52249	5.470647464E-07	5526.0748624	5093.0985984	4589.4931824	122.19498	3991.7129344	4271.3906512	4303.9444272	3980.667368	4229.7183472	4121.40112
cg23260547	0.7729317	3.314199E-09	0.782348	0.7289005	0.9116162	0.459369	0.6030808	0.6332849	0.6195187	0.614521	0.6307773	0.6347645	2.6142401712E-05	6171.161024	5749.567144	7190.8285856	3623.502672	4757.1013504	4995.3512912	4886.7635056	4847.341648	4975.5713424	5007.022376
cg23279117	0.7999799	5.103069E-08	0.6236907	0.1191537	0.5085071	0.3831322	0.4269613	0.4870689	0.4719215	0.4684969	0.4612202	0.4772802	0.00040253008272	4919.6722416	939.8843856	4011.1040048	3022.1467936	3367.8707344	3841.9994832	3722.516792	3695.5035472	3638.1049376	3764.7862176
cg23637314	0.6249744	2.854086E-10	0.7255769	0.68887	0.8544885	0.9138662	0.7972781	0.780788	0.7781356	0.7811255	0.7716692	0.739381	2.2513030368E-06	5723.3505872	5433.80656	6740.205288	7208.5765856	6288.9296528	6158.855744	6137.9336128	6161.517944	6086.9266496	5832.237328
cg23645476	0.3188517	4.146229E-10	0.3619843	0.3517855	0.4520761	0.9333875	0.41128	0.3806979	0.4022574	0.4181499	0.4183828	0.3891769	3.2705454352E-06	2855.3321584	2774.884024	3565.9762768	7362.5606	3244.17664	3002.9450352	3173.0063712	3298.3664112	3300.2035264	3069.8273872
cg23671221	0.9107155	1.48446E-08	0.5338531	0.7466102	0.7106588	0.9701448	0.8902222	0.9551472	0.9049906	0.9555044	0.8958755	0.9445916	0.0001170942048	4211.0332528	5889.2612576	5605.6766144	7652.5021824	7022.0727136	7534.2011136	7138.5658528	7537.0187072	7066.665944	7450.9385408
cg23689712	0.4275004	8.630371E-10	0.8675937	0.3731822	0.7820695	0.2657034	0.2636729	0.2778686	0.2543407	0.2829931	0.2829258	0.2870935	6.8076366448E-06	6843.5791056	2943.6611936	6168.964216	2095.8684192	2079.8518352	2191.8275168	2006.2394416	2232.2495728	2231.7187104	2264.593528
cg24083324	0.2224083	3.17324E-14	0.6427394	0.5010759	0.510366	0.5375886	0.1270251	0.1215619	0.1145681	0.1248285	0.1185391	0.1278532	2.503051712E-10	5069.9283872	3952.4866992	4025.767008	4240.4988768	1001.9739888	958.8802672	903.7131728	984.647208	935.0364208	1008.5060416
cg24367628	0.7116651	1.469698E-09	0.9518376	0.5176644	0.6278834	0.2041537	0.5371299	0.5964051	0.5598064	0.6077519	0.5740388	0.6076163	1.1592977824E-05	7508.0949888	4083.3367872	4952.7442592	1610.3643856	4236.8806512	4704.4434288	4415.7528832	4793.9469872	4528.0180544	4792.8773744
cg24379252	0.03097281	1.449827E-09	0.7375161	0.3706065	0.9257802	0.7468014	0.08731923	0.07522845	0.07359074	0.08100726	0.08054413	0.07537804	1.1436235376E-05	5817.5269968	2923.344072	7302.5542176	5890.7694432	688.77408624	593.4020136	580.48375712	638.98526688	635.33209744	594.58197952
cg24425838	0.2594269	1.754878E-10	0.05550478	0.1413824	0.582724	0.1636424	0.1562878	0.1545887	0.149084	0.1439068	0.1573959	0.1574867	1.3842477664E-06	437.82170464	1115.2243712	4596.526912	1290.8112512	1232.7981664	1219.3956656	1175.974592	1135.1368384	1241.5388592	1242.2550896
cg24465469	0.5071749	6.245601E-09	0.3829895	0.1300446	0.5496508	0.8270047	0.3209919	0.3883688	0.3381851	0.3589996	0.3632901	0.3795981	4.9265300688E-05	3021.021176	1025.7918048	4335.6455104	6523.4130736	2531.9841072	3063.4530944	2667.6040688	2831.7888448	2865.6323088	2994.2698128
cg24662698	0.9916023	2.107762E-10	0.5879271	0.2073088	0.7220617	0.6110267	0.6567427	0.679688	0.669148	0.6904502	0.6741076	0.6974009	1.6626026656E-06	4637.5689648	1635.2518144	5695.6226896	4819.7786096	5180.3864176	5361.378944	5278.239424	5446.2711776	5317.3607488	5501.0982992
cg24731597	0.9917909	2.189634E-08	0.3669961	0.09882695	0.4789724	0.0958192	0.6398356	0.7328414	0.7124856	0.7387468	0.6739466	0.7086792	0.00017271832992	2894.8652368	779.5469816	3778.1342912	755.8218496	5047.0232128	5780.6529632	5620.0864128	5827.2347584	5316.0907808	5590.0615296
cg24924936	0.4758192	6.637313E-10	0.507149	0.2983414	0.3169388	0.2620843	0.3470952	0.3723276	0.3469156	0.3800989	0.3569524	0.3766858	5.2355124944E-06	4000.391312	2353.3169632	2500.0132544	2067.3209584	2737.8869376	2936.9201088	2736.4702528	2998.2201232	2815.6405312	2971.2975904
cg25201881	0.9482452	9.702995E-09	0.2849569	0.1484757	0.6626496	0.2354969	0.8619118	0.9265189	0.900339	0.9026833	0.9091671	0.9353408	7.653722456E-05	2247.7400272	1171.1763216	5226.9800448	1857.5995472	6798.7602784	7308.3810832	7101.874032	7120.3658704	7171.5100848	7377.9682304
cg25306611	0.3319113	2.842318E-11	0.3472297	0.1489047	0.5095465	0.3407008	0.1547855	0.1786036	0.1615827	0.16442	0.1784991	0.1828657	2.2420204384E-07	2738.9478736	1174.5602736	4019.302792	2687.4479104	1220.948024	1408.8251968	1274.5643376	1296.94496	1408.0009008	1442.4446416
cg25410842	0.3561154	1.297357E-08	0.3392379	0.432839	0.8737509	0.5022733	0.104488	0.1229694	0.104701	0.1255911	0.1145513	0.1142879	0.00010233552016	2675.9085552	3414.234032	6892.1470992	3961.9317904	824.201344	969.9826272	825.881488	990.6625968	903.5806544	901.5029552
cg25730685	0.299615	1.13679E-09	0.8392243	0.556264	0.3128693	0.3735292	0.2020953	0.2061976	0.1877455	0.210723	0.2100439	0.2136335	8.96699952E-06	6619.8012784	4387.810432	2467.9130384	2946.3983296	1594.1277264	1626.4866688	1480.936504	1662.183024	1656.8262832	1685.141048
cg25741646	0.9428384	2.209386E-09	0.3221624	0.9600556	0.953579	0.5469797	0.723037	0.7093114	0.7567789	0.7498235	0.7048068	0.7067504	1.7427636768E-05	2541.2170112	7572.9185728	7521.831152	4314.5758736	5703.315856	5595.0483232	5969.4719632	5914.607768	5559.5160384	5574.8471552
cg25851425	0.3500818	4.355338E-09	0.1123261	0.1808337	0.07033594	0.6425458	0.1690015	0.1671972	0.1747966	0.1971652	0.1706171	0.1825989	3.4354906144E-05	886.0282768	1426.4162256	554.80989472	5068.4012704	1333.083832	1318.8515136	1378.7955808	1555.2390976	1345.8276848	1440.3401232
cg26000554	0.2958725	4.898152E-10	0.6166431	0.2455854	0.6292389	0.07828044	0.1940001	0.212767	0.1950265	0.1977298	0.2128715	0.218316	3.8636622976E-06	4864.0807728	1937.1776352	4963.4364432	617.47611072	1530.2727888	1678.306096	1538.369032	1559.6926624	1679.130392	1722.076608
cg26030610	0.4400563	2.227639E-08	0.9172139	0.5564315	0.4467024	0.7411676	0.2635024	0.2822309	0.2620806	0.2836057	0.2717357	0.2741308	0.00017571616432	7234.9832432	4389.131672	3523.5885312	5846.3300288	2078.5069312	2226.2373392	2067.2917728	2237.0817616	2143.4512016	2162.3437504
cg26067203	0.5623162	6.346902E-10	0.9150338	0.2718822	0.8279727	0.8011504	0.392554	0.391441	0.3845199	0.3773093	0.3829986	0.3953028	5.0064362976E-06	7217.7866144	2144.6067936	6531.0486576	6319.4743552	3096.465952	3087.686608	3033.0929712	2976.2157584	3021.0929568	3118.1484864
cg26227186	0.2203528	6.490643E-09	0.6445628	0.05243917	0.771515	0.4868428	0.1194544	0.1303135	0.1295671	0.1490336	0.1261784	0.1323594	5.1198191984E-05	5084.3113664	413.64017296	6085.71032	3840.2160064	942.2563072	1027.912888	1022.0252848	1175.5770368	995.2952192	1044.0509472
cg26275371	0.4862223	5.6637E-14	0.6426576	0.8318759	0.7709244	0.08336839	0.260139	0.2657231	0.2460011	0.2564032	0.2759784	0.2786758	4.46752656E-10	5069.2831488	6561.8370992	6081.0516672	657.60986032	2051.976432	2096.0238128	1940.4566768	2022.5084416	2176.9176192	2198.1947104
cg26560222	0.8960965	1.181923E-10	0.8179752	0.08955878	0.7790596	0.8926768	0.6996095	0.7861123	0.75255	0.7767337	0.7568359	0.7849094	9.323008624E-07	6452.1883776	706.43965664	6145.2221248	7041.4345984	5518.519736	6200.8538224	5936.1144	6126.8754256	5969.9215792	6191.3653472
cg26612821	0.5727896	1.451524E-11	0.8300173	0.745053	0.4759333	0.1506939	0.2799446	0.2987155	0.3002028	0.3299441	0.2943172	0.3012467	1.1449621312E-07	6547.1764624	5876.978064	3754.1618704	1188.6734832	2208.2030048	2356.267864	2367.9996864	2602.5990608	2321.5740736	2376.2339696
cg26667857	0.5669852	2.879705E-11	0.2566042	0.5238053	0.7057855	0.394533	0.3022286	0.3247403	0.3259391	0.3735901	0.3115654	0.3573502	2.271511304E-07	2024.0939296	4131.7762064	5567.236024	3112.076304	2383.9791968	2561.5514864	2571.0076208	2946.8787088	2457.6278752	2818.7783776
cg26907082	0.9007038	5.985827E-12	0.01635405	0.2945017	0.3869116	0.04620766	0.2039363	0.2329015	0.2178836	0.2376611	0.2229871	0.2216959	4.7216203376E-08	129.0007464	2323.0294096	3051.9587008	364.48602208	1608.6495344	1837.127032	1718.6658368	1874.6707568	1758.9222448	1748.7372592
cg27304110	0.9981346	1.608494E-10	0.1471542	0.3674043	0.7238677	0.4450964	0.7468312	0.7906606	0.777097	0.7584143	0.7498985	0.7670689	1.2687800672E-06	1160.7523296	2898.0851184	5709.8684176	3510.9204032	5891.0045056	6236.7308128	6129.741136	5982.3719984	5915.199368	6050.6394832
cg27393126	0.2382703	1.160321E-08	0.2656945	0.7941954	0.564251	0.982538	0.08426251	0.09309979	0.08420723	0.08640881	0.09485004	0.0946002	9.152612048E-05	2095.798216	6264.6133152	4450.811888	7750.259744	664.66267888	734.37114352	664.22663024	681.59269328	748.17711552	746.2063776
cg27431596	0.5890354	5.276552E-12	0.4118883	0.8841221	0.5088295	0.5937315	0.7512866	0.7527399	0.7723713	0.8506599	0.7621356	0.7412847	4.1621442176E-08	3248.9749104	6973.9551248	4013.647096	4683.354072	5926.1487008	5937.6123312	6092.4648144	6710.0052912	6011.7256128	5847.2537136
cg00013475	0.5292186	5.413739E-09	0.6141904	0.08563425	0.3545329	0.3068373	0.3493632	0.3871224	0.3656699	0.4080059	0.3740077	0.4002249	4.2703573232E-05	4844.7338752	675.482964	2796.5555152	2420.3326224	2755.7769216	3053.6214912	2884.4041712	3218.3505392	2950.1727376	3156.9740112
cg00097146	0.09070415	1.247023E-12	0.5822412	0.1327717	0.4842859	0.1637641	0.04742828	0.05384823	0.04744711	0.05625334	0.05139657	0.05375198	9.836517424E-09	4592.7185856	1047.3031696	3820.0471792	1291.7712208	374.11427264	424.75483824	374.26280368	443.72634592	405.41614416	423.99561824
cg00719108	5.781176E-10	6.961E-08	0.4774626	0.1651037	0.628496	0.571414	0.5826537	0.5427839	0.5746108	0.5500949	0.5591114	0.5636189	0.00054908368	3766.2249888	1302.3379856	4957.576448	4507.313632	4595.9723856	4281.4794032	4532.5299904	4339.1485712	4410.2707232	4445.8258832
cg00804628	0.1824871	6.417141E-09	0.9686334	0.4736831	0.6163844	0.4480334	0.125381	0.1310174	0.1238272	0.1313427	0.1250456	0.1331776	5.0618408208E-05	7640.5802592	3736.4122928	4862.0401472	3534.0874592	989.005328	1033.4652512	976.7489536	1036.0312176	986.3596928	1050.5049088
cg00882685	7.898666E-07	3.808132E-09	0.5920126	0.1347531	0.9907254	0.8724361	0.5337974	0.5405358	0.5146903	0.5313297	0.5254026	0.5370647	3.0038545216E-05	4669.7953888	1062.9324528	7814.8419552	6881.7759568	4210.5938912	4263.7463904	4059.8770864	4191.1286736	4144.3757088	4236.3663536
cg00926215	0.6728429	2.687369E-10	0.4689135	0.3571712	0.1105654	0.09978131	0.4298915	0.4827644	0.441596	0.4673837	0.4507426	0.4810676	2.1197966672E-06	3698.789688	2817.3664256	872.1398752	787.07497328	3390.984152	3808.0455872	3483.309248	3686.7226256	3555.4576288	3794.6612288
cg00997611	0.1997643	1.558235E-09	0.1299884	0.4241943	0.8936529	0.9145069	0.1152052	0.1271799	0.1165152	0.1191306	0.1162617	0.1256794	1.229135768E-05	1025.3484992	3346.0446384	7049.1340752	7213.6304272	908.7386176	1003.1950512	919.0718976	939.7021728	917.0722896	991.3591072
cg01405040	0.5421346	1.586694E-10	0.9043011	0.5723864	0.6178694	0.3940941	0.3550499	0.3669081	0.3686641	0.3912589	0.3662051	0.3836468	1.2515842272E-06	7133.1270768	4514.9839232	4873.7538272	3108.6142608	2800.6336112	2894.1710928	2908.0224208	3086.2502032	2888.6258288	3026.2059584
cg01414185	0.9924388	5.774138E-10	0.598552	0.3388963	0.9858753	0.2231831	0.7459252	0.7676785	0.7419496	0.7919256	0.7454469	0.7937647	4.5546400544E-06	4721.378176	2673.2140144	7776.5843664	1760.4682928	5883.8579776	6055.448008	5852.4984448	6246.7091328	5880.0851472	6261.2159536
cg01602690	0.8624935	1.042499E-08	0.4878598	0.091053	0.9269503	0.4935019	0.6287426	0.6855387	0.6431852	0.6946478	0.6716223	0.6879472	8.223232112E-05	3848.2381024	718.226064	7311.7839664	3892.7429872	4959.5216288	5407.5292656	5073.4448576	5479.3818464	5297.7567024	5426.5275136
cg01708273	0.7373536	3.667887E-09	0.4810717	0.186875	0.1453985	0.8370995	0.8170084	0.9231233	0.9060427	0.9103348	0.8889868	0.922429	2.8932292656E-05	3794.6935696	1474.07	1146.903368	6603.040856	6444.5622592	7281.5965904	7146.8648176	7180.7209024	7012.3278784	7276.119952
cg01759126	0.2199956	8.375664E-11	0.2449036	0.8552827	0.3454467	0.3713647	0.1014344	0.1127381	0.1176941	0.1159081	0.1028305	0.1165351	6.6067237632E-07	1931.7995968	6746.4699376	2724.8835696	2929.3247536	800.1145472	889.2781328	928.3710608	914.2830928	811.126984	919.2288688
cg01866606	0.772135	8.161364E-10	0.9575985	0.5172835	0.4207039	0.6335449	0.5675077	0.5815125	0.5546863	0.6157089	0.5810508	0.5958219	6.4376839232E-06	7553.536968	4080.332248	3318.5123632	4997.4021712	4476.5007376	4586.9706	4375.3655344	4856.7118032	4583.3287104	4699.8431472
cg01878345	0.9867325	1.541936E-09	0.4413552	0.849497	0.3830854	0.4024977	0.6638058	0.6572759	0.6417785	0.6317961	0.6817321	0.6754244	1.2162791168E-05	3481.4098176	6700.832336	3021.7776352	3174.9018576	5236.1001504	5184.5922992	5062.348808	4983.6076368	5377.5028048	5327.7476672
cg01898698	0.7094487	6.35247E-08	0.7902841	0.3472647	0.5912067	0.5236705	0.4496812	0.4952637	0.4731925	0.5024423	0.4698531	0.4907574	0.0005010828336	6233.7609808	2739.2239536	4663.4384496	4130.712904	3547.0853056	3906.6400656	3732.54244	3963.2648624	3706.2012528	3871.0943712
cg01953819	9.53658E-05	3.057851E-10	0.5367184	0.5387621	0.8311725	0.2070022	0.2122267	0.2124007	0.2021188	0.2112136	0.2269173	0.2246933	2.4120328688E-06	4233.6347392	4249.7554448	6556.28868	1632.8333536	1674.0442096	1675.4167216	1594.3130944	1666.0528768	1789.9236624	1772.3807504
cg02120658	0.7303128	6.364526E-09	0.4506765	0.2722197	0.5592863	0.743524	0.8303588	0.9034783	0.8974152	0.9243345	0.8858441	0.9075954	5.0203381088E-05	3554.936232	2147.2689936	4411.6503344	5864.917312	6549.8702144	7126.6368304	7078.8110976	7291.150536	6987.5382608	7159.1125152
cg02155398	0.04945391	4.259342E-10	0.976812	0.903449	0.5870472	0.07101974	0.02828507	0.03105108	0.02813511	0.03346121	0.03006322	0.03221182	3.3597689696E-06	7705.093056	7126.405712	4630.6283136	560.20370912	223.11263216	244.93091904	221.92974768	263.94202448	237.13867936	254.08683616
cg02280281	0.3171418	9.092349E-09	0.4159053	0.4501274	0.06171752	0.1006794	0.4456889	0.4532462	0.4304094	0.4740999	0.426053	0.4382126	7.1720448912E-05	3280.6610064	3550.6049312	486.82779776	794.1591072	3515.5940432	3575.2060256	3395.0693472	3739.7000112	3360.706064	3456.6209888
cg02347074	0.2707576	1.662262E-09	0.9574448	0.0837584	0.6203088	0.4076959	0.1292216	0.1493303	0.1363275	0.1560784	0.1388155	0.1456324	1.3111922656E-05	7552.3245824	660.6862592	4892.9958144	3215.9052592	1019.2999808	1177.9174064	1075.35132	1231.1464192	1094.976664	1148.7483712
cg02367660	0.7856405	1.002425E-09	0.02923562	0.1880468	0.1187957	0.6079417	0.5320228	0.5254698	0.5400385	0.530497	0.5445782	0.5529495	7.9071284E-06	230.61057056	1483.3131584	937.0604816	4795.4441296	4196.5958464	4144.9057824	4259.823688	4184.560336	4295.6328416	4361.665656
cg02488942	0.3547015	4.455894E-10	0.5331073	0.07429465	0.1780386	0.1501299	0.1844699	0.1928208	0.1792106	0.2103386	0.1909274	0.2023045	3.5148091872E-06	4205.1503824	586.0361992	1404.3684768	1184.2246512	1455.0985712	1520.9704704	1413.6132128	1659.1508768	1506.0353312	1595.777896
cg02558364	0.2374258	5.213903E-10	0.6325968	0.07141427	0.5752331	0.3918801	0.1351896	0.1457792	0.1440393	0.1570456	0.1405658	0.1500976	4.1127266864E-06	4989.9235584	563.31576176	4537.4386928	3091.1502288	1066.3755648	1149.9063296	1136.1819984	1238.7756928	1108.7830304	1183.9698688
cg02885007	0.890112	1.030723E-08	0.8549221	0.9177639	0.2230686	0.4245174	0.7918477	0.8095451	0.7859487	0.8394699	0.8050316	0.8291943	8.130343024E-05	6743.6255248	7239.3216432	1759.5651168	3348.5932512	6246.0946576	6385.6917488	6199.5633456	6621.7385712	6350.0892608	6540.6846384
cg03069383	0.3752935	1.087056E-08	0.4108342	0.381172	0.5006788	0.6793098	0.8870462	0.9534618	0.9578067	0.9836565	0.9502824	0.9356632	8.574697728E-05	3240.6601696	3006.684736	3949.3543744	5358.3957024	6997.0204256	7520.9066784	7555.1792496	7759.082472	7495.8275712	7380.5113216
cg03135061	0.9948127	1.68101E-09	0.7524615	0.985519	0.7587813	0.9660147	0.7567084	0.7681717	0.7594528	0.8328195	0.7595246	0.8096359	1.325980688E-05	5935.416312	7773.773872	5985.2668944	7619.9239536	5968.9158592	6059.3383696	5990.5636864	6569.280216	5991.1300448	6386.4079792
cg03181248	0.4320753	1.500215E-10	0.5032777	0.1901351	0.5226386	0.398458	0.3219824	0.314199	0.3093439	0.3330736	0.3223829	0.3342758	1.183369592E-06	3969.8544976	1499.7856688	4122.5732768	3143.036704	2539.7971712	2478.401712	2440.1046832	2627.2845568	2542.9563152	2636.7675104
cg03450948	0.2350882	2.166093E-09	0.7136763	0.1420299	0.9179036	0.8306726	0.1453538	0.1572746	0.1470608	0.1643896	0.1506616	0.1658109	1.7086141584E-05	5629.4786544	1120.3318512	7240.4235968	6552.3454688	1146.5507744	1240.5820448	1160.0155904	1296.7051648	1188.4187008	1307.9163792
cg03451670	0.2866389	1.211671E-09	0.4470228	0.2053934	0.7604263	0.3029602	0.1873695	0.1903236	0.1729241	0.1842773	0.1855946	0.1982476	9.557660848E-06	3526.1158464	1620.1431392	5998.2426544	2389.7500576	1477.970616	1501.2725568	1364.0253008	1453.5793424	1463.9702048	1563.7770688
cg03515980	0.9947464	1.441977E-08	0.5694074	0.391604	0.5157961	0.2696611	0.6711845	0.7163786	0.7216396	0.7365365	0.6757367	0.7062419	0.00011374314576	4491.4855712	3088.972352	4068.5996368	2127.0867568	5294.303336	5650.7943968	5692.2931648	5809.799912	5330.2110896	5570.8361072
cg03603951	0.228336	1.16765E-12	0.4151819	0.8456259	0.6779065	0.1814884	0.118579	0.1111307	0.1164993	0.1204258	0.1121785	0.1197771	9.2104232E-09	3274.9548272	6670.2970992	5347.326472	1431.5804992	935.351152	876.5989616	918.9464784	949.9187104	884.864008	944.8017648
cg03696599	0.955651	3.508651E-09	0.2253371	0.3836242	0.9872025	0.3780018	0.63245	0.6980461	0.6535883	0.7204591	0.6819656	0.697564	2.7676239088E-05	1777.4590448	3026.0276896	7787.05332	2981.6781984	4988.7656	5506.1876368	5155.5045104	5682.9813808	5379.3446528	5502.384832
cg03714619	0.2828879	5.61018E-12	0.7476363	0.7975717	0.3245442	0.04161217	0.1669996	0.1761247	0.1631083	0.1770441	0.172259	0.1818487	4.425309984E-08	5897.3551344	6291.2455696	2560.0046496	328.23679696	1317.2928448	1389.2716336	1286.5982704	1396.5238608	1358.778992	1434.4225456
cg03753331	0.1449464	7.070555E-12	0.2976142	0.2264292	0.6073892	0.8823985	0.07557184	0.07717877	0.07323991	0.07161316	0.06957751	0.07816376	5.577253784E-08	2347.5808096	1786.0735296	4791.0860096	6960.359368	596.11067392	608.78613776	577.71641008	564.88460608	548.82739888	616.55573888
cg03817671	0.1967281	1.024137E-08	0.4971237	0.5239148	0.38108	0.5062589	0.08757176	0.101631	0.09019562	0.09710672	0.1020599	0.1022947	8.078392656E-05	3921.3117456	4132.6399424	3005.95904	3993.3702032	690.76604288	801.665328	711.46305056	765.97780736	805.0484912	806.9005936
cg03817939	0.311341	1.767196E-10	0.07558147	0.1180249	0.2927414	0.6746706	0.2093742	0.2346509	0.2048319	0.200097	0.2271302	0.2299669	1.3939642048E-06	596.18663536	930.9804112	2309.1441632	5321.8016928	1651.5436896	1850.9262992	1615.7140272	1578.365136	1791.6030176	1813.9789072
cg03902905	0.6977881	8.243712E-10	0.5669046	0.5447896	0.7360034	0.8229975	0.2642527	0.2357454	0.238592	0.2506002	0.2602426	0.2349815	6.5026400256E-06	4471.7434848	4297.3003648	5805.5948192	6491.80428	2084.4252976	1859.5597152	1882.013696	1976.7343776	2052.7936288	1853.534072
cg03906033	0.8190721	4.099191E-10	0.6657671	0.2859343	0.6842099	0.8901231	0.5626962	0.5521868	0.5764305	0.6095767	0.5593909	0.5920988	3.2334418608E-06	5251.5708848	2255.4497584	5397.0476912	7021.2910128	4438.5476256	4355.6494784	4546.883784	4808.3410096	4412.4754192	4670.4753344
cg03964958	0.4956317	3.416712E-10	0.7591488	0.3092422	0.1830544	0.3203937	0.33096	0.3453256	0.3110803	0.3729551	0.3489939	0.353366	2.6951024256E-06	5988.1657344	2439.3024736	1443.9331072	2527.2655056	2610.61248	2723.9283328	2453.8014064	2941.8698288	2752.8638832	2787.351008
cg04104114	0.03077442	9.618165E-11	0.01134482	0.1653449	0.1074999	0.9541649	0.005015909	0.006973192	0.005493664	0.006997524	0.006734643	0.00607508	7.586808552E-07	89.48794016	1304.2405712	847.9592112	7526.4527312	39.565490192	55.004538496	43.334021632	55.196469312	53.122863984	47.92023104
cg04144973	0.3646604	1.259961E-09	0.6755608	0.4792652	0.8938476	0.7883781	0.1419058	0.1832079	0.1464193	0.157684	0.1669134	0.1739447	9.938572368E-06	5328.8235904	3780.4438976	7050.6698688	6218.7264528	1119.3529504	1445.1439152	1154.9554384	1243.811392	1316.6128992	1372.0757936
cg04168670	0.6932018	7.598145E-13	0.9330845	0.713168	0.3272348	0.1519395	0.4452876	0.4504308	0.4410175	0.4620853	0.4440807	0.4598771	5.993416776E-09	7360.170536	5625.469184	2581.2281024	1198.498776	3512.4285888	3552.9981504	3478.74604	3644.9288464	3502.9085616	3627.5105648
cg04194001	0.4082644	3.839887E-09	0.391687	0.7215714	0.1391584	0.3543612	0.113166	0.1364135	0.1331695	0.1477959	0.121784	0.131545	3.0289028656E-05	3089.627056	5691.7552032	1097.6814592	2795.2011456	892.653408	1076.029688	1050.441016	1165.8140592	960.632192	1037.62696
cg04227922	0.8493124	1.178558E-08	0.6443444	0.08247056	0.5838979	0.3884112	0.535606	0.6050059	0.5798839	0.6140533	0.5829817	0.5977445	9.296465504E-05	5082.5886272	650.52777728	4605.7866352	3063.7875456	4224.860128	4772.2865392	4574.1242032	4843.6524304	4598.5596496	4715.008616
cg04381153	0.001702039	4.57764E-10	0.6035218	0.561265	0.9022678	0.5604275	0.797554	0.8509315	0.82522	0.8838077	0.8196616	0.8380044	3.610842432E-06	4760.5799584	4427.25832	7117.0884064	4420.65212	6291.105952	6712.147672	6509.33536	6971.4751376	6465.4907008	6610.1787072
cg04663790	0.2000411	1.149119E-08	0.1057434	0.121571	0.453682	0.6494787	0.1284757	0.1489007	0.1404691	0.1489053	0.1368095	0.1465743	9.064250672E-05	834.1039392	958.952048	3578.643616	5123.0879856	1013.4163216	1174.5287216	1108.0202608	1174.5650064	1079.153336	1156.1780784
cg04864807	0.8293997	3.042428E-09	0.2201629	0.148801	0.6788047	0.2198211	0.4898403	0.4926854	0.4848217	0.4915884	0.5115222	0.5124929	2.3998672064E-05	1736.6449552	1173.742288	5354.4114736	1733.9488368	3863.8602864	3886.3024352	3824.2735696	3877.6492992	4034.8871136	4042.5439952
cg04935434	0.4746855	3.24254E-10	0.9044195	0.1350658	0.4189428	0.7577134	0.2849256	0.2930879	0.2840683	0.3218866	0.2956433	0.3012799	2.557715552E-06	7134.061016	1065.3990304	3304.6208064	5976.8432992	2247.4931328	2311.8773552	2240.7307504	2539.0415008	2332.0343504	2376.4958512
cg05060711	0.5954436	2.080395E-10	0.672407	0.8456596	0.7810305	0.5392344	0.2226726	0.2462627	0.2470807	0.3147576	0.2273362	0.2502947	1.641015576E-06	5303.946416	6670.5629248	6160.768584	4253.4809472	1756.4414688	1942.5201776	1948.9725616	2482.8079488	1793.2279456	1974.3245936
cg05099387	0.9715598	3.015368E-08	0.5132593	0.1055646	0.3101234	0.5129581	0.7299848	0.7865713	0.7611141	0.7670185	0.7719625	0.7945214	0.00023785222784	4048.5893584	832.6935648	2446.2533792	4046.2134928	5758.1201024	6204.4744144	6003.6680208	6050.241928	6089.2402	6267.1848032
cg05167251	0.3726907	2.228942E-12	0.3405793	0.05690333	0.6429061	0.5372905	0.2443079	0.2646313	0.2470354	0.2715952	0.2579111	0.2721552	1.7581894496E-08	2686.4895184	448.85346704	5071.2433168	4238.147464	1927.1007152	2087.4116944	1948.6152352	2142.3429376	2034.4027568	2146.7602176
cg05210131	0.6770175	1.816297E-08	0.3307201	0.6105515	0.1625776	0.2934989	0.3226431	0.368924	0.3469905	0.3681581	0.3382321	0.3444058	0.00014326950736	2608.7201488	4816.030232	1282.4121088	2315.1193232	2545.0087728	2910.072512	2737.061064	2904.0310928	2667.9748048	2716.6729504
cg05240479	0.224496	5.812896E-11	0.3179956	0.0293786	0.8302475	0.7014795	0.1513719	0.1690108	0.1432232	0.1344943	0.1651028	0.1628608	4.5852123648E-07	2508.3492928	231.7383968	6548.99228	5533.270296	1194.0215472	1333.1571904	1129.7446016	1060.8910384	1302.3308864	1284.6459904
cg05500840	0.6367987	1.97029E-09	0.7386338	0.3443814	0.3091714	0.5332179	0.4822306	0.4931771	0.4730354	0.5250898	0.4889728	0.508818	1.554164752E-05	5826.3434144	2716.4804832	2438.7440032	4206.0227952	3803.8349728	3890.1809648	3731.3032352	4141.9083424	3857.0174464	4013.556384
cg05506365	0.1245253	5.535628E-11	0.5083557	0.2037448	0.975782	0.5713318	0.06409442	0.06801861	0.06135255	0.06494186	0.06563043	0.070627	4.3665033664E-07	4009.9097616	1607.1389824	7696.968416	4506.6652384	505.57678496	536.53079568	483.9489144	512.26139168	517.69283184	557.105776
cg05514256	0.358933	2.365536E-09	0.5514159	0.4070949	0.9541615	0.8732695	0.2459043	0.2784741	0.2573097	0.2738503	0.2625749	0.2738792	1.8659347968E-05	4349.5686192	3211.1645712	7526.425912	6888.349816	1939.6931184	2196.6037008	2029.6589136	2160.1311664	2071.1908112	2160.3591296
cg05660179	0.4384008	1.374355E-11	0.8592135	0.2225623	0.1495454	0.1952947	0.2925953	0.3239803	0.3015299	0.2963238	0.3317677	0.3354807	1.084091224E-07	6777.476088	1755.5714224	1179.6141152	1540.4845936	2307.9917264	2555.5566064	2378.4678512	2337.4021344	2616.9836176	2646.2717616
cg06040206	0.9692034	1.784618E-10	0.3059013	0.2136963	0.2702627	0.8792335	0.736859	0.7897759	0.7788572	0.7660682	0.7506964	0.7934868	1.4077066784E-06	2412.9494544	1685.6364144	2131.8321776	6935.393848	5812.343792	6229.7522992	6143.6255936	6042.7459616	5921.4932032	6259.0238784
cg06127335	1.255404E-07	8.498434E-09	0.5687692	0.3084824	0.7118672	0.7178996	0.5667585	0.5507684	0.5459083	0.5083195	0.5738918	0.5579202	6.7035647392E-05	4486.4514496	2433.3091712	5615.2084736	5662.7920448	4470.591048	4344.4611392	4306.1246704	4009.624216	4526.8585184	4400.8745376
cg06157334	0.5901625	2.705066E-09	0.6625272	0.6761059	0.8136707	0.5233843	0.7540507	0.7239877	0.7685504	0.7325231	0.7584406	0.7333262	2.1337560608E-05	5226.0145536	5333.1233392	6418.2344816	4128.4553584	5947.9519216	5710.8149776	6062.3255552	5778.1422128	5982.5794528	5784.4770656
cg06382344	0.7106059	8.028207E-10	0.8963074	0.2343567	0.2876181	0.3512465	0.5306306	0.560568	0.5492362	0.5661615	0.546274	0.5827144	6.3326496816E-06	7070.0727712	1848.6056496	2268.7315728	2770.632392	4185.6141728	4421.760384	4332.3751456	4465.881912	4309.009312	4596.4511872
cg06499647	0.504277	2.578288E-10	0.8280044	0.97413	0.3955767	0.09132732	0.3467442	0.3532325	0.3391819	0.3563435	0.3512191	0.3633591	2.0337535744E-06	6531.2987072	7683.93744	3120.3090096	720.38990016	2735.1182496	2786.29796	2675.4668272	2810.837528	2770.4162608	2866.1765808
cg06617341	0.828611	8.356488E-10	0.6508806	0.3376321	0.04405644	0.06843504	0.9434755	0.9673448	0.9422331	0.9788455	0.9789449	0.9765219	6.5915977344E-06	5134.1461728	2663.2420048	347.51719872	539.81559552	7442.134744	7630.4157824	7432.3346928	7721.133304	7721.9173712	7702.8047472
cg06916239	0.7677899	7.377945E-11	0.2152517	0.3090552	0.3319982	0.9697048	0.4068678	0.4678964	0.4797264	0.4395654	0.4400919	0.4598886	5.819723016E-07	1697.9054096	2437.8274176	2618.8018016	7649.0314624	3209.3732064	3690.7668032	3784.0818432	3467.2918752	3471.4449072	3627.6012768
cg07098902	0.4935367	2.477449E-08	0.2441725	0.8458537	0.6326336	0.582239	0.2745181	0.2883728	0.2719794	0.3003237	0.298642	0.2918392	0.00019542117712	1926.03268	6672.0939856	4990.2138368	4592.701232	2165.3987728	2274.6846464	2145.3735072	2368.9533456	2355.688096	2302.0276096
cg07186154	0.213525	3.379008E-09	0.564823	0.2242742	0.9115893	0.2474458	0.1039133	0.1408268	0.1145539	0.1386168	0.135807	0.133432	2.6653615104E-05	4455.323824	1769.0748896	7190.6163984	1951.8524704	819.6681104	1110.8417984	903.6011632	1093.4093184	1071.245616	1052.511616
cg07339783	0.9392524	1.222121E-08	0.3580104	0.662239	0.6998986	0.950324	0.7128425	0.7688289	0.7371369	0.7729358	0.7514081	0.7570178	9.640090448E-05	2823.9860352	5223.741232	5520.8001568	7496.155712	5622.90164	6064.5223632	5814.5358672	6096.9175904	5927.1070928	5971.3564064
cg07454558	0.1390639	1.562819E-09	0.7712941	0.6873505	0.353125	0.2961359	0.08707817	0.09225859	0.08486333	0.0989066	0.08842323	0.09788911	1.2327516272E-05	6083.9678608	5421.820744	2785.45	2335.9199792	686.87260496	727.73575792	669.40194704	780.1752608	697.48243824	772.14929968
cg07472438	0.4020442	5.026957E-09	0.8018137	0.5717146	0.5139083	0.9180928	0.2953541	0.3193094	0.2986652	0.3172713	0.3077765	0.3183396	3.9652636816E-05	6324.7064656	4509.6847648	4053.7086704	7241.9160064	2329.7531408	2518.7125472	2355.8710976	2502.6360144	2427.741032	2511.0627648
cg07529575	0.8654846	3.3875E-10	0.90892	0.2504619	0.7766187	0.3339995	0.6500992	0.6984189	0.6706122	0.694558	0.6927091	0.693854	2.67206E-06	7169.56096	1975.6434672	6125.9683056	2634.588056	5127.9824896	5509.1282832	5289.7890336	5478.673504	5464.0893808	5473.120352
cg07726457	0.0161094	7.217323E-11	0.6355878	0.1810116	0.9235919	0.9569697	0.8521404	0.888572	0.9075222	0.8296338	0.8440155	0.889925	5.6930243824E-07	5013.5165664	1427.8195008	7285.2929072	7548.5769936	6721.6834752	7009.055936	7158.5351136	6544.1514144	6657.594264	7019.7284
cg07921384	0.5917988	6.243499E-09	0.658843	0.9302188	0.2830533	0.7183127	0.3873066	0.384994	0.3878958	0.3918628	0.4077775	0.4112987	4.9248720112E-05	5196.953584	7337.5658944	2232.7244304	5666.0505776	3055.0744608	3036.832672	3059.7220704	3091.0137664	3216.54892	3244.3241456
cg07974511	0.0903331	6.422487E-11	0.6453603	0.1823991	0.6482677	0.6614962	0.04805347	0.05231961	0.04917664	0.05388846	0.04944563	0.05427684	5.0660577456E-07	5090.6020464	1438.7641008	5113.5356176	5217.8820256	379.04577136	412.69708368	387.90533632	425.07217248	390.02712944	428.13571392
cg08007990	0.4998225	4.786278E-09	0.4075063	0.09829935	0.004948263	0.03011785	0.1972802	0.2321115	0.1993637	0.2173562	0.2200809	0.2229886	3.7754160864E-05	3214.4096944	775.3852728	39.031898544	237.5696008	1556.1462176	1830.895512	1572.5808656	1714.5057056	1735.9981392	1758.9340768
cg08060718	0.02005402	5.113419E-10	0.8198722	0.2992725	0.9153099	0.2489445	0.7524879	0.6794817	0.6920363	0.6515206	0.7106558	0.6684565	4.0334649072E-06	6467.1519136	2360.66148	7219.9644912	1963.674216	5935.6245552	5359.7516496	5458.7823344	5139.1944928	5605.6529504	5272.784872
cg08213337	0.2807146	7.702594E-11	0.3646714	0.05323292	0.505861	0.2137221	0.1910521	0.2078711	0.1915672	0.1811645	0.211036	0.2102352	6.0758061472E-07	2876.5280032	419.90127296	3990.231568	1685.8399248	1507.0189648	1639.6872368	1511.0820736	1429.025576	1664.651968	1658.3352576
cg08245702	0.4425338	3.793912E-14	0.4384004	0.1917664	0.2115187	0.4354913	0.2023603	0.2329383	0.215996	0.2351725	0.2232861	0.2305541	2.9926377856E-10	3458.1023552	1512.6533632	1668.4595056	3435.1553744	1596.2180464	1837.4173104	1703.776448	1855.04068	1761.2807568	1818.6107408
cg08526991	0.91178	8.548479E-09	0.6996583	0.445326	0.5337402	0.9200213	0.4748452	0.5241699	0.4987098	0.5341755	0.5153895	0.5258696	6.7430402352E-05	5518.9046704	3512.731488	4210.1426976	7257.1280144	3745.5789376	4134.6521712	3933.8229024	4213.576344	4065.392376	4148.0594048
cg08566455	0.9419599	4.602813E-11	0.8363246	0.415192	0.2964309	0.2225723	0.8004975	0.8147642	0.7888672	0.8197691	0.802439	0.8409845	3.6306988944E-07	6596.9284448	3275.034496	2338.2469392	1755.6503024	6314.32428	6426.8600096	6222.5844736	6466.3386608	6329.638832	6633.685736
cg08690859	0.7558568	2.140216E-08	0.9156382	0.4278102	0.4708658	0.355114	0.5391783	0.5757626	0.5481295	0.5833575	0.5724932	0.577178	0.00016882023808	7222.5541216	3374.5668576	3714.1894304	2801.139232	4253.0384304	4541.6153888	4323.645496	4601.52396	4515.8263616	4552.780064
cg08751472	0.3774771	1.728235E-11	0.2100525	0.3559433	0.2341087	0.7904037	0.1732059	0.218489	0.2100194	0.2315801	0.2021425	0.208451	1.363231768E-07	1656.89412	2807.6807504	1846.6494256	6234.7043856	1366.2481392	1723.441232	1656.6330272	1826.7038288	1594.50004	1644.261488
cg08761102	0.4649008	6.277262E-11	0.8550751	0.3646352	0.8978441	0.6448583	0.1847679	0.220511	0.2172035	0.2320974	0.21288	0.22405	4.9515042656E-07	6744.8323888	2876.2424576	7082.1942608	5086.6422704	1457.4491952	1739.390768	1713.301208	1830.7842912	1679.19744	1767.3064
cg08790440	0.3493712	2.116568E-12	0.6020958	0.1684141	0.5124496	0.2840583	0.1848813	0.187936	0.1836588	0.1774633	0.1831549	0.1896922	1.6695488384E-08	4749.3316704	1328.4504208	4042.2024448	2240.6518704	1458.3436944	1482.439168	1448.7006144	1399.8305104	1444.7258512	1496.2920736
cg08862035	0.2540771	1.113551E-15	0.1105133	0.4139703	0.8793213	0.7309668	0.09174954	0.1026453	0.100517	0.1022767	0.09310669	0.1004851	8.783690288E-12	871.7289104	3265.3977264	6936.0864144	5765.8661184	723.72037152	809.6661264	792.878096	806.7586096	734.42557072	792.6264688
cg09302895	0.2024162	1.594814E-11	0.783283	0.2213245	0.8684661	0.9205401	0.08471177	0.0897372	0.0858261	0.1010098	0.0884604	0.09366615	1.2579892832E-07	6178.536304	1745.807656	6850.4605968	7261.2203088	668.20644176	707.8470336	676.9962768	796.7653024	697.7756352	738.8385912
cg09306214	0.744693	8.129999E-08	0.7159656	0.2665678	0.6274545	0.8188953	0.5094216	0.5663287	0.5339903	0.5907422	0.5517052	0.5624831	0.00064129432112	5647.5366528	2102.6868064	4949.361096	6459.4461264	4018.3175808	4467.2007856	4212.1154864	4659.7744736	4351.8506176	4436.8666928
cg09423703	0.9286916	4.212945E-11	0.6086189	0.2730817	0.3389948	0.8785179	0.8734335	0.8720313	0.8275304	0.8753612	0.844871	0.8917874	3.323171016E-07	4800.7858832	2154.0684496	2673.9909824	6929.7491952	6889.643448	6878.5828944	6527.5597952	6904.8491456	6664.342448	7034.4190112
cg09424526	0.7406237	5.116567E-09	0.7500586	0.2736232	0.9939782	0.8363678	0.5287613	0.5782219	0.559127	0.5990353	0.5808785	0.5895058	4.0359480496E-05	5916.4622368	2158.3398016	7840.5000416	6597.2692064	4170.8691344	4561.0143472	4410.393776	4725.1904464	4581.969608	4650.0217504
cg09462445	0.6829839	2.39245E-09	0.9764845	0.1476913	0.6224794	0.6119492	0.5435129	0.5662282	0.5468923	0.5692242	0.538724	0.5811766	1.88716456E-05	7702.509736	1164.9889744	4910.1175072	4827.0552896	4287.2297552	4466.4080416	4313.8864624	4490.0404896	4249.454912	4584.3210208
cg09462924	0.1502478	1.36933E-13	0.8477996	0.5545251	0.566981	0.7934031	0.06148149	0.07689685	0.07508294	0.09218608	0.0690578	0.07300603	1.080127504E-09	6687.4432448	4374.0939888	4472.346128	6258.3636528	484.96599312	606.5623528	592.25423072	727.16379904	544.7279264	575.87156464
cg09606941	0.5165085	2.167928E-09	0.3774837	0.5403055	0.9138997	0.4193603	0.3692498	0.4218809	0.3840553	0.4085528	0.4025839	0.4117253	1.7100616064E-05	2977.5914256	4261.929784	7208.8408336	3307.9140464	2912.6424224	3327.7965392	3029.4282064	3222.6644864	3175.5818032	3247.6891664
cg10089527	0.599077	3.122243E-08	0.9520281	0.4908572	0.7692516	0.8302306	0.4464303	0.4731108	0.4442234	0.4788965	0.467325	0.4726651	0.00024628252784	7509.5976528	3871.8815936	6067.8566208	6548.8589728	3521.4422064	3731.8979904	3504.0341792	3777.535592	3686.2596	3728.3823088
cg10156366	0.7920594	3.689748E-09	0.2932531	0.6855472	0.14571	0.2264989	0.988188	0.9699227	0.9715784	0.9548382	0.9799957	0.9597236	2.9104732224E-05	2313.1804528	5407.5963136	1149.36048	1786.6233232	7794.826944	7650.7502576	7663.8104192	7531.7637216	7730.2060816	7570.2997568
cg10165847	0.08691575	1.567613E-10	0.3038415	0.1018285	0.5842184	0.6427768	0.05792956	0.06309387	0.05951831	0.06204013	0.05818594	0.06337872	1.2365331344E-06	2396.701752	803.223208	4608.3147392	5070.2233984	456.94836928	497.68444656	469.48042928	489.37254544	458.97069472	499.93134336
cg10245141	0.7882423	8.243697E-12	0.1682911	0.08244114	0.1525914	0.03268698	0.544535	0.5129821	0.5226927	0.4909514	0.5324526	0.5424358	6.5026281936E-08	1327.4801968	650.29571232	1203.6409632	257.83489824	4295.29208	4046.4028048	4123.0000176	3872.6246432	4199.9861088	4278.7335904
cg10548807	0.6460938	1.610154E-10	0.8118997	0.5710466	0.7703397	0.7457768	0.4471062	0.4946946	0.4677108	0.4744387	0.4950984	0.5076614	1.2700894752E-06	6404.2648336	4504.4155808	6076.4395536	5882.6873984	3526.7737056	3902.1510048	3689.3027904	3742.3724656	3905.3361792	4004.4331232
cg10576257	0.4826625	1.376495E-09	0.4453925	0.0668485	0.8911489	0.298284	0.1753529	0.2199298	0.2262393	0.2364387	0.1976654	0.2104657	1.085779256E-05	3513.25604	527.300968	7029.3825232	2352.864192	1383.1836752	1734.8062624	1784.5755984	1865.0284656	1559.1846752	1660.1534416
cg10583000	0.4699766	1.003494E-11	0.7647211	0.3740653	0.5025012	0.4681705	0.3314841	0.3488221	0.3124103	0.3393562	0.3347161	0.3554954	7.915560672E-08	6032.1200368	2950.6270864	3963.7294656	3692.928904	2614.7465808	2751.5087248	2464.2924464	2676.8417056	2640.2405968	2804.1477152
cg10601940	0.4781861	4.197612E-09	0.8500158	0.5516995	0.2514582	0.2029896	0.2368604	0.2723388	0.2681548	0.2814677	0.246929	0.2676304	3.3110763456E-05	6704.9246304	4351.805656	1983.5022816	1601.1819648	1868.3548352	2148.2084544	2115.2050624	2220.2172176	1947.775952	2111.0685952
cg10785443	0.3676071	1.418731E-10	0.04488811	0.2135333	0.4013865	0.9738264	0.6891048	0.6526222	0.69207	0.665972	0.6581861	0.6927165	1.1190950128E-06	354.07741168	1684.3506704	3166.136712	7681.5426432	5435.6586624	5147.8839136	5459.04816	5253.187136	5191.7719568	5464.147752
cg10899293	0.717455	2.871645E-08	0.802255	0.6911981	0.5751138	0.4144252	0.5207841	0.5189845	0.5099136	0.5536093	0.5373745	0.5374897	0.0002265153576	6328.18744	5452.1706128	4536.4976544	3268.9859776	4107.9449808	4093.749736	4022.1984768	4366.8701584	4238.810056	4239.7187536
cg10903451	0.4110552	1.240389E-08	0.8352163	0.6323422	0.5130832	0.2942771	0.2872084	0.3145831	0.2919836	0.3211129	0.3104261	0.315706	9.784188432E-05	6588.1861744	4987.9152736	4047.2002816	2321.2577648	2265.4998592	2481.4314928	2303.1666368	2532.9385552	2448.6410768	2490.288928
cg10959353	0.7084232	4.396644E-09	0.9476091	0.7858471	0.4444121	0.3643168	0.4912695	0.52185	0.4812408	0.5324039	0.5131884	0.5303726	3.4680727872E-05	7474.7405808	6198.7619248	3505.5226448	2873.7309184	3875.133816	4116.3528	3796.0274304	4199.6019632	4048.0300992	4183.5790688
cg11027325	0.8413963	1.403594E-09	0.2030302	0.5313346	0.5629248	0.08284326	0.3498451	0.3858037	0.3846233	0.4110862	0.357632	0.3557351	1.1071549472E-05	1601.5022176	4191.1673248	4440.3508224	653.46763488	2759.5781488	3043.2195856	3033.9085904	3242.6479456	2821.001216	2806.0384688
cg11041835	0.3497027	6.967328E-09	0.9900391	0.9625404	0.5486696	0.2140041	0.2441424	0.2798967	0.2517112	0.2746232	0.2671068	0.2760178	5.4958283264E-05	7809.4284208	7592.5186752	4327.9058048	1688.0643408	1925.7952512	2207.8251696	1985.4979456	2166.2278016	2106.9384384	2177.2284064
cg11284316	0.5694867	1.314499E-09	0.9264684	0.5651368	0.804236	0.6494057	0.3655545	0.3863615	0.35754	0.3892139	0.3701113	0.3911301	1.0368768112E-05	7307.9827392	4457.7990784	6343.813568	5122.5121616	2883.493896	3047.619512	2820.27552	3070.1192432	2919.4379344	3085.2342288
cg11344566	0.5213068	2.017918E-09	0.9349533	0.6390647	0.389358	0.2897028	0.3450417	0.3510135	0.3489033	0.3736193	0.3590951	0.3683147	1.5917337184E-05	7374.9116304	5040.9423536	3071.255904	2285.1756864	2721.6889296	2768.794488	2752.1492304	2947.1090384	2832.5421488	2905.2663536
cg11509341	0.4649059	2.168044E-13	0.999457	0.2351872	0.9173934	0.5370705	0.210449	0.2474275	0.2409337	0.2473005	0.2323978	0.2447801	1.7101531072E-09	7883.716816	1855.1566336	7236.3991392	4236.412104	1660.021712	1951.70812	1900.4850256	1950.706344	1833.1538464	1930.8254288
cg11544529	0.9271334	2.536004E-09	0.5298281	0.8085824	0.8703908	0.6734841	0.4566024	0.5100435	0.5255701	0.5352503	0.4820371	0.5096429	2.0003999552E-05	4179.2840528	6378.0979712	6865.6426304	5312.4425808	3601.6797312	4023.223128	4145.6969488	4222.0543664	3802.3086448	4020.0631952
cg11546137	0.3591561	1.152928E-12	0.4849767	0.07079911	0.5426945	0.3226842	0.2240152	0.2396482	0.218707	0.2297234	0.2307656	0.2443736	9.094296064E-09	3825.4962096	558.46337968	4280.774216	2545.3329696	1767.0318976	1890.3450016	1725.160816	1812.0581792	1820.2790528	1927.6189568
cg11573679	0.8018307	9.275431E-13	0.64429	0.06991106	0.2088257	0.7609599	0.4944185	0.5645309	0.5530094	0.5617804	0.5328931	0.567015	7.3164599728E-09	5082.15952	551.45844128	1647.2171216	6002.4516912	3899.973128	4453.0197392	4362.1381472	4431.3237952	4203.4607728	4472.61432
cg11597131	0.9849882	1.967141E-11	0.815981	0.6520469	0.3534363	0.7473767	0.6900358	0.7090536	0.7203819	0.7257808	0.6807196	0.7243919	1.5516808208E-07	6436.458128	5143.3459472	2787.9055344	5895.3074096	5443.0023904	5593.0147968	5682.3724272	5724.9589504	5369.5162048	5714.0033072
cg11878242	0.3268967	4.548799E-11	0.9139578	0.3536548	0.09829564	0.1643487	0.9360712	0.9554831	0.9563336	0.8942835	0.9414341	0.9334296	3.5880926512E-07	7209.2991264	2789.6290624	775.35600832	1296.3825456	7383.7296256	7536.8506928	7543.5594368	7054.108248	7426.0321808	7362.8926848
cg11912765	0.5126198	1.000615E-09	0.1621848	0.5357187	0.8349681	0.1667597	0.3255267	0.3311371	0.3104954	0.3803574	0.3257775	0.3421073	7.89285112E-06	1279.3137024	4225.7491056	6586.2283728	1315.4005136	2567.7546096	2612.0094448	2449.1877152	3000.2591712	2569.73292	2698.5423824
cg12004430	5.74702E-08	1.996604E-09	0.4998034	0.4385238	0.3544226	0.638932	0.2967986	0.2734386	0.2530538	0.2603458	0.2833249	0.2824315	1.5749212352E-05	3942.4492192	3459.0757344	2795.6854688	5039.895616	2341.1473568	2156.8836768	1996.0883744	2053.6076704	2234.8668112	2227.819672
cg12231969	0.8454665	7.8562E-08	0.8427564	0.5059023	0.6856628	0.9688091	0.5509784	0.6130799	0.5896973	0.6027099	0.5924033	0.6094292	0.000619697056	6647.6624832	3990.5573424	5408.5081664	7641.9661808	4346.1176192	4835.9742512	4651.5323024	4754.1756912	4672.8772304	4807.1775296
cg12457040	0.6025716	2.509611E-09	0.4240407	0.7581998	0.6532911	0.1670594	0.4080417	0.3982148	0.3929788	0.4126434	0.4137839	0.4148531	1.9795811568E-05	3344.8330416	5980.6800224	5153.1601968	1317.7645472	3218.6329296	3141.1183424	3099.8167744	3254.9311392	3263.9274032	3272.3612528
cg12573849	0.6702081	5.97944E-10	0.4669262	0.542629	0.5161267	0.6485178	0.4498863	0.4644395	0.4246351	0.500204	0.4689836	0.4603169	4.716582272E-06	3683.1138656	4280.257552	4071.2074096	5115.5084064	3548.7031344	3663.498776	3349.5216688	3945.609152	3699.3426368	3630.9797072
cg13092806	0.7312002	1.689362E-15	0.8515351	0.6619458	0.6632046	0.1730508	0.9639395	0.9823272	0.9625666	0.9766325	0.9676157	0.937113	1.3325687456E-11	6716.9088688	5221.4284704	5231.3578848	1365.0247104	7603.554776	7748.5969536	7592.7253408	7703.67716	7632.5526416	7391.947344
cg13358636	0.9534414	2.416707E-09	0.4498585	0.3785729	0.7479417	0.2859609	0.7812694	0.8305351	0.8019014	0.8452805	0.8166501	0.8349683	1.9062984816E-05	3548.483848	2986.1830352	5899.7641296	2255.6595792	6162.6530272	6551.2608688	6325.3982432	6667.572584	6441.7359888	6586.2299504
cg13361843	0.9588835	4.876106E-09	0.8543228	0.9771	0.8342209	0.701246	0.6274804	0.6359412	0.6505863	0.623477	0.6082441	0.6356935	3.8462724128E-05	6738.8982464	7707.3648	6580.3344592	5531.428448	4949.5653952	5016.3041856	5131.8247344	4917.986576	4797.8294608	5014.350328
cg13437084	0.9206213	1.245092E-10	0.00434769	0.002580333	0.04510614	0.1140745	0.4229753	0.4878365	0.4613975	0.4358049	0.4642878	0.4398724	9.821285696E-07	34.29457872	20.353666704	355.79723232	899.819656	3336.4291664	3848.054312	3639.50348	3437.6290512	3662.3021664	3469.7134912
cg13467765	0.2777307	2.330582E-09	0.5594771	0.2736378	0.7611538	0.4208492	0.1755752	0.1928177	0.1828914	0.1776571	0.1825144	0.1934333	1.8383630816E-05	4413.1553648	2158.4549664	6003.9811744	3319.6584896	1384.9371776	1520.9460176	1442.6473632	1401.3592048	1439.6735872	1525.8018704
cg13530938	0.4742247	3.751364E-09	0.8054726	0.360096	0.9068519	0.6577727	0.3654066	0.3956331	0.3890256	0.3931348	0.3704888	0.3959503	2.9590759232E-05	6353.5678688	2840.437248	7153.2477872	5188.5110576	2882.3272608	3120.7538928	3068.6339328	3101.0473024	2922.4156544	3123.2559664
cg13718369	0.6392278	2.549455E-12	0.8332697	0.9496596	0.7719856	0.1652099	0.4592762	0.4226672	0.4194782	0.4111145	0.4356109	0.4262941	2.011010104E-08	6572.8313936	7490.9149248	6089.4224128	1303.1756912	3622.7706656	3333.9988736	3308.8440416	3242.871176	3436.0987792	3362.6078608
cg13788515	0.6104582	3.675316E-11	0.1161117	0.7265087	0.3844375	0.5290086	0.4504783	0.4465562	0.4794554	0.43184	0.4301621	0.4558361	2.8990892608E-07	915.8890896	5730.7006256	3032.443	4172.8198368	3553.3728304	3522.4353056	3781.9441952	3406.35392	3393.1186448	3595.6351568
cg13895867	0.5353637	2.287199E-09	0.8032266	0.07124173	0.3439639	0.6548158	0.3585121	0.3904751	0.3581609	0.3933263	0.3791839	0.3855623	1.8041425712E-05	6335.8514208	561.95476624	2713.1872432	5165.1870304	2827.9434448	3080.0675888	2825.1731792	3102.5578544	2991.0026032	3041.3154224
cg14142007	0.3442483	1.304347E-09	0.4612522	0.3231953	0.820796	0.6667384	0.2325721	0.2651951	0.2537618	0.2720057	0.2584746	0.2719883	1.0288689136E-05	3638.3573536	2549.3645264	6474.438848	5259.2324992	1834.5287248	2091.8589488	2001.6730784	2145.5809616	2038.8476448	2145.4437104
cg14165051	0.2990629	2.453829E-10	0.6243199	0.4865915	0.9531436	0.9491012	0.2209665	0.2452109	0.219166	0.2384105	0.2295976	0.2479144	1.9355803152E-06	4924.6353712	3838.233752	7518.3967168	7486.5102656	1742.983752	1934.2235792	1728.781408	1880.582024	1811.0658688	1955.5487872
cg14274989	0.8832704	6.597419E-09	0.930896	0.5649639	0.9341376	0.9204221	0.5383211	0.6195468	0.5725396	0.6564243	0.6026844	0.6244493	5.2040441072E-05	7342.907648	4456.4352432	7368.4773888	7260.2895248	4246.2768368	4886.9851584	4516.1923648	5177.8748784	4753.9745472	4925.6560784
cg14282137	0.9481356	1.063451E-09	0.9583105	0.6203733	0.6350778	0.09338998	0.8594289	0.8702934	0.8829672	0.9448192	0.8825816	0.8978905	8.388501488E-06	7559.153224	4893.5045904	5009.4936864	736.66016224	6779.1751632	6864.8743392	6964.8452736	7452.7338496	6961.8036608	7082.560264
cg14334298	0.6994442	5.651618E-09	0.9528127	0.6907902	0.6391513	0.25113	0.5075219	0.5117694	0.518735	0.5129162	0.4996516	0.5161187	4.4579962784E-05	7515.7865776	5448.9530976	5041.6254544	1980.91344	4003.3327472	4036.8370272	4091.78168	4045.8829856	3941.2518208	4071.1443056
cg14473102	0.1163878	1.574673E-09	0.3772902	0.2264001	0.6669022	0.6882468	0.07364652	0.07931105	0.07313554	0.07841028	0.0755947	0.08077112	1.2421020624E-05	2976.0650976	1785.8439888	5260.5245536	5428.8907584	580.92374976	625.6055624	576.89313952	618.50028864	596.2909936	637.12259456
cg14556303	0.8083728	7.938336E-10	0.8368192	0.7727861	0.1105024	0.06011115	0.640407	0.6461333	0.6014262	0.6780401	0.6450582	0.6655312	6.2617594368E-06	6600.8298496	6095.7367568	871.6429312	474.1567512	5051.530416	5096.6994704	4744.0498656	5348.3803088	5088.2190816	5249.7101056
cg14666564	0.3434782	5.205298E-08	0.6496382	0.700454	0.07620989	0.07790765	0.1606491	0.1943596	0.1835633	0.1841425	0.1810286	0.1902334	0.00041059390624	5124.3461216	5525.181152	601.14361232	614.5355432	1267.2001008	1533.1085248	1447.9473104	1452.51604	1427.9535968	1500.5610592
cg14731653	0.3354038	6.124026E-10	0.3390318	0.5849851	0.892736	0.5039566	0.575311	0.5160812	0.5751566	0.558217	0.5511896	0.5277334	4.8306317088E-06	2674.2828384	4614.3624688	7041.901568	3975.2096608	4538.053168	4070.8485056	4536.8352608	4403.215696	4347.7835648	4162.7610592
cg14775296	0.7853062	2.920949E-13	0.9994218	0.8490003	0.6174836	0.741463	0.5425582	0.5592497	0.5439773	0.6267266	0.5567946	0.5884654	2.3040445712E-09	7883.4391584	6696.9143664	4870.7106368	5848.660144	4279.6990816	4411.3616336	4290.8929424	4943.6194208	4391.9958048	4641.8150752
cg14923640	0.03522946	2.681013E-10	0.8416803	0.2335024	0.7910742	0.4974339	0.02310506	0.02476018	0.02413625	0.02450261	0.02352246	0.02590469	2.1147830544E-06	6639.1742064	1841.8669312	6239.9932896	3923.7586032	182.25271328	195.30829984	190.38674	193.27658768	185.54516448	204.33619472
cg15034345	0.8077711	4.089663E-11	0.9478391	0.2618038	0.8997024	0.9467275	0.9193338	0.9761083	0.9193672	0.9387392	0.9396832	0.9544562	3.2259261744E-07	7476.5548208	2065.1083744	7096.8525312	7467.78652	7251.7050144	7699.5422704	7251.9684736	7404.7748096	7412.2210816	7528.7505056
cg15054725	0.4672751	4.069099E-09	0.8092835	0.2716045	0.3478268	0.4521138	0.3349137	0.3364674	0.3287311	0.3454256	0.3345872	0.3488923	3.2097052912E-05	6383.628248	2142.416296	2743.6577984	3566.2736544	2641.7992656	2654.0548512	2593.0309168	2724.7171328	2639.2238336	2752.0624624
cg15126975	0.09758895	9.844956E-12	0.06723164	0.0009821828	0.556004	0.7703639	0.04262638	0.0562021	0.04689675	0.04528305	0.05566496	0.05018298	7.7657012928E-08	530.32317632	7.7474579264	4385.759552	6076.6304432	336.23688544	443.3221648	369.921564	357.1926984	439.08520448	395.84334624
cg15133351	0.2365445	3.819401E-10	0.5039825	0.173469	0.9379155	0.9012155	0.4207484	0.3818831	0.3932928	0.3909105	0.3807159	0.3718252	3.0127435088E-06	3975.41396	1368.323472	7398.277464	7108.787864	3318.8633792	3012.2938928	3102.2936064	3083.502024	3003.0870192	2932.9571776
cg15260721	0.8132674	1.827466E-08	0.3674908	0.6868679	0.4599763	0.5220511	0.5840489	0.6287153	0.6008389	0.6223546	0.6191303	0.6293927	0.00014415051808	2898.7674304	5418.0139952	3628.2930544	4117.9390768	4606.9777232	4959.3062864	4739.4172432	4909.1330848	4883.6998064	4964.6496176
cg15315312	0.8363499	4.628826E-09	0.6800267	0.04204076	0.6913857	0.1124863	0.3937183	0.4806502	0.4439978	0.4859913	0.4347162	0.4412577	3.6512179488E-05	5364.0506096	331.61751488	5453.6504016	887.2919344	3105.6499504	3791.3687776	3502.2546464	3833.4993744	3429.0413856	3480.6407376
cg15341833	0.5119562	8.788202E-12	0.8754032	0.1637944	0.01210664	0.26545	0.3682278	0.3869574	0.3770214	0.3926911	0.3667815	0.3763829	6.9321337376E-08	6905.1804416	1292.0102272	95.49717632	2093.8696	2904.5808864	3052.3199712	2973.9448032	3097.5473968	2893.172472	2968.9083152
cg15352431	0.9380075	6.965013E-08	0.4544312	0.07143909	0.4585842	0.623734	0.5068777	0.6081227	0.571016	0.5701801	0.5740436	0.5760935	0.00054940022544	3584.5533056	563.51154192	3617.3121696	4920.013792	3998.2512976	4796.8718576	4504.174208	4497.5806288	4528.0559168	4544.225528
cg15680624	0.2006881	1.147471E-10	0.3916543	0.02502492	0.3673958	0.5549069	0.1240332	0.1459271	0.1317252	0.135905	0.1333707	0.1428655	9.051251248E-07	3089.3691184	197.39656896	2898.0180704	4377.1056272	978.3738816	1151.0729648	1039.0483776	1072.01864	1052.0280816	1126.923064
cg16023545	0.7272383	2.152826E-08	0.3391614	0.06162733	0.8796084	0.8715821	0.5406813	0.5633647	0.5571156	0.5497806	0.5599636	0.5579681	0.00016981491488	2675.3051232	486.11637904	6938.3510592	6875.0396048	4264.8940944	4443.8207536	4394.5278528	4336.6693728	4416.9928768	4401.2523728
cg16178603	0.384334	1.715046E-09	0.2027673	0.4534783	0.1200464	0.05594245	0.2937871	0.2837612	0.275658	0.3149266	0.2959562	0.3026594	1.3528282848E-05	1599.4284624	3577.0368304	946.9260032	441.2740456	2317.3926448	2238.3083456	2174.390304	2484.1410208	2334.5025056	2387.3773472
cg16218721	0.6361616	7.346269E-10	0.8960793	0.08037396	0.7716244	0.4679783	0.9088697	0.9812609	0.9744046	0.9794574	0.9468178	0.9770949	5.7947369872E-06	7068.2735184	633.98979648	6086.5732672	3691.4128304	7169.1641936	7740.1859792	7686.1034848	7725.9599712	7468.4988064	7707.3245712
cg16470306	0.08624591	1.126787E-08	0.8770468	0.4967746	0.5801509	0.9493293	0.7383541	0.7988451	0.8015523	0.8177254	0.76308	0.8130542	8.888095856E-05	6918.1451584	3918.5580448	4576.2302992	7488.3095184	5824.1371408	6301.2901488	6322.6445424	6450.2179552	6019.17504	6413.3715296
cg16640855	0.8124213	7.03549E-09	0.6876517	0.5173435	0.5815499	0.4537734	0.6131345	0.6476414	0.6085321	0.6500842	0.6322384	0.6523847	5.549594512E-05	5424.1966096	4080.805528	4587.2656112	3579.3645792	4836.404936	5108.5953632	4800.1012048	5127.8641696	4987.0964992	5146.0105136
cg16652741	0.7039225	4.450511E-09	0.5450638	0.4474211	0.8457117	0.9821256	0.543541	0.5764123	0.5327207	0.5995108	0.5688286	0.5987676	3.5105630768E-05	4299.4632544	3529.2576368	6670.9738896	7747.0067328	4287.451408	4546.7402224	4202.1008816	4728.9411904	4486.9199968	4723.0788288
cg16700364	0.4405766	7.953757E-09	0.8779747	0.5761735	0.4566684	0.5604666	0.3195737	0.3160543	0.3044801	0.3314331	0.3144438	0.3242783	6.2739235216E-05	6925.4644336	4544.856568	3602.2003392	4420.9605408	2520.7973456	2493.0363184	2401.7390288	2614.3442928	2480.3326944	2557.9072304
cg17032602	0.2759191	1.276766E-08	0.4557124	0.04205201	0.3479066	0.4415501	0.1660609	0.2048823	0.182674	0.185135	0.195696	0.2004075	0.00010071130208	3594.6594112	331.70625488	2744.2872608	3482.9471888	1309.8883792	1616.1115824	1440.932512	1460.34488	1543.650048	1580.81436
cg17177632	0.8112543	2.536907E-08	0.6171529	0.5208184	0.6172275	0.8209691	0.4546242	0.479463	0.4646689	0.4662288	0.475216	0.4934392	0.00020011122416	4868.1020752	4108.2155392	4868.69052	6475.8042608	3586.0756896	3782.004144	3665.3082832	3677.6127744	3748.503808	3892.2484096
cg17300051	0.6472856	1.749911E-09	0.7624725	0.4789063	0.5883079	0.4991519	0.4355587	0.4737414	0.4409776	0.4885438	0.4716796	0.4776204	1.3803297968E-05	6014.38308	3777.6128944	4640.5727152	3937.3101872	3435.6870256	3736.8721632	3478.4313088	3853.6334944	3720.6086848	3767.4697152
cg18093372	0.7298799	8.070175E-11	0.3228402	0.7438586	0.07932368	0.163269	0.9774553	0.9772455	0.9734688	0.9675985	0.9921491	0.9871505	6.36575404E-07	2546.5634976	5867.5566368	625.70518784	1287.865872	7710.1674064	7708.512504	7678.7218944	7632.416968	7826.0721008	7786.643144
cg18115040	0.8797586	3.833207E-09	0.9493499	0.4937269	0.458121	0.4790266	0.5736069	0.6320054	0.5923364	0.6642852	0.6377996	0.6382114	3.0236336816E-05	7488.4720112	3894.5177872	3613.658448	3778.5618208	4524.6112272	4985.2585952	4672.3495232	5239.8816576	5030.9632448	5034.2115232
cg18150439	0.1071851	4.982144E-10	0.7939008	0.2124203	0.6941	0.3407332	0.07288624	0.07799224	0.07608985	0.07645394	0.07427517	0.07807389	3.9299151872E-06	6262.2895104	1675.5713264	5475.0608	2687.7034816	574.92666112	615.20278912	600.1967368	603.06867872	585.88254096	615.84684432
cg18173235	0.397333	3.527052E-09	0.4581162	0.4991246	0.9772605	0.4518346	0.2330775	0.2379834	0.2453743	0.2540199	0.2348522	0.2498064	2.7821386176E-05	3613.6205856	3937.0948448	7708.630824	3564.0713248	1838.51532	1877.2130592	1935.5124784	2003.7089712	1852.5141536	1970.4728832
cg18395327	0.3649656	5.800774E-10	0.3008632	0.8306157	0.8453996	0.4188436	0.2371987	0.2478828	0.2282866	0.2422103	0.2423639	0.2491716	4.5756505312E-06	2373.2089216	6551.8966416	6668.5120448	3303.8383168	1871.0233456	1955.2995264	1800.7247008	1910.5548464	1911.7664432	1965.4655808
cg18396137	0.5015622	7.680237E-09	0.6650869	0.2135164	0.6363466	0.833233	0.3400835	0.3652246	0.3566417	0.3565266	0.3587559	0.3796641	6.0581709456E-05	5246.2054672	1684.2173632	5019.5019808	6572.541904	2682.578648	2880.8916448	2813.1897296	2812.2818208	2829.8665392	2994.7904208
cg18529845	0.04288526	5.543571E-11	0.1612284	0.07959851	0.7773549	0.5984298	0.02038085	0.02495369	0.02109585	0.02637679	0.0244092	0.02505174	4.3727688048E-07	1271.7696192	627.87304688	6131.7754512	4720.4142624	160.7641448	196.83470672	166.4040648	208.06011952	192.5397696	197.60812512
cg18586758	0.1348524	1.279974E-09	0.8844911	0.7321574	0.6055615	0.6702399	0.1376271	0.110834	0.1193742	0.1076634	0.1233493	0.1102137	1.0096434912E-05	6976.8657968	5775.2575712	4776.669112	5286.8523312	1085.6025648	874.258592	941.6236896	849.2488992	972.9792784	869.3656656
cg18704768	0.5964221	3.267347E-09	0.9969396	0.8887838	0.8624233	0.3808124	0.4344676	0.4781528	0.4515225	0.4498766	0.4402696	0.4650571	2.5772833136E-05	7863.8595648	7010.7266144	6802.7949904	3003.8482112	3427.0804288	3771.6692864	3561.60948	3548.6266208	3472.8466048	3668.3704048
cg18759990	0.1081415	9.261282E-11	0.7914241	0.1354625	0.566046	0.111027	0.07077615	0.06210922	0.06145273	0.06641504	0.0652982	0.06747358	7.3052992416E-07	6242.7533008	1068.5282	4464.970848	875.780976	558.2822712	489.91752736	484.73913424	523.88183552	515.0722016	532.23159904
cg18897632	0.3455164	1.332964E-10	0.4617456	0.5882499	0.7354401	0.6573995	0.2320981	0.2660798	0.2455631	0.2432434	0.2354166	0.2602573	1.0514420032E-06	3642.2492928	4640.1152112	5801.1515088	5185.567256	1830.7898128	2098.8374624	1937.0017328	1918.7039392	1856.9661408	2052.9095824
cg19001226	0.08214303	2.005272E-11	0.04918963	0.07705368	0.1663547	0.02835135	0.04015732	0.04613059	0.0446613	0.04542271	0.03990974	0.04555987	1.5817585536E-07	388.00780144	607.79942784	1312.2058736	223.6354488	316.76094016	363.87809392	352.2883344	358.29433648	314.80802912	359.37625456
cg19052355	0.7357957	3.00539E-08	0.1408305	0.1074429	0.465922	0.303022	0.5711586	0.6104513	0.5790859	0.5921417	0.6043198	0.6097844	0.0002370651632	1110.870984	847.5095952	3675.192736	2390.237536	4505.2990368	4815.2398544	4567.8295792	4670.8137296	4766.8745824	4809.9793472
cg19079194	0.318742	1.824433E-09	0.8525158	0.5193538	0.5398958	0.5301781	0.2270872	0.2470556	0.2322899	0.2444155	0.237836	0.2472852	1.4391127504E-05	6724.6446304	4096.6627744	4258.6980704	4182.0448528	1791.2638336	1948.7745728	1832.3027312	1927.949464	1876.050368	1950.5856576
cg19302722	0.607303	3.743772E-09	0.3482879	0.8702271	0.3198802	0.516667	0.8712322	0.8115763	0.8083334	0.7759038	0.8475461	0.7974675	2.9530873536E-05	2747.2949552	6864.3513648	2523.2150176	4075.469296	6872.2795936	6401.7138544	6376.1338592	6120.3291744	6685.4436368	6290.42364
cg19390934	0.268045	6.719029E-10	0.2829165	0.5838944	0.4529183	0.7856346	0.6399144	0.6890477	0.6495972	0.7234557	0.6963088	0.7034768	5.2999700752E-06	2231.645352	4605.7590272	3572.6195504	6197.0857248	5047.6447872	5435.2082576	5124.0227136	5706.6185616	5492.4838144	5549.0249984
cg19412467	0.06978813	2.521424E-09	0.2791544	0.1929722	0.9896316	0.7077715	0.04193005	0.04664332	0.04334554	0.04583065	0.04368838	0.04714239	1.9888992512E-05	2201.9699072	1522.1647136	7806.2140608	5582.901592	330.7442344	367.92250816	341.90961952	361.5121672	344.61394144	371.85917232
cg19452535	0.09540842	1.354628E-09	0.8262574	0.3088746	0.9683755	0.7839638	0.05718881	0.06115466	0.05990156	0.05944725	0.05893281	0.06274446	1.0685305664E-05	6517.5183712	2436.4028448	7638.545944	6183.9064544	451.10533328	482.38795808	472.50350528	468.919908	464.86200528	494.92830048
cg19511045	0.8937631	8.167508E-14	0.7432961	0.6727801	0.810058	0.8179546	0.6587282	0.6703219	0.6156832	0.7057517	0.6794995	0.6772223	6.4425303104E-10	5863.1196368	5306.8894288	6389.737504	6452.0258848	5196.0480416	5287.4991472	4856.5090816	5566.9694096	5359.892056	5341.9295024
cg19714279	0.783121	1.959396E-10	0.4701112	0.1248694	0.9232367	0.5590984	0.4940798	0.5162783	0.4956841	0.5469374	0.5090885	0.5284424	1.5455715648E-06	3708.2371456	984.9698272	7282.4910896	4410.1681792	3897.3014624	4072.4032304	3909.9561808	4314.2422112	4015.690088	4168.3536512
cg19761848	0.6649288	1.00791E-09	0.2791493	0.04772802	0.7361868	0.8382666	0.4640159	0.516651	0.4830998	0.5077867	0.4990383	0.5129286	7.95039408E-06	2201.9296784	376.47862176	5807.0414784	6612.2469408	3660.1574192	4075.343088	3810.6912224	4005.4214896	3936.4141104	4045.9807968
cg19850959	0.4862505	4.499979E-12	0.5934325	0.7797869	0.9214564	0.6053657	0.7069666	0.6789827	0.7036898	0.7388473	0.6833376	0.6869559	3.5495834352E-08	4680.99556	6150.9590672	7268.4480832	4775.1246416	5576.5525408	5355.8155376	5550.7051424	5828.0275024	5390.1669888	5418.7081392
cg19893751	0.1686783	5.860478E-11	0.4818837	0.4863312	0.763112	0.82561	0.3794176	0.3435082	0.3606462	0.3559951	0.3711946	0.3469726	4.6227450464E-07	3801.0986256	3836.1805056	6019.427456	6512.41168	2992.8460288	2709.5926816	2844.7772256	2808.0893488	2927.9830048	2736.9198688
cg20139706	0.4023213	1.249131E-09	0.9379567	0.3852405	0.3621898	0.2017546	0.2025819	0.2032413	0.1995806	0.2441695	0.2062219	0.2208013	9.853145328E-06	7398.6024496	3038.777064	2856.9531424	1591.4402848	1597.9660272	1603.1673744	1574.2917728	1926.009016	1626.6783472	1741.6806544
cg20265661	0.1950921	8.84037E-12	0.8961615	0.3341657	0.9177337	0.3618316	0.141242	0.1318009	0.1300224	0.1351254	0.1332518	0.1403572	6.973283856E-08	7068.921912	2635.8990416	7239.0834256	2854.1276608	1114.116896	1039.6454992	1025.6166912	1065.8691552	1051.0901984	1107.1375936
cg20539752	0.05116841	2.595706E-09	0.1982204	0.3834486	0.8977943	0.8984447	0.02981467	0.03472031	0.03146478	0.03437476	0.03348941	0.03471801	2.0474928928E-05	1563.5625152	3024.6425568	7081.8014384	7086.9317936	235.17811696	273.87380528	248.19418464	271.14810688	264.16446608	273.85566288
cg20676716	0.05253042	1.939947E-13	0.1521664	0.08440297	0.5110509	0.3394238	0.02393254	0.02381448	0.0220008	0.02507305	0.02422544	0.02576917	1.5302301936E-09	1200.2885632	665.77062736	4031.1694992	2677.3749344	188.77987552	187.84861824	173.5423104	197.7762184	191.09027072	203.26721296
cg20785796	0.948076	6.917766E-13	0.9141739	0.4703119	0.5654219	0.3041068	0.4296254	0.4668495	0.4563893	0.5021886	0.4550132	0.4790715	5.4567338208E-09	7211.0037232	3709.8202672	4460.0479472	2398.7944384	3388.8851552	3682.508856	3599.9987984	3961.2636768	3589.1441216	3778.915992
cg20804191	0.6786786	1.25947E-09	0.9692742	0.172691	0.467802	0.7740739	0.39555	0.425436	0.4040706	0.4348647	0.4193487	0.427618	9.93469936E-06	7645.6348896	1362.186608	3690.022176	6105.8949232	3120.0984	3355.839168	3187.3088928	3430.2127536	3307.8225456	3373.050784
cg20881074	0.8795823	4.922461E-09	0.519618	0.6562366	0.7782488	0.8360068	0.6051389	0.6052313	0.6303512	0.6946813	0.5808283	0.6178094	3.8828372368E-05	4098.746784	5176.3943008	6138.8265344	6594.4216384	4773.3356432	4774.0644944	4972.2102656	5479.6460944	4581.5736304	4873.2805472
cg20926035	0.3003478	9.020575E-10	0.7208073	0.141665	0.405067	0.3917524	0.1539913	0.193482	0.1752841	0.1956524	0.1775459	0.1910366	7.11542956E-06	5685.7279824	1117.45352	3195.168496	3090.1429312	1214.6833744	1526.186016	1382.6409808	1543.3061312	1400.4820592	1506.8967008
cg21463709	0.7772686	1.442815E-08	0.1500224	0.4769497	0.1100189	0.5134384	0.5565107	0.5755608	0.5711066	0.569734	0.564697	0.5860535	0.0001138092472	1183.3766912	3762.1792336	867.8290832	4050.0020992	4389.7564016	4540.0235904	4504.8888608	4494.061792	4454.329936	4622.790008
cg21619653	0.4836233	5.557847E-12	0.9784883	0.7131459	0.4765149	0.9886141	0.3018746	0.3274545	0.3091453	0.3104559	0.323935	0.3265162	4.3840297136E-08	7718.3157104	5625.2948592	3758.7495312	7798.1880208	2381.1868448	2582.961096	2438.5381264	2448.8761392	2555.19928	2575.5597856
cg21660960	0.6302859	2.106694E-08	0.04244658	0.1603209	0.1122604	0.7546899	0.7955363	0.7379778	0.7921251	0.7865555	0.7581156	0.7427735	0.00016617602272	334.81862304	1264.6112592	885.5100352	5952.9939312	6275.1903344	5821.1688864	6248.2827888	6204.349784	5980.0158528	5858.997368
cg21712322	0.4772124	2.777209E-08	0.6891799	0.3497651	0.4908187	0.6814846	0.318262	0.3531654	0.3443114	0.3709515	0.3452119	0.3482687	0.00021906624592	5436.2510512	2758.9471088	3871.5779056	5375.5505248	2510.450656	2785.7686752	2715.9283232	2926.065432	2723.0314672	2747.1435056
cg21773665	0.009077247	7.329969E-10	0.2334639	0.4843279	0.9360374	0.7461067	0.3872685	0.4004171	0.3829928	0.3604554	0.397438	0.4059104	5.7818795472E-06	1841.5632432	3820.3784752	7383.4630112	5885.2896496	3054.773928	3158.4900848	3021.0472064	2843.2721952	3134.990944	3201.8212352
cg21782376	0.1565208	1.529732E-13	0.08517642	0.2450797	0.2850447	0.7152677	0.1005215	0.0853277	0.09010648	0.07995114	0.08695035	0.09365976	1.2066526016E-09	671.87160096	1933.1886736	2248.4325936	5642.0316176	792.913592	673.0648976	710.75991424	630.65459232	685.8643608	738.78818688
cg21840697	0.2518996	1.121303E-09	0.6333246	0.541648	0.5328456	0.6093202	0.3905977	0.3978747	0.4025889	0.372804	0.39415	0.37124	8.844838064E-06	4995.6644448	4272.519424	4203.0860928	4806.3177376	3081.0346576	3138.4356336	3175.6212432	2940.677952	3109.0552	2928.34112
cg22279027	0.09426253	7.631205E-12	0.1166963	0.3188573	0.8085391	0.7376261	0.04773079	0.05401925	0.04942456	0.05079529	0.05552372	0.0558171	6.019494504E-08	920.5004144	2515.1463824	6377.7564208	5818.3946768	376.50047152	426.103844	389.86092928	400.67324752	437.97110336	440.2852848
cg22413209	0.05455776	2.898619E-09	0.1542583	0.9505375	0.6949238	0.28114	0.4134738	0.4250845	0.3936357	0.4052224	0.4243933	0.4263171	2.2864306672E-05	1216.7894704	7497.8398	5481.5589344	2217.63232	3261.4813344	3353.066536	3104.9984016	3196.3942912	3347.6143504	3362.7892848
cg22613905	9.060677E-05	1.448108E-11	0.4210111	0.8979447	0.0535984	0.3364418	0.5935452	0.5736159	0.570709	0.5935347	0.5686212	0.6215907	1.1422675904E-07	3320.9355568	7082.9877936	422.7841792	2653.8529184	4681.8845376	4524.6822192	4501.752592	4681.8017136	4485.2840256	4903.1074416
cg22731271	0.3389722	7.345589E-12	0.6102546	0.520755	0.2645637	0.3214849	0.2163151	0.2036051	0.2081246	0.2216712	0.2080928	0.221296	5.7942006032E-08	4813.6882848	4107.71544	2086.8784656	2535.8728912	1706.2935088	1606.0370288	1641.6868448	1748.5424256	1641.4360064	1745.582848
cg22979783	0.1303242	5.714536E-11	0.6315039	0.2507018	0.327458	0.3318954	0.09726484	0.09002625	0.09334221	0.09178468	0.09248052	0.09653185	4.5076259968E-07	4981.3027632	1977.5357984	2582.988704	2617.9909152	767.22505792	710.12706	736.28335248	723.99755584	729.48634176	761.4432328
cg23291301	0.2161282	4.414808E-10	0.4715248	0.371893	0.3371718	0.5334871	0.138164	0.1522719	0.1407303	0.1500425	0.1447417	0.1575699	3.4824005504E-06	3719.3876224	2933.491984	2659.6111584	4208.1462448	1089.837632	1201.1207472	1110.0806064	1183.53524	1141.7225296	1242.9113712
cg23325963	0.2008488	3.302152E-09	0.7617952	0.9267873	0.8494827	0.2955901	0.1137272	0.1247548	0.1183627	0.132104	0.1203027	0.1290847	2.6047374976E-05	6009.0405376	7310.4982224	6700.7195376	2331.6147088	897.0801536	984.0658624	933.6449776	1042.036352	948.9476976	1018.2201136
cg23363202	0.2754747	8.472686E-09	0.80184	0.3217831	0.6010242	0.2581056	0.1336799	0.1446699	0.1419847	0.1514421	0.1441361	0.1445069	6.6832547168E-05	6324.91392	2538.2250928	4740.8788896	2035.9369728	1054.4670512	1141.1561712	1119.9753136	1194.5752848	1136.9455568	1139.8704272
cg23497383	0.5014233	1.413946E-12	0.5286802	0.8313918	0.2892874	0.2837596	0.3898638	0.3640587	0.3672887	0.3602672	0.3668672	0.3713978	1.1153206048E-08	4170.2294176	6558.0185184	2281.8990112	2238.2957248	3075.2456544	2871.6950256	2897.1732656	2841.7876736	2893.8484736	2929.5858464
cg23547017	0.5222645	3.509887E-09	0.6583268	0.1177366	0.6836105	0.7995437	0.3796597	0.4114809	0.3806358	0.4045068	0.3947836	0.4104874	2.7685988656E-05	5192.8817984	928.7063008	5392.319624	6306.8007056	2994.7557136	3245.7613392	3002.4551904	3190.7496384	3114.0530368	3237.9246112
cg23665824	0.05925031	2.227621E-11	0.9829203	0.06033352	0.7904095	0.892263	0.03248507	0.03680133	0.03273244	0.03595581	0.03553743	0.03657857	1.7571474448E-07	7753.2753264	475.91080576	6234.750136	7038.170544	256.24223216	290.28889104	258.19348672	283.61942928	280.31924784	288.53176016
cg23851476	0.1361496	7.59806E-10	0.1926323	0.1919071	0.4920073	0.6316647	0.05874327	0.06972885	0.06382271	0.0759185	0.06723843	0.06847304	5.993349728E-06	1519.4835824	1513.7632048	3880.9535824	4982.5711536	463.36691376	550.0211688	503.43353648	598.845128	530.37673584	540.11533952
cg24319718	0.6347431	2.2443E-10	0.1961954	0.8219598	0.3165516	0.3876371	0.3285149	0.3803218	0.3630459	0.3961164	0.3542762	0.3842729	1.77030384E-06	1547.5893152	6483.6189024	2496.9590208	3057.6814448	2591.3255312	2999.9783584	2863.7060592	3124.5661632	2794.5306656	3031.1446352
cg24374738	0.07836059	7.584685E-10	0.2876321	0.003653869	0.3965374	0.4018804	0.04222953	0.06310682	0.05244855	0.05719639	0.05493147	0.05804477	5.982799528E-06	2268.8420048	28.821718672	3127.8870112	3170.0325952	333.10653264	497.78659616	413.7141624	451.16512432	433.29943536	457.85714576
cg24437715	0.3462311	2.002464E-09	0.3460277	0.2235509	0.8245471	0.6604033	0.2326357	0.2445489	0.2394782	0.2563066	0.2497737	0.2551857	1.5795436032E-05	2729.4664976	1763.3694992	6504.0275248	5209.2612304	1835.0304016	1929.0017232	1889.0040416	2021.7464608	1970.2149456	2012.9048016
cg24633978	0.3449914	1.333295E-11	0.7844871	0.07435695	0.5122374	0.699912	0.2268186	0.2511768	0.2280832	0.2553646	0.2414152	0.2496094	1.051703096E-07	6188.0342448	586.5276216	4040.5286112	5520.905856	1789.1451168	1981.2825984	1799.1202816	2014.3159648	1904.2830976	1968.9189472
cg24769821	0.09338809	1.719388E-13	0.26887	0.9352444	0.06098282	0.02698596	0.05383504	0.04498244	0.04189737	0.04580362	0.04872666	0.05133447	1.3562532544E-09	2120.84656	7377.2078272	481.03248416	212.86525248	424.65079552	354.82148672	330.48645456	361.29895456	384.35589408	404.92629936
cg24902278	0.658815	7.047036E-10	0.6560072	0.5949941	0.5724436	0.2602669	0.873706	0.8246718	0.8472516	0.8419018	0.8401117	0.8079878	5.5587019968E-06	5174.5847936	4693.3134608	4515.4351168	2052.9853072	6891.792928	6505.0111584	6683.1206208	6640.9213984	6626.8010896	6373.4077664
cg24937696	0.07148881	9.331671E-09	0.1485429	0.2679158	0.2272162	0.2907655	0.02352773	0.02784229	0.02525179	0.03079381	0.02585564	0.02561654	7.3608220848E-05	1171.7063952	2113.3198304	1792.2813856	2293.558264	185.58673424	219.61998352	199.18611952	242.90157328	203.94928832	202.06326752
cg24938830	0.491352	9.145326E-10	0.828724	0.7911395	0.2602357	0.08423408	0.2481215	0.2603958	0.2522326	0.2752047	0.2604739	0.2769777	7.2138331488E-06	6536.974912	6240.508376	2052.7392016	664.43842304	1957.182392	2054.0020704	1989.6107488	2170.8146736	2054.6181232	2184.8000976
cg24996179	0.2055296	6.098103E-13	0.4648529	0.2096279	0.04688473	0.04364312	0.4375003	0.3989316	0.422751	0.4398719	0.3938546	0.3947006	4.8101836464E-09	3666.7596752	1653.5448752	369.82675024	344.25693056	3451.0023664	3146.7724608	3334.659888	3469.7095472	3106.7250848	3113.3983328
cg25042022	0.8396646	2.992895E-10	0.1720362	0.709498	0.5161362	0.3368253	0.4751713	0.4973838	0.4964885	0.5430442	0.4759111	0.4892884	2.360795576E-06	1357.0215456	5596.520224	4071.2823456	2656.8779664	3748.1512144	3923.3634144	3916.301288	4283.5326496	3753.9867568	3859.5068992
cg25596297	0.3377596	3.440911E-10	0.66257	0.4121318	0.4323081	0.8820922	0.229848	0.2317063	0.2347404	0.2313913	0.2362011	0.2466284	2.7141905968E-06	5226.35216	3250.8956384	3410.0462928	6957.9432736	1813.041024	1827.6992944	1851.6322752	1825.2145744	1863.1542768	1945.4048192
cg25721451	0.357035	3.636778E-09	0.6776791	0.5763698	0.6916401	0.5640918	0.2575737	0.2649603	0.2454013	0.2624043	0.2558498	0.2668195	2.8686904864E-05	5345.5327408	4546.4049824	5455.6571088	4449.5561184	2031.7413456	2090.0068464	1935.7254544	2069.8451184	2018.1432224	2104.672216
cg25758217	0.4021138	2.485174E-10	0.9361936	0.06392281	0.5044813	0.3974308	0.2505634	0.2595982	0.2586831	0.2583725	0.2583175	0.2738351	1.9603052512E-06	7384.6951168	504.22312528	3979.3484944	3134.9341504	1976.4440992	2047.7106016	2040.4922928	2038.04228	2037.60844	2160.0112688
cg25820224	0.8617281	1.077418E-10	0.4361705	0.107724	0.2353112	0.07159033	0.4119725	0.4610101	0.465816	0.4630971	0.42726	0.4491219	8.498673184E-07	3440.512904	849.726912	1856.1347456	564.70452304	3249.63908	3636.4476688	3674.356608	3652.9099248	3370.22688	3542.6735472
cg25849196	0.9975301	1.846681E-12	0.8091498	0.8231852	0.5629474	0.2763962	0.6712037	0.6763223	0.6529586	0.6907129	0.6639704	0.6917024	1.4566619728E-08	6382.5736224	6493.2848576	4440.5290912	2180.2132256	5294.4547856	5334.8303024	5150.5374368	5448.3433552	5237.3985152	5456.1485312
cg26010191	0.7904681	5.762638E-13	0.301067	0.6533275	0.8613042	0.8310853	0.3910383	0.4066771	0.3782402	0.4362359	0.3875667	0.4023338	4.5455688544E-09	2374.816496	5153.44732	6793.9675296	6555.6008464	3084.5101104	3207.8689648	2983.5586976	3441.0287792	3057.1261296	3173.6090144
cg26032417	0.007301222	1.875203E-09	0.5921502	0.4299616	0.6150569	0.8766838	0.1278859	0.1063035	0.109883	0.09877442	0.1257656	0.1043396	1.4791601264E-05	4670.8807776	3391.5371008	4851.5688272	6915.2818144	1008.7639792	838.522008	866.757104	779.13262496	992.0390528	823.0307648
cg26149275	0.8687786	1.774289E-10	0.5954823	0.3701071	0.894266	0.3914323	0.5882679	0.6195689	0.6167127	0.6325162	0.6148052	0.6358517	1.3995591632E-06	4697.1643824	2919.4048048	7053.970208	3087.6179824	4640.2571952	4887.1594832	4864.6297776	4989.2877856	4849.5834176	5015.5982096
cg26267388	0.4184581	9.55895E-11	0.9501989	0.1687037	0.946951	0.4904893	0.2633257	0.2707876	0.2682271	0.2715127	0.2764168	0.2851443	7.54009976E-07	7495.1689232	1330.7347856	7469.549488	3868.9795984	2077.1131216	2135.9725888	2115.7753648	2141.6921776	2180.3757184	2249.2182384
cg26355577	0.9183718	1.119457E-12	0.956446	0.3353101	0.5249471	0.8328991	0.536645	0.5339866	0.5643669	0.5761376	0.5227465	0.5529908	8.830276816E-09	7544.446048	2644.9260688	4140.7827248	6569.9081008	4233.05576	4212.0863008	4451.7261072	4544.5733888	4123.424392	4361.9914304
cg26425256	0.949563	4.270342E-09	0.8197076	0.1528332	0.9818837	0.8375303	0.6595839	0.7227676	0.7026786	0.7085658	0.7018405	0.7258723	3.3684457696E-05	6465.8535488	1205.5482816	7745.0986256	6606.4390064	5202.7978032	5701.1908288	5542.7287968	5589.1670304	5536.117864	5725.6807024
cg26533368	0.06520785	2.058288E-09	0.4029631	0.3366783	0.8074408	0.3770775	0.4145871	0.4408963	0.4294562	0.4280777	0.4395134	0.450939	1.6235775744E-05	3178.5729328	2655.7184304	6369.0930304	2974.38732	3270.2630448	3477.7900144	3387.5505056	3376.6768976	3466.8816992	3557.006832
cg26540905	0.429196	1.01186E-09	0.8796244	0.957879	0.1514647	0.6312587	0.747581	0.7175333	0.7418015	0.7213407	0.7439836	0.7130573	7.98155168E-06	6938.4772672	7555.749552	1194.7535536	4979.3686256	5896.918928	5659.9026704	5851.330232	5689.9354416	5868.5426368	5624.5959824
cg26638505	0.1916479	2.861094E-10	0.9989205	0.3394621	0.8202489	0.5046507	0.0819492	0.08002669	0.07760764	0.09644426	0.08219675	0.08997001	2.2568309472E-06	7879.484904	2677.6770448	6470.1233232	3980.6847216	646.4152896	631.25053072	612.16906432	760.75232288	648.367964	709.68343888
cg26649384	0.776064	1.23175E-10	0.8869931	0.2342719	0.7879102	0.8196772	0.5351814	0.5566336	0.5506822	0.5632025	0.5370408	0.5541921	9.716044E-07	6996.6015728	1847.9367472	6215.0356576	6465.6137536	4221.5108832	4390.7258368	4343.7811936	4442.54132	4236.1778304	4371.4672848
cg26983710	0.7686042	7.088421E-11	0.7190226	0.5880328	0.4670166	0.4990849	0.5514882	0.5848754	0.5504775	0.5874981	0.5757166	0.5901078	5.5913464848E-07	5671.6502688	4638.4027264	3683.8269408	3936.7816912	4350.1389216	4613.4971552	4342.16652	4634.1850128	4541.2525408	4654.7703264
cg26995744	0.7656783	2.493901E-10	0.7797494	0.750145	0.842663	0.6331861	0.5945398	0.6065884	0.579328	0.6053311	0.6097755	0.6204583	1.9671891088E-06	6150.6632672	5917.14376	6646.925744	4994.5719568	4689.7299424	4784.7692992	4569.739264	4774.8517168	4809.909144	4894.1750704
cg27076454	0.9090165	8.379959E-09	0.3600136	0.09079763	0.2542898	0.557982	0.8871611	0.9213797	0.8925807	0.9152884	0.8931371	0.9380426	6.6101116592E-05	2839.7872768	716.21170544	2005.8379424	4401.362016	6997.9267568	7267.8430736	7040.6765616	7219.7948992	7045.0654448	7399.2800288
cg27078812	0.3975108	1.487618E-09	0.1172086	0.2454092	0.9179929	0.9600287	0.1826669	0.2026904	0.2003496	0.2032108	0.1888305	0.1994507	1.1734330784E-05	924.5414368	1935.7877696	7241.1279952	7572.7063856	1440.8765072	1598.8218752	1580.3576448	1602.9267904	1489.494984	1573.2671216
cg27116912	0.3649053	4.42861E-10	0.9244113	0.1692856	0.7630066	0.388208	0.2263213	0.2495287	0.2327902	0.2488428	0.2483974	0.2508753	3.493287568E-06	7291.7563344	1335.3248128	6018.5960608	3062.184704	1785.2224144	1968.2823856	1836.2490976	1962.8720064	1959.3586912	1978.9043664
cg27311227	0.2240208	1.73871E-09	0.35032	0.606051	0.6011934	0.2884122	0.1226957	0.1179939	0.1045565	0.1299308	0.1263918	0.1272274	1.371494448E-05	2763.32416	4780.530288	4742.2135392	2274.9954336	967.8236816	930.7358832	824.741672	1024.8941504	996.9785184	1003.5697312
cg27369452	0.4950052	3.884086E-12	0.7508367	0.3735778	0.536542	0.2800559	0.2945087	0.3521244	0.3282219	0.3675472	0.3161991	0.3453946	3.0637670368E-08	5922.5998896	2946.7816864	4232.243296	2209.0809392	2323.0846256	2777.5572672	2589.0143472	2899.2123136	2494.1785008	2724.4726048
cg27418586	0.8646985	4.853343E-10	0.9166417	0.1836244	0.5863763	0.6368838	0.8482142	0.9825687	0.9668975	0.929063	0.9759204	0.9635925	3.8283169584E-06	7230.4697296	1448.4292672	4625.3362544	5023.7394144	6690.7136096	7750.5019056	7626.88748	7328.448944	7698.0601152	7600.81764
cg00028935	0.4189409	1.423813E-08	0.9538805	0.4144873	0.6687992	0.885561	0.2396345	0.2595237	0.2412869	0.2574716	0.2574947	0.2558065	0.00011231036944	7524.209384	3269.4758224	5275.4880896	6985.305168	1890.236936	2047.1229456	1903.2710672	2030.9359808	2031.1181936	2017.801672
cg00060320	0.8175343	2.322312E-09	0.5735503	0.1744725	0.6621656	0.9522585	0.6059094	0.6482388	0.5795146	0.6023335	0.6175572	0.6337231	1.8318397056E-05	4524.1647664	1376.23908	5223.1622528	7511.415048	4779.4133472	5113.3076544	4571.2111648	4751.206648	4871.2911936	4998.8078128
cg00127545	0.6366378	3.089754E-10	0.5259269	0.5912484	0.562973	0.2849395	0.9009535	0.9317346	0.9476292	0.9302017	0.9445154	0.9128401	2.4371979552E-06	4148.5113872	4663.7673792	4440.731024	2247.602776	7106.721208	7349.5225248	7474.8991296	7337.4310096	7450.3374752	7200.4827088
cg00344900	0.2491355	1.028597E-09	0.9718204	0.1372841	0.547421	0.1993884	0.1563901	0.1643432	0.1479163	0.1709238	0.1661342	0.1688875	8.113573136E-06	7665.7193152	1082.8969808	4318.056848	1572.7756992	1233.6051088	1296.3391616	1166.7637744	1348.2469344	1310.4665696	1332.1846
cg00387704	0.913037	4.123537E-08	0.5216279	0.1002907	0.8956367	0.8501527	0.7142068	0.7894418	0.7510665	0.7994879	0.7572324	0.7769092	0.00032526459856	4114.6008752	791.0930416	7064.7822896	6706.0044976	5633.6632384	6227.1169184	5924.412552	6306.3605552	5973.0491712	6128.2597696
cg00619347	0.3446315	2.054797E-09	0.05242568	0.2511048	0.2879589	0.3198221	0.1396364	0.1388946	0.1452412	0.1594329	0.1442889	0.1432937	1.6208238736E-05	413.53376384	1980.7146624	2271.4198032	2522.7567248	1101.4519232	1095.6006048	1145.6625856	1257.6067152	1138.1508432	1130.3007056
cg00666105	0.4407116	2.999081E-08	0.32672	0.5464262	0.6183302	0.5324582	0.7108917	0.6760554	0.6803972	0.6174111	0.6798876	0.671086	0.00023656750928	2577.16736	4310.2098656	4877.3886176	4200.0302816	5607.5137296	5332.7249952	5366.9731136	4870.1387568	5362.9533888	5293.526368
cg00735667	0.4473409	1.102051E-09	0.9143992	0.2573927	0.4976062	0.5080209	0.3070041	0.3317315	0.3095684	0.3374591	0.3184443	0.3326049	8.692978288E-06	7212.7808896	2030.3136176	3925.1177056	4007.2688592	2421.6483408	2616.698072	2441.8755392	2661.8773808	2511.8886384	2623.5874512
cg00794178	0.4993891	3.909915E-09	0.222666	0.5947945	0.9734733	0.7829764	0.3581442	0.347035	0.3175573	0.3331149	0.3602706	0.3366242	3.084140952E-05	1756.389408	4691.739016	7678.7573904	6176.1178432	2825.0414496	2737.41208	2504.8919824	2627.6103312	2841.8144928	2655.2916896
cg00968241	0.3387973	1.199593E-09	0.2451362	0.2383228	0.1045126	0.1370525	0.104537	0.1330085	0.1146284	0.107885	0.1185132	0.1217105	9.462389584E-06	1933.6343456	1879.8902464	824.3953888	1081.07012	824.587856	1049.171048	904.1888192	850.99688	934.8321216	960.052424
cg00998813	0.6261119	1.726267E-08	0.1472641	0.9115823	0.4088885	0.3024001	0.2988756	0.3054358	0.2885993	0.3661938	0.2955393	0.315078	0.00013616794096	1161.6192208	7190.5611824	3225.312488	2385.3319888	2357.5307328	2409.2775904	2276.4712784	2888.5366944	2331.2139984	2485.335264
cg01045723	0.00144523	1.408906E-09	0.733488	0.9621395	0.4155162	0.5270788	0.435006	0.4559269	0.448849	0.4991525	0.4383594	0.4467461	1.1113450528E-05	5785.753344	7589.356376	3277.5917856	4157.5975744	3431.327328	3596.3513872	3540.520912	3937.31492	3457.7789472	3523.9332368
cg01135961	0.0201308	4.775421E-10	0.1605099	0.155058	0.8013667	0.4943231	0.6022385	0.6068301	0.6087024	0.5515099	0.5994873	0.6204825	3.7668520848E-06	1266.1020912	1223.097504	6321.1805296	3899.2206128	4750.457288	4786.6758288	4801.4445312	4350.3100912	4728.7558224	4894.36596
cg01945562	0.6486225	5.111795E-09	0.9894319	0.8024613	0.9490104	0.6672157	0.4333675	0.4618852	0.4479404	0.4565217	0.449857	0.4583864	4.032183896E-05	7804.6388272	6329.8147344	7485.7940352	5262.9974416	3418.40284	3643.3504576	3533.3538752	3601.0431696	3548.472016	3615.7519232
cg02062140	0.002620138	6.611886E-10	0.3526387	0.8457293	0.07850003	0.07519101	0.4475833	0.4497444	0.4258552	0.4620768	0.4606158	0.4605667	5.2154556768E-06	2781.6140656	6671.1127184	619.20823664	593.10668688	3530.5370704	3547.5838272	3359.1458176	3644.8617984	3633.3374304	3632.9501296
cg02252323	0.7799276	1.915127E-10	0.9685485	0.3992212	0.7755703	0.5350593	0.5086188	0.5415797	0.524612	0.5399748	0.5176039	0.5417538	1.5106521776E-06	7639.910568	3149.0568256	6117.6985264	4220.5477584	4011.9850944	4271.9806736	4138.139456	4259.3212224	4082.8595632	4273.3539744
cg02253760	0.5215843	5.072352E-10	0.7989011	0.1424676	0.6656774	0.9466626	0.3872933	0.4057053	0.3907563	0.3994151	0.3953711	0.4094165	4.0010712576E-06	6301.7318768	1123.7844288	5250.8633312	7467.2745888	3054.9695504	3200.2034064	3082.2856944	3150.5863088	3118.6872368	3229.477352
cg02342415	7.609942E-05	7.244329E-09	0.9465246	0.01806644	0.601067	0.5688452	0.1943865	0.209249	0.1912874	0.216395	0.1998289	0.2066748	5.7143267152E-05	7466.1860448	142.50807872	4741.216496	4487.0509376	1533.320712	1650.556112	1508.8750112	1706.92376	1576.2503632	1630.2508224
cg02403395	0.7176167	1.145192E-09	0.9262765	0.9937033	0.5300971	0.5174459	0.567745	0.5621932	0.559552	0.5852268	0.5584691	0.5769609	9.033274496E-06	7306.469032	7838.3316304	4181.4059248	4081.6132592	4478.37256	4434.5799616	4413.746176	4616.2689984	4405.2042608	4551.0675792
cg02519751	0.5725647	2.16138E-09	0.5196757	0.5708609	0.6263788	0.5629949	0.3998052	0.4150945	0.3777388	0.3998742	0.4215489	0.4236059	1.704896544E-05	4099.2019216	4502.9507792	4940.8759744	4440.9037712	3153.6634176	3274.265416	2979.6036544	3154.2076896	3325.1777232	3341.4033392
cg02630214	0.9832553	1.335585E-09	0.4842781	0.216716	0.9997033	0.2219701	0.5914252	0.6613769	0.6297218	0.6515726	0.6502164	0.6522475	1.053509448E-05	3819.9856528	1709.455808	7885.6596304	1750.9001488	4665.1619776	5216.9409872	4967.2455584	5139.6046688	5128.9069632	5144.92828
cg02745211	0.4352534	1.435027E-10	0.7468818	0.2047353	0.6040488	0.7362353	0.3070219	0.3369661	0.3177637	0.3120279	0.3252263	0.3395808	1.1319492976E-06	5891.4036384	1614.9520464	4764.7369344	5807.4240464	2421.7887472	2657.9885968	2506.5200656	2461.2760752	2565.3850544	2678.6133504
cg02798066	0.9078857	9.436506E-08	0.4391206	0.05693024	0.2597369	0.186614	0.5411872	0.6394144	0.5846097	0.6281266	0.594758	0.6016756	0.00074435159328	3463.7832928	449.06573312	2048.8046672	1472.011232	4268.8846336	5043.7007872	4611.4013136	4954.6626208	4691.451104	4746.0171328
cg03022680	0.3213288	5.583042E-10	0.9919192	0.2900811	0.8931455	0.5619887	0.1998875	0.22367	0.2160044	0.2213407	0.2117867	0.2224257	4.4039035296E-06	7824.2586496	2288.1597168	7045.131704	4432.9668656	1576.7126	1764.30896	1703.8427072	1745.9354416	1670.5734896	1754.4939216
cg03175305	0.90248	2.646746E-10	0.8623802	0.8699702	0.73666	0.5188315	0.7307281	0.7302804	0.7412511	0.7917806	0.7324105	0.7365133	2.0877532448E-06	6802.4550176	6862.3249376	5810.77408	4092.542872	5763.9832528	5760.4517952	5846.9886768	6245.5653728	5777.254024	5809.6169104
cg03287940	0.3160905	7.881439E-09	0.6253333	0.7553602	0.8760159	0.2394248	0.218163	0.2386952	0.2348139	0.2300281	0.2364756	0.2338084	6.2168790832E-05	4932.6290704	5958.2812576	6910.0134192	1888.5828224	1720.869744	1882.8277376	1852.2120432	1814.4616528	1865.3195328	1844.2806592
cg03387092	0.02639477	1.225977E-09	0.1659763	0.2377895	0.7249807	0.9560699	0.5709037	0.6036021	0.5684868	0.6377061	0.6176974	0.6182826	9.670506576E-06	1309.2210544	1875.683576	5718.6477616	7541.4793712	4503.2883856	4761.2133648	4484.2238784	5030.2257168	4872.3970912	4877.0131488
cg03467047	2.631419E-05	1.138302E-09	0.8770948	0.7507113	0.7197414	0.7010834	0.3851131	0.4591363	0.4440795	0.4368429	0.4134786	0.4310227	8.978926176E-06	6918.5237824	5921.6107344	5677.3201632	5530.1458592	3037.7721328	3621.6671344	3502.899096	3445.8167952	3261.5191968	3399.9070576
cg03900143	0.9419775	3.006325E-09	0.4657221	0.2171924	0.8577871	0.8094659	0.8011526	0.8573748	0.8224921	0.866996	0.8266735	0.8542752	2.37138916E-05	3673.6159248	1713.2136512	6766.2246448	6385.0670192	6319.4917088	6762.9724224	6487.8176848	6838.864448	6520.800568	6738.5227776
cg04319617	0.01732622	9.765139E-11	0.6065011	0.9062613	0.4249691	0.1455221	0.4936433	0.4985871	0.4977395	0.5616619	0.4905504	0.5386675	7.7027416432E-07	4784.0806768	7148.5891344	3352.1562608	1147.8783248	3893.8583504	3932.8550448	3926.169176	4430.3890672	3869.4615552	4249.00924
cg04426311	0.9400039	1.478901E-08	0.7030935	0.4964723	0.6523779	0.6764831	0.8173739	0.8270463	0.8206013	0.7875437	0.8299152	0.8329496	0.00011665571088	5546.001528	3916.1735024	5145.9568752	5336.0986928	6447.4453232	6523.7412144	6472.9030544	6212.1447056	6546.3710976	6570.3064448
cg04481181	0.5978762	1.074017E-08	0.8729891	0.6644364	0.9242691	0.5594659	0.3843699	0.430524	0.3971916	0.4251062	0.4181964	0.4274539	8.471846096E-05	6886.1380208	5241.0743232	7290.6346608	4413.0670192	3031.9097712	3395.973312	3133.0473408	3353.2377056	3298.7332032	3371.7563632
cg04562217	0.8748804	4.848666E-08	0.7469189	0.5238213	0.7643496	0.802568	0.6379939	0.6820715	0.6511021	0.6962889	0.6717219	0.6883311	0.00038246277408	5891.6962832	4131.9024144	6029.1896448	6330.656384	5032.4958832	5380.179992	5135.8933648	5492.3268432	5298.5423472	5429.5557168
cg04606471	0.0008393813	2.290248E-09	0.4387047	0.7030409	0.5214889	0.2964973	0.08983714	0.1020435	0.08754305	0.08332488	0.09624009	0.1029316	1.8065476224E-05	3460.5026736	5545.5866192	4113.5044432	2338.7707024	708.63536032	804.919128	690.5395784	657.26665344	759.14182992	811.9244608
cg04797648	0.338257	3.256171E-10	0.4081164	0.07922447	0.3065897	0.9135494	0.2299667	0.248207	0.2380913	0.2554493	0.2427219	0.2540751	2.5684676848E-06	3219.2221632	624.92261936	2418.3795536	7206.0776672	1813.9773296	1957.856816	1878.0641744	2014.9840784	1914.5903472	2004.1443888
cg04840739	0.6610129	4.952788E-10	0.8426256	0.998544	0.9654918	0.9995052	0.3778473	0.3944062	0.4173228	0.409968	0.3750616	0.3927228	3.9067591744E-06	6646.6307328	7876.515072	7615.7993184	7884.0970176	2980.4595024	3111.0761056	3291.8422464	3233.827584	2958.4859008	3097.7974464
cg04859466	0.3514571	5.952228E-10	0.4835165	0.7637166	0.1645973	0.3066701	0.2249706	0.2203453	0.2086085	0.2462414	0.2308884	0.2360722	4.6951174464E-06	3813.978152	6024.1965408	1298.3435024	2419.0137488	1774.5680928	1738.0837264	1645.503848	1942.3521632	1821.2476992	1862.1375136
cg04931256	0.7910092	1.323193E-08	0.5003966	0.04159404	0.7585005	0.7482366	0.5405921	0.5989141	0.5737919	0.5898024	0.5745896	0.5824614	0.00010437346384	3947.1283808	328.09378752	5983.051944	5902.0903008	4264.1904848	4724.2344208	4526.0705072	4652.3613312	4532.3627648	4594.4555232
cg04945331	0.7654172	1.029692E-13	0.7419665	0.5243319	0.481636	0.7772389	0.4776609	0.5006001	0.4813392	0.491027	0.4775848	0.5246457	8.122210496E-10	5852.631752	4135.9300272	3799.144768	6130.8604432	3767.7891792	3948.7335888	3796.8036096	3873.220976	3767.1889024	4138.4052816
cg05052031	0.3104786	4.977748E-15	0.3460148	0.2910509	0.8312077	0.9439608	0.108812	0.1167487	0.1310553	0.1326082	0.1103258	0.112673	3.9264476224E-11	2729.3647424	2295.8094992	6556.5663376	7445.9627904	858.309056	920.9137456	1033.7642064	1046.0134816	870.2499104	888.764624
cg05513983	0.2122343	9.243067E-10	0.9308875	0.1122737	0.2685408	0.1591165	0.1394435	0.1582981	0.143825	0.1499205	0.1517319	0.1521227	7.2909312496E-06	7342.8406	885.6149456	2118.2498304	1255.110952	1099.930328	1248.6554128	1134.4916	1182.572904	1196.8612272	1199.9438576
cg05531255	0.81586	2.667518E-09	0.6812885	0.01996836	0.7029535	0.8246785	0.641934	0.7059627	0.6712952	0.6857328	0.6877281	0.7112402	2.1041381984E-05	5374.003688	157.51042368	5544.897208	6505.064008	5063.575392	5568.6337776	5295.1765376	5409.0603264	5424.7992528	5610.2626976
cg05671241	0.5241409	6.807275E-14	0.2078951	0.2165172	0.5860497	0.761779	0.2717454	0.3104522	0.281801	0.3016434	0.2912707	0.2993123	5.36957852E-10	1639.8765488	1707.8876736	4622.7600336	6008.912752	2143.5277152	2448.8469536	2222.846288	2379.3631392	2297.5432816	2360.9754224
cg06212498	0.1229232	2.909284E-09	0.300984	0.2616656	0.2701455	0.1681765	0.03428394	0.04116403	0.03669413	0.04511971	0.03706237	0.03837566	2.2948432192E-05	2374.161792	2064.0182528	2130.907704	1326.576232	270.43171872	324.70186864	289.44329744	355.90427248	292.34797456	302.70720608
cg06288251	0.3956195	1.857022E-09	0.2903841	0.2103859	0.761425	0.3246161	0.2355163	0.2598177	0.2487856	0.2394979	0.2592712	0.2566741	1.4648189536E-05	2290.5497808	1659.5239792	6006.1204	2560.5717968	1857.7525744	2049.4420176	1962.4208128	1889.1594352	2045.1312256	2024.6453008
cg06374165	0.6145883	2.24395E-10	0.345326	0.8926918	0.2336291	0.7650949	0.7803766	0.7908884	0.7955917	0.7466801	0.7788008	0.7554008	1.77002776E-06	2723.931488	7041.5529184	1842.8663408	6035.0685712	6155.6106208	6238.5276992	6275.6273296	5889.8126288	6143.1807104	5958.6015104
cg06492496	0.4022248	1.163202E-08	0.6895351	0.9731799	0.6685839	0.288252	0.2592248	0.2857276	0.2666391	0.2548756	0.2833242	0.2697976	9.175337376E-05	5439.0528688	7676.4430512	5273.7898032	2273.731776	2044.7652224	2253.8193088	2103.2492208	2010.4587328	2234.8612896	2128.1634688
cg06671690	0.3483148	2.957003E-09	0.5012431	0.555275	0.5356602	0.827893	0.2277614	0.2403783	0.2239989	0.2516406	0.238692	0.2412581	2.3324839664E-05	3953.8055728	4380.0092	4225.2876576	6530.419984	1796.5819232	1896.1040304	1766.9033232	1984.9410528	1882.802496	1903.0438928
cg06793267	0.7718266	2.475011E-09	0.8208845	0.4955924	0.9539127	0.2481249	0.9363235	0.920946	0.8964611	0.89805	0.9516836	0.9197537	1.9522886768E-05	6475.136936	3909.2328512	7524.4633776	1957.2092112	7385.719768	7264.422048	7071.2851568	7083.8184	7506.8802368	7255.0171856
cg06804312	0.6114682	1.187378E-12	0.4582495	0.589023	0.4219454	0.829557	0.4191576	0.3954221	0.3976288	0.4148856	0.404391	0.4175066	9.366037664E-09	3614.672056	4646.213424	3328.3053152	6543.545616	3306.3151488	3119.0895248	3136.4959744	3272.6176128	3189.836208	3293.2920608
cg07135614	0.1706108	3.025045E-11	0.6343998	0.5294692	0.1829461	0.01207836	0.09332148	0.0911919	0.08370922	0.1018424	0.09570993	0.1031039	2.386155496E-07	5004.1456224	4176.4530496	1443.0788368	95.27410368	736.11983424	719.3217072	660.29832736	803.3328512	754.95992784	813.2835632
cg07272305	0.116138	5.61933E-10	0.9290662	0.4555405	0.2617577	0.1103695	0.06928063	0.07138191	0.06458145	0.07557634	0.07335759	0.07549828	4.432527504E-06	7328.4741856	3593.303464	2064.7447376	870.594616	546.48560944	563.06050608	509.4184776	596.14616992	578.64466992	595.53043264
cg07365816	0.7682008	3.35394E-10	0.9474669	0.8517122	0.9542231	0.5377177	0.6179762	0.621224	0.595355	0.6928522	0.5810394	0.6352775	2.645587872E-06	7473.6189072	6718.3058336	7526.9118128	4241.5172176	4874.5962656	4900.214912	4696.16024	5465.2181536	4583.2387872	5011.06892
cg07466705	0.7999111	1.395556E-11	0.795009	0.009793951	0.9031747	0.789435	0.4721917	0.5816896	0.554063	0.5559719	0.5497919	0.5677933	1.1008145728E-07	6271.030992	77.254685488	7124.2420336	6227.06328	3724.6481296	4588.3675648	4370.448944	4385.5063472	4336.7585072	4478.7535504
cg07865967	0.6593945	7.798407E-09	0.5384368	0.9818451	0.8150513	0.4827078	0.9516725	0.9322184	0.9176	0.9780353	0.9359018	0.9746168	6.1513834416E-05	4247.1894784	7744.7941488	6429.1246544	3807.5991264	7506.79268	7353.3387392	7238.0288	7714.7424464	7382.3933984	7687.7773184
cg07873980	0.7845964	1.35651E-10	0.6949922	0.399876	0.8431348	0.9890007	0.5203643	0.5653687	0.5478004	0.5685128	0.5375272	0.5624223	1.070015088E-06	5482.0984736	3154.221888	6650.6473024	7801.2375216	4104.6335984	4459.6283056	4321.0495552	4484.4289664	4240.0145536	4436.3871024
cg07963181	0.7826452	1.360806E-09	0.5436234	0.5461718	0.9882764	0.1212952	0.475722	0.4881874	0.4703154	0.4891572	0.479773	0.4811979	1.0734037728E-05	4288.1013792	4308.2031584	7795.5242432	956.7765376	3752.495136	3850.8222112	3709.8478752	3858.4719936	3784.449424	3795.6890352
cg08013557	0.4215607	5.30201E-11	0.7780564	0.1164253	0.7765216	0.873446	0.2536677	0.2810004	0.2708922	0.2946106	0.2782575	0.2854474	4.182225488E-07	6137.3088832	918.3627664	6125.2023808	6889.742048	2000.9308176	2216.5311552	2136.7976736	2323.8884128	2194.89516	2251.6090912
cg08073312	0.07694841	3.172462E-09	0.73586	0.2005813	0.7071179	0.1553418	0.03746435	0.0454841	0.04002656	0.05006059	0.04191413	0.04565359	2.5024380256E-05	5804.46368	1582.1852944	5577.7459952	1225.3361184	295.5187928	358.7785808	315.72950528	394.87793392	330.61865744	360.11551792
cg08463543	0.4742699	3.2097E-08	0.8190088	0.3937899	0.6186062	0.6851334	0.2945088	0.2993281	0.2896829	0.3019508	0.3199463	0.3074918	0.000253181136	6460.3414144	3106.2147312	4879.5657056	5404.3322592	2323.0854144	2361.1000528	2285.0187152	2381.7879104	2523.7364144	2425.4953184
cg08857159	0.9160036	9.204187E-08	0.5533299	0.9656427	0.6730649	0.8216786	0.8588574	0.887319	0.8409171	0.8830887	0.9295575	0.8766592	0.00072602627056	4364.6662512	7616.9896176	5309.1359312	6481.4007968	6774.6671712	6999.172272	6633.1540848	6965.8036656	7332.34956	6915.0877696
cg09022422	0.1742649	5.086945E-15	0.4486488	0.1972554	0.7350472	0.4931758	0.1063523	0.1038881	0.1069273	0.1057257	0.1060959	0.1114055	4.012582216E-11	3538.9417344	1555.9505952	5798.0523136	3890.1707104	838.9069424	819.4693328	843.4425424	833.9643216	836.8844592	878.766584
cg09090724	0.8839612	3.502211E-09	0.6449937	0.3767287	0.87164	0.3383624	0.6783182	0.7217773	0.6925135	0.7223721	0.7025769	0.7245859	2.7625440368E-05	5087.7103056	2971.6359856	6875.49632	2669.0026112	5350.5739616	5693.3793424	5462.546488	5698.0711248	5541.9265872	5715.5335792
cg09462808	0.5352789	1.013615E-11	0.839524	0.2917277	0.6842788	0.1853121	0.8525181	0.8388899	0.8386328	0.8418388	0.8406594	0.8130361	7.99539512E-08	6622.165312	2301.1480976	5397.5911744	1461.7418448	6724.6627728	6617.1635312	6615.1355264	6640.4244544	6631.1213472	6413.2287568
cg09686443	0.06711756	2.504954E-09	0.4637522	0.1638014	0.6530621	0.6922486	0.03907393	0.04074441	0.03540765	0.04006501	0.04203322	0.04154307	1.9759077152E-05	3658.0773536	1292.0654432	5151.3538448	5460.4569568	308.21515984	321.39190608	279.2955432	316.03279888	331.55803936	327.69173616
cg09688601	0.4304756	1.289764E-10	0.4237493	0.322074	0.4358908	0.9555301	0.2627256	0.2955359	0.2817452	0.2824157	0.2802452	0.3009804	1.0173658432E-06	3342.5344784	2540.519712	3438.3066304	7537.2214288	2072.3795328	2331.1871792	2222.4061376	2227.6950416	2210.5741376	2374.1333952
cg09721739	0.2286682	7.372605E-09	0.453635	0.07744991	0.249097	0.613246	0.3514578	0.2964629	0.3244148	0.3122393	0.311403	0.3264523	5.815510824E-05	3578.27288	610.92489008	1964.877136	4837.284448	2772.2991264	2338.4993552	2558.9839424	2462.9435984	2456.346864	2575.0557424
cg09868336	0.6785457	5.858362E-13	0.1431839	0.1177571	0.3535305	0.1633728	0.3003668	0.371496	0.3367115	0.3651163	0.361513	0.3673948	4.6210759456E-09	1129.4346032	928.8680048	2788.648584	1288.6846464	2369.2933184	2930.360448	2655.980312	2880.0373744	2851.614544	2898.0101824
cg10245988	0.7466057	3.608739E-10	0.647461	0.1653272	0.5291378	0.9132735	0.5259809	0.5561101	0.5369789	0.5499546	0.5494667	0.5624833	2.8465733232E-06	5107.172368	1304.1009536	4173.8389664	7203.901368	4148.9373392	4386.5964688	4235.6895632	4338.0418848	4334.1933296	4436.8682704
cg10263682	0.6648724	8.527151E-09	0.9607884	0.998677	0.9167554	0.7039077	0.9711758	0.9251169	0.9569673	0.9045777	0.9333357	0.9156531	6.7262167088E-05	7578.6988992	7877.564176	7231.3665952	5552.4239376	7660.6347104	7297.3221072	7548.5580624	7135.3088976	7362.1520016	7222.6716528
cg10310237	0.2439921	2.200327E-09	0.816048	0.510296	0.3999526	0.9862583	0.1533864	0.1786316	0.1644226	0.1833258	0.1665933	0.1796679	1.7356179376E-05	6436.986624	4025.214848	3154.8261088	7779.6054704	1209.9119232	1409.0460608	1296.9654688	1446.0739104	1314.0879504	1417.2203952
cg10461547	0.8839363	2.03038E-10	0.3240042	0.7083534	0.7265199	0.0441108	0.8627961	0.8439481	0.869686	0.8993172	0.8500516	0.8857144	1.601563744E-06	2555.7451296	5587.4916192	5730.7889712	347.9459904	6805.7356368	6657.0626128	6860.083168	7093.8140736	6705.2070208	6986.5151872
cg10516336	0.3395997	3.927226E-09	0.4779955	0.04255712	0.159874	0.03568264	0.6902135	0.6338626	0.6212653	0.5969185	0.6561827	0.6211143	3.0977958688E-05	3770.428504	335.69056256	1261.086112	281.46466432	5444.404088	4999.9081888	4900.5406864	4708.493128	5175.9691376	4899.3495984
cg10529387	0.2033966	2.980049E-09	0.5684341	0.3981698	0.7847014	0.8771785	0.129989	0.1382133	0.1375134	0.145178	0.1256758	0.1367255	2.3506626512E-05	4483.8081808	3140.7633824	6189.7246432	6919.184008	1025.353232	1090.2265104	1084.7056992	1145.164064	991.3307104	1078.490744
cg10755512	0.604953	6.024322E-09	0.8708351	0.517371	0.5569773	0.0749142	0.9983356	0.9308901	0.9501691	0.9237705	0.937109	0.9803606	4.7519851936E-05	6869.1472688	4081.022448	4393.4369424	590.9232096	7874.8712128	7342.8611088	7494.9338608	7286.701704	7391.915792	7733.0844128
cg10960135	0.6066877	8.586568E-10	0.1899263	0.3240362	0.5720998	0.4447815	0.9939758	0.9504207	0.9861681	0.9964868	0.9826084	0.997016	6.7730848384E-06	1498.1386544	2555.9975456	4512.7232224	3508.436472	7840.4811104	7496.9184816	7778.8939728	7860.2878784	7750.8150592	7864.462208
cg11009245	0.2940458	7.703375E-11	0.1979962	0.04046357	0.7775063	0.4931635	0.1419584	0.1801964	0.1652711	0.1831505	0.1628012	0.1674703	6.0764222E-07	1561.7940256	319.17664016	6132.9696944	3890.073688	1119.7678592	1421.3892032	1303.6584368	1444.691144	1284.1758656	1321.0057264
cg11137483	0.5918226	9.016488E-09	0.487401	0.8394956	0.9183749	0.6417192	0.8137204	0.803825	0.8085902	0.7634762	0.8424406	0.8080559	7.1122057344E-05	3844.619088	6621.9412928	7244.1412112	5061.8810496	6418.6265152	6340.5716	6378.1594976	6022.3002656	6645.1714528	6373.9449392
cg11265952	0.06784265	1.271847E-08	0.5318445	0.1633042	0.5497084	0.9198204	0.5537012	0.5025723	0.5106789	0.4941002	0.5069096	0.5008292	0.00010032329136	4195.189416	1288.1435296	4336.0998592	7255.5433152	4367.5950656	3964.2903024	4028.2351632	3897.4623776	3998.5029248	3950.5407296
cg11598976	0.6916141	1.187452E-08	0.648093	0.1798468	0.7031669	0.6177397	0.8766868	0.863868	0.8839297	0.9082106	0.8834179	0.8919084	9.366621376E-05	5112.157584	1418.6315584	5546.5805072	4872.7307536	6915.3054784	6814.190784	6972.4374736	7163.9652128	6968.4003952	7035.3734592
cg12463703	0.0004582337	9.870941E-13	0.5880916	0.2773926	0.6780918	0.1309407	0.7161088	0.7210485	0.693778	0.6434833	0.7444429	0.6873918	7.7861982608E-09	4638.8665408	2188.0728288	5348.7881184	1032.8602416	5648.6662144	5687.630568	5472.520864	5075.7962704	5872.1655952	5422.1465184
cg12479047	0.290058	4.265635E-09	0.6061581	0.6282556	0.5074728	0.9651766	0.1822884	0.1787948	0.19083	0.191761	0.1767376	0.192604	3.364732888E-05	4781.3750928	4955.6801728	4002.9454464	7613.3130208	1437.8908992	1410.3333824	1505.26704	1512.610768	1394.1061888	1519.260352
cg12700904	0.4039721	2.748396E-12	0.6719185	0.1486071	0.5227095	0.3462797	0.2934841	0.2919126	0.2918272	0.2793633	0.2821112	0.3022662	2.1679347648E-08	5300.093128	1172.2128048	4123.132536	2731.4542736	2315.0025808	2302.6065888	2301.9329536	2203.6177104	2225.2931456	2384.2757856
cg12892506	0.6410731	3.156493E-10	0.8279976	0.3866357	0.9868514	0.7198596	0.451854	0.4681558	0.4575927	0.4616001	0.4656438	0.4811827	2.4898416784E-06	6531.2450688	3049.7824016	7784.2838432	5678.2525248	3564.224352	3692.8129504	3609.4912176	3641.1015888	3672.9982944	3795.5691376
cg13072057	0.07539764	4.742994E-10	0.8895099	0.4340934	0.3464014	0.6570782	0.03977379	0.03879065	0.03886575	0.03835301	0.04194315	0.04261281	3.7412736672E-06	7016.4540912	3424.1287392	2732.4142432	5183.0328416	313.73565552	305.9806472	306.573036	302.52854288	330.8475672	336.12984528
cg13147822	0.3842351	2.988337E-08	0.641848	0.4427549	0.8373211	0.7091796	0.2307871	0.251825	0.2392648	0.2620389	0.250551	0.2571017	0.00023572002256	5062.897024	3492.4506512	6604.7888368	5594.0086848	1820.4486448	1986.3956	1887.3207424	2066.9628432	1976.346288	2028.0182096
cg13331200	0.4966105	5.802683E-08	0.7183043	0.2830651	0.6665363	0.4805188	0.2372371	0.2776266	0.2621804	0.2996119	0.2608917	0.2711058	0.00045771563504	5665.9843184	2232.8175088	5257.6383344	3790.3322944	1871.3262448	2189.9186208	2068.0789952	2363.3386672	2057.9137296	2138.4825504
cg13409248	0.06999885	8.407318E-08	0.9363684	0.1232958	0.07049794	0.005119378	0.1665276	0.123723	0.1480122	0.1335676	0.1399093	0.1352972	0.00066316924384	7386.0739392	972.5572704	556.08775072	40.381653664	1313.5697088	975.927024	1167.5202336	1053.5812288	1103.6045584	1067.2243136
cg13469346	0.3590905	1.157855E-10	0.09278999	0.2793825	0.8568399	0.2767326	0.980907	0.8770122	0.9222753	0.8569747	0.8966096	0.8749531	9.13316024E-07	731.92744112	2203.76916	6758.7531312	2182.8667488	7737.394416	6917.8722336	7274.9075664	6759.8164336	7072.4565248	6901.6300528
cg13491481	0.2886746	2.530988E-09	0.2723324	0.2103556	0.4416034	0.7871502	0.2160392	0.2348052	0.2221902	0.2166647	0.230153	0.228292	1.9964433344E-05	2148.1579712	1659.2849728	3483.3676192	6209.0407776	1704.1172096	1852.1434176	1752.6362976	1709.0511536	1815.446864	1800.767296
cg14207967	0.3235996	1.226567E-09	0.1779605	0.1851731	0.3230319	0.5031424	0.1523543	0.1663245	0.1653313	0.1772309	0.1591657	0.1614958	9.675160496E-06	1403.752424	1460.6454128	2548.0756272	3968.7872512	1201.7707184	1311.967656	1304.1332944	1397.9973392	1255.4990416	1273.8788704
cg14572581	0.9491104	1.52036E-09	0.4612233	0.5353198	0.3825231	0.8718656	0.5953313	0.5729596	0.5642385	0.5911812	0.5941985	0.6082521	1.199259968E-05	3638.1293904	4222.6025824	3017.3422128	6877.2758528	4695.9732944	4519.5053248	4450.713288	4663.2373056	4687.037768	4797.8925648
cg14611399	0.4058611	2.334698E-09	0.2345477	0.5825627	0.1566709	0.6420166	0.1960107	0.2519173	0.2217607	0.2394354	0.2280103	0.2413113	1.8416097824E-05	1850.1122576	4595.2545776	1235.8200592	5064.2269408	1546.1324016	1987.1236624	1749.2484016	1888.6664352	1798.5452464	1903.4635344
cg15093079	0.3521711	1.908164E-09	0.7167486	0.7903315	0.9889802	0.8064305	0.2390181	0.2568746	0.2372874	0.2385977	0.2513187	0.2608338	1.5051597632E-05	5653.7129568	6234.134872	7801.0758176	6361.123784	1885.3747728	2026.2268448	1871.7230112	1882.0586576	1982.4019056	2057.4570144
cg15324256	0.2832383	1.257331E-08	0.6420679	0.367567	0.9126424	0.2910629	0.5548475	0.4738551	0.5059027	0.5406314	0.4947864	0.5196341	9.917826928E-05	5064.6315952	2899.368496	7198.9232512	2295.9041552	4376.63708	3737.7690288	3990.5604976	4264.5004832	3902.8751232	4098.8737808
cg15585318	0.3264561	1.46764E-10	0.7597127	0.1718322	0.2119204	0.2160587	0.2073064	0.2119926	0.2130216	0.2271725	0.2002189	0.2187923	1.157674432E-06	5992.6137776	1355.4123936	1671.6281152	1704.2710256	1635.2328832	1672.1976288	1680.3143808	1791.93668	1579.3266832	1725.8336624
cg15688396	0.5193008	4.742826E-12	0.3274052	0.4178439	0.3996517	0.06002342	0.2786443	0.2962693	0.2754956	0.3045108	0.306035	0.2996615	3.7411411488E-08	2582.5722176	3295.9526832	3152.4526096	473.46473696	2197.9462384	2336.9722384	2173.1092928	2401.9811904	2414.00408	2363.729912
cg15867939	0.3686194	6.281695E-11	0.974499	0.717119	0.7198119	0.1025345	0.2072494	0.220515	0.2035779	0.2481461	0.226957	0.2346946	4.955001016E-07	7686.848112	5656.634672	5677.8762672	808.792136	1634.7832672	1739.42232	1605.8224752	1957.3764368	1790.236816	1851.2710048
cg15931949	0.2962666	2.79354E-13	0.8437885	0.07106855	0.9682043	0.7782563	0.1341498	0.1524725	0.1446225	0.1523896	0.1408141	0.1501759	2.203544352E-09	6655.803688	560.5887224	7637.1955184	6138.8856944	1058.1736224	1202.70308	1140.78228	1202.0491648	1110.7416208	1184.5874992
cg16276063	0.5029002	4.94766E-09	0.5857168	0.8160781	0.3530349	0.3158071	0.3027648	0.324146	0.3047118	0.3539777	0.309285	0.3343612	3.902714208E-05	4620.1341184	6437.2240528	2784.7392912	2491.0864048	2388.2087424	2556.863648	2403.5666784	2792.1760976	2439.64008	2637.4411456
cg16306190	0.251061	3.314921E-09	0.7466966	0.9107932	0.6914439	0.9023392	0.1462127	0.1585772	0.1501687	0.1660581	0.1522287	0.1563413	2.6148096848E-05	5889.9427808	7184.3367616	5454.1094832	7117.6516096	1153.3257776	1250.8569536	1184.5307056	1309.8662928	1200.7799856	1233.2201744
cg16342439	0.1249852	2.222121E-10	0.586229	0.08452568	0.3709427	0.7544685	0.08088877	0.08036108	0.07829251	0.08673837	0.08603118	0.086257	1.7528090448E-06	4624.174352	666.73856384	2925.9960176	5951.247528	638.05061776	633.88819904	617.57131888	684.19226256	678.61394784	680.395216
cg16435571	0.3432839	7.44746E-09	0.6020989	0.2772657	0.9710762	0.8488362	0.2357764	0.2463674	0.2296435	0.2554429	0.2439132	0.2477995	5.874556448E-05	4749.3561232	2187.0718416	7659.8490656	6695.6199456	1859.8042432	1943.3460512	1811.427928	2014.9335952	1923.9873216	1954.642456
cg16446585	0.001003101	2.054391E-08	0.152999	0.4395222	0.2812983	0.1707281	0.4289068	0.4270549	0.4230487	0.4859586	0.4484437	0.4145295	0.00016205036208	1206.856112	3466.9511136	2218.8809904	1346.7032528	3383.2168384	3368.6090512	3337.0081456	3833.2414368	3537.3239056	3269.808696
cg16451661	0.9641467	7.588688E-09	0.6558466	0.1741863	0.3411089	0.7859479	0.756217	0.8201687	0.7878279	0.8091312	0.8146231	0.8095442	5.9859570944E-05	5173.3179808	1373.9815344	2690.6670032	6199.5570352	5965.039696	6469.4907056	6214.3864752	6382.4269056	6425.7470128	6385.6846496
cg16718624	0.2639011	2.509634E-12	0.6820998	0.2921333	0.3525161	0.3519973	0.145873	0.1614472	0.1422236	0.1690179	0.1601448	0.1648916	1.9795992992E-08	5380.4032224	2304.3474704	2780.6469968	2776.5547024	1150.646224	1273.4955136	1121.8597568	1333.2131952	1263.2221824	1300.6649408
cg16768018	0.4287703	1.153508E-08	0.9496158	0.2976044	0.6659208	0.7514703	0.2612874	0.2731579	0.2554292	0.2858382	0.2780456	0.2783184	9.098871104E-05	7490.5694304	2347.5035072	5252.7832704	5927.5977264	2061.0350112	2154.6695152	2014.8255296	2254.6917216	2193.2236928	2195.3755392
cg16775939	0.376003	2.660073E-09	0.670814	0.5578374	0.5186817	0.6950454	0.4784475	0.45383	0.4855874	0.5352818	0.4686946	0.4682409	2.0982655824E-05	5291.380832	4400.2214112	4091.3612496	5482.5181152	3773.99388	3579.81104	3830.3134112	4222.3028384	3697.0630048	3693.4842192
cg16953067	0.9349754	8.261412E-10	0.6037338	0.569232	0.5671673	0.6175788	0.7634044	0.7283777	0.7377032	0.7433288	0.7417624	0.768646	6.5166017856E-06	4762.2522144	4490.102016	4473.8156624	4871.4615744	6021.7339072	5745.4432976	5819.0028416	5863.3775744	5851.0218112	6063.079648
cg16982917	0.6317859	1.185025E-10	0.8678868	0.3980171	0.5837272	0.8676482	0.488767	0.4737503	0.4638856	0.4971094	0.476339	0.4725687	9.3474772E-07	6845.8910784	3139.5588848	4604.4401536	6844.0090016	3855.394096	3736.9423664	3659.1296128	3921.1989472	3757.362032	3727.6219056
cg17025620	0.1157922	7.392154E-09	0.05609939	0.3791173	0.4636636	0.915533	0.05330267	0.05646548	0.05600148	0.06970417	0.05884088	0.06016374	5.8309310752E-05	442.51198832	2990.4772624	3657.3784768	7221.724304	420.45146096	445.39970624	441.73967424	549.82649296	464.13686144	474.57158112
cg17094985	0.2275206	3.147362E-09	0.7549614	0.5433646	0.7684757	0.5414127	0.1448536	0.1911148	0.1696381	0.1883379	0.1784868	0.1833482	2.4826391456E-05	5955.1355232	4286.0599648	6061.7363216	4270.6633776	1142.6051968	1507.5135424	1338.1053328	1485.6093552	1407.9038784	1446.2506016
cg17241999	0.9091033	4.212428E-09	0.196215	0.6270376	0.5655632	0.8344581	0.7428248	0.7671173	0.7678136	0.7974105	0.7672418	0.7782844	3.3227632064E-05	1547.74392	4946.0725888	4461.1625216	6582.2054928	5859.4020224	6051.0212624	6056.5136768	6289.974024	6052.0033184	6139.1073472
cg17277933	0.09796053	2.474694E-10	0.7928016	0.5046131	0.2405173	0.1911672	0.6196307	0.6588287	0.6041398	0.6605409	0.6445339	0.6676329	1.9520386272E-06	6253.6190208	3980.3881328	1897.2004624	1507.9268736	4887.6469616	5196.8407856	4765.4547424	5210.3466192	5084.0834032	5266.2883152
cg17393267	0.08656382	1.368286E-10	0.7822519	0.4572569	0.3614513	0.7613123	0.05361243	0.05919656	0.05743774	0.05729516	0.05426727	0.05803087	1.0793039968E-06	6170.4029872	3606.8424272	2851.1278544	6005.2314224	422.89484784	466.94246528	453.06889312	451.94422208	428.06022576	457.74750256
cg17552116	0.3822392	6.978698E-10	0.1784056	0.2350749	0.9202833	0.9196812	0.6441628	0.6234037	0.6625581	0.6347074	0.6398604	0.6217674	5.5047969824E-06	1407.2633728	1854.2708112	7259.1946704	7254.4453056	5081.1561664	4917.4083856	5226.2582928	5006.5719712	5047.2188352	4904.5012512
cg17631972	0.5747658	1.12222E-09	0.7440564	0.7915433	0.9362681	0.9231592	0.4064224	0.4262828	0.3940406	0.4107924	0.417655	0.4225711	8.85207136E-06	5869.1168832	6243.6935504	7385.2827728	7281.8797696	3205.8598912	3362.5187264	3108.1922528	3240.3304512	3294.46264	3333.2408368
cg17789800	0.139651	6.628542E-12	0.8570114	0.9366804	0.5598682	0.2677613	0.07605605	0.07935487	0.07706636	0.08832031	0.08520657	0.08608379	5.2285939296E-08	6760.1059232	7388.5349952	4416.2403616	2112.1011344	599.9301224	625.95121456	607.89944768	696.67060528	672.10942416	679.02893552
cg18082337	0.4157561	1.150686E-13	0.8318233	0.110622	0.8401921	0.4723344	0.1977858	0.2327023	0.2038845	0.2329097	0.2202751	0.2261861	9.076611168E-10	6561.4221904	872.586336	6627.4352848	3725.7737472	1560.1343904	1835.5557424	1608.240936	1837.1917136	1737.5299888	1784.1559568
cg18165852	0.2644868	6.765069E-11	0.6424564	0.1395854	0.6250917	0.8635262	0.1842832	0.2062325	0.19966	0.191531	0.194528	0.1941572	5.3362864272E-07	5067.6960832	1101.0496352	4930.7233296	6811.4946656	1453.6258816	1626.76196	1574.91808	1510.796528	1534.436864	1531.5119936
cg18252903	0.2610879	1.603183E-12	0.8326215	0.4317436	0.5129748	0.3568371	0.1133718	0.1121879	0.1057333	0.1255235	0.114361	0.1226964	1.2645907504E-08	6567.718392	3405.5935168	4046.3452224	2814.7310448	894.2767584	884.9381552	834.0242704	990.129368	902.079568	967.8292032
cg18290624	0.8472296	7.394589E-10	0.7444183	0.3544918	0.9372795	0.7353188	0.4642981	0.4786256	0.461686	0.5035272	0.4798497	0.4909965	5.8328518032E-06	5871.9715504	2796.2313184	7393.260696	5800.1946944	3662.3834128	3775.3987328	3641.779168	3971.8225536	3785.0544336	3872.980392
cg18297437	0.6851183	8.027455E-09	0.8280611	0.2514241	0.9468725	0.4111973	0.4862613	0.530074	0.4963309	0.5663608	0.5085893	0.5374812	6.332056504E-05	6531.7459568	1983.2333008	7468.93028	3243.5243024	3835.6291344	4181.223712	3915.0581392	4467.4539904	4011.7523984	4239.6517056
cg18424634	0.8810504	5.049534E-10	0.6915643	0.1184953	0.5203318	0.5077655	0.6697293	0.7482707	0.6911723	0.7296904	0.7352066	0.7498172	3.9830724192E-06	5455.0591984	934.6909264	4104.3772384	4005.254264	5282.8247184	5902.3592816	5451.9671024	5755.7978752	5799.3096608	5914.5580736
cg18863595	0.7045734	9.387731E-09	0.8704983	0.401393	0.460134	0.1978656	0.520687	0.5524516	0.5193885	0.571749	0.5470528	0.5608296	7.4050422128E-05	6866.4905904	3166.187984	3629.536992	1560.7638528	4107.179056	4357.7382208	4096.936488	4509.956112	4315.1524864	4423.8238848
cg19395074	0.6219963	1.305202E-11	0.7784644	0.2013502	0.5594654	0.7012493	0.4150754	0.4534699	0.4249104	0.4380784	0.4492947	0.4611336	1.0295433376E-07	6140.5271872	1588.2503776	4413.0630752	5531.4544784	3274.1147552	3576.9705712	3351.6932352	3455.5624192	3544.0365936	3637.4218368
cg19430967	0.3206783	7.612651E-10	0.9427155	0.4235495	0.5153413	0.5352544	0.204546	0.2250465	0.2048601	0.2279033	0.2160915	0.2305053	6.0048591088E-06	7436.139864	3340.958456	4065.0121744	4222.0867072	1613.458848	1775.166792	1615.9364688	1797.7012304	1704.529752	1818.2258064
cg19507527	0.5759269	1.127798E-13	0.6640046	0.3188827	0.7708609	0.6260058	0.9518801	0.896523	0.9205612	0.9075689	0.9112267	0.8917226	8.896070624E-10	5237.6682848	2515.3467376	6080.5507792	4937.9337504	7508.4302288	7071.773424	7261.3867456	7158.9034832	7187.7562096	7033.9078688
cg20106776	0.327911	3.712969E-10	0.756549	0.3954922	0.3597448	0.7146561	0.1406544	0.1674726	0.1580146	0.1627895	0.1625478	0.1685239	2.9287899472E-06	5967.658512	3119.6424736	2837.6669824	5637.2073168	1109.4819072	1321.0238688	1246.4191648	1284.083576	1282.1770464	1329.3165232
cg20522387	0.2837014	1.186832E-08	0.6460848	0.2391771	0.7924692	0.4849829	0.1881009	0.2235538	0.2036337	0.2319355	0.2120094	0.2188556	9.361730816E-05	5096.3169024	1886.6289648	6250.9970496	3825.5451152	1483.7398992	1763.3923744	1606.2626256	1829.507224	1672.3301472	1726.3329728
cg20585088	0.7416686	6.71946E-12	0.7138089	0.7354924	0.2158643	0.7581257	0.9650743	0.9454325	0.9505717	0.9869461	0.933383	0.9878188	5.300310048E-08	5630.5246032	5801.5640512	1702.7375984	5980.0955216	7612.5060784	7457.57156	7498.1095696	7785.0308368	7362.525104	7791.9146944
cg20712058	0.5972877	3.400579E-09	0.2132941	0.01147647	0.7455184	0.6708337	0.3643255	0.4241166	0.4158601	0.4253444	0.3952499	0.3993195	2.6823767152E-05	1682.4638608	90.52639536	5880.6491392	5291.5362256	2873.799544	3345.4317408	3280.3044688	3355.1166272	3117.7312112	3149.832216
cg20714110	0.735638	1.790854E-09	0.6775757	0.06950048	0.8545231	0.4770429	0.464907	0.5328378	0.5025743	0.5234933	0.5128676	0.5308404	1.4126256352E-05	5344.7171216	548.21978624	6740.4782128	3762.9143952	3667.186416	4203.0245664	3964.3060784	4129.3151504	4045.4996288	4187.2690752
cg20979852	0.1527224	2.950948E-09	0.5470401	0.02299221	0.3264775	0.2486362	0.09246242	0.1168647	0.108089	0.1063476	0.112283	0.1097403	2.3277077824E-05	4315.0523088	181.36255248	2575.25452	1961.2423456	729.34356896	921.8287536	852.606032	838.8698688	885.688304	865.6314864
cg21074827	0.5628595	1.201091E-10	0.7497231	0.6130279	0.2176728	0.4581288	0.4272957	0.4022505	0.3881458	0.4115428	0.4205259	0.424838	9.474205808E-07	5913.8158128	4835.5640752	1717.0030464	3613.7199744	3370.5084816	3172.951944	3061.6940704	3246.2496064	3317.1082992	3351.122144
cg21186449	0.992739	1.383737E-08	0.6833926	0.3140717	0.7854106	0.7217669	0.7133583	0.7350554	0.700362	0.7246068	0.725672	0.7352937	0.00010914917456	5390.6008288	2477.3975696	6195.3188128	5693.2973072	5626.9702704	5798.1169952	5524.455456	5715.6984384	5724.100736	5799.9967056
cg21197774	0.5165916	3.551016E-08	0.9507374	0.9070775	0.7033029	0.345842	0.402633	0.4098626	0.387334	0.4127954	0.4149085	0.4089538	0.00028010414208	7499.4166112	7155.02732	5547.6532752	2728.001696	3175.969104	3232.9961888	3055.290592	3256.1301152	3272.798248	3225.8275744
cg21327694	0.2856928	7.658879E-10	0.4646606	0.06863417	0.7670137	0.2636593	0.1906608	0.2144661	0.1892641	0.2010557	0.207246	0.2065776	6.0413237552E-06	3665.2428128	541.38633296	6050.2040656	2079.7445584	1503.9323904	1691.7085968	1492.9152208	1585.9273616	1634.756448	1629.4841088
cg21741562	0.2156558	4.128373E-11	0.7561484	0.9867945	0.9141759	0.7010469	0.1337738	0.1576243	0.1309386	0.147249	0.1497591	0.1502643	3.2564606224E-07	5964.4985792	7783.835016	7211.0194992	5529.8579472	1055.2077344	1243.3404784	1032.8436768	1161.500112	1181.2997808	1185.2847984
cg21771463	0.9713691	6.012053E-10	0.4543855	0.4581634	0.6524907	0.2070059	0.5950494	0.5851135	0.5878682	0.586035	0.5928985	0.5956291	4.7423074064E-06	3584.192824	3613.9928992	5146.8466416	1632.8625392	4693.7496672	4615.375288	4637.1043616	4622.64408	4676.783368	4698.3223408
cg21884231	0.1721633	2.277079E-12	0.6041218	0.3569384	0.2011259	0.3391903	0.09545483	0.09835403	0.09376917	0.1009693	0.1003345	0.1026785	1.7961599152E-08	4765.3127584	2815.5300992	1586.4810992	2675.5330864	752.94769904	775.81658864	739.65121296	796.4458384	791.438536	809.928008
cg22477501	0.8413639	1.405717E-09	0.1481438	0.1988353	0.2673103	0.193661	0.8374615	0.8447442	0.8834417	0.8525009	0.8645325	0.8593293	1.1088295696E-05	1168.5582944	1568.4128464	2108.5436464	1527.597968	6605.896312	6663.3422496	6968.5881296	6724.5270992	6819.43236	6778.3895184
cg22536150	0.9046109	1.381238E-08	0.03427378	0.1581317	0.05207694	0.05789649	0.3437967	0.3905803	0.3772375	0.3977954	0.3458159	0.3759621	0.00010895205344	270.35157664	1247.3428496	410.78290272	456.68751312	2711.8683696	3080.8974064	2975.6494	3137.8101152	2727.7958192	2965.5890448
cg22591103	0.2332179	1.039283E-09	0.3943018	0.7902024	0.7675467	0.9865163	0.1280359	0.1451087	0.1425207	0.1505505	0.1325064	0.1453036	8.197864304E-06	3110.2525984	6233.1165312	6054.4083696	7781.6405744	1009.9471792	1144.6174256	1124.2032816	1187.542344	1045.2104832	1146.1547968
cg23087992	0.4782114	1.159373E-11	0.06247087	0.0140241	0.431206	0.7426153	0.6581443	0.6843796	0.6753132	0.735648	0.6552819	0.6682599	9.145134224E-08	492.77022256	110.6221008	3401.352928	5857.7494864	5191.4422384	5398.3862848	5326.8705216	5802.791424	5168.8636272	5271.2340912
cg23201032	0.029206	3.266844E-10	0.5009253	0.1100023	0.6700265	0.6644235	0.01429958	0.01913504	0.0162729	0.01770123	0.01716946	0.01825246	2.5768865472E-06	3951.2987664	867.6981424	5285.169032	5240.972568	112.79508704	150.93719552	128.3606352	139.62730224	135.43270048	143.97540448
cg23247337	0.097084	5.777259E-09	0.6491028	0.7141041	0.5637067	0.1836011	0.8060017	0.8254648	0.8103669	0.8992541	0.8052037	0.8468121	4.5571018992E-05	5120.1228864	5632.8531408	4446.5184496	1448.2454768	6357.7414096	6511.2663424	6392.1741072	7093.3163408	6351.4467856	6679.6538448
cg23431892	0.2165779	1.291722E-09	0.2916597	0.9502017	0.4042678	0.1180263	0.1245884	0.1394996	0.1299608	0.144645	0.1392306	0.149297	1.0189103136E-05	2300.6117136	7495.1910096	3188.8644064	930.9914544	982.7532992	1100.3728448	1025.1307904	1140.95976	1098.2509728	1177.654736
cg24675998	0.2823898	1.748836E-10	0.5113427	0.06018867	0.5107947	0.2883913	0.1665988	0.1901415	0.1726773	0.1876235	0.1871561	0.1859851	1.3794818368E-06	4033.4712176	474.76822896	4029.1485936	2274.8305744	1314.1313344	1499.836152	1362.0785424	1479.974168	1476.2873168	1467.0504688
cg24705960	0.1094515	2.725358E-10	0.761014	0.1290215	0.9762221	0.7595688	0.05030983	0.055168	0.05449816	0.06069757	0.05220665	0.0561662	2.1497623904E-06	6002.878432	1017.721592	7700.4399248	5991.4786944	396.84393904	435.165184	429.88148608	478.78243216	411.8060552	443.0389856
cg24710320	0.6982627	5.6738E-10	0.8380278	0.9906953	0.4472669	0.08894418	0.5690096	0.5774224	0.5743939	0.5679583	0.5822771	0.589059	4.47549344E-06	6610.3632864	7814.6045264	3528.0413072	701.59169184	4488.3477248	4554.7078912	4530.8190832	4480.0550704	4593.0017648	4646.497392
cg24782772	0.07749109	2.404037E-11	0.6623945	0.1267942	0.7372785	0.3325368	0.02574107	0.03116125	0.02925098	0.03509216	0.03193347	0.03304577	1.8963043856E-07	5224.967816	1000.1526496	5815.652808	2623.0502784	203.04556016	245.79994	230.73173024	276.80695808	251.89121136	260.66503376
cg24847685	0.1572794	1.04236E-08	0.7462144	0.2372777	0.9793223	0.5814709	0.08782351	0.09492449	0.09118561	0.09741532	0.09496094	0.0973184	8.22213568E-05	5886.1391872	1871.6464976	7724.8943024	4586.6424592	692.75184688	748.76437712	719.27209168	768.41204416	749.05189472	767.6475392
cg25092247	0.0236032	1.401398E-10	0.1201201	0.078543	0.5398095	0.6382545	0.03881268	0.03818958	0.04053784	0.03864931	0.04386656	0.0392037	1.1054227424E-06	947.5073488	619.547184	4258.017336	5034.551496	306.15441984	301.23940704	319.76248192	304.86575728	346.01942528	309.2387856
cg25095722	0.1090841	6.445157E-10	0.2376657	0.6292334	0.5721023	0.358917	0.06352492	0.05855441	0.05617602	0.05905937	0.06559756	0.0652156	5.0839398416E-06	1874.7070416	4963.3930592	4512.7429424	2831.137296	501.08456896	461.87718608	443.11644576	465.86031056	517.43355328	514.4206528
cg25335544	0.6044183	8.297966E-09	0.07800591	0.7940536	0.8833567	0.872126	0.2807225	0.2711139	0.2661923	0.288317	0.2809254	0.2697689	6.5454355808E-05	615.31061808	6263.4947968	6967.9176496	6879.329888	2214.33908	2138.5464432	2099.7248624	2274.244496	2215.9395552	2127.9370832
cg25581227	0.1241466	7.739511E-09	0.5095831	0.5250796	0.009638299	0.1109158	0.06120926	0.07194994	0.0655099	0.06855459	0.06717043	0.07297788	6.1049262768E-05	4019.5914928	4141.8278848	76.026902512	874.9038304	482.81864288	567.54112672	516.7420912	540.75860592	529.84035184	575.64951744
cg25611057	0.2888923	2.991188E-09	0.9630198	0.5447133	0.3224437	0.7734803	0.8795853	0.8465653	0.8610695	0.8027273	0.8448964	0.8372513	2.3594490944E-05	7596.3001824	4296.6985104	2543.4359056	6101.2126064	6938.1688464	6677.7070864	6792.116216	6331.9129424	6664.5428032	6604.2382544
cg25783173	0.1427883	4.171501E-09	0.3372808	0.7658572	0.7363654	0.602723	0.09139957	0.0913645	0.0869701	0.09198338	0.09146165	0.09596429	3.2904799888E-05	2660.4709504	6041.0815936	5808.4502752	4754.279024	720.95980816	720.683176	686.0201488	725.56490144	721.4494952	756.96631952
cg25805709	0.4410566	2.912942E-11	0.2389554	0.2181321	0.0144285	0.9038727	0.617729	0.6298914	0.6360355	0.6809383	0.6303327	0.6234494	2.2977286496E-07	1884.8801952	1720.6260048	113.812008	7129.7478576	4872.646352	4968.5833632	5017.048024	5371.2413104	4972.0643376	4917.7688672
cg25930780	0.06785894	8.040975E-10	0.0892307	0.4386117	0.2495695	0.614001	0.03357398	0.0396628	0.03331909	0.03345202	0.03757294	0.03997143	6.34272108E-06	703.8517616	3459.7690896	1968.604216	4843.239888	264.83155424	312.8601664	262.82098192	263.86953376	296.37535072	315.29463984
cg26017091	0.0002860097	9.222435E-09	0.3363737	0.4674311	0.6801898	0.8705881	0.8314973	0.8813019	0.844002	0.9358226	0.837543	0.8749914	7.274656728E-05	2653.3157456	3687.0965168	5365.3371424	6867.1989328	6558.8507024	6951.7093872	6657.487776	7381.7686688	6606.539184	6901.9321632
cg26066486	0.8623987	3.80021E-11	0.6759518	0.7087507	0.715708	0.0280506	0.5796255	0.5839147	0.5632011	0.6153419	0.6110061	0.6217306	2.997605648E-07	5331.9077984	5590.6255216	5645.504704	221.2631328	4572.085944	4605.9191536	4442.5302768	4853.8169072	4819.6161168	4904.2109728
cg26113636	0.3818183	6.953304E-10	0.1644176	0.4001435	0.9004325	0.4512059	0.2696969	0.2996068	0.2836023	0.2816116	0.2737349	0.2999084	5.4847661952E-06	1296.9260288	3156.331928	7102.61156	3559.1121392	2127.3691472	2363.2984384	2237.0549424	2221.3523008	2159.2208912	2365.6774592
cg26132612	0.1504725	3.454945E-11	0.2358255	0.02396839	0.02472338	0.1079728	0.5475783	0.4346571	0.4525995	0.4738659	0.4645446	0.4652456	2.725260616E-07	1860.191544	189.06266032	195.01802144	851.6894464	4319.2976304	3428.5752048	3570.104856	3737.8542192	3664.3278048	3669.8572928
cg26387619	0.9770512	1.259637E-08	0.9885108	0.8458159	0.9085604	0.4869061	0.7485946	0.7783197	0.7396541	0.8009534	0.7808672	0.7981044	9.936016656E-05	7797.3731904	6671.7958192	7166.7244352	3840.7153168	5904.9142048	6139.3857936	5834.3915408	6317.9204192	6159.4804736	6295.4475072
cg26431313	0.8860776	1.939935E-07	0.386983	0.6116744	0.3145003	0.543623	0.5292071	0.5545495	0.53033	0.5563681	0.5683568	0.5572556	0.001530220728	3052.521904	4824.8876672	2480.7783664	4288.098224	4174.3856048	4374.286456	4183.24304	4388.6315728	4483.1984384	4395.6321728
cg26855918	0.156834	1.067894E-11	0.9602948	0.568074	0.2653892	0.1909143	0.08369623	0.08734321	0.08254608	0.0974383	0.08936675	0.09181227	8.423547872E-08	7574.8053824	4480.967712	2093.3900096	1505.9319984	660.19586224	688.96324048	651.12347904	768.5933104	704.924924	724.21518576
cg27088877	0.08102168	6.926459E-10	0.6585089	0.7575071	0.7024476	0.5605862	0.03785931	0.0321659	0.03283033	0.04554105	0.03295164	0.03346377	5.4635908592E-06	5194.3182032	5975.2160048	5540.9066688	4421.9039456	298.63423728	253.7246192	258.96564304	359.2278024	259.92253632	263.96221776
cg27118968	0.487911	9.043956E-15	0.2713505	0.3663827	0.8602945	0.9003943	0.195824	0.2134236	0.2044809	0.2231789	0.196091	0.2072881	7.1338724928E-11	2140.412744	2890.0267376	6786.003016	7102.3102384	1544.659712	1683.4853568	1612.9453392	1760.4351632	1546.765808	1635.0885328
cg27199820	0.2190132	9.893284E-09	0.6497671	0.2768344	0.8786375	0.576063	0.1445281	0.1701941	0.1511565	0.1680753	0.1642775	0.1660438	7.8038224192E-05	5125.3628848	2183.6697472	6930.6926	4543.984944	1140.0376528	1342.4910608	1192.322472	1325.7779664	1295.82092	1309.7534944
cg27282530	0.2121314	4.272773E-09	0.1395581	0.1206568	0.5600106	0.4213477	0.07760141	0.09371212	0.0864095	0.09888624	0.08601634	0.08882132	3.3703633424E-05	1100.8342928	951.7408384	4417.3636128	3323.5906576	612.11992208	739.20120256	681.598136	780.01466112	678.49688992	700.62257216
cg27505273	0.7739904	1.283742E-09	0.8157305	0.4070205	0.7903084	0.4689741	0.5673656	0.5709825	0.5615684	0.6006976	0.5779851	0.5974722	1.0126156896E-05	6434.482184	3210.577704	6233.9526592	3699.2677008	4475.3798528	4503.90996	4429.6515392	4738.3026688	4559.1464688	4712.8607136
cg27558283	0.04591874	5.050153E-11	0.6479825	0.2195848	0.4032289	0.03508375	0.01607498	0.02224805	0.01974324	0.02103809	0.0195786	0.02053968	3.9835606864E-07	5111.28596	1732.0849024	3180.6695632	276.74062	126.79944224	175.4926184	155.73467712	165.94845392	154.4359968	162.01699584
cg00131983	0.5631301	7.182039E-11	0.7278261	0.7595275	0.3232193	0.4081396	0.8200493	0.7996895	0.8115024	0.7915464	0.7985981	0.7859407	5.6651923632E-07	5741.0922768	5991.15292	2549.5538384	3219.4051648	6468.5488784	6307.950776	6401.1309312	6243.7180032	6299.3418128	6199.5002416
cg00419314	0.5358839	1.485065E-09	0.6756423	0.4313312	0.4758257	0.2281892	0.3502191	0.3862557	0.3500907	0.3927786	0.3838117	0.400183	1.171419272E-05	5329.4664624	3402.3405056	3753.3131216	1799.9564096	2762.5282608	3046.7849616	2761.5154416	3098.2375968	3027.5066896	3156.643504
cg00469814	0.8721762	2.789888E-10	0.8584588	0.5458536	0.8828316	0.3973212	0.9274937	0.9161228	0.8959468	0.9495495	0.9335401	0.9551079	2.2006636544E-06	6771.5230144	4305.6931968	6963.7756608	3134.0696256	7316.0703056	7226.3766464	7067.2283584	7490.046456	7363.7643088	7533.8911152
cg00688962	0.1816773	1.141055E-10	0.5017322	0.1421924	0.5921181	0.3950067	0.09509056	0.1069035	0.09608989	0.1057017	0.101177	0.1065539	9.00064184E-07	3957.6635936	1121.6136512	4670.6275728	3115.8128496	750.07433728	843.254808	757.95705232	833.7750096	798.084176	840.4971632
cg00704633	0.3737199	2.736178E-09	0.1178615	0.6607489	0.1186786	0.1216939	0.1672669	0.194468	0.1707724	0.2075596	0.1764102	0.1829992	2.1582972064E-05	929.691512	5211.9873232	936.1367968	959.9214832	1319.4013072	1533.963584	1347.0526912	1637.2301248	1391.5236576	1443.4976896
cg00729690	0.1618336	1.181514E-08	0.1693453	0.8393594	0.3911982	0.7940142	0.287984	0.2492714	0.2833968	0.2736163	0.2657717	0.2622177	9.319782432E-05	1335.7957264	6620.8669472	3085.7714016	6263.1840096	2271.617792	1966.2528032	2235.4339584	2158.2853744	2096.4071696	2068.3732176
cg01106926	0.323259	3.188162E-14	0.7596776	0.393607	0.8590302	0.9658854	0.1023789	0.1245448	0.1007542	0.1273989	0.1201264	0.1239237	2.5148221856E-10	5992.3369088	3104.772016	6776.0302176	7618.9040352	807.5647632	982.4093824	794.7491296	1004.9225232	947.5570432	977.5101456
cg01244944	0.676373	3.434849E-11	0.1110929	0.01400428	0.8381118	0.928685	0.2997231	0.344241	0.3401324	0.3394018	0.3344148	0.3296103	2.7094088912E-07	876.3007952	110.46576064	6611.0258784	7325.46728	2364.2158128	2715.373008	2682.9643712	2677.2013984	2637.8639424	2599.9660464
cg01281776	0.294951	2.096522E-09	0.5957517	0.3305525	0.650838	0.3452321	0.2101975	0.2243363	0.2189135	0.2190892	0.214888	0.2285803	1.6537365536E-05	4699.2894096	2607.39812	5133.810144	2723.1908048	1658.03788	1769.5647344	1726.789688	1728.1756096	1695.036544	1803.0414064
cg01389445	0.2957693	4.969636E-13	0.2937921	0.4557049	0.9777164	0.7345001	0.6275464	0.6373108	0.6311808	0.664357	0.6522615	0.641057	3.9200488768E-09	2317.4320848	3594.6002512	7712.2269632	5793.7367888	4950.0860032	5027.1075904	4978.7541504	5240.448016	5145.038712	5056.657616
cg01508023	0.1189379	8.426366E-10	0.5456159	0.3467441	0.6739949	0.7850528	0.07328729	0.08251453	0.07473924	0.08444461	0.0776898	0.08439221	6.6467175008E-06	4303.8182192	2735.1174608	5316.4717712	6192.4964864	578.09014352	650.87461264	589.54312512	666.09908368	612.8171424	665.68575248
cg01899437	0.2910489	8.946706E-10	0.8265861	0.6244735	0.300411	0.3083286	0.22129	0.2221343	0.2143061	0.1980154	0.2219285	0.2250395	7.0571616928E-06	6520.1111568	4925.846968	2369.641968	2432.0959968	1745.53552	1752.1953584	1690.4465168	1561.9454752	1750.572008	1775.111576
cg01938650	0.3030391	5.218094E-10	0.6292266	0.5242331	0.3236869	0.3379815	0.1760003	0.1830284	0.176826	0.1909603	0.1825836	0.1856632	4.1160325472E-06	4963.3394208	4135.1506928	2553.2422672	2665.998072	1388.2903664	1443.7280192	1394.803488	1506.2948464	1440.2194368	1464.5113216
cg01942962	0.9523152	4.238631E-09	0.9091098	0.5058399	0.1984927	0.06849345	0.785953	0.8017598	0.7772529	0.8212079	0.8104308	0.8200162	3.3434321328E-05	7171.0581024	3990.0651312	1565.7104176	540.2763336	6199.597264	6324.2813024	6130.9708752	6477.6879152	6392.6781504	6468.2877856
cg01962428	0.3910674	5.482954E-10	0.590592	0.7865263	0.5585198	0.07942381	0.289852	0.3044962	0.2811821	0.2701161	0.3017764	0.3079645	4.3249541152E-06	4658.589696	6204.1194544	4405.6041824	626.49501328	2286.352576	2401.8660256	2217.9644048	2130.6757968	2380.4122432	2429.223976
cg02002231	0.9265637	1.339116E-08	0.8390833	0.68101	0.6864756	0.2034778	0.5972395	0.5863923	0.5799547	0.6192293	0.6171618	0.6015852	0.00010562947008	6618.6890704	5371.80688	5414.9195328	1605.0328864	4711.025176	4625.4624624	4574.6826736	4884.4807184	4868.1722784	4745.3040576
cg02043159	0.5845371	6.983765E-09	0.3305705	0.2361922	0.6343336	0.7928062	0.9525106	0.8730366	0.917878	0.8922255	0.8798773	0.8744009	5.508793832E-05	2607.540104	1863.0840736	5003.6234368	6253.6553056	7513.4036128	6886.5127008	7240.221664	7037.874744	6940.4721424	6897.2742992
cg02071418	0.5847478	1.318782E-14	0.7664211	0.02735511	0.6486431	0.4717929	0.1587059	0.1898155	0.185109	0.2091487	0.1784772	0.1814814	1.0402552416E-10	6045.5296368	215.77710768	5116.4967728	3721.5023952	1251.8721392	1497.264664	1460.139792	1649.7649456	1407.8281536	1431.5252832
cg02192967	0.1395658	1.34735E-09	0.6491308	0.8630886	0.8024645	0.7492206	0.07857263	0.08253488	0.07600271	0.08698891	0.07954258	0.08664481	1.06278968E-05	5120.3437504	6808.0428768	6329.839976	5909.8520928	619.78090544	651.03513344	599.50937648	686.16852208	627.43187104	683.45426128
cg02268229	0.3162796	1.453635E-10	0.8365612	0.4920549	0.213619	0.1608544	0.2028249	0.2254904	0.2161004	0.2167958	0.2096457	0.2241057	1.146627288E-06	6598.7947456	3881.3290512	1685.026672	1268.8195072	1599.8828112	1778.6682752	1704.5999552	1710.0852704	1653.6852816	1767.7457616
cg02348751	0.278798	1.255432E-11	0.6903587	0.2053359	0.6950843	0.2788867	0.1617698	0.183723	0.1709113	0.1787827	0.1672683	0.1828326	9.902847616E-08	5445.5494256	1619.6895792	5482.8249584	2199.8582896	1276.0401824	1449.207024	1348.1483344	1410.2379376	1319.4123504	1442.1835488
cg02571636	0.4483461	8.802182E-10	0.9643952	0.324153	0.7507906	0.4402613	0.2839509	0.2874693	0.2854859	0.3214766	0.2985844	0.3077987	6.9431611616E-06	7607.1493376	2556.918864	5922.2362528	3472.7811344	2239.8046992	2267.5578384	2251.9127792	2535.8074208	2355.2337472	2427.9161456
cg02650266	0.8585359	2.220722E-08	0.8180817	0.1788974	0.8586067	0.5505507	0.9484042	0.9675175	0.9644585	0.9932959	0.964947	0.97985	0.00017517055136	6453.0284496	1411.1426912	6772.6896496	4342.7439216	7481.0123296	7631.77804	7607.648648	7835.1180592	7611.501936	7729.0568
cg03112087	0.1277583	4.823487E-10	0.2127251	0.1544927	0.9866992	0.896909	0.07761875	0.09730862	0.08323746	0.08678881	0.08836504	0.09654482	3.8047665456E-06	1677.9755888	1218.6384176	7783.0832896	7074.818192	612.2567	767.57039456	656.57708448	684.59013328	697.02343552	761.54554016
cg03181899	0.9524485	1.868459E-09	0.1759773	0.3146862	0.9801098	0.7831439	0.7524075	0.8192014	0.7908914	0.8135305	0.798036	0.8259364	1.4738404592E-05	1388.1089424	2482.2447456	7731.1061024	6177.4390832	5934.99036	6461.8606432	6238.5513632	6417.128584	6294.907968	6514.9863232
cg03184290	0.6670106	2.498277E-10	0.7337797	0.2064744	0.8799412	0.715974	0.4532843	0.466167	0.470624	0.4910424	0.4601467	0.48816	1.9706408976E-06	5788.0542736	1628.6700672	6940.9761856	5647.602912	3575.5065584	3677.125296	3712.282112	3873.3424512	3629.6371696	3850.60608
cg03189184	0.6032454	4.230786E-10	0.9023274	0.304958	0.7578516	0.4398297	0.4030708	0.4644192	0.4240329	0.4172215	0.4128051	0.4425582	3.3372439968E-06	7117.5585312	2405.508704	5977.9334208	3469.3766736	3179.4224704	3663.3386496	3344.7715152	3291.043192	3256.2066288	3490.8990816
cg03292388	0.2656726	1.713497E-10	0.9460894	0.5223082	0.7455775	0.7384509	0.142588	0.1655344	0.1511255	0.1622976	0.1566495	0.1631498	1.3516064336E-06	7462.7531872	4119.9670816	5881.11532	5824.9006992	1124.734144	1305.7353472	1192.077944	1280.2034688	1235.651256	1286.9256224
cg03414932	0.00911535	1.362362E-09	0.6648646	0.3730971	0.6334392	0.8096602	0.2669509	0.2907967	0.2721687	0.3381738	0.2831873	0.3089052	1.0746311456E-05	5244.4519648	2942.9899248	4996.5684096	6386.5996576	2105.7086992	2293.8043696	2146.8667056	2667.5149344	2233.7814224	2436.6442176
cg03544320	0.4923734	4.656153E-10	0.5318543	0.08450583	0.8941871	0.833661	0.3256493	0.3724544	0.3561197	0.363746	0.3493387	0.3689769	3.6727734864E-06	4195.2667184	666.58198704	7053.3478448	6575.917968	2568.7216784	2937.9203072	2809.0721936	2869.228448	2755.5836656	2910.4897872
cg03687345	0.1832732	3.637257E-10	0.116558	0.7914524	0.4394052	0.7710838	0.07601207	0.08054208	0.06983929	0.07541907	0.07446737	0.07550304	2.8690683216E-06	919.409504	6242.9765312	3466.0282176	6082.3090144	599.58320816	635.31592704	550.89231952	594.90562416	587.39861456	595.56797952
cg03966785	0.1449863	6.987254E-12	0.5150104	0.2086326	0.7098781	0.2017186	0.06884289	0.07791301	0.06626661	0.08155785	0.07581531	0.07980508	5.5115459552E-08	4062.4020352	1645.6939488	5599.5184528	1591.1563168	543.03271632	614.57782288	522.71101968	643.3283208	598.03116528	629.50247104
cg04006722	0.5634528	6.63778E-09	0.4108416	0.3730997	0.3937333	0.2194574	0.4251847	0.4359965	0.4297642	0.4510337	0.4306458	0.4392027	5.235880864E-05	3240.7185408	2943.0104336	3105.7682704	1731.0799712	3353.8569136	3439.140392	3389.9800096	3557.7538256	3396.9340704	3464.4308976
cg04188273	0.5000996	2.807506E-08	0.250021	0.1881411	0.9924341	0.781974	0.3889046	0.4184999	0.3921979	0.4024377	0.4069255	0.4109448	0.00022145607328	1972.165648	1484.0569968	7828.3201808	6168.210912	3067.6794848	3301.1272112	3093.6570352	3174.4285776	3209.828344	3241.5325824
cg04193218	0.07713996	9.672724E-09	0.01264458	0.1529023	0.03064133	0.1383642	0.2900908	0.2186067	0.2344133	0.228568	0.2315502	0.2498837	7.6298446912E-05	99.74044704	1206.0933424	241.69881104	1091.4168096	2288.2362304	1724.3696496	1849.0521104	1802.944384	1826.4679776	1971.0826256
cg04478179	0.3921541	2.725005E-09	0.7231395	0.9978654	0.5651758	0.5372909	0.551556	0.5417993	0.5479767	0.5431326	0.5385382	0.5309001	2.149483944E-05	5704.124376	7871.1622752	4458.1067104	4238.1506192	4350.673728	4273.7128784	4322.4402096	4284.2299488	4247.9893216	4187.7399888
cg04597433	0.03916797	1.319926E-12	0.1763242	0.06557249	0.3084378	0.9345694	0.01430732	0.01608598	0.01594253	0.0151071	0.01667519	0.01646382	1.0411576288E-08	1390.8452896	517.23580112	2432.9573664	7371.8834272	112.85614016	126.88621024	125.75467664	119.1648048	131.53389872	129.86661216
cg04859706	0.1322387	1.310787E-09	0.3408758	0.1208703	0.7900492	0.6702159	0.08345551	0.1012634	0.08760903	0.09647142	0.0905504	0.09735959	1.0339487856E-05	2688.8283104	953.4249264	6231.9080896	5286.6630192	658.29706288	798.7656992	691.06002864	760.96656096	714.2615552	767.97244592
cg04945735	0.9153214	2.186267E-11	0.6362086	0.2320457	0.3212499	0.1719813	0.6232599	0.6485324	0.6359566	0.6822985	0.6375693	0.6574758	1.7245274096E-07	5018.4134368	1830.3764816	2534.0192112	1356.5884944	4916.2740912	5115.6235712	5016.4256608	5381.970568	5029.1466384	5186.1691104
cg04961466	0.1831204	3.461979E-12	0.77688	0.09392619	0.3950196	0.9579852	0.06193996	0.0755996	0.06906055	0.07597928	0.06783938	0.07529571	2.7308090352E-08	6128.02944	740.88978672	3115.9146048	7556.5872576	488.58240448	596.3296448	544.7496184	599.32456064	535.11702944	593.93256048
cg05203875	0.04357741	3.516323E-11	0.7050434	0.3201878	0.1033885	0.01913929	0.9480427	0.9944822	0.9873475	0.9364335	0.9898921	0.9879492	2.7736755824E-07	5561.3823392	2525.6413664	815.528488	150.97071952	7478.1608176	7844.4755936	7788.19708	7386.587448	7808.2688848	7792.9432896
cg05205953	0.9943574	3.745422E-10	0.8086113	0.5434812	0.5010698	0.8727216	0.7930014	0.8197519	0.8229069	0.8077978	0.822445	0.8383695	2.9543888736E-06	6378.3259344	4286.9797056	3952.4385824	6884.0279808	6255.1950432	6466.2029872	6491.0896272	6371.9090464	6487.44616	6613.058616
cg05263495	0.8492167	6.210063E-10	0.2509715	0.1805149	0.6248802	0.3371858	0.4921806	0.5689833	0.5473864	0.5363483	0.5156372	0.5611803	4.8984976944E-06	1979.663192	1423.9015312	4929.0550176	2659.7215904	3882.3205728	4488.1402704	4317.7839232	4230.7153904	4067.3462336	4426.5902064
cg05542338	0.2328011	1.291885E-08	0.9619979	0.2511377	0.7636683	0.9487304	0.1395695	0.1700966	0.1473558	0.1674939	0.1625254	0.1686389	0.0001019038888	7588.2394352	1980.9741776	6023.8155504	7483.5853952	1100.924216	1341.7219808	1162.3425504	1321.1918832	1282.0003552	1330.2236432
cg05682719	0.117556	2.731367E-11	0.3178802	0.5374163	0.0139595	0.3459731	0.2516599	0.2436738	0.2633039	0.2272556	0.2496891	0.2356761	2.1545022896E-07	2507.4390176	4239.1397744	110.112536	2729.0358128	1985.0932912	1922.0989344	2076.9411632	1792.5921728	1969.5476208	1859.0130768
cg05880302	0.07452898	2.791017E-11	0.2894976	0.1383469	0.3210241	0.9477301	0.7692223	0.7476495	0.7586514	0.7395345	0.7591	0.7437372	2.2015542096E-07	2283.5570688	1091.2803472	2532.2381008	7475.6950288	6067.6255024	5897.459256	5984.2422432	5833.448136	5987.7808	5866.5990336
cg05994294	5.959835E-05	6.630984E-10	0.6568729	0.02694088	0.9156303	0.5255982	0.2667375	0.1863814	0.2168257	0.1835183	0.205578	0.2051912	5.2305201792E-06	5181.4134352	212.50966144	7222.4918064	4145.9186016	2104.0254	1470.1764832	1710.3211216	1447.5923504	1621.599264	1618.5481856
cg06065125	0.6308304	9.193249E-09	0.2641703	0.08108907	0.4205384	0.8904476	0.4188313	0.4832051	0.4568347	0.4612097	0.4620736	0.4718855	7.2516348112E-05	2083.7753264	639.63058416	3317.2068992	7023.8506688	3303.7412944	3811.5218288	3603.5121136	3638.0221136	3644.8365568	3722.232824
cg06256858	0.5538911	2.684767E-09	0.9120748	0.6385021	0.9075701	0.6250878	0.3493986	0.3650407	0.3524379	0.3909508	0.3591148	0.3901386	2.1177442096E-05	7194.4460224	5036.5045648	7158.9129488	4930.6925664	2756.0561568	2879.4410416	2780.0301552	3083.8199104	2832.6975424	3077.4132768
cg06466757	0.5581319	5.165387E-12	0.8937255	0.1624261	0.8428874	0.4939146	0.03163677	0.03520663	0.03139156	0.0420437	0.03611803	0.03403876	4.0744572656E-08	7049.706744	1281.2170768	6648.6958112	3895.9983648	249.55084176	277.70989744	247.61662528	331.6407056	284.89902064	268.49773888
cg06588201	0.3328898	8.081927E-09	0.6522425	0.1009068	0.8487256	0.9689046	0.1564331	0.1871302	0.1738322	0.1920785	0.1767171	0.1849872	6.3750240176E-05	5144.88884	795.9528384	6694.7475328	7642.7194848	1233.9442928	1476.0830176	1371.1883936	1515.115208	1393.9444848	1459.1790336
cg07190988	0.3893904	2.86213E-09	0.4885708	0.5660614	0.6002735	0.8759779	0.5251959	0.4826948	0.4987352	0.4819825	0.5045757	0.4865194	2.257648144E-05	3853.8464704	4465.0923232	4734.957368	6909.7136752	4142.7452592	3807.4965824	3934.0232576	3801.87796	3980.0931216	3837.6650272
cg07349208	0.8368465	6.601166E-09	0.9914407	0.3230022	0.5852038	0.8952005	0.9550836	0.9763261	0.9367424	0.9983952	0.9758562	0.9823238	5.2069997408E-05	7820.4842416	2547.8413536	4616.0875744	7061.341544	7533.6994368	7701.2602768	7389.0240512	7875.3413376	7697.5537056	7748.5701344
cg07456114	0.660592	5.61769E-10	0.6932765	0.500413	0.5783191	0.223684	0.971479	0.9272126	0.9302075	0.9576976	0.8968168	0.917429	4.431233872E-06	5468.565032	3947.257744	4561.7810608	1764.419392	7663.026352	7313.8529888	7337.47676	7554.3186688	7074.0909184	7236.679952
cg07639489	0.864969	5.427684E-09	0.7458309	0.8094356	0.5775735	0.2037768	0.5933477	0.6120254	0.6138745	0.6629269	0.616577	0.643259	4.2813571392E-05	5883.1141392	6384.8280128	4555.899768	1607.3913984	4680.3266576	4827.6563552	4842.242056	5229.1673872	4863.559376	5074.026992
cg07681935	0.4960932	3.404775E-09	0.4207978	0.7345533	0.916744	0.2081194	0.2510406	0.2608654	0.2530088	0.2543077	0.2520255	0.2530982	2.68568652E-05	3319.2530464	5794.1564304	7231.276672	1641.6458272	1980.2082528	2057.7062752	1995.7334144	2005.9791376	1987.977144	1996.4386016
cg07813249	0.5393871	7.829145E-10	0.7123205	0.6056961	0.6375774	0.4735297	0.3619922	0.3972238	0.383491	0.4183094	0.3812148	0.3998191	6.175629576E-06	5618.784104	4777.7308368	5029.2105312	3735.2022736	2855.3944736	3133.3013344	3024.977008	3299.6245472	3007.0223424	3153.7730608
cg07840120	0.4162362	4.848536E-09	0.9682077	0.1729962	0.6367505	0.5240517	0.2255893	0.2333917	0.2357986	0.2470204	0.2421355	0.2430169	3.8245251968E-05	7637.2223376	1364.5940256	5022.687944	4133.7198096	1779.4483984	1840.9937296	1859.9793568	1948.4969152	1909.964824	1916.9173072
cg08247450	0.4915484	4.272215E-11	0.2291497	0.2461076	0.2070205	0.2247188	0.3105108	0.3304365	0.3106168	0.3291454	0.3173222	0.3334514	3.369923192E-07	1807.5328336	1941.2967488	1632.977704	1772.5818944	2449.3091904	2606.483112	2450.1453184	2596.2989152	2503.0375136	2630.2646432
cg08402439	0.1689774	1.006983E-10	0.512201	0.04255813	0.8721239	0.586988	0.04893593	0.06378463	0.05981866	0.06527502	0.05494827	0.06249925	7.943081904E-07	4040.241488	335.69852944	6879.3133232	4630.161344	386.00661584	503.13316144	471.84959008	514.88935776	433.43195376	492.994084
cg08425479	0.6873367	2.211029E-09	0.6406178	0.3165165	0.2662991	0.4254601	0.8861995	0.7890016	0.8487919	0.8176198	0.8291198	0.8053299	1.7440596752E-05	5053.1932064	2496.682152	2100.5673008	3356.0292688	6990.341656	6223.6446208	6695.2705072	6449.3849824	6540.0969824	6352.4422512
cg08593261	0.09473981	1.483526E-10	0.7016403	0.7474909	0.831606	0.3419934	0.05239428	0.06321932	0.05412111	0.06191294	0.05679486	0.06449066	1.1702053088E-06	5534.5386864	5896.2082192	6559.708128	2697.6439392	413.28608064	498.67399616	426.90731568	488.36927072	447.99785568	508.70232608
cg08629884	0.01656105	3.791589E-09	0.3958926	0.492644	0.8771887	0.5404118	0.583992	0.5995254	0.5717844	0.6044149	0.5923656	0.6060795	2.9908054032E-05	3122.8008288	3885.975872	6919.2644656	4262.7682784	4606.528896	4729.0563552	4510.2353472	4767.6247312	4672.5798528	4780.755096
cg08769276	0.5252568	1.030063E-09	0.3875088	0.8019659	0.4506179	0.937888	0.7500162	0.7195681	0.771532	0.7603297	0.7569277	0.7250006	8.125136944E-06	3056.6694144	6325.9070192	3554.4739952	7398.060544	5916.1277856	5675.9531728	6085.844416	5997.4806736	5970.6456976	5718.8047328
cg08853494	0.9288778	4.907518E-10	0.9345459	0.7247534	0.7007606	0.6731484	0.6641456	0.6710367	0.6550502	0.7060956	0.6622119	0.6674038	3.8710501984E-06	7371.6980592	5716.8548192	5527.5996128	5309.7945792	5238.7804928	5293.1374896	5167.0359776	5569.6820928	5223.5274672	5264.4811744
cg08905166	0.5543296	1.538043E-09	0.1029604	0.8074946	0.4584121	0.6655855	0.2399375	0.2796489	0.2566644	0.2773794	0.2791973	0.2605917	1.2132083184E-05	812.1516352	6369.5174048	3615.9546448	5250.138424	1892.627	2205.8705232	2024.5687872	2187.9687072	2202.3083024	2055.5473296
cg08936411	0.5223592	2.686839E-08	0.08082524	0.7964597	0.3662633	0.6146979	0.6677516	0.6582884	0.685779	0.6492278	0.6701359	0.6506414	0.00021193786032	637.54949312	6282.4741136	2889.0849104	4848.7370352	5267.2246208	5192.5788992	5409.424752	5121.1088864	5286.0319792	5132.2593632
cg09009536	0.2796121	1.850076E-10	0.3646731	0.08589519	0.837383	0.6624859	0.1748627	0.1989712	0.1774466	0.1930589	0.1908051	0.1944902	1.4593399488E-06	2876.5414128	677.54125872	6605.277104	5225.6887792	1379.3169776	1569.4848256	1399.6987808	1522.8486032	1505.0706288	1534.1386976
cg09020341	0.943365	6.158228E-10	0.1541844	0.142381	0.5561444	0.03515397	0.6315154	0.6309196	0.6603295	0.6337818	0.6135908	0.6318622	4.8576102464E-06	1216.2065472	1123.101328	4386.8670272	277.29451536	4981.3934752	4976.6938048	5208.679096	4999.2708384	4840.0042304	4984.1290336
cg09024126	0.1891603	1.777141E-12	0.4620219	0.1895183	0.7465377	0.4426057	0.1273731	0.1310657	0.1163645	0.1301277	0.1195876	0.1318644	1.4018088208E-08	3644.4287472	1494.9203504	5888.6893776	3491.2737616	1004.7190128	1033.8462416	917.883176	1026.4472976	943.3069888	1040.1463872
cg09054949	0.4918333	3.440998E-09	0.6275837	0.651961	0.162675	0.2059772	0.3510284	0.3648919	0.3504413	0.4000387	0.3642574	0.3781811	2.7142592224E-05	4950.3802256	5142.668368	1283.1804	1624.7481536	2768.9120192	2878.2673072	2764.2809744	3155.5052656	2873.2623712	2983.0925168
cg09082903	0.4399944	7.835063E-12	0.8199396	0.6613365	0.4460762	0.08346004	0.3225406	0.324894	0.3195679	0.3343609	0.3139407	0.334673	6.1802976944E-08	6467.6835648	5216.622312	3518.6490656	658.33279552	2544.2002528	2562.763872	2520.7515952	2637.4387792	2476.3642416	2639.900624
cg09111223	0.165898	7.861926E-10	0.8365969	0.7423136	0.6876546	0.7874817	0.1118925	0.1212708	0.1093896	0.1147598	0.1154823	0.1214055	6.2014872288E-06	6599.0763472	5855.3696768	5424.2194848	6211.6556496	882.60804	956.5840704	862.8651648	905.2253024	910.9243824	957.646584
cg09112514	0.1802457	2.881144E-10	0.3108385	0.4726009	0.7388647	0.5508322	0.08375243	0.09397201	0.08509464	0.08917452	0.0906021	0.09441395	2.2726463872E-06	2451.894088	3727.8758992	5828.1647536	4344.9643936	660.63916784	741.25121488	671.22652032	703.40861376	714.6693648	744.7372376
cg09354241	0.4917909	1.87024E-10	0.8589553	0.4696704	0.5737363	0.9295607	0.3267341	0.3109439	0.3150318	0.3234997	0.3126621	0.3247377	1.475245312E-06	6775.4394064	3704.7601152	4525.6319344	7332.3748016	2577.2785808	2452.7254832	2484.9708384	2551.7656336	2466.2786448	2561.5309776
cg09745243	0.6206467	3.822104E-09	0.1628929	0.5107061	0.5184175	0.9568316	0.8497293	0.8181395	0.8161332	0.7927456	0.82442	0.8059314	3.0148756352E-05	1284.8991952	4028.4497168	4089.27724	7547.4876608	6702.6647184	6453.484376	6437.6586816	6253.1772928	6503.02496	6357.1868832
cg09812070	0.3839034	2.947416E-09	0.8390408	0.490656	0.8472011	0.7016817	0.2657237	0.2508834	0.2380507	0.2769655	0.256182	0.2725705	2.3249217408E-05	6618.3538304	3870.294528	6682.7222768	5534.8652496	2096.0285456	1978.9682592	1877.7439216	2184.703864	2020.763616	2150.036104
cg09912350	0.2436423	7.342307E-09	0.4150606	0.5749659	0.9211371	0.575133	0.1684617	0.1940813	0.1805939	0.1795072	0.1845768	0.1913704	5.7916117616E-05	3273.9980128	4535.3310192	7265.9294448	4536.649104	1328.8258896	1530.9132944	1424.5246832	1415.9527936	1455.9417984	1509.5297152
cg09921821	0.5491005	8.256356E-12	0.6873035	0.7324261	0.100785	0.06416297	0.4318004	0.3978265	0.4091963	0.4023447	0.4143511	0.4062119	6.5126136128E-08	5421.450008	5777.3770768	794.99208	506.11750736	3406.0415552	3138.055432	3227.7404144	3173.6949936	3268.4014768	3204.1994672
cg10031614	0.5078503	6.049681E-08	0.9661323	0.9092519	0.7205992	0.8735293	0.295912	0.3264091	0.3166771	0.3348559	0.3177346	0.3251921	0.00047719883728	7620.8515824	7172.1789872	5684.0864896	6890.3991184	2334.153856	2574.7149808	2497.9489648	2641.3433392	2506.2905248	2565.1152848
cg10088985	0.9997547	3.534598E-10	0.9281684	0.9224476	0.3431145	0.252682	0.8315141	0.8129821	0.8099465	0.8575778	0.8167139	0.8487797	2.7880909024E-06	7321.3923392	7276.2666688	2706.487176	1993.155616	6558.9832208	6412.8028048	6388.857992	6764.5736864	6442.2392432	6695.1742736
cg10208370	0.2932713	1.277998E-09	0.5021762	0.3284468	0.9683236	0.8807514	0.1842291	0.2134677	0.1974378	0.1948695	0.1891782	0.2011668	1.0080848224E-05	3961.1658656	2590.7883584	7638.1365568	6947.3670432	1453.1991408	1683.8332176	1557.3893664	1537.130616	1492.2376416	1586.8037184
cg10410142	0.5270498	6.230192E-09	0.5024125	0.1221208	0.5543205	0.2464334	0.3642795	0.4009472	0.3689962	0.3992351	0.3861176	0.3965292	4.9143754496E-05	3963.0298	963.2888704	4372.480104	1943.8666592	2873.436696	3162.6715136	2910.6420256	3149.1664688	3045.6956288	3127.8223296
cg10417567	0.4440841	1.090254E-10	0.3947572	0.3688112	0.3588468	0.3461456	0.3194687	0.3237773	0.3205796	0.3376549	0.3248382	0.3355539	8.599923552E-07	3113.8447936	2909.1827456	2830.5835584	2730.3964928	2519.9691056	2553.9553424	2528.7318848	2663.4218512	2562.3237216	2646.8491632
cg10453719	0.4960808	1.087932E-08	0.7099255	0.5240734	0.2422055	0.5198129	0.3371204	0.3569168	0.3385372	0.3873238	0.3541278	0.3636169	8.581607616E-05	5599.892344	4133.8909792	1910.516984	4100.2841552	2659.2057152	2815.3597184	2670.3814336	3055.2101344	2793.3600864	2868.2101072
cg10454246	0.4408897	6.868719E-12	0.8242474	0.6558821	0.2953912	0.3164745	0.3277855	0.3140383	0.3072947	0.3134882	0.3155254	0.3364553	5.4180455472E-08	6501.6634912	5173.5980048	2330.0457856	2496.350856	2585.572024	2477.1341104	2423.9405936	2472.7949216	2488.8643552	2653.9594064
cg10469329	0.06076449	8.190328E-10	0.5474744	0.09819909	0.584971	0.9983888	0.03777054	0.04447591	0.03887121	0.03747996	0.04299198	0.0422035	6.4605307264E-06	4318.4780672	774.59442192	4614.251248	7875.2908544	297.93401952	350.82597808	306.61610448	295.64192448	339.12073824	332.901208
cg10603183	0.2528264	2.761237E-08	0.6595101	0.409357	0.948285	0.333144	0.4432833	0.3868015	0.4149203	0.4154179	0.4084379	0.3971502	0.00021780637456	5202.2156688	3229.008016	7480.07208	2627.839872	3496.6186704	3051.090232	3272.8913264	3276.8163952	3221.7581552	3132.7207776
cg10712173	0.1089402	4.390622E-09	0.8553728	0.1122134	0.1685239	0.2268656	0.2402615	0.1833154	0.2093343	0.1973746	0.2020195	0.1903332	3.4633226336E-05	6747.1806464	885.1392992	1329.3165232	1789.5158528	1895.182712	1445.9918752	1651.2289584	1556.8908448	1593.529816	1501.3482816
cg11079866	0.2229963	7.121237E-09	0.1003315	0.02912517	0.02122876	0.03583055	0.07526128	0.09236243	0.08218027	0.09111987	0.08622313	0.08893517	5.6172317456E-05	791.414872	229.73934096	167.45245888	282.6313784	593.66097664	728.55484784	648.23796976	718.75353456	680.12804944	701.52062096
cg11390378	0.3931339	8.121281E-09	0.5799667	0.01518275	0.6589496	0.1341119	0.2810665	0.3326004	0.2949481	0.3181243	0.3009025	0.3092531	6.4060664528E-05	4574.7773296	119.761532	5197.7944448	1057.8746672	2217.052552	2623.5519552	2326.5506128	2509.3644784	2373.51892	2439.3884528
cg11935021	0.4870137	1.222403E-09	0.915108	0.3390192	0.2913348	0.3763299	0.3315353	0.3586691	0.3361744	0.3611904	0.3515178	0.3535874	9.642314864E-06	7218.371904	2674.1834496	2298.0489024	2968.4902512	2615.1504464	2829.1818608	2651.7436672	2849.0698752	2772.7724064	2789.0974112
cg12076463	0.7854728	1.125624E-09	0.7039459	0.1592249	0.6492708	0.1737844	0.4527579	0.4708148	0.4501952	0.5151307	0.4886849	0.4905242	8.878922112E-06	5552.7252592	1255.9660112	5121.4480704	1370.8113472	3571.3543152	3713.7871424	3551.1397376	4063.3509616	3854.7464912	3869.2548896
cg12210736	0.735706	1.668771E-09	0.9671335	0.9931464	0.1711333	0.2718089	0.3954404	0.4216998	0.3996652	0.4220337	0.3915615	0.4092233	1.3163265648E-05	7628.749048	7833.9388032	1349.8994704	2144.0286032	3119.2338752	3326.3680224	3152.5590976	3329.0018256	3088.637112	3227.9533904
cg12401926	0.3099818	9.224469E-13	0.186007	0.117916	0.04739784	0.3969179	0.09813174	0.1437948	0.1215453	0.1254271	0.1272927	0.1278927	7.2762611472E-09	1467.223216	930.121408	373.87416192	3130.8883952	774.06316512	1134.2533824	958.7493264	989.3689648	1004.0848176	1008.8176176
cg12528713	0.6570033	1.852096E-09	0.3914235	0.8182427	0.5833912	0.9544995	0.3486948	0.3880312	0.3606752	0.3768864	0.3820489	0.3756346	1.4609333248E-05	3087.548568	6454.2984176	4601.7897856	7529.092056	2750.5045824	3060.7901056	2845.0059776	2972.8799232	3013.6017232	2963.0057248
cg12682684	0.3042091	1.421639E-09	0.9891277	0.2608962	0.7452903	0.4480114	0.1856775	0.2119859	0.1907987	0.2199982	0.2001866	0.2087519	1.1213888432E-05	7802.2392976	2057.9492256	5878.8498864	3533.9139232	1464.62412	1672.1447792	1505.0201456	1735.3458016	1579.0719008	1646.6349872
cg13208922	0.7689082	9.731601E-11	0.9330857	0.8441205	0.7575973	0.3042625	0.8566099	0.8628104	0.8475246	0.907588	0.8486147	0.9110472	7.6762868688E-07	7360.1800016	6658.422504	5975.9275024	2400.0226	6756.9388912	6805.8484352	6685.2740448	7159.054144	6693.8727536	7186.3403136
cg13332538	0.6606201	5.625457E-09	0.8623956	0.2080005	0.8635487	0.9911023	0.5631045	0.5589135	0.5574941	0.5654137	0.579265	0.5688885	4.4373604816E-05	6802.5764928	1640.707944	6811.6721456	7817.8149424	4441.768296	4408.709688	4397.5134608	4459.9832656	4569.24232	4487.392488
cg13582816	0.2464559	6.96672E-10	0.6368758	0.756041	0.4350498	0.4608272	0.1427543	0.1539314	0.1407027	0.1717539	0.1521246	0.1613561	5.495348736E-06	5023.6763104	5963.651408	3431.6728224	3635.0049536	1126.0459184	1214.2108832	1109.8628976	1354.7947632	1199.9588448	1272.7769168
cg13646020	0.7301122	1.177868E-08	0.6737392	0.4996266	0.3659738	0.5370801	0.5168535	0.5323857	0.5064771	0.5605583	0.5446355	0.5498271	9.291022784E-05	5314.4548096	3941.0546208	2886.8013344	4236.4878288	4076.940408	4199.4584016	3995.0913648	4421.6838704	4296.084824	4337.0361648
cg13914083	0.9793393	5.737027E-09	0.9587973	0.7048355	0.3162855	0.1745176	0.8114644	0.8294672	0.8035124	0.8647647	0.8254936	0.8517183	4.5253668976E-05	7562.9931024	5559.742424	2494.860024	1376.5948288	6400.8311872	6542.8372736	6338.1058112	6821.2639536	6511.4935168	6718.3539504
cg14143172	0.4090122	4.784009E-11	0.7371495	0.4896908	0.5206996	0.8761024	0.2260712	0.2354558	0.2209235	0.2298504	0.2383641	0.2359671	3.7736262992E-07	5814.635256	3862.6810304	4107.2784448	6910.6957312	1783.2496256	1857.2753504	1742.644568	1813.0599552	1880.2160208	1861.3084848
cg14146100	0.3353947	3.298416E-11	0.8303213	0.0970924	0.7092843	0.5152746	0.2240934	0.2530815	0.2378347	0.2448418	0.2391945	0.2511841	2.6017905408E-07	6549.5744144	765.8648512	5594.8345584	4064.4860448	1767.6487392	1996.306872	1876.0401136	1931.3121184	1886.766216	1981.3401808
cg14235416	0.7311706	4.037707E-13	0.4388428	0.552695	0.6375795	0.5460523	0.5769853	0.5740348	0.5908947	0.5672054	0.568466	0.5863822	3.1849432816E-09	3461.5920064	4359.65816	5029.227096	4307.2605424	4551.2600464	4527.9865024	4660.9773936	4474.1161952	4484.059808	4625.3827936
cg14239811	0.9894425	1.304293E-09	0.4590441	0.8379749	0.1154192	0.7979919	0.8844018	0.8667106	0.8461557	0.8823925	0.8692611	0.8875819	1.0288263184E-05	3620.9398608	6609.9460112	910.4266496	6294.5601072	6976.1613984	6836.6132128	6674.4761616	6960.31204	6856.7315568	7001.2460272
cg14602530	0.5449419	2.042467E-10	0.1284744	0.01750846	0.8617395	0.9482806	0.2395333	0.2667757	0.2507973	0.3040585	0.2620161	0.2651424	1.6110979696E-06	1013.4060672	138.10673248	6797.401176	7480.0373728	1889.4386704	2104.3267216	1978.2891024	2398.413448	2066.7829968	2091.4432512
cg14736058	0.0940335	3.372728E-13	0.3323136	0.4555566	0.6316243	0.5150651	0.04918581	0.04618642	0.04114104	0.05121759	0.04495891	0.04721749	2.6604078464E-09	2621.2896768	3593.4304608	4982.2524784	4062.8335088	387.97766928	364.31848096	324.52052352	404.00434992	354.63588208	372.45156112
cg14810013	0.5538645	2.827002E-09	0.4786192	0.5744625	0.9683929	0.7897096	0.2991452	0.3520197	0.3231702	0.361921	0.3289872	0.3399411	2.2299391776E-05	3775.3482496	4531.3602	7638.6831952	6229.2293248	2359.6573376	2776.7313936	2549.1665376	2854.832848	2595.0510336	2681.4553968
cg15186910	0.0005700835	8.563191E-09	0.6790513	0.9506242	0.4752218	0.3810637	0.9886639	0.9862138	0.9720423	0.9964144	0.9970539	0.9795784	6.7546450608E-05	5356.3566544	7498.5236896	3748.5495584	3005.8304656	7798.5808432	7779.2544544	7667.4696624	7859.7167872	7864.7611632	7726.9144192
cg15285286	0.605656	1.027967E-08	0.3472139	0.4009481	0.9993321	0.9663665	0.937672	0.9701285	0.9729116	0.9873747	0.9652053	0.9922206	8.108603696E-05	2738.8232432	3162.6786128	7882.7316048	7622.698952	7396.356736	7652.373608	7674.3267008	7788.4116336	7613.5394064	7826.6360928
cg15448975	0.8546686	8.77826E-10	0.4501683	0.06762135	0.5124971	0.9409682	0.5151349	0.5366853	0.5112309	0.5346039	0.534133	0.5344062	6.924291488E-06	3550.9275504	533.3972088	4042.5771248	7422.3571616	4063.3840912	4233.3736464	4032.5893392	4216.9555632	4213.241104	4215.3961056
cg15918701	0.9649651	7.57702E-09	0.9521032	0.1664812	0.4115607	0.3777623	0.5960831	0.5961849	0.5938204	0.6038519	0.6158338	0.6036731	5.976753376E-05	7510.1900416	1313.2037056	3246.3908016	2979.7890224	4701.9034928	4702.7064912	4684.0553152	4763.1837872	4857.6970144	4761.7734128
cg16056087	0.3215506	1.235929E-11	0.8276525	0.5595269	0.9487918	0.6929122	0.4491632	0.4279135	0.4180079	0.4228695	0.4030056	0.4401186	9.749007952E-08	6528.52292	4413.5481872	7484.0697184	5465.6914336	3542.9993216	3375.381688	3297.2463152	3335.594616	3178.9081728	3471.6555168
cg16142306	0.3882125	2.446569E-08	0.9521444	0.5556893	0.8504472	0.673679	0.2267069	0.2447802	0.2336736	0.2439513	0.2319164	0.2380419	0.00019298536272	7510.5150272	4383.2771984	6708.3275136	5313.979952	1788.2640272	1930.8262176	1843.2173568	1924.2878544	1829.3565632	1877.6745072
cg16146177	0.4643705	6.370755E-13	0.5810319	0.05228259	0.6306697	0.8476976	0.3709274	0.3636126	0.3464573	0.3302656	0.3782779	0.3613383	5.025251544E-09	4583.1796272	412.40506992	4974.7225936	6686.6386688	2925.8753312	2868.1761888	2732.8551824	2605.1350528	2983.8560752	2850.2365104
cg16426339	0.5906559	1.359337E-13	0.6583623	0.2058695	0.3824961	0.4348747	0.4082805	0.417177	0.386721	0.4006811	0.418007	0.4214558	1.0722450256E-09	5193.1618224	1623.898616	3017.1292368	3430.2916336	3220.516584	3290.692176	3050.455248	3160.5725168	3297.239216	3324.4433504
cg16512615	0.1893197	3.310504E-09	0.6946215	0.0826686	0.9356337	0.9063935	0.1238113	0.1419126	0.1219898	0.1362817	0.1336987	0.137329	2.6113255552E-05	5479.174392	652.0899168	7380.2786256	7149.631928	976.6235344	1119.4065888	962.2555424	1074.9900496	1054.6153456	1083.251152
cg16700392	0.8301774	3.862449E-09	0.9438612	0.6189502	0.9363439	0.6787601	0.6521139	0.7160931	0.6765627	0.6943104	0.687528	0.6948565	3.0466997712E-05	7445.1771456	4882.2791776	7385.8806832	5354.0596688	5143.8744432	5648.5423728	5336.7265776	5476.7204352	5423.220864	5481.028072
cg16718445	0.379552	3.290854E-08	0.6690783	0.4752149	0.6301481	0.2046026	0.2365377	0.2639963	0.2497824	0.2792623	0.2544547	0.2655226	0.00025958256352	5277.6896304	3748.4951312	4970.6082128	1613.9053088	1865.8093776	2082.4028144	1970.2835712	2202.8210224	2007.1386736	2094.4422688
cg16876315	0.303731	1.11218E-08	0.2531045	0.1131951	0.8496998	0.6861629	0.1979362	0.2082123	0.1943301	0.2331471	0.21421	0.2160895	8.77287584E-05	1996.488296	892.8829488	6702.4320224	5412.4529552	1561.3207456	1642.3786224	1532.8758288	1839.0643248	1689.68848	1704.513976
cg16887264	0.1063476	3.017393E-09	0.4456997	0.09700721	0.6318884	0.6687132	0.06820108	0.07204135	0.06658392	0.07778964	0.07163346	0.07380772	2.3801195984E-05	3515.6792336	765.19287248	4984.3356992	5274.8097216	537.97011904	568.2621688	525.21396096	613.60468032	565.04473248	582.19529536
cg16919569	0.9869523	1.992475E-09	0.7964135	0.3745968	0.4228741	0.2921006	0.6012759	0.603125	0.576602	0.6476937	0.6168881	0.6239658	1.57166428E-05	6282.109688	2954.8195584	3335.6309008	2304.0895328	4742.8642992	4757.45	4548.236576	5109.0079056	4866.0133328	4921.8422304
cg17081048	3.085956E-06	4.347528E-10	0.08656762	0.4425249	0.8393757	0.3443279	0.6318288	0.6255098	0.6518532	0.7427854	0.6398137	0.6480549	3.4293300864E-06	682.84538656	3490.6364112	6620.9955216	2716.0584752	4983.8655744	4934.0213024	5141.8180416	5859.0912352	5046.8504656	5111.8570512
cg17214381	0.5559962	2.273957E-09	0.6373088	0.4428303	0.8616785	0.4350665	0.3146922	0.3388731	0.3193317	0.3341823	0.3313063	0.3400903	1.7936972816E-05	5027.0918144	3493.0454064	6796.920008	3431.804552	2482.2920736	2673.0310128	2518.8884496	2636.0299824	2613.3440944	2682.6322864
cg17265829	0.5060777	2.850918E-09	0.4196223	0.0629309	0.8850022	0.8627812	0.3957149	0.4193916	0.3998038	0.3984497	0.4055741	0.4110345	2.2488041184E-05	3309.9807024	496.3989392	6980.8973536	6805.6181056	3121.3991312	3308.1609408	3153.6523744	3142.9712336	3199.1685008	3242.240136
cg17573292	0.1434695	1.041154E-08	0.8660652	0.2642596	0.9164369	0.700027	0.09450459	0.1082876	0.0942753	0.1048097	0.1030185	0.1105293	8.212622752E-05	6831.5222976	2084.4797248	7228.8542672	5521.812976	745.45220592	854.1725888	743.6435664	826.7389136	812.609928	871.8551184
cg17790852	0.1280635	1.402872E-11	0.6318473	0.4449155	0.3086371	0.1831647	0.0651662	0.06683627	0.06035977	0.06695027	0.06687184	0.0686294	1.1065854336E-07	4984.0115024	3509.493464	2434.5294448	1444.8031536	514.0309856	527.20449776	476.11786576	528.10372976	527.48507392	541.3487072
cg17891759	0.9628389	1.529815E-12	0.4527083	0.9094921	0.6407004	0.1340868	0.5093341	0.5021809	0.5368841	0.5538594	0.5008742	0.5408693	1.206718072E-08	3570.9630704	7174.0736848	5053.8447552	1057.6766784	4017.6273808	3961.2029392	4234.9417808	4368.8429472	3950.8956896	4266.3770384
cg17896776	0.1052475	2.281901E-10	0.8657478	0.2062695	0.6486671	0.1139746	0.05821447	0.06043888	0.05552097	0.06219281	0.06056545	0.06429586	1.7999635088E-06	6829.0186464	1627.053816	5116.6860848	899.0316448	459.19573936	476.74188544	437.94941136	490.57688528	477.7402696	507.16574368
cg18177533	0.3688072	3.110103E-13	0.02630714	0.171226	0.04828584	0.9842709	0.1518292	0.1611794	0.1628147	0.1834129	0.1633924	0.1694753	2.4532492464E-09	207.51072032	1350.630688	380.87870592	7763.9288592	1197.6287296	1271.3831072	1284.2823536	1446.7609552	1288.8392512	1336.8211664
cg18330675	0.3518498	8.375265E-09	0.5819683	0.6249313	0.962865	0.7877116	0.2055771	0.2145087	0.212726	0.2252819	0.2112779	0.2209413	6.606409032E-05	4590.5659504	4929.4580944	7595.07912	6213.4691008	1621.5921648	1692.0446256	1677.982688	1777.0236272	1666.5600752	1742.7849744
cg18342279	0.77148	1.131847E-10	0.8379947	0.06911327	0.4254828	0.7016587	0.9394613	0.8930355	0.9217933	0.9283997	0.9190541	0.896529	8.928009136E-07	6610.1021936	545.16547376	3356.2083264	5534.6838256	7410.4707344	7044.264024	7271.1055504	7323.2168336	7249.4987408	7071.820752
cg18347642	0.6241701	9.247691E-10	0.7358339	0.5025829	0.3990494	0.2396625	0.413279	0.432414	0.4091568	0.4428757	0.4243852	0.4446333	7.2945786608E-06	5804.2578032	3964.3739152	3147.7016672	1890.4578	3259.944752	3410.881632	3227.4288384	3493.4035216	3347.5504576	3507.2674704
cg18440897	0.3217812	2.349133E-10	0.3409106	0.08077049	0.6688371	0.5182999	0.1837444	0.2017542	0.1923994	0.2049572	0.1862379	0.1953718	1.8529961104E-06	2689.1028128	637.11762512	5275.7870448	4088.3496112	1449.3758272	1591.4371296	1517.6464672	1616.7023936	1469.0445552	1541.0927584
cg18589016	0.3828979	8.040636E-10	0.8274869	0.2152929	0.5721485	0.535361	0.2306339	0.2746498	0.2540032	0.2635476	0.2537499	0.2687389	6.3424536768E-06	6527.2166672	1698.2303952	4513.107368	4222.927568	1819.2402032	2166.4376224	2003.5772416	2078.8634688	2001.5792112	2119.8124432
cg18729308	0.3245645	3.828979E-09	0.6800561	0.4381191	0.6338605	0.6401818	0.1793296	0.1969287	0.1901807	0.1982982	0.1809822	0.1933086	3.0202986352E-05	5364.2825168	3455.8834608	4999.891624	5049.7540384	1414.5518848	1553.3735856	1500.1453616	1564.1762016	1427.5875936	1524.8182368
cg18836122	0.5809421	5.559482E-10	0.4990615	0.8810973	0.6037735	0.3838449	0.4098966	0.3958479	0.4008605	0.4382058	0.3929407	0.4260765	4.3853194016E-06	3936.597112	6950.0955024	4762.565368	3027.7685712	3233.2643808	3122.4482352	3161.987624	3456.5673504	3099.5162416	3360.891432
cg19129369	0.8098114	2.396063E-11	0.8174381	0.6443454	0.8389484	0.4244248	0.5484956	0.5754055	0.5635192	0.575398	0.5745777	0.5927015	1.8900144944E-07	6447.9517328	5082.5965152	6617.6249792	3347.8628224	4326.5332928	4538.798584	4445.0394496	4538.739424	4532.2688976	4675.229432
cg19178853	0.08780743	1.119272E-09	0.9579294	0.149641	0.7020244	0.09089573	0.02928506	0.03896316	0.03199546	0.04214088	0.03434356	0.03667992	8.828817536E-06	7556.1471072	1180.368208	5537.5684672	716.98551824	231.00055328	307.34140608	252.38018848	332.40726144	270.90200128	289.33120896
cg19449935	0.5816416	1.638971E-09	0.488347	0.3270559	0.8726506	0.4785837	0.3576157	0.3470909	0.344766	0.3542592	0.3265523	0.3445304	1.2928203248E-05	3852.081136	2579.8169392	6883.4679328	3775.0682256	2820.8726416	2737.8530192	2719.514208	2794.3965696	2575.8445424	2717.6557952
cg19597382	0.4440478	2.446177E-11	0.9890719	0.5050268	0.3123199	0.223145	0.3069062	0.3060826	0.2886263	0.3077573	0.3062179	0.3116616	1.9295444176E-07	7801.7991472	3983.6513984	2463.5793712	1760.16776	2420.8761056	2414.3795488	2276.6842544	2427.5895824	2415.4467952	2458.3867008
cg19759671	0.5124483	1.894806E-08	0.7194357	0.1666551	0.9141448	0.8900034	0.3444503	0.3630688	0.3521684	0.3697461	0.3501297	0.3591653	0.00014946229728	5674.9088016	1314.5754288	7210.7741824	7020.3468192	2717.0239664	2863.8866944	2777.9043392	2916.5572368	2761.8230736	2833.0958864
cg19764048	0.2944504	7.78411E-11	0.179627	0.05413826	0.4315196	0.5061688	0.1593607	0.1856934	0.1680467	0.1688479	0.1729481	0.1806599	6.140105968E-07	1416.897776	427.04259488	3403.8266048	3992.6594944	1257.0372016	1464.7495392	1325.5523696	1331.8722352	1364.2146128	1425.0452912
cg19852958	0.9440804	1.025035E-08	0.5319166	0.1122387	0.5308779	0.3316956	0.7856995	0.8139218	0.7648759	0.8295487	0.8041611	0.8275091	8.08547608E-05	4195.7581408	885.3388656	4187.5648752	2616.4148928	6197.597656	6420.2151584	6033.3410992	6543.4801456	6343.2227568	6527.3917808
cg19926630	0.4737055	1.307038E-11	0.8854942	0.6049046	0.4042301	0.5100151	0.2977746	0.2995935	0.2800556	0.3225972	0.2972217	0.3017694	1.0309915744E-07	6984.7782496	4771.4874848	3188.5670288	4022.9991088	2348.8460448	2363.193528	2209.0785728	2544.6467136	2344.4847696	2380.3570272
cg20003494	0.746986	1.296721E-09	0.5443396	0.8990391	0.6126853	0.5626574	0.6008992	0.6261454	0.6064361	0.6316282	0.6326922	0.6246195	1.0228535248E-05	4293.7507648	7091.6204208	4832.8616464	4438.2415712	4739.8928896	4939.0349152	4783.5679568	4982.2832416	4990.6760736	4926.998616
cg20438306	0.1775692	2.881428E-09	0.7741563	0.0621173	0.8449806	0.8847002	0.09897505	0.1002674	0.08985694	0.108637	0.1024517	0.1012777	2.2728704064E-05	6106.5448944	489.9812624	6665.2069728	6978.5151776	780.7151944	790.9092512	708.79154272	856.928656	808.1390096	798.8784976
cg20618622	0.3970846	1.202606E-09	0.3254422	0.1944385	0.7916136	0.4585356	0.2474606	0.2853568	0.2376043	0.2680065	0.2660254	0.2688235	9.486156128E-06	2567.0880736	1533.730888	6244.2480768	3616.9288128	1951.9692128	2250.8944384	1874.2227184	2114.035272	2098.4083552	2120.479768
cg21025501	0.5216885	7.638035E-09	0.863425	0.619096	0.5690613	0.8962675	0.3708537	0.3852689	0.3935426	0.4015099	0.3745706	0.387053	6.024882008E-05	6810.6964	4883.429248	4488.7555344	7069.75804	2925.2939856	3039.0010832	3104.2640288	3167.1100912	2954.6128928	3053.074064
cg21161891	0.4453474	9.742844E-10	0.04869064	0.003124619	0.3557619	0.4450532	0.1443362	0.1763039	0.1609234	0.1692022	0.1647492	0.1667947	7.6851553472E-06	384.07176832	24.646994672	2806.2498672	3510.5796416	1138.5239456	1390.6851632	1269.3637792	1334.6669536	1299.5416896	1315.6765936
cg21823999	0.2372187	5.964635E-12	0.2868932	0.05551234	0.6230823	0.7369626	0.1386213	0.1623295	0.137215	0.1594459	0.1608217	0.1559799	4.704904088E-08	2263.0135616	437.88133792	4914.8731824	5813.1609888	1093.4448144	1280.455096	1082.35192	1257.7092592	1268.5615696	1230.3694512
cg21929831	0.9614782	3.034561E-08	0.4356697	0.4412704	0.6925738	0.4877305	0.737058	0.7806903	0.7442926	0.7314972	0.7837122	0.7594231	0.00023936617168	3436.5625936	3480.7409152	5463.0221344	3847.218184	5813.913504	6158.0850864	5870.9800288	5770.0499136	6181.9218336	5990.3294128
cg22017213	0.7543653	1.284872E-11	0.228732	0.1304971	0.9329759	0.2217361	0.53293	0.5995312	0.5286066	0.5711945	0.5648783	0.5686543	1.0135070336E-07	1804.238016	1029.3611248	7359.3138992	1749.0543568	4203.75184	4729.1021056	4169.6488608	4505.582216	4455.7600304	4485.5451184
cg22093805	0.1217172	5.111415E-10	0.3063842	0.7331847	0.8845481	0.3914531	0.2267072	0.2347654	0.2443282	0.2006195	0.2339815	0.2278345	4.031884152E-06	2416.7585696	5783.3609136	6977.3154128	3087.7820528	1788.2663936	1851.8294752	1927.2608416	1582.486616	1845.646072	1797.158536
cg22274395	0.4558913	5.431743E-10	0.9498154	0.1001237	0.7341467	0.6294338	0.3186154	0.3685495	0.3473136	0.3389736	0.3420673	0.3531	4.2845588784E-06	7492.1438752	789.7757456	5790.9491696	4964.9738144	2513.2382752	2907.118456	2739.6096768	2673.8237568	2698.2268624	2785.2528
cg22299454	0.1725721	1.877244E-10	0.6730853	0.2254508	0.8749559	0.9423933	0.1125013	0.1132068	0.1064971	0.1132125	0.1154421	0.1185129	1.4807700672E-06	5309.2968464	1778.3559104	6901.6521392	7433.5983504	887.4102544	892.9752384	840.0491248	893.0202	910.6072848	934.8297552
cg22650648	0.1830588	1.408894E-10	0.1647186	0.9928835	0.2290108	0.7374502	0.04198683	0.05354826	0.056521	0.06133287	0.04989695	0.05324702	1.1113355872E-06	1299.3003168	7831.865048	1806.4371904	5817.0071776	331.19211504	422.38867488	445.837648	483.79367856	393.5871416	420.01249376
cg22717014	0.3777837	1.488755E-13	0.718038	0.5300117	0.2578541	0.3726299	0.2583476	0.2521157	0.2446641	0.2614436	0.2531787	0.2649075	1.174329944E-09	5663.883744	4180.7322896	2033.9531408	2939.3046512	2037.8458688	1988.6886416	1929.9104208	2062.2671168	1997.0735856	2089.59036
cg22829671	0.02217526	3.061311E-09	0.3879604	0.08717386	0.1907698	0.08859027	0.006214262	0.00874491	0.007522947	0.007597445	0.007144893	0.008157294	2.4147621168E-05	3060.2316352	687.62740768	1504.7921824	698.80004976	49.018098656	68.97985008	59.341005936	59.92864616	56.358915984	64.344735072
cg22888418	0.5254459	1.288013E-09	0.9958824	0.6104186	0.5163749	0.7587047	0.256439	0.2802549	0.2863305	0.3033079	0.2797394	0.2791738	1.0159846544E-05	7855.5203712	4814.9819168	4073.1652112	5984.6626736	2022.790832	2210.6506512	2258.574984	2392.4927152	2206.5843872	2202.1229344
cg22965511	0.60052	2.53097E-09	0.1201633	0.2334398	0.7656605	0.9065092	0.988695	0.9313719	0.9371419	0.9012157	0.9737708	0.9543508	1.996429136E-05	947.8481104	1841.3731424	6039.530024	7150.5445696	7798.82616	7346.6615472	7392.1753072	7108.7894416	7681.1040704	7527.9191104
cg22974236	0.8066639	1.375563E-10	0.7122128	0.1858727	0.2084447	0.6834006	0.4208731	0.4517677	0.4497338	0.4879262	0.4393682	0.4629794	1.0850440944E-06	5617.9345664	1466.1638576	1644.2117936	5390.6639328	3319.8470128	3563.5436176	3547.5002144	3848.7618656	3465.7363616	3651.9815072
cg23001131	0.2417792	4.380457E-09	0.3494263	0.1919984	0.9215805	0.6591772	0.1715767	0.2014671	0.1896491	0.1868524	0.1797425	0.1915029	3.4553044816E-05	2756.2746544	1514.4833792	7269.426984	5199.5897536	1353.3970096	1589.1724848	1495.9521008	1473.8917312	1417.80884	1510.5748752
cg23172579	0.9167428	2.590734E-11	0.2175454	0.6114801	0.8449324	0.06164839	0.4429829	0.4859368	0.4601668	0.4685532	0.4485057	0.4965765	2.0435709792E-07	1715.9981152	4823.3550288	6664.8267712	486.28250032	3494.2491152	3833.0694784	3629.7957184	3695.9476416	3537.8129616	3916.995432
cg23365637	0.1027857	1.759102E-08	0.8672932	0.08205605	0.5857728	0.686109	0.06120649	0.07237987	0.06237242	0.07012386	0.06642173	0.06680988	0.00013875796576	6841.2087616	647.2581224	4620.5758464	5412.027792	482.79679312	570.93241456	491.99364896	553.13700768	523.93460624	526.99633344
cg23649435	0.4894422	5.619084E-10	0.8941001	0.6340488	0.7966847	0.7855521	0.3759977	0.3966981	0.3860005	0.3730808	0.382697	0.3963754	4.4323334592E-06	7052.6615888	5001.3769344	6284.2489136	6196.4349648	2965.8698576	3129.1546128	3044.771944	2942.8613504	3018.713936	3126.6091552
cg23663774	0.4007041	3.618953E-10	0.8343044	0.8714475	0.380255	0.2188883	0.2791184	0.2799061	0.2646283	0.2688354	0.2818603	0.2955368	2.8546301264E-06	6580.9931072	6873.97788	2999.45144	1726.5909104	2201.6859392	2207.8993168	2087.3880304	2120.5736352	2223.3140464	2331.1942784
cg23697278	0.4052687	6.758803E-10	0.78189	0.2290261	0.2496895	0.2746384	0.5858466	0.5886965	0.612603	0.6068664	0.5652551	0.5718575	5.3313438064E-06	6167.54832	1806.5578768	1969.550776	2166.3476992	4621.1579808	4643.637992	4832.212464	4786.9621632	4458.7322288	4510.81196
cg23746574	0.6429993	1.731603E-08	0.9659301	0.2188025	0.8863968	0.7681027	0.4797938	0.4965967	0.4841183	0.5340107	0.5014483	0.5071199	0.00013658884464	7619.2566288	1725.91412	6991.8979584	6058.7940976	3784.6134944	3917.1547696	3818.7251504	4212.2764016	3955.4241904	4000.1617712
cg23901852	0.2614764	1.188876E-12	0.5216283	0.1718525	0.8432044	0.4758288	0.1449475	0.1624944	0.1534113	0.1598566	0.151633	0.159724	9.377853888E-09	4114.6040304	1355.57252	6651.1963072	3753.3375744	1143.34588	1281.7558272	1210.1083344	1260.9488608	1196.081104	1259.902912
cg23945273	0.8885663	3.504005E-08	0.1383217	0.1902494	0.5006218	0.08562064	0.3341077	0.395798	0.3671996	0.3807834	0.3786901	0.3730709	0.0002763959144	1091.0815696	1500.6872672	3948.9047584	675.37560832	2635.4415376	3122.054624	2896.4704448	3003.6194592	2987.1075088	2942.7832592
cg24071582	0.8226781	1.843531E-10	0.8605321	0.3908331	0.4332665	0.3448116	0.8780835	0.9114295	0.9037137	0.9538868	0.8850828	0.9341452	1.4541772528E-06	6787.8772048	3082.8914928	3417.606152	2719.8739008	6926.322648	7189.355896	7128.4936656	7524.2590784	6981.5331264	7368.5373376
cg24534566	0.9398693	1.170084E-10	0.4490652	0.5749243	0.07901162	0.1340745	0.7341184	0.7260368	0.7125989	0.7661437	0.7307945	0.7543111	9.229622592E-07	3542.2262976	4535.0028784	623.24365856	1057.579656	5790.7259392	5726.9782784	5620.9801232	6043.3415056	5764.507016	5950.0059568
cg24721899	0.06544882	3.424662E-11	0.2812403	0.2152648	0.9960688	0.9435707	0.03627541	0.04241158	0.03832841	0.03991289	0.04092474	0.04200558	2.7013733856E-07	2218.4234864	1698.0087424	7856.9906944	7442.8856816	286.14043408	334.54254304	302.33449808	314.83287632	322.81434912	331.34001504
cg24783211	0.3562835	2.098033E-09	0.7267023	0.9471694	0.3082195	0.3442132	0.2605014	0.2639487	0.2429479	0.2818142	0.2692171	0.2774971	1.6549284304E-05	5732.2277424	7471.2722272	2431.235416	2715.1537216	2054.8350432	2082.0273456	1916.3730352	2222.9504096	2123.5844848	2188.8971248
cg24840182	1.565038E-05	1.973952E-09	0.1825843	0.4014306	0.5803851	0.8973774	0.3446426	0.3357954	0.3396555	0.3448162	0.3556926	0.3507732	1.5570533376E-05	1440.2249584	3166.4845728	4578.0776688	7078.5129312	2718.5408288	2648.7541152	2679.202584	2719.9101856	2805.7032288	2766.8990016
cg25451082	0.5565008	2.824704E-11	0.9651967	0.04125501	0.4262112	0.9315504	0.3481462	0.3988516	0.3613478	0.4016635	0.3881244	0.3953545	2.2281265152E-07	7613.4715696	325.41951888	3361.9539456	7348.0695552	2746.1772256	3146.1414208	2850.3114464	3168.321688	3061.5252672	3118.556296
cg25599538	0.245264	1.436601E-09	0.5353332	0.1516853	0.6537589	0.5103167	0.1820109	0.1961021	0.1868518	0.1823783	0.1884237	0.1985876	1.1331908688E-05	4222.7082816	1196.4936464	5156.8502032	4025.3781296	1435.7019792	1546.8533648	1473.8869984	1438.6000304	1486.2861456	1566.4589888
cg25763036	0.3968316	9.791958E-09	0.5383284	0.02346628	0.6690416	0.6322129	0.2696771	0.3025776	0.2659322	0.2952208	0.296469	0.3072563	7.7238964704E-05	4246.3344192	185.10201664	5277.4001408	4986.8953552	2127.2129648	2386.7321088	2097.6731936	2328.7016704	2338.547472	2423.6376944
cg25798792	0.7000964	2.397457E-13	0.138717	0.05979873	0.3635765	0.9830921	0.415711	0.4463014	0.4414506	0.4340725	0.4222829	0.4520414	1.8911140816E-09	1094.199696	471.69238224	2867.891432	7754.6304848	3279.128368	3520.4254432	3482.1623328	3423.96388	3330.9675152	3565.7025632
cg26084529	0.8035561	2.496317E-08	0.177476	0.06291	0.1618532	0.1268983	0.9123449	0.9781036	0.9765475	0.9524095	0.9775185	0.9961031	0.00019690948496	1399.930688	496.23408	1276.6980416	1000.9737904	7196.5765712	7715.2811968	7703.00668	7512.606136	7710.665928	7857.2612528
cg26132084	0.2543534	1.143561E-10	0.4431564	0.720371	0.9507939	0.4081861	0.1457125	0.1536088	0.1471234	0.1556436	0.1588624	0.1645746	9.020409168E-07	3495.6176832	5682.286448	7499.8622832	3219.7719568	1149.3802	1211.6662144	1160.5093792	1227.7167168	1253.1066112	1298.1644448
cg26195583	0.3255474	1.106294E-08	0.1741869	0.1169768	0.5383543	0.6646227	0.210834	0.2324974	0.2203925	0.2174645	0.2140346	0.2278999	8.726447072E-05	1373.9862672	922.7129984	4246.5387184	5242.5438576	1663.058592	1833.9394912	1738.45604	1715.359976	1688.3049248	1797.6744112
cg26336594	0.8957458	1.06461E-12	0.4652767	0.1386778	0.320792	0.05293747	0.8165055	0.8491061	0.8680412	0.8572025	0.8387792	0.8664471	8.39764368E-09	3670.1026096	1093.8904864	2530.407296	417.57076336	6440.595384	6697.7489168	6847.1089856	6761.61332	6616.2903296	6834.5347248
cg26695837	0.6782756	4.62319E-09	0.1942109	0.6134223	0.4435796	0.2238642	0.9759239	0.9894562	0.9714534	0.954219	0.9963222	0.9966768	3.646772272E-05	1531.9355792	4838.6751024	3498.9558848	1765.8408096	7698.0877232	7804.8305056	7662.8244192	7526.879472	7858.9895136	7861.7865984
cg26708319	0.4836188	2.205102E-10	0.9722616	0.2391964	0.6667113	0.3444302	0.3328216	0.3389499	0.3398576	0.3659661	0.3381481	0.3530289	1.7393844576E-06	7669.1995008	1886.7812032	5259.0187344	2716.8654176	2625.2967808	2673.6368112	2680.7967488	2886.7405968	2667.3122128	2784.6919632
cg26804185	0.3666331	5.605799E-09	0.310576	0.4050304	0.5851495	0.3688305	0.7018064	0.6040572	0.6259376	0.5926182	0.6586622	0.6132461	4.4218542512E-05	2449.823488	3194.8797952	4615.659256	2909.334984	5535.8488832	4764.8031936	4937.3957888	4674.5723616	5195.5274336	4837.2852368
cg26926138	0.7632962	5.17142E-09	0.8092394	0.6183481	0.6738459	0.1490101	0.5172374	0.5395101	0.5271596	0.5843017	0.531196	0.5510871	4.079216096E-05	6383.2803872	4877.5298128	5315.2964592	1175.3916688	4079.9686112	4255.6556688	4158.2349248	4608.9718096	4190.074048	4346.9750448
cg27064287	0.4812094	1.649937E-09	0.4516481	0.4724686	0.3519921	0.1519672	0.2080166	0.2256916	0.2214068	0.2363807	0.2106435	0.222977	1.3014703056E-05	3562.6002128	3726.8323168	2776.5136848	1198.7172736	1640.8349408	1780.2553408	1746.4568384	1864.5709616	1661.555928	1758.842576
cg27264049	0.8992394	3.101291E-09	0.5243932	0.4976861	0.3378268	0.306762	0.724259	0.7276228	0.7203163	0.7205937	0.7281575	0.7319474	2.4462983408E-05	4136.4135616	3925.7479568	2664.7777984	2419.738656	5712.954992	5739.4886464	5681.8549744	5684.0431056	5743.70636	5773.6010912
cg27438798	0.4531161	3.285938E-11	0.8483732	0.7424418	0.3880249	0.5753811	0.2676124	0.2613593	0.2581468	0.2549895	0.2587447	0.2708096	2.5919478944E-07	6691.9678016	5856.3809184	3060.7404112	4538.6061168	2110.9266112	2061.6021584	2036.2619584	2011.357176	2040.9781936	2136.1461248
cg27490380	0.06179243	2.44446E-09	0.8029175	0.4466288	0.8103279	0.5399475	0.03494841	0.03829835	0.03556825	0.04371283	0.03850113	0.04111065	1.928190048E-05	6333.41324	3523.0079744	6391.8664752	4259.10588	275.67305808	302.0973848	280.562356	344.80680304	303.69691344	324.2808072
cg27600205	0.5634392	3.759162E-10	0.8493051	0.2370848	0.6188414	0.2085728	0.4424101	0.4686351	0.4442381	0.4403181	0.4540582	0.4655978	2.9652269856E-06	6699.3186288	1870.1249024	4881.4209632	1645.2222464	3489.7308688	3696.5936688	3504.1501328	3473.2291728	3581.6110816	3672.6354464
cg00131372	0.935374	6.540848E-11	0.3711552	0.6657844	0.8741165	0.9603391	0.8812309	0.9029207	0.8713553	0.858551	0.8580684	0.9049738	5.1594209024E-07	2927.6722176	5251.7073472	6895.030952	7575.1548208	6951.1493392	7122.2384816	6873.2506064	6772.250288	6768.4435392	7138.4333344
cg00234384	0.4911943	9.712279E-10	0.9767175	0.9529322	0.2654416	0.1408806	0.3243964	0.3218773	0.3309364	0.3588637	0.3196847	0.3417552	7.6610456752E-06	7704.34764	7516.7291936	2093.8033408	1111.2661728	2558.8388032	2538.9681424	2610.4263232	2830.7168656	2521.6729136	2695.7650176
cg00272200	0.231291	3.286269E-10	0.9542703	0.4443247	0.5890275	0.1012266	0.06057637	0.05624078	0.05391631	0.06209493	0.06148517	0.06388937	2.5922089872E-06	7527.2841264	3504.8332336	4646.24892	798.4754208	477.82640656	443.62727264	425.29185328	489.80480784	484.99502096	503.95935056
cg00579717	0.2924296	4.462441E-09	0.2890336	0.139269	0.9721063	0.6270833	0.1992891	0.2249893	0.220083	0.215825	0.2139891	0.22272	3.5199734608E-05	2279.8970368	1098.553872	7667.9744944	4946.4330704	1571.9924208	1774.7155984	1736.014704	1702.4276	1687.9460208	1756.81536
cg00604209	0.3992688	2.200189E-10	0.9563352	0.3098699	0.1651289	0.1425418	0.295586	0.2907775	0.2848297	0.2976166	0.2951742	0.2980297	1.7355090832E-06	7543.5720576	2444.2537712	1302.5367632	1124.3697184	2331.582368	2293.65292	2246.7366736	2347.5997408	2328.3340896	2350.8582736
cg00642749	0.4284262	2.264248E-09	0.8808804	0.4787576	0.7784039	0.4042546	0.3333161	0.3456333	0.3309331	0.3294848	0.3424318	0.3484718	1.7860388224E-05	6948.3845952	3776.4399488	6140.0499632	3188.7602848	2629.1973968	2726.3554704	2610.4002928	2598.9761024	2701.1020384	2748.7455584
cg00984474	0.7141585	1.693608E-09	0.8411161	0.2882005	0.9896112	0.2395785	0.5389603	0.5384055	0.5628071	0.5429772	0.5299436	0.5535339	1.3359179904E-05	6634.7237968	2273.325544	7806.0531456	1889.795208	4251.3188464	4246.942584	4439.4224048	4283.0041536	4180.1951168	4366.2754032
cg01100912	0.3891836	4.964633E-09	0.4808306	0.2388295	0.4535124	0.9237319	0.2643591	0.299386	0.2788933	0.3068695	0.2895686	0.2963171	3.9161025104E-05	3792.7917728	1883.887096	3577.3058112	7286.3972272	2085.2645808	2361.556768	2199.9103504	2420.586616	2284.1171168	2337.3492848
cg01138867	0.3726725	2.545381E-08	0.9100275	0.7640587	0.8782105	0.6066611	0.2328682	0.2481095	0.2268856	0.2459689	0.2448346	0.2486852	0.00020077965328	7178.29692	6026.8950256	6927.324424	4785.3427568	1836.8643616	1957.087736	1789.6736128	1940.2026832	1931.2553248	1961.6288576
cg01197411	0.4604701	1.642283E-08	0.8445956	0.2953155	0.5274507	0.5851012	0.1507233	0.1678158	0.1611118	0.1770415	0.1605703	0.164311	0.00012954328304	6662.1700928	2329.448664	4160.5311216	4615.2782656	1188.9053904	1323.7310304	1270.8498784	1396.503352	1266.5785264	1296.085168
cg01249180	0.1960979	4.074748E-10	0.1370581	0.8759317	0.8668796	0.06930487	0.4802187	0.400214	0.455907	0.4129274	0.4497427	0.4585255	3.2141612224E-06	1081.1142928	6909.3492496	6837.9462848	546.67681456	3787.9651056	3156.888032	3596.194416	3257.1713312	3547.5704176	3616.849144
cg01283246	0.1962288	6.355747E-10	0.5527471	0.2354422	0.7983601	0.5596684	0.1450319	0.1420971	0.1406967	0.150466	0.1422058	0.1569251	5.0134132336E-06	4360.0691248	1857.1680736	6297.4644688	4414.6643392	1144.0116272	1120.8619248	1109.8155696	1186.875808	1121.7193504	1237.8251888
cg01294808	0.8796314	3.359817E-10	0.902657	0.4088075	0.3362574	0.1762371	0.5749671	0.5943549	0.5710844	0.6097183	0.5997708	0.6097202	2.6502236496E-06	7120.158416	3224.67356	2652.3983712	1390.1582448	4535.3404848	4688.2714512	4504.7137472	4809.4579504	4730.9920704	4809.4729376
cg01587896	0.415744	2.306005E-10	0.9714283	0.3294	0.5382746	0.3127526	0.2791135	0.2989865	0.2770265	0.2940173	0.2940524	0.3038069	1.818976744E-06	7662.6264304	2598.3072	4245.9100448	2466.9925088	2201.647288	2358.405512	2185.185032	2319.2084624	2319.4853312	2396.4288272
cg01593834	0.2985069	1.985519E-08	0.7896713	0.6376388	0.6668134	0.9209683	0.6696752	0.6272878	0.6445152	0.6355224	0.64367	0.6092252	0.00015661773872	6228.9272144	5029.6948544	5259.8240992	7264.5979504	5282.3979776	4948.0461664	5083.9358976	5013.0006912	5077.26896	4805.5683776
cg01598250	0.2360012	1.593367E-14	0.844828	0.06213565	0.002627517	0.2137396	0.03003473	0.06527837	0.05115707	0.04963863	0.0536477	0.05496325	1.2568478896E-10	6664.003264	490.1260072	20.725854096	1685.9779648	236.91395024	514.91578256	403.52696816	391.54951344	423.1730576	433.550116
cg01717727	0.9471906	3.651825E-12	0.8476837	0.6278597	0.3296895	0.2321413	0.6249798	0.6565406	0.6354172	0.6501932	0.6507408	0.6572313	2.88055956E-08	6686.5290256	4952.5573136	2600.590776	1831.1305744	4929.8406624	5178.7922528	5012.1708736	5128.7239616	5133.0434304	5184.2404944
cg01759413	0.04248992	2.937326E-10	0.880107	0.2823091	0.9214149	0.9140941	0.1172651	0.1100446	0.1196118	0.1179477	0.1163204	0.1062169	2.3169627488E-06	6942.284016	2226.8541808	7268.1207312	7210.3742608	924.9871088	868.0318048	943.4978784	930.3714576	917.5353152	837.8389072
cg01834210	0.7608836	6.538155E-13	0.6507985	0.3733922	0.5174571	0.3665047	0.9808074	0.9179467	0.9772828	0.9887443	0.9490028	0.9273791	5.157296664E-09	5133.498568	2945.3176736	4081.7016048	2890.9890736	7736.6087712	7240.7635696	7708.8067264	7799.2150384	7485.7340864	7315.1663408
cg02004845	0.6839892	8.029425E-09	0.6046959	0.5295891	0.9504086	0.8317875	0.4431135	0.5084782	0.4837257	0.5149539	0.4775	0.4971231	6.33361044E-05	4769.8412592	4177.3988208	7496.8230368	6561.1398	3495.279288	4010.8760416	3815.6283216	4061.9563632	3766.52	3921.3070128
cg02135861	0.7743721	4.464716E-10	0.03812077	0.1118944	0.07452199	0.9088477	0.2644258	0.3234934	0.3001657	0.3118375	0.2994102	0.2885237	3.5217679808E-06	300.69663376	882.6230272	587.82945712	7168.9906576	2085.7907104	2551.7159392	2367.7070416	2459.7742	2361.7476576	2275.8749456
cg02150369	0.8183247	8.804711E-10	0.5169765	0.6186214	0.6830743	0.8355569	0.628972	0.6294462	0.65153	0.6694222	0.5987763	0.6530078	6.9451560368E-06	4077.910632	4879.6856032	5388.0900784	6590.8728272	4961.331136	4965.0716256	5139.26864	5280.4023136	4723.1474544	5150.9255264
cg02450613	0.2098102	7.036453E-12	0.3723273	0.3838796	0.3484772	0.06836681	0.1001773	0.1154183	0.1074533	0.1083241	0.1056732	0.11584	5.5503541264E-08	2936.9177424	3028.0422848	2748.7881536	539.27739728	790.1985424	910.4195504	847.5916304	854.4605008	833.5502016	913.74592
cg02457282	0.4127532	2.461981E-11	0.8192467	0.5494472	0.7958575	0.8166436	0.5800079	0.5976145	0.6479478	0.689765	0.5722561	0.6059978	1.9420106128E-07	6462.2179696	4334.0395136	6277.72396	6441.6847168	4575.1023152	4713.983176	5111.0122464	5440.86632	4513.9561168	4780.1106464
cg02527199	0.1900115	1.514831E-10	0.07352879	0.04316602	0.2380089	0.8334629	0.110077	0.1340797	0.12147	0.1222097	0.1307345	0.1283513	1.1948986928E-06	579.99509552	340.49356576	1877.4142032	6574.3553552	868.287376	1057.6206736	958.15536	963.9901136	1031.233736	1012.4350544
cg02687067	0.3190218	1.107196E-10	0.7929705	0.1877866	0.5034508	0.1105501	0.180377	0.1812478	0.1912211	0.2095146	0.1689002	0.1885472	8.733562048E-07	6254.951304	1481.2607008	3971.2199104	872.0191888	1422.813776	1429.6826464	1508.3520368	1652.6511648	1332.2847776	1487.2603136
cg03001986	0.5177926	5.177547E-08	0.5200767	0.6267231	0.1668189	0.02877586	0.3277953	0.3643105	0.3559699	0.3705548	0.3431842	0.3534393	0.00040840490736	4102.3650096	4943.5918128	1315.8674832	226.98398368	2585.6493264	2873.681224	2807.8905712	2922.9362624	2707.0369696	2787.9291984
cg03312958	0.6419106	1.088374E-07	0.7396125	0.3091575	0.5010384	0.5983579	0.2517484	0.2816917	0.2566203	0.2819446	0.2690117	0.2694432	0.0008585094112	5834.0634	2438.63436	3952.1908992	4719.8471152	1985.7913792	2221.9841296	2024.2209264	2223.9790048	2121.9642896	2125.3679616
cg03625177	0.4346296	4.916353E-09	0.6956893	0.0945965	0.9665648	0.8992972	0.2990349	0.3379135	0.3356503	0.3340486	0.3246066	0.3376342	3.8780192464E-05	5487.5971984	746.177192	7624.2631424	7093.6563136	2358.7872912	2665.461688	2647.6095664	2634.9753568	2560.4968608	2663.2585696
cg03646189	0.9417603	8.499594E-08	0.7587863	0.8763951	0.8181707	0.7698005	0.6033252	0.6614491	0.6065068	0.6670563	0.6359517	0.6377806	0.00067044797472	5985.3063344	6913.0045488	6453.7304816	6072.186344	4759.0291776	5217.5105008	4784.1256384	5261.7400944	5016.3870096	5030.8133728
cg03836184	0.6996805	1.454754E-08	0.6826227	0.3873277	0.9230263	0.8902605	0.5369392	0.5737155	0.5664627	0.5712286	0.5577358	0.5827147	0.00011475099552	5384.5278576	3055.2408976	7280.8314544	7022.374824	4235.3764096	4525.467864	4468.2577776	4505.8511968	4399.4199904	4596.4535536
cg03990906	0.0046142	1.728353E-08	0.1832799	0.2775588	0.9861517	0.8003496	0.4426705	0.4649841	0.4375887	0.4841431	0.4613165	0.4549722	0.00013633248464	1445.7118512	2189.3838144	7778.7646096	6313.1576448	3491.784904	3667.7945808	3451.6996656	3818.9207728	3638.864552	3588.8207136
cg04330449	0.6962977	4.595174E-09	0.3015936	0.0259024	0.4463502	0.8371905	0.4393674	0.4814513	0.4677787	0.4633273	0.4600232	0.488812	3.6246732512E-05	2378.9703168	204.3181312	3520.8103776	6603.758664	3465.7300512	3797.6878544	3689.8383856	3654.7257424	3628.6630016	3855.749056
cg04453180	0.1743628	1.862301E-09	0.9142835	0.2614104	0.6447442	0.2694882	0.1124055	0.1188079	0.1223295	0.1247934	0.1148841	0.1254231	1.4689830288E-05	7211.868248	2062.0052352	5085.7422496	2125.7229216	886.654584	937.1567152	964.935096	984.3703392	906.2057808	989.3374128
cg04454086	0.4945042	1.010398E-09	0.6788843	0.2739339	0.260703	0.3600031	0.3360166	0.3545481	0.346469	0.3597946	0.3484591	0.3571195	7.970019424E-06	5355.0393584	2160.7906032	2056.425264	2839.7044528	2650.4989408	2796.6754128	2732.947472	2838.0598048	2748.6453808	2816.958616
cg04569313	0.8069702	6.316205E-09	0.6982567	0.5434525	0.4250939	0.4672995	0.2820523	0.2451914	0.2625295	0.2564487	0.2798937	0.2566835	4.982222504E-05	5507.8488496	4286.75332	3353.1406832	3686.058456	2224.8285424	1934.0697632	2070.832696	2022.8673456	2207.8015056	2024.719448
cg04996689	0.8835031	4.112839E-12	0.2718268	0.3726337	0.07300226	0.04570236	0.897654	0.9049473	0.8469855	0.9398898	0.9331667	0.9178349	3.2442074032E-08	2144.1697984	2939.3346256	575.84182688	360.50021568	7080.694752	7138.2243024	6681.021624	7413.8507424	7360.8189296	7239.8816912
cg05193570	0.4723805	3.809523E-08	0.8065689	0.3534364	0.8961198	0.6241879	0.7929639	0.7383596	0.7385827	0.6884987	0.7749497	0.7499293	0.00030049517424	6362.2154832	2787.9063232	7068.5929824	4923.5941552	6254.8992432	5824.1805248	5825.9403376	5430.8777456	6112.8032336	5915.4423184
cg05539745	0.4931239	1.337241E-11	0.9789334	0.6825833	0.2545748	0.5224801	0.2785845	0.2949754	0.2770058	0.3071238	0.2945954	0.29647	1.0548157008E-07	7721.8266592	5384.2170704	2008.0860224	4121.3230288	2197.474536	2326.7659552	2185.0217504	2422.5925344	2323.7685152	2338.55536
cg05547777	0.6695378	3.972447E-08	0.4590869	0.348925	0.5254952	0.9508788	0.4208881	0.4705415	0.4447337	0.483369	0.4578574	0.4663596	0.00031334661936	3621.2774672	2752.3204	4145.1061376	7500.5319744	3319.9653328	3711.631352	3508.0594256	3812.814672	3611.5791712	3678.6445248
cg05560435	0.8145625	2.823826E-08	0.2082306	0.01554565	0.2090104	0.2534642	0.6089986	0.6966903	0.6533767	0.6549226	0.6647992	0.67534	0.00022274339488	1642.5229728	122.6240872	1648.6740352	1999.3256096	4803.7809568	5495.4930864	5153.8354096	5166.0294688	5243.9360896	5327.08192
cg05706117	0.7085162	9.762819E-10	0.6840998	0.2570829	0.7096612	0.3791488	0.4355852	0.4888321	0.4685429	0.5323293	0.463034	0.4972839	7.7009116272E-06	5396.1792224	2027.8699152	5597.8075456	2990.7257344	3435.8960576	3855.9076048	3695.8663952	4199.0135184	3652.412192	3922.5754032
cg05993306	0.03126567	8.014054E-11	0.6848871	0.4447203	0.8286885	0.647683	0.05036247	0.04843466	0.05151922	0.03786824	0.05341676	0.04509322	6.3214857952E-07	5402.3894448	3507.9537264	6536.694888	5108.923504	397.25916336	382.05259808	406.38360736	298.70467712	421.35140288	355.69531936
cg06048662	0.0003504305	1.255792E-10	0.02964787	0.9275577	0.3491435	0.303701	0.5671211	0.5037778	0.5239001	0.4567556	0.5291958	0.5288825	9.905687296E-07	233.86239856	7316.5751376	2754.043928	2395.593488	4473.4512368	3973.7992864	4132.5239888	3602.8881728	4174.2964704	4171.82516
cg06060135	0.1087273	1.103741E-09	0.7617167	0.05870886	0.4759856	0.8535539	0.05673992	0.06681832	0.06266587	0.06353649	0.0632365	0.06585866	8.706309008E-06	6008.4213296	463.09548768	3754.5744128	6732.8331632	447.56448896	527.06290816	494.30838256	501.17583312	498.809512	519.49311008
cg06183338	0.451311	1.033584E-09	0.2993016	0.2594928	0.9351659	0.9829604	0.3057174	0.3264235	0.3015819	0.3332285	0.3202512	0.3250911	8.152910592E-06	2360.8910208	2046.8792064	7376.5886192	7753.5916352	2411.4988512	2574.828568	2378.8780272	2628.506408	2526.1414656	2564.3185968
cg06410537	0.5514786	1.242808E-08	0.5331342	0.1358844	0.971668	0.7972596	0.343078	0.3675393	0.3386032	0.4007253	0.3765253	0.372733	9.803269504E-05	4205.3625696	1071.8561472	7664.517184	6288.7837248	2706.199264	2899.1499984	2670.9020416	3160.9211664	2970.0315664	2940.117904
cg06585708	0.5251049	1.237307E-10	0.2626854	0.6637461	0.901813	0.715483	0.3628882	0.4294437	0.3889226	0.3990574	0.3978038	0.4207149	9.759877616E-07	2072.0624352	5235.6292368	7113.500944	5643.729904	2862.4621216	3387.4519056	3067.8214688	3147.7647712	3137.8763744	3318.5991312
cg06776999	0.2935969	5.24862E-11	0.7393844	0.8249716	0.1032741	0.1267806	0.1645407	0.1649363	0.1635337	0.1591455	0.1642991	0.1672898	4.140111456E-07	5832.2641472	6507.3759808	814.6261008	1000.0453728	1297.8970416	1301.0175344	1289.9538256	1255.339704	1295.9913008	1319.5819424
cg06850283	0.428365	2.907204E-10	0.8249548	0.4984007	0.144359	0.052483	0.241152	0.2702105	0.2291651	0.2676438	0.2770876	0.2735707	2.2932025152E-06	6507.2434624	3931.3847216	1138.703792	413.985904	1902.206976	2131.420424	1807.6543088	2111.1742944	2185.6669888	2157.9256816
cg06875227	0.5802211	2.907791E-09	0.9182156	0.02362645	0.6848485	0.954168	0.3894177	0.4282571	0.4040036	0.447321	0.4236825	0.4283109	2.2936655408E-05	7242.8846528	186.3654376	5402.084968	7526.477184	3071.7268176	3378.0920048	3186.7803968	3528.468048	3342.00756	3378.5163792
cg06913501	0.1197292	8.608279E-11	0.1163904	0.1705358	0.5498317	0.62847	0.05222072	0.05403399	0.05007664	0.05925108	0.05579216	0.05809407	6.7902104752E-07	918.0874752	1345.1863904	4337.0724496	4957.37136	411.91703936	426.22011312	395.00453632	467.37251904	440.08855808	458.24602416
cg06993118	0.1721929	6.555416E-10	0.5285637	0.491891	0.9729423	0.5917712	0.110578	0.1133846	0.1087566	0.1033485	0.1122659	0.1147604	5.1709121408E-06	4169.3104656	3880.036208	7674.5688624	4667.8912256	872.239264	894.3777248	857.8720608	815.212968	885.5534192	905.2300352
cg07408835	0.1833987	8.256064E-10	0.9777036	0.08252757	0.9002968	0.9164673	0.09508889	0.1056606	0.0948905	0.1083985	0.1038851	0.1082556	6.5123832832E-06	7712.1259968	650.97747216	7101.5411584	7229.0940624	750.06116432	833.4508128	748.496264	855.047368	819.4456688	853.9201728
cg07442479	0.129495	1.098251E-09	0.64955	0.5006968	0.9416332	0.5516237	0.06530164	0.0769731	0.06917621	0.07867534	0.07095931	0.07879559	8.663003888E-06	5123.6504	3949.4963584	7427.6026816	4351.2077456	515.09933632	607.1638128	545.66194448	620.59108192	559.72703728	621.53961392
cg07478641	0.3064339	2.475449E-09	0.4843176	0.7246649	0.7929364	0.702145	0.185057	0.19412	0.1897994	0.1905944	0.1837988	0.1949984	1.9526341712E-05	3820.2972288	5716.1567312	6254.6823232	5538.51976	1459.729616	1531.21856	1497.1376672	1503.4086272	1449.8049344	1538.1473792
cg07479092	0.3363588	1.311595E-10	0.9754528	0.5447993	0.9182681	0.2811093	0.2281763	0.2600548	0.2539528	0.2381907	0.2490066	0.2466155	1.034586136E-06	7694.3716864	4297.3768784	7243.2987728	2217.3901584	1799.8546544	2051.3122624	2003.1796864	1878.8482416	1964.1640608	1945.303064
cg07493874	0.06296302	2.616443E-11	0.6364493	0.684694	0.1476315	0.4288666	0.2727488	0.2579729	0.2462553	0.2704339	0.2815473	0.2742439	2.0638502384E-07	5020.3120784	5400.866272	1164.517272	3382.8997408	2151.4425344	2034.8902352	1942.4618064	2133.1826032	2220.8451024	2163.2358832
cg07557560	0.7579774	4.954787E-09	0.8215156	0.5388157	0.3470127	0.3030421	0.5658847	0.6127533	0.5851261	0.5995829	0.6003508	0.6052188	3.9083359856E-05	6480.1150528	4250.1782416	2737.2361776	2390.3960848	4463.6985136	4833.3980304	4615.4746768	4729.5099152	4735.5671104	4773.9658944
cg07704990	0.005492863	6.231213E-10	0.2658472	0.3210988	0.6926848	0.8580912	0.901443	0.9110289	0.8928479	0.8545233	0.880283	0.9192	4.9151808144E-06	2097.0027136	2532.8273344	5463.8977024	6768.6233856	7110.582384	7186.1959632	7042.7842352	6740.4797904	6943.672304	7250.6496
cg07733257	0.449789	1.383315E-08	0.1319099	0.11351	0.4636561	0.2602981	0.154457	0.1667783	0.1703088	0.201205	0.160343	0.1653128	0.0001091158872	1040.5052912	895.36688	3657.3193168	2053.2314128	1218.356816	1315.5472304	1343.3958144	1587.10504	1264.785584	1303.9873664
cg07757096	0.7159045	1.777184E-10	0.7101136	0.05936459	0.3753894	0.8237292	0.4327455	0.4171638	0.3968423	0.4519637	0.4214841	0.4319499	1.4018427392E-06	5601.3760768	468.26788592	2961.0715872	6497.5759296	3413.496504	3290.5880544	3130.2920624	3565.0896656	3324.6665808	3407.2208112
cg07781035	0.664326	3.91849E-09	0.9143171	0.3879985	0.9587058	0.5882489	0.5347446	0.5358636	0.5464275	0.527819	0.5568845	0.5487102	3.090904912E-05	7212.1332848	3060.532168	7562.2713504	4640.1073232	4218.0654048	4226.8920768	4310.22012	4163.436272	4392.704936	4328.2260576
cg08378830	0.4263126	4.631307E-09	0.2286942	0.1254467	0.1305991	0.2168204	0.2555572	0.3006423	0.3078101	0.3108347	0.2823646	0.3039719	3.6531749616E-05	1803.9398496	989.5235696	1030.1657008	1710.2793152	2015.8351936	2371.4664624	2428.0060688	2451.8641136	2227.2919648	2397.7303472
cg08413402	0.3921177	7.652292E-10	0.6764068	0.1003095	0.8630138	0.7201204	0.1559673	0.1826561	0.165029	0.1963759	0.1725955	0.1772356	6.0361279296E-06	5335.4968384	791.241336	6807.4528544	5680.3097152	1230.2700624	1440.7913168	1301.748752	1549.0130992	1361.433304	1398.0344128
cg08431704	0.3298692	1.001758E-09	0.1016609	0.3810634	0.9134628	0.79346	0.162345	0.1819569	0.1777323	0.1732816	0.1808417	0.1860848	7.901867104E-06	801.9011792	3005.8280992	7205.3945664	6258.81248	1280.57736	1435.2760272	1401.9523824	1366.8452608	1426.4793296	1467.8369024
cg08554295	0.8742746	2.834051E-09	0.3675323	0.3608875	0.09908451	0.1311964	0.8912075	0.9206734	0.8950904	0.9235414	0.9113468	0.9227406	2.2354994288E-05	2899.0947824	2846.6806	781.57861488	1034.8772032	7029.84476	7262.2717792	7060.4730752	7284.8945632	7188.7035584	7278.5778528
cg08620044	0.1982872	1.279649E-10	0.507309	0.3341481	0.06077595	0.1368914	0.1156287	0.107976	0.1096607	0.1326461	0.1137763	0.1151472	1.0093871312E-06	4001.653392	2635.7602128	479.4006936	1079.7993632	912.0791856	851.714688	865.0036016	1046.3124368	897.4674544	908.2811136
cg08709073	0.3789338	2.015452E-09	0.7029285	0.6153435	0.4760647	0.8251753	0.133031	0.1441899	0.1391107	0.1529047	0.1421374	0.1427607	1.5897885376E-05	5544.700008	4853.829528	3755.1983536	6508.9827664	1049.348528	1137.3699312	1097.3052016	1206.1122736	1121.1798112	1126.0964016
cg09017434	0.0514416	3.822961E-10	0.6871214	0.09275736	0.3486299	0.5092187	0.02198212	0.02343042	0.02123773	0.02459842	0.02289023	0.02440002	3.0155516368E-06	5420.0136032	731.67005568	2749.9926512	4016.7171056	173.39496256	184.81915296	167.52321424	194.03233696	180.55813424	192.46735776
cg09032310	0.477119	7.079626E-11	0.9904092	0.9484086	0.7056996	0.7829577	0.2499576	0.2322408	0.2240277	0.2542231	0.252568	0.249411	5.5844089888E-07	7812.3477696	7481.0470368	5566.5584448	6175.9703376	1971.6655488	1831.9154304	1767.1304976	2005.3118128	1992.256384	1967.353968
cg09093150	0.1465808	1.538064E-09	0.765977	0.3653949	0.5782793	0.1335672	0.07518886	0.07136493	0.07685893	0.07542822	0.07164689	0.07357254	1.2132248832E-05	6042.026576	2882.2349712	4561.4671184	1053.5780736	593.08972768	562.92656784	606.26323984	594.97779936	565.15066832	580.34019552
cg09491410	0.84824	1.274294E-07	0.7854229	0.4646859	0.7888838	0.5535146	0.9014176	0.9515466	0.9134433	0.9851581	0.9212642	0.9444113	0.0010051631072	6195.4158352	3665.4423792	6222.7154144	4366.1231648	7110.3820288	7505.7995808	7205.2407504	7770.9270928	7266.9320096	7449.5163344
cg09524455	0.7857596	7.682376E-09	0.961829	0.2103472	0.7852014	0.5399018	0.6029505	0.674549	0.6541995	0.6638327	0.6321486	0.6671906	6.0598581888E-05	7586.907152	1659.2187136	6193.6686432	4258.7453984	4756.073544	5320.842512	5160.325656	5236.3123376	4986.3881568	5262.7994528
cg09634134	0.6280908	2.598426E-12	0.9957127	0.5540535	0.9253931	0.7745499	0.9265165	0.8407056	0.8442598	0.8030447	0.8899172	0.8688665	2.0496384288E-08	7854.1817776	4370.374008	7299.5007728	6109.6496112	7308.362152	6631.4857728	6659.5213024	6334.4165936	7019.6668736	6853.618952
cg09813986	1.165792E-09	6.172844E-11	0.4305059	0.6252754	0.1227041	0.2866074	0.8061907	0.8025279	0.7466607	0.8016827	0.8356232	0.7901878	4.8691393472E-07	3395.8305392	4932.1723552	967.8899408	2260.7591712	6359.2322416	6330.3400752	5889.6596016	6323.6731376	6591.3958016	6233.0013664
cg10530883	0.5050986	5.963378E-11	0.9875429	0.2493018	0.3026736	0.6568752	0.3329165	0.358172	0.346657	0.3605899	0.3418235	0.3615325	4.7039125664E-07	7789.7383952	1966.4925984	2387.4893568	5181.4315776	2626.045352	2825.260736	2734.430416	2844.3331312	2696.303768	2851.76836
cg10836110	0.9763789	6.156975E-10	0.4907819	0.6668223	0.1524021	0.08284805	0.8113096	0.8237463	0.8125532	0.8407819	0.8302443	0.8604467	4.85662188E-06	3871.2876272	5259.8943024	1202.1477648	653.5054184	6399.6101248	6497.7108144	6409.4196416	6632.0876272	6548.9670384	6787.2035696
cg10981909	0.3431919	2.960386E-11	0.5799594	0.06031258	0.8558575	0.6671788	0.2621467	0.2529598	0.2503082	0.2440193	0.2466256	0.2587351	2.3351524768E-07	4574.7197472	475.74563104	6751.00396	5262.7063744	2067.8131696	1995.3469024	1974.4310816	1924.8242384	1945.3827328	2040.9024688
cg11144641	0.2327357	1.824834E-09	0.3607852	0.01203046	0.5497617	0.8543036	0.09624819	0.1143269	0.1035173	0.115993	0.1105434	0.1160435	1.4394290592E-05	2845.8736576	94.89626848	4336.5202896	6738.7467968	759.20572272	901.8105872	816.5444624	914.952784	871.9663392	915.351128
cg11258089	0.4685647	2.865256E-10	0.5932767	0.9762064	0.1616127	0.1921438	0.3004066	0.3265015	0.3032102	0.3286341	0.3135047	0.3298025	2.2601139328E-06	4679.7666096	7700.3160832	1274.8009776	1515.6302944	2369.6072608	2575.443832	2391.7220576	2592.2657808	2472.9250736	2601.48212
cg11260904	0.5775633	5.865653E-09	0.9512426	0.3635038	0.5222465	0.3603696	0.7370652	0.7284796	0.7347626	0.7415281	0.7322691	0.727483	4.6268270864E-05	7503.4016288	2867.3179744	4119.480392	2842.5954048	5813.9702976	5746.2470848	5795.8073888	5849.1736528	5776.1386608	5738.385904
cg11412466	0.9370345	5.894832E-10	0.451467	0.1434144	0.3358755	0.2430282	0.6689264	0.6719212	0.6690436	0.6493528	0.6968613	0.7010539	4.6498434816E-06	3561.171696	1131.2527872	2649.385944	1917.0064416	5276.4914432	5300.1144256	5277.4159168	5122.0948864	5496.8419344	5529.9131632
cg11438011	0.6318171	3.410741E-10	0.9808363	0.2597452	0.6074141	0.5092076	0.4483492	0.4893027	0.4506021	0.4976038	0.4808431	0.4931618	2.6903925008E-06	7736.8367344	2048.8701376	4791.2824208	4016.6295488	3536.5784896	3859.6196976	3554.3493648	3925.0987744	3792.8903728	3890.0602784
cg11452391	0.1948653	9.870924E-10	0.8708888	0.3923899	0.5176407	0.9780261	0.125478	0.1359122	0.1279407	0.140038	0.1324833	0.1333045	7.7861848512E-06	6869.5708544	3095.1715312	4083.1498416	7714.6698768	989.770464	1072.0754336	1009.1962416	1104.619744	1045.0282704	1051.505896
cg11770080	0.9600517	5.290635E-09	0.3368902	0.4045511	0.8471479	0.1665074	0.7654212	0.77325	0.7336467	0.771693	0.827912	0.7963205	4.173252888E-05	2657.3898976	3191.0990768	6682.3026352	1313.4103712	6037.6424256	6099.396	5787.0051696	6087.114384	6530.569856	6281.376104
cg11867257	0.761469	1.038547E-08	0.8453518	0.4266575	0.4319444	0.9891402	0.5830016	0.5831496	0.5739418	0.6166469	0.5818456	0.6030839	8.192058736E-05	6668.1349984	3365.47436	3407.1774272	7802.3378976	4598.7166208	4599.8840448	4527.2529184	4864.1107472	4589.5980928	4757.1258032
cg12387713	0.7710378	1.580054E-10	0.6449498	0.4158603	0.3345694	0.7840283	0.5921933	0.6341535	0.5891552	0.6257567	0.6123145	0.6205355	1.2463465952E-06	5087.3640224	3280.3060464	2639.0834272	6184.4152304	4671.2207504	5002.202808	4647.2562176	4935.9688496	4829.936776	4894.784024
cg12393318	0.9920029	2.061778E-08	0.712341	0.2305511	0.7771569	0.7301852	0.7703477	0.7983421	0.7891053	0.818369	0.7940724	0.8079708	0.00016263304864	5618.945808	1818.5870768	6130.2136272	5759.7008576	6076.5026576	6297.3224848	6224.4626064	6455.294672	6263.6430912	6373.2736704
cg12544974	0.3562474	5.92965E-09	0.6983742	0.76717	0.5941924	0.7394288	0.1799417	0.1873763	0.1860542	0.1938572	0.1847611	0.1921422	4.67730792E-05	5508.7756896	6051.43696	4686.9896512	5832.6143744	1419.3801296	1478.0242544	1467.5955296	1529.1455936	1457.3955568	1515.6176736
cg12563644	0.4013296	4.342683E-10	0.451973	0.5749079	0.7518236	0.8455762	0.2754016	0.2547784	0.2710376	0.2833195	0.2568153	0.265203	3.4255083504E-06	3565.163024	4534.8735152	5930.3845568	6669.9050656	2172.3678208	2009.6920192	2137.9445888	2234.824216	2025.7590864	2091.921264
cg12679980	0.7308842	2.253499E-09	0.885616	0.2630204	0.3393695	0.4481298	0.4499305	0.4574396	0.4422341	0.4384414	0.4541722	0.4412834	1.7775600112E-05	6985.739008	2074.7049152	2676.946616	3534.8478624	3549.051784	3608.2835648	3488.3425808	3458.4257632	3582.5103136	3480.8434592
cg12832313	0.4726201	2.939947E-08	0.6165585	0.1708299	0.7821583	0.9330502	0.3694962	0.3943151	0.3713907	0.3863895	0.3836291	0.3901765	0.00023190301936	4863.413448	1347.5062512	6169.6646704	7359.8999776	2914.5860256	3110.3575088	2929.5298416	3047.840376	3026.0663408	3077.712232
cg13323825	0.5490266	3.03971E-10	0.9887605	0.8458787	0.5312148	0.7088813	0.8825031	0.8912835	0.86846	0.8960594	0.8495114	0.8720908	2.397723248E-06	7799.342824	6672.2911856	4190.2223424	5591.6556944	6961.1844528	7030.444248	6850.41248	7068.1165472	6700.9459232	6879.0522304
cg13340126	0.2404133	1.004006E-09	0.1423939	0.04671086	0.6278704	0.981739	0.1446404	0.143334	0.1348715	0.1769159	0.1453603	0.1540391	7.919599328E-06	1123.2030832	368.45526368	4952.6417152	7743.957232	1140.9234752	1130.618592	1063.866392	1395.5126192	1146.6020464	1215.0604208
cg13570101	0.2850725	3.126875E-09	0.5991444	0.2548901	0.3774739	0.8827901	0.1765032	0.2122207	0.1826693	0.2063926	0.1994179	0.2023087	2.466479E-05	4726.0510272	2010.5731088	2977.5141232	6963.4483088	1392.2572416	1673.9968816	1440.8954384	1628.0248288	1573.0083952	1595.8110256
cg13983686	0.1364094	1.582248E-13	0.8516521	0.06390099	0.4984369	0.5200686	0.04845432	0.05731751	0.05099907	0.06032139	0.05825645	0.05910744	1.2480772224E-09	6717.8317648	504.05100912	3931.6702672	4102.3011168	382.20767616	452.12051888	402.28066416	475.81512432	459.5268776	466.23948672
cg14441976	0.1896952	4.031916E-08	0.5423583	0.6602996	0.7216084	0.6715498	0.1288616	0.1423717	0.1266407	0.1387885	0.1396168	0.1413869	0.00031803753408	4278.1222704	5208.4432448	5692.0470592	5297.1848224	1016.4603008	1123.0279696	998.9418416	1094.763688	1101.2973184	1115.2598672
cg14451382	0.3627103	5.838802E-10	0.4872065	0.558511	0.6731068	0.7352327	0.2335148	0.2411178	0.2306717	0.2665559	0.2343826	0.2466678	4.6056470176E-06	3843.084872	4405.534768	5309.4664384	5799.5155376	1841.9647424	1901.9372064	1819.5383696	2102.5929392	1848.8099488	1945.7156064
cg14568217	0.8612387	5.417515E-09	0.9692761	0.9293471	0.8308891	0.3560835	0.6494108	0.6256089	0.635862	0.6783568	0.6255855	0.6505652	4.273335832E-05	7645.6498768	7330.6899248	6554.0532208	2808.786648	5122.5523904	4934.8030032	5015.679456	5350.8784384	4934.618424	5131.6582976
cg14619259	0.4153168	1.115629E-08	0.1498768	0.8739359	0.2260919	0.4231892	0.6343259	0.6226482	0.6309027	0.5830601	0.6246337	0.6055135	8.800081552E-05	1182.2281984	6893.6063792	1783.4129072	3338.1164096	5003.5626992	4911.4490016	4976.5604976	4599.1780688	4927.1106256	4776.290488
cg14747563	0.8080457	6.080939E-09	0.8140764	0.4251902	0.7895101	0.5171065	0.5501342	0.5833221	0.5482087	0.5524279	0.5679783	0.5604963	4.7966446832E-05	6421.4346432	3353.9002976	6227.6556688	4078.936072	4339.4585696	4601.2447248	4324.2702256	4357.5512752	4480.2128304	4421.1948144
cg15048991	0.3390674	5.61985E-11	0.6913581	0.03265305	0.442804	0.5292312	0.2237755	0.2561115	0.2435452	0.233011	0.2367647	0.246565	4.43293768E-07	5453.4326928	257.5672584	3492.837952	4174.5757056	1765.141144	2020.207512	1921.0845376	1837.990768	1867.5999536	1944.90472
cg15123984	0.2886798	2.713261E-12	0.7348743	0.6513062	0.2428373	0.4394955	0.1645839	0.1799896	0.1624671	0.1926291	0.1775368	0.1823734	2.1402202768E-08	5796.6884784	5137.5033056	1915.5006224	3466.740504	1298.2378032	1419.7579648	1281.5404848	1519.4583408	1400.4102784	1438.5613792
cg15409013	0.2821007	2.243514E-08	0.6622728	0.122955	0.9212668	0.8281933	0.1995963	0.2228307	0.2122589	0.2132213	0.2127335	0.2156439	0.00017696838432	5224.0078464	969.86904	7266.9525184	6532.7887504	1574.4156144	1757.6885616	1674.2982032	1681.8896144	1678.041848	1700.9990832
cg15716405	0.6946755	1.109218E-11	0.6289256	0.454273	0.6089534	0.3097537	0.4752024	0.5161771	0.5007504	0.5250123	0.5073428	0.5249615	8.749511584E-08	4960.9651328	3583.305424	4803.4244192	2443.3371856	3748.3965312	4071.6049648	3949.9191552	4141.2970224	4001.9200064	4140.896312
cg16025094	0.3823891	5.232531E-09	0.3965034	0.4259742	0.7328914	0.9164381	0.5630607	0.5889508	0.5897652	0.5806629	0.5643439	0.5588512	4.1274204528E-05	3127.6188192	3360.0844896	5781.0473632	7228.8637328	4441.4228016	4645.6439104	4652.0678976	4580.2689552	4451.5446832	4408.2182656
cg16055026	0.6022792	2.857411E-10	0.838262	0.6442444	0.7490282	0.9590379	0.3958332	0.4314899	0.3931355	0.4714732	0.4266143	0.4433456	2.2539257968E-06	6612.210656	5081.7998272	5908.3344416	7564.8909552	3122.3322816	3403.5923312	3101.052824	3718.9806016	3365.1335984	3497.1100928
cg16150752	0.2536791	1.987802E-09	0.912818	0.3629705	0.7404824	0.3977824	0.1834385	0.1913869	0.1765599	0.1849469	0.1869408	0.1945259	1.5679782176E-05	7200.308384	2863.111304	5840.9251712	3137.7075712	1446.962888	1509.6598672	1392.7044912	1458.8611472	1474.5890304	1534.4202992
cg16292016	0.2553904	7.13738E-10	0.3792774	0.2802324	0.7809554	0.5530285	0.1546199	0.1737589	0.1540037	0.1656088	0.1714091	0.1764002	5.629965344E-06	2991.7401312	2210.4731712	6160.1761952	4362.288808	1219.6417712	1370.6102032	1214.7811856	1306.3222144	1352.0749808	1391.4447776
cg16420798	0.3041987	1.135161E-08	0.5675578	0.02552923	0.9535808	0.5034206	0.2090281	0.236438	0.212925	0.2427142	0.226173	0.234081	8.954149968E-05	4476.8959264	201.37456624	7521.8453504	3970.9816928	1648.8136528	1865.022944	1679.5524	1914.5296096	1784.052624	1846.430928
cg16485558	0.6977685	9.612233E-09	0.7232368	0.9043345	0.8017907	0.2818804	0.5438833	0.5570385	0.5528934	0.5420233	0.5538608	0.5676895	7.5821293904E-05	5704.8918784	7133.390536	6324.5250416	2223.4725952	4290.1514704	4393.919688	4361.2231392	4275.4797904	4368.8539904	4477.934776
cg16503924	0.2538481	1.673815E-09	0.8254995	0.5546037	0.8058754	0.05767752	0.1590953	0.1667516	0.1545059	0.1665916	0.167237	0.1729704	1.320305272E-05	6511.540056	4374.7139856	6356.7451552	454.96027776	1254.9437264	1315.3366208	1218.7425392	1314.0745408	1319.165456	1364.3905152
cg16532600	0.3662849	2.233951E-11	0.1070853	0.5930444	0.6916216	0.8705296	0.2120744	0.2046692	0.1970634	0.1866252	0.1997373	0.2110749	1.7621405488E-07	844.6888464	4677.9342272	5455.5111808	6866.7374848	1672.8428672	1614.4306496	1554.4360992	1472.0995776	1575.5278224	1664.9588112
cg17030173	0.4684529	4.651523E-11	0.7029278	0.9885639	0.3249305	0.06097348	0.6651311	0.6715396	0.7159596	0.7527219	0.6711359	0.6515065	3.6691213424E-07	5544.6944864	7797.7920432	2563.051784	480.95881024	5246.5541168	5297.1043648	5647.4893248	5937.4703472	5293.9199792	5139.083272
cg17037282	0.4883898	7.868941E-10	0.5299969	0.1728242	0.376862	0.2043066	0.3153789	0.3452027	0.3065138	0.3388346	0.3326745	0.3457476	6.2070206608E-06	4180.6155472	1363.2372896	2972.687456	1611.5704608	2487.7087632	2722.9588976	2417.7808544	2672.7273248	2624.136456	2727.2570688
cg17391928	0.2515651	1.384352E-08	0.4995603	0.443308	0.6923446	0.7177056	0.1571245	0.1744278	0.1561764	0.1755248	0.1751687	0.1727763	0.00010919768576	3940.5316464	3496.813504	5461.2142048	5661.2617728	1239.398056	1375.8864864	1231.9194432	1384.5396224	1381.7307056	1362.8594544
cg17412886	0.6944074	1.035859E-09	0.4829521	0.3556142	0.4937005	0.6130231	0.4864189	0.5117787	0.4756731	0.4806258	0.4996795	0.5100807	8.170855792E-06	3809.5261648	2805.0848096	3894.309544	4835.5262128	3836.8722832	4036.9103856	3752.1094128	3791.1763104	3941.471896	4023.5165616
cg17564775	0.06932924	1.201339E-10	0.7181813	0.1732015	0.5619976	0.8545155	0.0369513	0.04121845	0.03722878	0.04442791	0.03917503	0.04171592	9.476162032E-07	5665.0140944	1366.213432	4433.0370688	6740.418264	291.4718544	325.1311336	293.66061664	350.44735408	309.01263664	329.05517696
cg17772763	0.01415229	5.355448E-10	0.6889107	0.2063807	0.9528566	0.5421175	0.7035083	0.6321624	0.6570533	0.6484708	0.6413291	0.6565237	4.2243773824E-06	5434.1276016	1627.9309616	7516.1328608	4276.22284	5549.2734704	4986.4970112	5182.8364304	5115.1376704	5058.8039408	5178.6589456
cg17774851	0.2425786	1.310449E-10	0.6021715	0.03928563	0.9749122	0.360291	0.1226416	0.1374932	0.1308529	0.1475529	0.1381295	0.1404377	1.0336821712E-06	4749.928792	309.88504944	7690.1074336	2841.975408	967.3969408	1084.5463616	1032.1676752	1163.8972752	1089.565496	1107.7725776
cg18063733	0.2172171	1.528163E-09	0.9322397	0.5347147	0.9023005	0.9057497	0.1084662	0.1223255	0.1110433	0.1352959	0.1203187	0.1307705	1.2054149744E-05	7353.5067536	4217.8295536	7117.346344	7144.5536336	855.5813856	964.903544	875.9095504	1067.2140592	949.0739056	1031.517704
cg18190187	0.1827411	2.596245E-08	0.7749563	0.5611412	0.727234	0.7903699	0.1158689	0.1335859	0.1210628	0.130259	0.1258485	0.1289234	0.0002047918056	6112.8552944	4426.2817856	5736.421792	6234.4377712	913.9738832	1053.7255792	954.9433664	1027.482992	992.692968	1016.9477792
cg18273840	0.1152319	1.711292E-10	0.8699655	0.2568594	0.3799567	0.2070407	0.06471801	0.06400468	0.06046827	0.0703076	0.06462442	0.07079965	1.3498671296E-06	6862.287864	2026.1069472	2997.0984496	1633.1370416	510.49566288	504.86891584	476.97371376	554.5863488	509.75742496	558.4676392
cg18318649	0.4031234	1.082255E-09	0.9902951	0.03429638	0.6304306	0.936269	0.1987783	0.22573	0.2126181	0.1934164	0.2154636	0.224739	8.53682744E-06	7811.4477488	270.52984544	4972.8365728	7385.289872	1567.9632304	1780.55824	1677.1315728	1525.6685632	1699.5768768	1772.741232
cg18371475	0.4627576	1.527684E-08	0.8151698	0.4672865	0.4467756	0.4702825	0.3354771	0.3659182	0.3420303	0.3704809	0.3538629	0.3641594	0.00012050371392	6430.0593824	3685.955912	3524.1659328	3709.58836	2646.2433648	2886.3627616	2697.9350064	2922.3533392	2791.2705552	2872.4893472
cg18635552	0.8699907	3.753349E-09	0.6704165	0.2091919	0.5952254	0.6110734	0.9134664	0.9626928	0.9242415	0.9529901	0.9552601	0.9616477	2.9606416912E-05	5288.245352	1650.1057072	4695.1379552	4820.1469792	7205.4229632	7593.7208064	7290.416952	7517.1859088	7535.0916688	7585.4770576
cg18705773	0.5386288	2.453742E-09	0.6592439	0.3065029	0.8862026	0.6203775	0.4192809	0.4110385	0.4140678	0.4103836	0.4052744	0.4246741	1.9355116896E-05	5200.1158832	2417.6948752	6990.3661088	4893.53772	3307.2877392	3242.271688	3266.1668064	3237.1058368	3196.8044672	3349.8293008
cg19437285	0.8458054	5.748886E-09	0.6552499	0.8258707	0.2567539	0.1751004	0.6109875	0.6174031	0.600787	0.6596964	0.6237487	0.6437809	4.5347212768E-05	5168.6112112	6514.4680816	2025.2747632	1381.1919552	4819.4694	4870.0756528	4739.007856	5203.6852032	4920.1297456	5078.1437392
cg19456953	0.2882018	5.913003E-11	0.8763125	0.1475455	0.6283394	0.9232209	0.1981393	0.1980981	0.1896398	0.2038597	0.189731	0.2010449	4.6641767664E-07	6912.353	1163.838904	4956.3411872	7282.3664592	1562.9227984	1562.5978128	1495.8787424	1608.0453136	1496.598128	1585.8421712
cg19556599	0.0005434335	2.88616E-10	0.5832657	0.6255431	0.2598311	0.1724062	0.1759792	0.1805683	0.1818336	0.1521371	0.1844759	0.1731436	2.276603008E-06	4600.7998416	4934.2839728	2049.5477168	1359.9401056	1388.1239296	1424.3227504	1434.3034368	1200.0574448	1455.1458992	1365.7567168
cg19670286	0.8251612	1.135769E-11	0.3502688	0.5055913	0.2191299	0.119999	0.986676	0.8938823	0.913482	0.9744011	0.9319112	0.9385392	8.958945872E-08	2762.9202944	3988.1041744	1728.4966512	946.552112	7782.900288	7050.9435824	7205.546016	7686.0758768	7350.9155456	7403.1972096
cg19679633	0.4922067	3.814166E-11	0.8947887	0.2788052	0.1996689	0.2335728	0.3019628	0.3270458	0.3055725	0.3080323	0.3283992	0.3263883	3.0086141408E-07	7058.0932656	2199.2154176	1574.9882832	1842.4222464	2381.8825664	2579.7372704	2410.35588	2429.7587824	2590.4128896	2574.5509104
cg19748424	0.2420257	7.271938E-09	0.4785387	0.04900355	0.7739079	0.6483204	0.1769768	0.1878476	0.1853812	0.1832988	0.1813068	0.1802489	5.7361046944E-05	3774.7132656	386.5400024	6104.5855152	5113.9513152	1395.9929984	1481.7418688	1462.2869056	1445.8609344	1430.1480384	1421.8033232
cg19918005	0.7774868	7.140989E-09	0.5727388	0.5324047	0.973454	0.6750921	0.9797756	0.9247089	0.9608049	0.9577318	0.9704693	0.9638485	5.6328121232E-05	4517.7636544	4199.6082736	7678.605152	5325.1264848	7728.4699328	7294.1038032	7578.8290512	7554.5884384	7655.0618384	7602.836968
cg19978181	0.3341994	1.793044E-10	0.6794508	0.605354	0.8111083	0.6624387	0.2072725	0.2334987	0.2204668	0.2460801	0.2084352	0.2372067	1.4143531072E-06	5359.5079104	4775.032352	6398.0222704	5225.3164656	1634.96548	1841.8377456	1739.0421184	1941.0798288	1644.1368576	1871.0864496
cg20750832	0.08881111	1.156307E-11	0.8292737	0.1966729	0.1960727	0.1802359	0.02555608	0.02822284	0.02870385	0.03068829	0.02664987	0.02858076	9.120949616E-08	6541.3109456	1551.3558352	1546.6214576	1421.7007792	201.58635904	222.62176192	226.4159688	242.06923152	210.21417456	225.44503488
cg21093166	0.9140865	5.261036E-11	0.7404713	0.5385374	0.3556729	0.3959152	0.5348493	0.5252765	0.5291683	0.5271628	0.5107126	0.5514338	4.1499051968E-07	5840.8376144	4247.9830112	2805.5478352	3122.9790976	4218.8912784	4143.381032	4174.0795504	4158.2601664	4028.5009888	4349.7098144
cg21158502	0.554547	8.329112E-10	0.6792465	0.3125348	0.8567543	0.8245008	0.8596725	0.7868206	0.839512	0.7902722	0.8072162	0.8017362	6.5700035456E-06	5357.896392	2465.2745024	6758.0779184	6503.6623104	6781.09668	6206.4408928	6622.070656	6233.6671136	6367.3213856	6324.0951456
cg21488279	0.9792024	1.336084E-11	0.6974501	0.08653246	0.630699	0.579068	0.4453124	0.4673472	0.4386454	0.482045	0.4668151	0.4763153	1.0539030592E-07	5501.4863888	682.56804448	4974.953712	4567.688384	3512.6242112	3686.4347136	3460.0349152	3802.37096	3682.2375088	3757.1750864
cg21573200	0.6315211	1.178519E-08	0.8859852	0.1883688	0.3779705	0.7494373	0.4633559	0.503248	0.4621832	0.5111051	0.4881236	0.5009878	9.296157872E-05	6988.6512576	1485.8530944	2981.431304	5911.5614224	3654.9513392	3969.620224	3645.7010816	4031.5970288	3850.3189568	3951.7917664
cg21629500	0.7638747	5.341661E-11	0.766573	0.2570436	0.4610169	0.8244755	0.5189924	0.5746086	0.5457836	0.5477522	0.5406585	0.5748191	4.2135021968E-07	6046.727824	2027.5599168	3636.5013072	6503.462744	4093.8120512	4532.5126368	4305.1410368	4320.6693536	4264.714248	4534.1730608
cg21901718	0.6111352	8.922607E-10	0.7628943	0.7209458	0.36922	0.5495188	0.4798837	0.4876174	0.4712028	0.4762745	0.4953739	0.5189844	7.0381524016E-06	6017.7102384	5686.8204704	2912.40736	4334.6042944	3785.3226256	3846.3260512	3716.8476864	3756.853256	3907.5093232	4093.7489472
cg21951679	0.9961613	1.703275E-09	0.4031465	0.2283613	0.2801499	0.6682915	0.4966954	0.5299795	0.5013575	0.4828416	0.5161089	0.4990219	1.34354332E-05	3180.019592	1801.3139344	2209.8224112	5271.483352	3917.9333152	4180.478296	3954.70796	3808.6545408	4071.0670032	3936.2847472
cg22003366	0.2463776	8.619762E-10	0.8401491	0.4973723	0.9776756	0.6937215	0.1434113	0.1791683	0.1652374	0.1865797	0.1603458	0.1722245	6.7992682656E-06	6627.0961008	3923.2727024	7711.9051328	5472.075192	1131.2283344	1413.2795504	1303.3926112	1471.7406736	1264.8076704	1358.506856
cg22459052	0.9240036	6.399454E-09	0.8164444	0.2987362	0.4806648	0.3278838	0.5150814	0.5968619	0.5817736	0.6631381	0.5294246	0.5930416	5.0478893152E-05	6440.1134272	2356.4311456	3791.4839424	2586.3474144	4062.9620832	4708.0466672	4589.0301568	5230.8333328	4176.1012448	4677.9121408
cg22686881	0.7470253	2.209794E-10	0.001799481	0.00758721	0.01535166	0.02085014	0.2529353	0.3132132	0.2758437	0.3107383	0.2972265	0.2946345	1.7430855072E-06	14.194306128	59.84791248	121.09389408	164.46590432	1995.1536464	2470.6257216	2175.8551056	2451.1037104	2344.522632	2324.076936
cg22776443	9.382325E-10	5.539219E-13	0.02584089	0.2759612	0.7647252	0.9862202	0.084212	0.1058353	0.09378446	0.08709283	0.09553523	0.09222653	4.3693359472E-09	203.83294032	2176.7819456	6032.1523776	7779.3049376	664.264256	834.8288464	739.77182048	686.98824304	753.58189424	727.48286864
cg22954449	0.2651995	5.266133E-09	0.9045638	0.04597676	0.914124	0.7622022	0.1730133	0.2061064	0.1836459	0.1896986	0.1899552	0.2004788	4.1539257104E-05	7135.1992544	362.66468288	7210.610112	6012.2509536	1364.7289104	1625.7672832	1448.5988592	1496.3425568	1498.3666176	1581.3767744
cg22995692	0.2734677	5.169357E-10	0.5574071	0.2131514	0.1868402	0.2776279	0.1399954	0.1425685	0.1374992	0.1494106	0.1394034	0.150053	4.0775888016E-06	4396.8272048	1681.3382432	1473.7954976	2189.9288752	1104.2837152	1124.580328	1084.5936896	1178.5508128	1099.6140192	1183.618064
cg23347718	0.8543535	2.237756E-09	0.8242654	0.7255177	0.2187033	0.5382034	0.8900382	0.9249107	0.9058086	0.9391548	0.9057796	0.9301603	1.7651419328E-05	6501.8054752	5722.8836176	1725.1316304	4245.3484192	7020.6213216	7295.6956016	7145.0182368	7408.0530624	7144.7894848	7337.1044464
cg23409403	0.8278142	2.045779E-12	0.6717229	0.6207683	0.9197436	0.6699372	0.6362592	0.6869859	0.6608642	0.7366261	0.6699543	0.6885521	1.6137104752E-08	5298.5502352	4896.6203504	7254.9375168	5284.4646336	5018.8125696	5418.9447792	5212.8968096	5810.5066768	5284.5995184	5431.2989648
cg23417011	1.594042E-08	1.357895E-11	0.5605245	0.2237963	0.6803112	0.9733859	0.5897281	0.6464262	0.6636728	0.7072864	0.6125965	0.67065	1.071107576E-07	4421.417256	1765.3052144	5366.2947456	7678.0679792	4651.7752528	5099.0098656	5235.0510464	5579.0751232	4832.161192	5290.0872
cg23479922	0.2528927	4.900626E-10	0.5500913	0.2593312	0.2451662	0.1809369	0.1429916	0.1532099	0.1437416	0.157024	0.1467626	0.1598063	3.8656137888E-06	4339.1201744	2045.6045056	1933.8709856	1427.2302672	1127.9177408	1208.5196912	1133.8337408	1238.605312	1157.6633888	1260.5520944
cg24130459	0.0002094435	1.563124E-08	0.1163809	0.7174194	0.6389311	0.6509247	0.8380451	0.8888427	0.8529957	0.8211922	0.8933344	0.8591997	0.00012329922112	918.0125392	5659.0042272	5039.8885168	5134.4940336	6610.4997488	7011.1912176	6728.4300816	6477.5640736	7046.6217472	6777.3672336
cg24792289	0.2879916	8.114404E-09	0.6899174	0.4028464	0.933242	0.7600741	0.1935822	0.2195068	0.2038122	0.2218146	0.2050251	0.2234004	6.4006418752E-05	5442.0684512	3177.6524032	7361.412896	5995.4645008	1526.9763936	1731.4696384	1607.6706336	1749.6735648	1617.2379888	1762.1823552
cg24806126	0.5956429	1.74108E-10	0.733456	0.4479605	0.5430125	0.9328282	0.9916444	0.9515644	0.962148	0.9192892	0.991701	0.9383041	1.373363904E-06	5785.500928	3533.512424	4283.2826	7358.1488416	7822.0910272	7505.9399872	7589.423424	7251.3532096	7822.537488	7401.3427408
cg24834479	0.4613843	8.629751E-11	0.3200976	0.1438949	0.926562	0.5749666	0.7066526	0.6821779	0.6724996	0.7055321	0.7090525	0.6756365	6.8071475888E-07	2524.9298688	1135.0429712	7308.721056	4535.3365408	5574.0757088	5381.0192752	5304.6768448	5565.2372048	5593.00612	5329.420712
cg24908814	0.3277505	6.646876E-11	0.9497727	0.5492968	0.1178199	0.2478457	0.2130124	0.2218633	0.2171178	0.236006	0.2104673	0.2351808	5.2430557888E-07	7491.8070576	4332.8531584	929.3633712	1955.0068816	1680.2418112	1750.0577104	1712.6252064	1861.615328	1660.1660624	1855.1061504
cg25092681	0.642981	2.35644E-10	0.7785369	0.529486	0.6024381	0.7899674	0.522846	0.5453398	0.5236223	0.5180008	0.5356396	0.5469887	1.858759872E-06	6141.0990672	4176.585568	4752.0317328	6231.2628512	4124.209248	4301.6403424	4130.3327024	4085.9903104	4225.1251648	4314.6468656
cg25316339	0.775309	1.482737E-09	0.7488712	0.1985815	0.6053631	0.5478096	0.5674279	0.553446	0.578389	0.5905767	0.5524834	0.5810278	1.1695829456E-05	5907.0960256	1566.410872	4775.1041328	4321.1221248	4475.8712752	4365.582048	4562.332432	4658.4690096	4357.9890592	4583.1472864
cg25500080	0.6914321	3.570155E-10	0.9332696	0.4887853	0.5147126	0.6298978	0.5164748	0.5078865	0.5068112	0.533002	0.5240188	0.5267719	2.816138264E-06	7361.6306048	3855.5384464	4060.0529888	4968.6338464	4073.9532224	4006.208712	3997.7267456	4204.319776	4133.4602944	4155.1767472
cg25587069	0.1237069	1.593536E-09	0.3450472	0.3698969	0.7384153	0.5353162	0.06825392	0.07541779	0.06337531	0.08727095	0.07785485	0.07896209	1.2569811968E-05	2721.7323136	2917.7467472	5824.6198864	4222.5741856	538.38692096	594.89552752	499.90444528	688.3932536	614.1190568	622.85296592
cg25998402	0.4124481	2.155336E-08	0.744157	0.9844724	0.694849	0.5613325	0.3039656	0.3131176	0.2994601	0.3198215	0.3203192	0.3262862	0.00017001290368	5869.910416	7765.5182912	5480.968912	4427.79076	2397.6806528	2469.8716288	2362.1412688	2522.751992	2526.6778496	2573.7455456
cg26134895	0.2566959	1.123067E-09	0.6321271	0.4401662	0.7930505	0.2854011	0.1859661	0.195504	0.1773124	0.1870413	0.1934692	0.1961178	8.858752496E-06	4986.2185648	3472.0309856	6255.582344	2251.2438768	1466.9005968	1542.135552	1398.6402112	1475.3817744	1526.0850496	1546.9772064
cg26244952	0.8168515	2.043377E-10	0.4970364	0.9306363	0.6454645	0.4246515	0.5497828	0.5776949	0.5698787	0.6226203	0.6082215	0.6197857	1.6118157776E-06	3920.6231232	7340.8591344	5091.423976	3349.651032	4336.6867264	4556.8573712	4495.2031856	4911.2289264	4797.651192	4888.8696016
cg26346197	0.2869226	3.600693E-09	0.104678	0.05314654	0.03879452	0.007291271	0.5908174	0.4775752	0.525312	0.5559292	0.5199331	0.5226066	2.8402266384E-05	825.700064	419.21990752	306.01117376	57.513545648	4660.3676512	3767.1131776	4143.661056	4385.1695296	4101.2322928	4122.3208608
cg26399201	0.8599054	2.139896E-11	0.4562283	0.2083872	0.4621874	0.694283	0.4091067	0.3827878	0.4013031	0.4315745	0.3796567	0.3973748	1.6879499648E-07	3598.7288304	1643.7582336	3645.7342112	5476.504304	3227.0336496	3019.4301664	3165.4788528	3404.259656	2994.7320496	3134.4924224
cg26446717	0.151997	8.571694E-10	0.4190363	0.1529446	0.006902422	0.2479608	0.04600812	0.06116854	0.05974891	0.06280002	0.05530436	0.05725615	6.7613522272E-06	3305.3583344	1206.4270048	54.446304736	1955.9147904	362.91205056	482.49744352	471.29940208	495.36655776	436.24079168	451.6365112
cg26619047	0.1838019	9.38367E-14	0.4257665	0.8400643	0.1311468	0.3895066	0.3347544	0.3839031	0.3504037	0.3293608	0.3574466	0.3755583	7.401838896E-10	3358.446152	6626.4271984	1034.4859584	3072.4280608	2640.5427072	3028.2276528	2763.9843856	2597.9979904	2819.5387808	2962.4038704
cg26682270	0.9381827	3.485915E-13	0.8654803	0.5409584	0.46368	0.2823628	0.4400287	0.4721603	0.4580606	0.4942829	0.4424822	0.4677757	2.749689752E-09	6826.9086064	4267.0798592	3657.50784	2227.2777664	3470.9463856	3724.4004464	3613.1820128	3898.9035152	3490.2995936	3689.8147216
cg26836696	0.9527395	1.431657E-08	0.9877296	0.04698319	0.08806445	0.4935159	0.5754287	0.6879531	0.5990665	0.6653733	0.6675241	0.6760492	0.00011292910416	7791.2110848	370.60340272	694.6523816	3892.8534192	4538.9815856	5426.5740528	4725.436552	5248.4645904	5265.4301008	5332.6760896
cg26844246	0.8994942	1.341681E-09	0.8044757	0.2153213	0.7822807	0.8760922	0.6087349	0.6438042	0.6178518	0.6932994	0.641656	0.6613332	1.0583179728E-05	6345.7043216	1698.4544144	6170.6301616	6910.6152736	4801.7008912	5078.3275296	4873.6149984	5468.7456672	5061.382528	5216.5962816
cg26870744	0.2303381	7.195802E-12	0.8519508	0.3702015	0.8682365	0.86329	0.1263391	0.1382881	0.129347	0.1496902	0.134319	0.1439773	5.6760486176E-08	6720.1879104	2920.149432	6848.649512	6809.63152	996.5628208	1090.8165328	1020.289136	1180.7562976	1059.508272	1135.6929424
cg27090062	0.3696593	4.204085E-09	0.893025	0.2491636	0.6493175	0.6663225	0.2249306	0.2377307	0.2274373	0.2541579	0.2225183	0.2431874	3.316182248E-05	7044.1812	1965.4024768	5121.81644	5255.95188	1774.2525728	1875.2197616	1794.0254224	2004.7975152	1755.2243504	1918.2622112
cg27352639	0.4651369	7.027591E-09	0.666781	0.3324303	0.7095725	0.970561	0.2572211	0.2844801	0.2653996	0.3058912	0.2823314	0.2850805	5.5433637808E-05	5259.568528	2622.2102064	5597.10788	7655.785168	2028.9600368	2243.9790288	2093.4720448	2412.8697856	2227.0300832	2248.714984
cg00405198	0.0624247	6.019499E-11	0.4784733	0.1235774	0.3980307	0.1638059	0.02608017	0.03380535	0.02837943	0.03422538	0.03363344	0.03487999	4.7481808112E-07	3774.1973904	974.7785312	3139.6661616	1292.1009392	205.72038096	266.6566008	223.85694384	269.96979744	265.30057472	275.13336112
cg00472801	0.1246715	2.173018E-09	0.9335449	0.72167	0.2214463	0.1736998	0.06642842	0.06889143	0.06518243	0.07545127	0.06732709	0.06952226	1.7140765984E-05	7363.8021712	5692.53296	1746.7684144	1370.1440224	523.98737696	543.41559984	514.15900784	595.15961776	531.07608592	548.39158688
cg00531924	0.1004315	2.739147E-09	0.3833524	0.3338077	0.1985526	0.356469	0.3622913	0.3377056	0.377585	0.3485317	0.3386499	0.3670565	2.1606391536E-05	3023.8837312	2633.0751376	1566.1829088	2811.827472	2857.7537744	2663.8217728	2978.39048	2749.2180496	2671.2704112	2895.341672
cg00694180	0.4149895	5.909734E-10	0.6101417	0.3798377	0.4243762	0.4187982	0.7385805	0.7201124	0.7392809	0.6483769	0.7206739	0.6837409	4.6615981792E-06	4812.7977296	2996.1597776	3347.4794656	3303.4802016	5825.922984	5680.2466112	5831.4477392	5114.3969872	5684.6757232	5393.3482192
cg00955769	0.7960992	3.197977E-10	0.8426837	0.2898401	0.8701214	0.3131166	0.510986	0.5762696	0.547569	0.5690162	0.5500548	0.5718006	2.5225642576E-06	6647.0890256	2286.2587088	6863.5176032	2469.8637408	4030.657568	4545.6146048	4319.224272	4488.3997856	4338.8322624	4510.3631328
cg01735384	0.9805912	2.288449E-10	0.8140548	0.7666939	0.1673205	0.09048873	0.7371196	0.7267778	0.7166305	0.7215368	0.7362566	0.7440603	1.8051285712E-06	6421.2642624	6047.6814832	1319.824104	713.77510224	5814.3994048	5732.8232864	5652.781384	5691.4822784	5807.5920608	5869.1476464
cg02106850	0.4386159	2.042698E-09	0.9700624	0.5565076	0.2915064	0.1601067	0.3032706	0.3176247	0.3062573	0.3282503	0.3214071	0.3310978	1.6112801824E-05	7651.8522112	4389.7319488	2299.4024832	1262.9216496	2392.1984928	2505.4236336	2415.7575824	2589.2383664	2535.2592048	2611.6994464
cg02233421	0.6057108	1.03499E-08	0.2341722	0.8096748	0.6945101	0.7135642	0.3186074	0.3162992	0.2939389	0.3512261	0.3184545	0.3188205	8.16400112E-05	1847.1503136	6386.7148224	5478.2956688	5628.5944096	2513.1751712	2494.9680896	2318.5900432	2770.4714768	2511.969096	2514.856104
cg02312409	0.5471646	1.290253E-08	0.6836431	0.2031377	0.641577	0.3334189	0.3984951	0.4470908	0.4107473	0.4247555	0.432931	0.437979	0.00010177515664	5392.5767728	1602.3501776	5060.759376	2630.0082832	3143.3293488	3526.6522304	3239.9747024	3350.471384	3414.959728	3454.778352
cg02380531	0.3662759	1.453087E-09	0.7262126	0.1459238	0.8074074	0.4129896	0.1994541	0.2213553	0.2152535	0.2414034	0.2139855	0.2154892	1.1461950256E-05	5728.3649888	1151.0469344	6368.8295712	3257.6619648	1573.2939408	1746.0506064	1697.919608	1904.1900192	1687.917624	1699.7788096
cg02444156	0.008846018	7.074701E-09	0.8828876	0.3149194	0.3607831	0.3179249	0.6320576	0.6675373	0.6484946	0.6957437	0.6569776	0.6456278	5.5805241488E-05	6964.2173888	2484.0842272	2845.8570928	2507.7916112	4985.6703488	5265.5342224	5115.3254048	5488.0263056	5182.2393088	5092.7120864
cg02446647	0.7457423	5.306746E-10	0.5961782	0.9361623	0.9547306	0.3361224	0.4646537	0.4939659	0.4783074	0.4922897	0.4806635	0.5116794	4.1859612448E-06	4702.6536416	7384.4482224	7530.9149728	2651.3334912	3665.1883856	3896.4030192	3772.8887712	3883.1811536	3791.473688	4036.1271072
cg02503159	0.357336	2.103926E-09	0.7661986	0.5340805	0.8507793	0.263397	0.2462532	0.2526051	0.2373348	0.2744228	0.2539579	0.2695963	1.6595768288E-05	6043.7745568	4212.826984	6710.9471184	2077.675536	1942.4452416	1992.5490288	1872.0969024	2164.6470464	2003.2199152	2126.5756144
cg02540477	0.5744325	1.126281E-08	0.844396	0.3965537	0.3828288	0.9639265	0.9086641	0.8638243	0.8839531	0.8790824	0.8569832	0.8766912	8.884104528E-05	6660.595648	3128.0155856	3019.7535744	7603.452232	7167.5424208	6813.8460784	6972.6220528	6934.2019712	6759.8834816	6915.3401856
cg02571055	0.1429998	2.32064E-10	0.3130003	0.7290358	0.8425886	0.4653901	0.3212282	0.3574656	0.3067303	0.3535205	0.3449273	0.3545343	1.830520832E-06	2468.9463664	5750.6343904	6646.3388768	3670.9971088	2533.8480416	2819.6886528	2419.4886064	2788.569704	2720.7865424	2796.5665584
cg02789094	0.0006329614	7.460078E-09	0.914284	0.4593426	0.6998222	0.8473281	0.7295093	0.7983242	0.7851919	0.855183	0.7634892	0.8123238	5.8845095264E-05	7211.872192	3623.2944288	5520.1975136	6683.7240528	5754.3693584	6297.1812896	6193.5937072	6745.683504	6022.4028096	6407.6101344
cg02806352	0.1758673	2.091113E-11	0.1431184	0.06687052	0.07479892	0.4335618	0.2786951	0.3070116	0.2865568	0.2893084	0.3149684	0.2828826	1.6494699344E-07	1128.9179392	527.47466176	590.01388096	3419.9354784	2198.3469488	2421.7075008	2260.3600384	2282.0646592	2484.4707392	2231.3779488
cg03062564	0.5451053	1.671539E-08	0.9092806	0.6118821	0.5581923	0.9281064	0.8286736	0.7975028	0.8030895	0.7994247	0.8289796	0.7854146	0.00013185099632	7172.4053728	4826.5260048	4403.0208624	7320.9032832	6536.5773568	6290.7020864	6334.769976	6305.8620336	6538.9910848	6195.3503648
cg03064592	0.836332	9.240445E-11	0.6996695	0.8004461	0.8309494	0.900671	0.8622416	0.8926108	0.8697904	0.893471	0.8867087	0.9079423	7.288863016E-07	5518.993016	6313.9188368	6554.5288672	7104.492848	6801.3617408	7040.9139904	6860.9066752	7047.699248	6994.3582256	7161.8488624
cg03114255	0.5038252	5.651991E-09	0.7710665	0.2157025	0.5059979	0.6735864	0.3121418	0.3540013	0.3224486	0.3505406	0.3444633	0.3463422	4.4582905008E-05	6082.172552	1701.46132	3991.3114352	5313.2495232	2462.1745184	2792.3622544	2543.4745568	2765.0642528	2717.1265104	2731.9472736
cg03609148	0.692385	2.842598E-12	0.1528117	0.08669665	0.580305	0.7742548	0.2743744	0.3185041	0.3064028	0.3640509	0.3217482	0.308188	2.2422413024E-08	1205.3786896	683.8631752	4577.44584	6107.3218624	2164.2652672	2512.3603408	2416.9052864	2871.6334992	2537.9498016	2430.986944
cg03656055	0.3712246	3.660979E-09	0.789355	0.9100796	0.3654074	0.1994244	0.2686997	0.2664073	0.2563402	0.2698851	0.2615263	0.2747351	2.8877802352E-05	6226.43224	7178.7078848	2882.3335712	1573.0596672	2119.5032336	2101.4207824	2022.0114976	2128.8536688	2062.9194544	2167.1104688
cg03680932	0.03273244	4.580177E-10	0.6871358	0.8353953	0.6736163	0.4618995	0.4950552	0.478499	0.4588192	0.4722143	0.4980892	0.4930594	3.6128436176E-06	5420.1271904	6589.5981264	5313.4853744	3643.463256	3904.9954176	3774.400112	3619.1658496	3724.8263984	3928.9276096	3889.2525472
cg03969305	0.4844125	5.33538E-09	0.7606373	0.3853705	0.5862931	0.7302703	0.3064465	0.3184285	0.3148842	0.3327256	0.3111843	0.3133805	4.208547744E-05	5999.9070224	3039.802504	4624.6799728	5760.3721264	2417.249992	2511.764008	2483.8065696	2624.5395328	2454.6217584	2471.945384
cg03997176	0.5158521	2.717117E-10	0.875534	0.9557002	0.1971288	0.2799722	0.3636983	0.337135	0.3305021	0.4097442	0.3475407	0.3642243	2.1432618896E-06	6906.212192	7538.5631776	1554.9519744	2208.4207136	2868.8521904	2659.32088	2607.0005648	3232.0622496	2741.4010416	2873.0012784
cg04053392	0.1430862	6.205146E-10	0.0925623	0.06002605	0.9636084	0.8019366	0.08134044	0.09199057	0.08599765	0.08363776	0.09403466	0.08738253	4.8946191648E-06	730.1314224	473.4854824	7600.9430592	6325.6759008	641.61339072	725.62161616	678.3494632	659.73465088	741.74539808	689.27339664
cg04515996	0.9612259	2.061662E-09	0.518653	0.02558006	0.4594031	0.9125654	0.8057838	0.81611	0.8109488	0.7981195	0.8276544	0.8156659	1.6262389856E-05	4091.134864	201.77551328	3623.7716528	7198.3158752	6356.0226144	6437.47568	6396.7641344	6295.566616	6528.5379072	6433.9726192
cg04529724	0.3544964	4.433482E-08	0.1548779	0.04468731	0.1794598	0.2001169	0.2061103	0.2331197	0.2162799	0.2380822	0.2268903	0.2359021	0.00034971306016	1221.6768752	352.49350128	1415.5789024	1578.5221072	1625.7980464	1838.8481936	1706.0158512	1877.9923936	1789.7106864	1860.7957648
cg04628434	0.3530847	1.115878E-08	0.4136891	0.6887833	0.4258878	0.2750169	0.1512495	0.1719113	0.1528023	0.1560058	0.1611084	0.1658073	8.802045664E-05	3263.1796208	5433.1226704	3359.4029664	2169.3333072	1193.056056	1356.0363344	1205.3045424	1230.5737504	1270.8230592	1307.8879824
cg04906656	0.03563183	3.813332E-10	0.9841728	0.4311857	0.7725023	0.5174289	0.08491065	0.08360062	0.0869999	0.07742542	0.08073802	0.07919383	3.0079562816E-06	7763.1550464	3401.1928016	6093.4981424	4081.4791632	669.7752072	659.44169056	686.2552112	610.73171296	636.86150176	624.68093104
cg05076914	0.9454659	1.881186E-09	0.5303295	0.2481537	0.9715814	0.8844472	0.5882539	0.6577143	0.6068192	0.6636838	0.63839	0.6469097	1.4838795168E-05	4183.239096	1957.4363856	7663.8340832	6976.5195136	4640.1467632	5188.0503984	4786.5898496	5235.1378144	5035.62032	5102.8237136
cg05085230	0.3765861	2.018969E-09	0.6524399	0.3432671	0.7155902	0.3316612	0.2666192	0.2982774	0.2744253	0.2743589	0.2798238	0.3011352	1.5925627472E-05	5146.4459312	2707.6908848	5644.5754976	2616.1435456	2103.0922496	2352.8121312	2164.6667664	2164.1430032	2207.2501344	2375.3544576
cg05387146	0.4632285	9.732201E-10	0.9522441	0.9608371	0.6143527	0.7181791	0.3260802	0.3501343	0.3149782	0.3198222	0.3357706	0.3616367	7.6767601488E-06	7511.3014608	7579.0830448	4846.0140976	5664.9967408	2572.1206176	2761.8593584	2484.5480416	2522.7575136	2648.5584928	2852.5902896
cg05393509	0.5290812	1.893641E-11	0.007423433	0.5528237	0.7413947	0.5426575	0.7283713	0.7497316	0.7480023	0.8074423	0.7406367	0.7482907	1.4937040208E-07	58.556039504	4360.6733456	5848.1213936	4280.48236	5745.3928144	5913.8828608	5900.2421424	6369.1048624	5842.1422896	5902.5170416
cg05571581	0.6754329	6.163938E-09	0.8367472	0.3379534	0.5094131	0.7309042	0.8875257	0.8651326	0.9006377	0.8514241	0.8689293	0.8488193	4.8621142944E-05	6600.2619136	2665.7764192	4018.2505328	5765.3723296	7000.8027216	6824.1659488	7104.2301776	6716.0333008	6854.1143184	6695.4866384
cg05658046	0.7427247	7.144319E-09	0.1611002	0.5045154	0.5411854	0.4023525	0.4211607	0.4358826	0.4208887	0.4272213	0.4226218	0.4185656	5.6354388272E-05	1270.7583776	3979.6174752	4268.8704352	3173.75652	3322.1156016	3438.2419488	3319.9700656	3369.9216144	3333.6407584	3301.6454528
cg06170053	0.05173513	3.65039E-11	0.3092403	0.115178	0.1225376	0.7982818	0.02890215	0.03028104	0.03097014	0.04066394	0.02946975	0.03084057	2.879427632E-07	2439.2874864	908.524064	966.5765888	6296.8468384	227.9801592	238.85684352	244.29246432	320.75715872	232.457388	243.27041616
cg06200048	0.7673076	3.097762E-10	0.4494124	0.4552356	0.4877917	0.2151985	0.5738482	0.5675268	0.5548814	0.5933603	0.5679718	0.5735498	2.4435146656E-06	3544.9650112	3590.8984128	3847.7009296	1697.485768	4526.5146016	4476.6513984	4376.9044832	4680.4260464	4480.1615584	4524.1608224
cg06296503	0.9565751	4.286172E-12	0.2189165	0.335115	0.2269992	0.9766599	0.6646958	0.7068371	0.7125697	0.7595494	0.6984527	0.7306922	3.3809324736E-08	1726.813352	2643.38712	1790.5696896	7703.8932912	5243.1204704	5575.5310448	5620.7497936	5991.3256672	5509.3948976	5763.7000736
cg06401021	0.6320787	1.479188E-09	0.8908889	0.5807883	0.3249441	0.1526178	0.453373	0.4650061	0.4344906	0.4896448	0.4676385	0.4830347	1.1667834944E-05	7027.3316432	4581.2581104	2563.1590608	1203.8492064	3576.206224	3667.9681168	3427.2618528	3862.3181824	3688.732488	3810.1777136
cg06759058	0.6741119	2.758647E-11	0.1547867	0.6467179	0.4087343	0.5466985	0.9426308	0.9661756	0.9521921	0.9110726	0.9595382	0.9294744	2.1760207536E-07	1220.9574896	5101.3107952	3224.0961584	4312.357768	7435.4717504	7621.1931328	7510.8912848	7186.5406688	7568.8373216	7331.6940672
cg06783737	0.6333561	8.925831E-09	0.4797239	0.1947818	0.9234718	0.8179115	0.4146423	0.4611631	0.4270691	0.471704	0.4494884	0.4631035	7.0406954928E-05	3784.0621232	1536.4388384	7284.3455584	6451.685912	3270.6984624	3637.6545328	3368.7210608	3720.801152	3545.5644992	3652.960408
cg06959514	0.2439395	1.500882E-09	0.7053838	0.8795437	0.5036312	0.5144769	0.347337	0.3152291	0.3231501	0.3394568	0.3397472	0.3168905	1.1838957216E-05	5564.0674144	6937.8407056	3972.6429056	4058.1937872	2739.794256	2486.5271408	2549.0079888	2677.6352384	2679.9259136	2499.632264
cg06987936	0.9653356	9.246857E-10	0.4773974	0.7721039	0.919473	0.1135229	0.6452582	0.6174714	0.5742071	0.5923348	0.660371	0.6255328	7.2939208016E-06	3765.7106912	6090.3555632	7252.803024	895.4686352	5089.7966816	4870.6144032	4529.3456048	4672.3369024	5209.006448	4934.2027264
cg07028914	0.5832575	2.656309E-11	0.9798163	0.3129598	0.4400937	0.3936322	0.4206864	0.4373844	0.4293409	0.4388478	0.4363386	0.4485709	2.0952965392E-07	7728.7909744	2468.6269024	3471.4591056	3104.9707936	3318.3743232	3450.0881472	3386.6410192	3461.6314464	3441.8388768	3538.3272592
cg07126525	0.853871	4.649409E-10	0.5046446	0.2797708	0.4245907	0.3954699	0.9691785	0.9497731	0.933883	0.9329229	0.9646059	0.9831642	3.6674538192E-06	3980.6366048	2206.8320704	3349.1714416	3119.4665712	7644.880008	7491.8102128	7366.469104	7358.8958352	7608.8113392	7755.1992096
cg07156929	0.8761719	5.007503E-08	0.864739	0.3091554	0.6767181	0.8917439	0.4566584	0.4952322	0.487739	0.4976601	0.4969708	0.4726764	0.00039499183664	6821.061232	2438.6177952	5337.9523728	7034.0758832	3602.1214592	3906.3915936	3847.285232	3925.5428688	3920.1056704	3728.4714432
cg07218663	0.3024855	2.179437E-10	0.6574261	0.2821442	0.2348964	0.6999658	0.202136	0.1908366	0.1952223	0.2363595	0.1875073	0.2034504	1.7191399056E-06	5185.7770768	2225.5534496	1852.8628032	5521.3302304	1594.448768	1505.3191008	1539.9135024	1864.403736	1479.0575824	1604.8167552
cg07364526	0.1931777	9.362155E-10	0.4988012	0.8839002	0.1575254	0.02125387	0.060754	0.07744297	0.07689524	0.08087472	0.06705006	0.07198958	7.384867864E-06	3934.5438656	6972.2047776	1242.5603552	167.65052656	479.227552	610.87014736	606.54965312	637.93979136	528.89087328	567.85380704
cg07411432	0.2751122	2.148749E-10	0.3803159	0.08005431	0.7728637	0.2487698	0.1120271	0.1374195	0.1226171	0.1403016	0.1306965	0.1307986	1.6949332112E-06	2999.9318192	631.46839728	6096.3488656	1962.2961824	883.6697648	1083.965016	967.2036848	1106.6990208	1030.933992	1031.7393568
cg07791578	0.2470231	1.538614E-09	0.965342	0.1899912	0.7975137	0.1718669	0.5958768	0.5701612	0.5614794	0.5508788	0.5789414	0.5568645	1.2136587232E-05	7614.617696	1498.6505856	6290.7880656	1355.6861072	4700.2761984	4497.4315456	4428.9495072	4345.3319744	4566.6897632	4392.547176
cg07973435	0.5681095	6.095951E-09	0.6418988	0.4073621	0.3564083	0.3325806	0.3796948	0.3913292	0.36977	0.4250679	0.3985596	0.406345	4.8084861488E-05	5063.2977344	3213.2722448	2811.3486704	2623.3957728	2995.0325824	3086.8047296	2916.74576	3352.9355952	3143.8381248	3205.24936
cg07995179	0.4064406	9.173529E-11	0.371965	0.4867936	0.4069846	0.3750646	0.2747814	0.2946734	0.280592	0.2979125	0.2892737	0.3125976	7.2360796752E-07	2934.05992	3839.8279168	3210.2945248	2958.5095648	2167.4756832	2324.3837792	2213.309696	2349.9338	2281.7909456	2465.7698688
cg08172044	0.9776064	2.75762E-09	0.4840043	0.8507102	0.47143	0.1911832	0.7750574	0.7833837	0.7557369	0.7590681	0.7897003	0.7857323	2.175210656E-05	3817.8259184	6710.4020576	3718.63984	1508.0530816	6113.6527712	6179.3306256	5961.2526672	5987.5291728	6229.1559664	6197.8563824
cg08194879	0.3497724	7.492482E-09	0.9576174	0.1912649	0.6025595	0.6297717	0.2463691	0.2676805	0.2533341	0.2602797	0.261171	0.2686715	5.9100698016E-05	7553.6860512	1508.6975312	4752.989336	4967.6391696	1943.3594608	2111.463784	1998.2993808	2053.0862736	2060.116848	2119.280792
cg08330404	0.2831482	2.648002E-09	0.6213289	0.05624261	0.7118894	0.572254	0.07796793	0.09769694	0.08750598	0.08239142	0.09052634	0.088752	2.0887439776E-05	4901.0423632	443.64170768	5615.3835872	4513.939552	615.01103184	770.63346272	690.24717024	649.90352096	714.07176992	700.075776
cg08368617	0.7035091	1.5244E-08	0.962632	0.3104493	0.8224623	0.8708951	0.9466393	0.9276536	0.9456183	0.9172481	0.9287607	0.9090684	0.000120244672	7593.241216	2448.8240784	6487.5826224	6869.6205488	7467.0907984	7317.3315968	7459.0371504	7235.2530128	7326.0644016	7170.7315392
cg08368654	0.888189	1.585936E-09	0.6825753	0.1736827	0.4644495	0.5159775	0.6901699	0.7261133	0.7042683	0.741505	0.7258537	0.7419593	1.2509863168E-05	5384.1539664	1370.0091376	3663.577656	4070.03052	5444.0601712	5727.5817104	5555.2683504	5848.99144	5725.5339856	5852.5749584
cg08470742	0.93679	5.034332E-14	0.629182	0.9756415	0.7646595	0.6664421	0.6564745	0.6494349	0.6649336	0.6885429	0.6506455	0.6894249	3.9710810816E-10	4962.987616	7695.860152	6031.634136	5256.8952848	5178.270856	5122.7424912	5244.9962368	5431.2263952	5132.291704	5438.1836112
cg08598483	0.5306988	4.865766E-11	0.1580092	0.3433586	0.9513244	0.8795643	0.9081286	0.9422128	0.9069212	0.9202792	0.9296866	0.9234812	3.8381162208E-07	1246.3765696	2708.4126368	7504.0468672	6938.0031984	7163.3183968	7432.1745664	7153.7944256	7259.1623296	7333.3679008	7284.4197056
cg08661899	0.3249882	5.064515E-13	0.6868294	0.2536425	0.8669698	0.9058825	0.1377048	0.1499541	0.1380893	0.1421341	0.1457636	0.1497912	3.994889432E-09	5417.7103072	2000.73204	6838.6577824	7145.60116	1086.2154624	1182.8379408	1089.2483984	1121.1537808	1149.7832768	1181.5529856
cg08787622	0.6544286	4.438973E-09	0.3372504	0.8832034	0.7353863	0.687404	0.458352	0.4932989	0.4919645	0.4871285	0.511961	0.5082864	3.5014619024E-05	2660.2311552	6966.7084192	5800.7271344	5422.242752	3615.480576	3891.1417232	3880.615976	3842.469608	4038.348368	4009.3631232
cg08857039	0.5505847	4.340616E-09	0.392727	0.8847291	0.6230704	0.5369739	0.2668315	0.3214305	0.3075989	0.3321402	0.3021572	0.3160053	3.4238779008E-05	3097.830576	6978.7431408	4914.7793152	4235.6501232	2104.766872	2535.443784	2426.3401232	2619.9218976	2383.4159936	2492.6498064
cg08946426	0.9308792	6.21529E-10	0.9692161	0.9725451	0.6515109	0.3204069	0.852148	0.8904843	0.8660843	0.867861	0.8715321	0.9045885	4.902620752E-06	7645.1765968	7671.4357488	5139.1179792	2527.3696272	6721.743424	7024.1401584	6831.6729584	6845.687568	6874.6452048	7135.394088
cg09510921	0.802011	1.710326E-10	0.3082254	0.1552082	0.3072659	0.2260556	0.3506967	0.2982352	0.3149761	0.3012096	0.3024818	0.2955412	1.3491051488E-06	2431.2819552	1224.2822816	2423.7134192	1783.1265728	2766.2955696	2352.4792576	2484.5314768	2375.9413248	2385.9764384	2331.2289856
cg09513990	0.4221333	4.32466E-09	0.268756	0.3547099	0.872536	0.6723967	0.3116568	0.3178047	0.3180939	0.3273171	0.3053873	0.325327	3.411291808E-05	2119.947328	2797.9516912	6882.563968	5303.8651696	2458.3488384	2506.8434736	2509.1246832	2581.8772848	2408.8950224	2566.179376
cg09558195	0.07087821	1.142671E-09	0.4790795	0.3576927	0.9472331	0.602756	0.03938217	0.04191477	0.03938002	0.04773995	0.04164573	0.04550427	9.013388848E-06	3778.979096	2821.4800176	7471.7746928	4754.539328	310.64655696	330.62370576	310.62959776	376.5727256	328.50151824	358.93768176
cg09602288	0.8111656	5.218501E-08	0.6108924	0.5535922	0.9423484	0.6323867	0.564237	0.6156916	0.5638334	0.6187959	0.6111177	0.609315	0.00041163535888	4818.7192512	4366.7352736	7433.2441792	4988.2662896	4450.701456	4856.5753408	4447.5178592	4881.0620592	4820.4964176	4806.27672
cg09911881	0.07785527	6.283599E-11	0.6754621	0.7467581	0.5957802	0.02716545	0.9935117	0.9516029	0.9866453	0.999697	0.9867998	0.9869967	4.9565028912E-07	5328.0450448	5890.4278928	4699.5142176	214.2810696	7836.8202896	7506.2436752	7782.6581264	7885.609936	7783.8768224	7785.4299696
cg09971314	0.5803919	6.624664E-10	0.697871	0.8713488	0.5506031	0.08070044	0.4510074	0.4401722	0.4359063	0.4250381	0.4496758	0.4504697	5.2255349632E-06	5504.806448	6873.1993344	4343.1572528	636.56507072	3557.5463712	3472.0783136	3438.4288944	3352.7005328	3547.0427104	3553.3049936
cg10014874	0.01219011	6.537824E-12	0.8441688	0.2161232	0.9943599	0.5017453	0.9231592	0.9582311	0.9724308	0.9554228	0.9247686	0.9868762	5.1570355712E-08	6658.8034944	1704.7798016	7843.5108912	3957.7669264	7281.8797696	7558.5269168	7670.5341504	7536.3750464	7294.5747168	7784.4794656
cg10105974	0.4504843	2.849904E-08	0.5981326	0.6852383	0.952945	0.3442507	0.2674395	0.2226831	0.2531734	0.229424	0.245405	0.2428379	0.00022480042752	4718.0699488	5405.1597104	7516.83016	2715.4495216	2109.562776	1756.5242928	1997.0317792	1809.696512	1935.75464	1915.5053552
cg10135483	0.1286915	6.44926E-11	0.6212179	0.4078621	0.5321982	0.3145923	0.06793708	0.07360205	0.06880327	0.07571755	0.07210644	0.07766089	5.087176288E-07	4900.1667952	3217.2162448	4197.9794016	2481.5040624	535.88768704	580.5729704	542.72019376	597.2600344	568.77559872	612.58910032
cg10139443	0.7480364	9.336407E-09	0.1071931	0.9183858	0.9210708	0.873435	0.4874783	0.509165	0.5161335	0.5631328	0.490628	0.5148575	7.3645578416E-05	845.5391728	7244.2271904	7265.4064704	6889.65528	3845.2288304	4016.29352	4071.261048	4441.9915264	3870.073664	4061.19596
cg10182317	0.4201957	6.410727E-10	0.9962715	0.6600342	0.4609514	0.3216352	0.2865236	0.2937452	0.2877552	0.2901204	0.2914415	0.3002402	5.0567814576E-06	7858.589592	5206.3497696	3635.9846432	2537.0584576	2260.0981568	2317.0621376	2269.8130176	2288.4697152	2298.890552	2368.2946976
cg10259748	0.4874012	2.658735E-09	0.598027	0.394442	0.397359	0.7771899	0.3189661	0.3507666	0.32707	0.3412532	0.3410777	0.3509993	2.097210168E-05	4717.236976	3111.358496	3134.367792	6130.4739312	2516.0045968	2766.8469408	2579.92816	2691.8052416	2690.4208976	2768.6824784
cg10367364	0.003496753	2.512517E-10	0.651048	0.02382261	0.9341304	0.04676314	0.0146014	0.01026955	0.01161213	0.01039083	0.01123125	0.01171618	1.9818734096E-06	5135.466624	187.91274768	7368.4205952	368.86764832	115.1758432	81.0062104	91.59648144	81.96286704	88.5921	92.41722784
cg10766373	0.7941155	4.788666E-09	0.6083155	0.2395262	0.4890814	0.7817831	0.6360496	0.6666297	0.6360803	0.6742938	0.6537199	0.679608	3.7772997408E-05	4798.392664	1889.3826656	3857.8740832	6166.7050928	5017.1592448	5258.3750736	5017.4014064	5318.8294944	5156.5425712	5360.747904
cg10766475	0.1199216	2.806789E-10	0.3420572	0.2571229	0.6505475	0.9154601	0.06499528	0.07823981	0.06820977	0.07122838	0.07230413	0.07596435	2.2139951632E-06	2698.1471936	2028.1854352	5131.51868	7221.1492688	512.68276864	617.15562128	538.03866576	561.84946144	570.33497744	599.2067928
cg10851350	0.000407855	6.456838E-10	0.7448757	0.5181249	0.2618873	0.2983797	0.7977726	0.8148119	0.8518368	0.7351255	0.8011284	0.7885035	5.0931538144E-06	5875.5795216	4086.9692112	2065.7670224	2353.6190736	6292.8302688	6427.2362672	6719.2886784	5798.669944	6319.3008192	6219.715608
cg10948359	0.2211184	3.755136E-09	0.9625692	0.6871479	0.6485587	0.4171619	0.1531466	0.1741124	0.1619193	0.169096	0.1621781	0.175508	2.9620512768E-05	7592.7458496	5420.2226352	5115.8310256	3290.5730672	1208.0203808	1373.3986112	1277.2194384	1333.829248	1279.2608528	1384.407104
cg11063729	0.3249105	5.47393E-10	0.4525717	0.1705458	0.6489443	0.8164064	0.1274849	0.1498984	0.1434248	0.16595	0.1466882	0.1542055	4.317835984E-06	3569.8855696	1345.2652704	5118.8726384	6439.8136832	1005.6008912	1182.3985792	1131.3348224	1309.0136	1157.0765216	1216.372984
cg11247116	0.7223451	9.64437E-09	0.495974	0.266283	0.05573184	0.4557693	0.8709912	0.9676844	0.9104542	0.932863	0.8986302	0.9058751	7.607479056E-05	3912.242912	2100.440304	439.61275392	3595.1082384	6870.3785856	7633.0945472	7181.6627296	7358.423344	7088.3950176	7145.5427888
cg11363108	3.667023E-09	2.115904E-08	0.0954689	0.1648353	0.2516093	0.1481762	0.2523606	0.2815741	0.2814071	0.2798889	0.2632811	0.2675339	0.00016690250752	753.0586832	1300.2208464	1984.6941584	1168.8138656	1990.6204128	2221.0565008	2219.7392048	2207.7636432	2076.7613168	2110.3074032
cg11518846	0.6059806	9.02013E-10	0.5156138	0.9854459	0.08410494	0.7252784	0.3352133	0.3485959	0.3388205	0.376683	0.3501526	0.3576052	7.115078544E-06	4067.1616544	7773.1972592	663.41976672	5720.9960192	2644.1625104	2749.7244592	2672.616104	2971.275504	2762.0037088	2820.7898176
cg11907729	0.7355007	5.092328E-10	0.9917767	0.2116556	0.7737119	0.9968194	0.5329553	0.5810898	0.5361489	0.5890365	0.5698621	0.5834934	4.0168283264E-06	7823.1346096	1669.5393728	6103.0394672	7862.9114272	4203.9514064	4583.6363424	4229.1425232	4646.319912	4495.0722448	4602.5959392
cg11942956	0.7282689	2.18357E-09	0.9165308	0.901356	0.9071336	0.262314	0.4096287	0.4639496	0.4377959	0.4292016	0.4520943	0.4649218	1.722400016E-05	7229.5949504	7109.896128	7155.4698368	2069.132832	3231.1511856	3659.6344448	3453.3340592	3385.5422208	3566.1198384	3667.3031584
cg12201943	0.04028511	3.74984E-10	0.2907132	0.9349137	0.1039744	0.6897861	0.2095824	0.1889081	0.1852512	0.1687404	0.202939	0.1910848	2.957873792E-06	2293.1457216	7374.5992656	820.1500672	5441.0327568	1653.1859712	1490.1070928	1461.2614656	1331.0242752	1600.782832	1507.2769024
cg12233363	0.9085965	1.614745E-08	0.5873776	0.2956295	0.3333431	0.2723024	0.4777551	0.5506275	0.5490472	0.5506831	0.5176624	0.5479231	0.0001273710856	4633.2345088	2331.925496	2629.4103728	2147.9213312	3768.5322288	4343.34972	4330.8843136	4343.7882928	4083.3210112	4322.0174128
cg12745203	0.687548	1.165848E-08	0.7418155	0.7911523	0.9156225	0.8197708	0.4236331	0.4490224	0.4233205	0.4848842	0.446598	0.4584888	9.196209024E-05	5851.440664	6240.6093424	7222.43028	6466.3520704	3341.6178928	3541.8886912	3339.152104	3824.7665696	3522.765024	3616.5596544
cg12892004	0.2135053	1.113043E-10	0.7755178	0.9849548	0.3192299	0.2602511	0.116277	0.1291612	0.1192213	0.1262567	0.1285775	0.1327632	8.779683184E-07	6117.2844064	7769.3234624	2518.0854512	2052.8606768	917.192976	1018.8235456	940.4176144	995.9128496	1014.21932	1047.2361216
cg13072241	0.3566433	1.315305E-09	0.5830263	0.1239877	0.8244827	0.6254712	0.2979428	0.2908194	0.2954105	0.3016382	0.2834606	0.3029538	1.037512584E-05	4598.9114544	978.0149776	6503.5195376	4933.7168256	2350.1728064	2293.9834272	2330.198024	2379.3221216	2235.9372128	2389.6995744
cg13171890	0.2903503	1.240578E-08	0.6171589	0.7210409	0.3926369	0.8620959	0.1735081	0.1986872	0.1791855	0.182573	0.1860965	0.1897781	9.785679264E-05	4868.1494032	5687.5706192	3097.1198672	6800.2124592	1368.6318928	1567.2446336	1413.415224	1440.135824	1467.929192	1496.9696528
cg13364903	0.7638491	2.256353E-11	0.7963485	0.278916	0.5312523	0.3152639	0.481496	0.5344948	0.4870377	0.543541	0.5170059	0.5349801	1.7798112464E-07	6281.596968	2200.089408	4190.5181424	2486.8016432	3798.040448	4216.0949824	3841.7533776	4287.451408	4078.1425392	4219.9230288
cg13368923	0.1936413	1.640615E-09	0.8830742	0.1876857	0.8960123	0.6153225	0.1207171	0.1237341	0.1181158	0.1336079	0.1202146	0.1275441	1.294117112E-05	6965.6892896	1480.4648016	7067.7450224	4853.66388	952.2164848	976.0145808	931.6974304	1053.8991152	948.2527648	1006.0678608
cg13375457	3.123631E-06	2.563029E-11	0.2553934	0.8594155	0.01762805	0.328188	0.450884	0.4541591	0.475722	0.5171524	0.4773133	0.4729834	2.0217172752E-07	2014.5431392	6779.069464	139.0500584	2588.746944	3556.572992	3582.4069808	3752.495136	4079.2981312	3765.0473104	3730.8930592
cg13469471	0.0787333	1.963957E-08	0.5643669	0.4000551	0.8108554	0.1103306	0.1538119	0.1177379	0.1406055	0.1358932	0.1302046	0.1324214	0.00015491692816	4451.7261072	3155.6346288	6396.0273952	870.2877728	1213.2682672	928.7165552	1109.096184	1071.9255616	1027.0538848	1044.5400032
cg13486532	0.4666172	1.355605E-11	0.4978964	0.2605993	0.2056689	0.0497107	0.2267724	0.2530162	0.233148	0.2696771	0.2490564	0.2591255	1.069301224E-07	3927.4068032	2055.6072784	1622.3162832	392.1180016	1788.7806912	1995.7917856	1839.071424	2127.2129648	1964.5568832	2043.981944
cg13497563	0.4997073	2.219983E-09	0.703121	0.1294487	0.3586789	0.3223246	0.260527	0.3128249	0.306234	0.3218138	0.2888162	0.3017207	1.7511225904E-05	5546.218448	1021.0913456	2829.2591632	2542.4964448	2055.036976	2467.5628112	2415.573792	2538.4672544	2278.1821856	2379.9728816
cg13523882	0.4310607	3.963093E-09	0.5713523	0.7291303	0.6983216	0.4901382	0.2401809	0.2298355	0.2262685	0.2307646	0.2335085	0.2276794	3.1260877584E-05	4506.8269424	5751.3798064	5508.3607808	3866.2101216	1894.5469392	1812.942424	1784.805928	1820.2711648	1841.915048	1795.9351072
cg13973820	0.2090328	2.466351E-10	0.7285856	0.2011287	0.4221266	0.7397396	0.1168128	0.1217376	0.1064818	0.1366342	0.1183998	0.1237564	1.9454576688E-06	5747.0832128	1586.5031856	3329.7346208	5835.0659648	921.4193664	960.2661888	839.9284384	1077.7705696	933.9376224	976.1904832
cg14009588	0.9233869	1.992837E-09	0.1706874	0.4249098	0.4390986	0.6311601	0.6909518	0.7510208	0.7111091	0.767052	0.7364807	0.7508816	1.5719498256E-05	1346.3822112	3351.6885024	3463.6097568	4978.5908688	5450.2277984	5924.0520704	5609.2285808	6050.506176	5809.3597616	5922.9540608
cg14022137	0.5794629	2.238015E-12	0.7112033	0.5820921	0.4618838	0.1366494	0.7223374	0.7681425	0.7432966	0.7773511	0.7577227	0.7347141	1.765346232E-08	5609.9716304	4591.5424848	3643.3394144	1077.8904672	5697.7974112	6059.10804	5863.1235808	6131.7454768	5976.9166576	5795.4248208
cg14722140	0.7286014	9.597965E-10	0.9690419	0.5835535	0.2970502	0.0664739	0.519936	0.5557841	0.5241168	0.5487331	0.5539292	0.566994	7.570874792E-06	7643.8025072	4603.070008	2343.1319776	524.3461232	4101.255168	4384.0249808	4134.2333184	4328.4066928	4369.3935296	4472.448672
cg14989959	0.9671669	9.033325E-09	0.8606196	0.07013101	0.4853828	0.1606803	0.7162822	0.8026627	0.761266	0.7851121	0.7677812	0.8046991	7.12548676E-05	6788.5674048	553.19340688	3828.6995264	1267.4462064	5650.0339936	6331.4033776	6004.866208	6192.9642448	6056.2581056	6347.4665008
cg15602074	0.4302313	1.361745E-09	0.7494408	0.7097273	0.5234446	0.1114863	0.2708693	0.2848291	0.2758518	0.3017469	0.282685	0.2950025	1.074144456E-05	5911.5890304	5598.3289424	4128.9310048	879.4039344	2136.6170384	2246.7319408	2175.9189984	2380.1795472	2229.81928	2326.97972
cg15633609	0.7081609	7.460331E-10	0.5826607	0.0832921	0.7673119	0.1611529	0.9561164	0.9445898	0.9836188	0.9745713	0.935816	0.9350587	5.8847090928E-06	4596.0276016	657.0080848	6052.5562672	1271.1740752	7541.8461632	7450.9243424	7758.7850944	7687.4184144	7381.716608	7375.7430256
cg15749870	0.8087281	3.677314E-09	0.8048273	0.8962922	0.2221796	0.2059821	0.5644398	0.5915315	0.5617182	0.5707449	0.5803422	0.5973515	2.9006652832E-05	6348.4777424	7069.9528736	1752.5526848	1624.7868048	4452.3011424	4666.000472	4430.8331616	4502.0357712	4577.7392736	4711.908632
cg15939182	0.02390409	8.431205E-09	0.2240183	0.8568607	0.7121336	0.7974347	0.8162543	0.9015896	0.8427574	0.9154294	0.8559013	0.8962796	6.650534504E-05	1767.0563504	6758.9172016	5617.3098368	6290.1649136	6438.6139184	7111.7387648	6647.6703712	7220.9071072	6751.3494544	7069.8534848
cg15980539	0.1492764	3.304363E-10	0.8063533	0.5648711	0.8860353	0.5069095	0.08965472	0.104119	0.1012122	0.09828611	0.101215	0.1057003	2.6064815344E-06	6360.5148304	4455.7032368	6989.0464464	3998.502136	707.19643136	821.290672	798.3618336	775.28083568	798.38392	833.7639664
cg16210397	0.2421836	5.857247E-10	0.2481109	0.1772271	0.3882362	0.655289	0.3401692	0.3241626	0.3053833	0.3509467	0.3183528	0.3209235	4.6201964336E-06	1957.0987792	1397.9673648	3062.4071456	5168.919632	2683.2546496	2556.9945888	2408.8634704	2768.2675696	2511.1668864	2531.444568
cg16761549	0.8496918	9.944115E-09	0.5938771	0.4422578	0.5338141	0.302881	0.7861147	0.7943724	0.7802987	0.8180036	0.7896865	0.7841476	7.843917912E-05	4684.5025648	3488.5295264	4210.7256208	2389.125328	6200.8727536	6266.0094912	6154.9961456	6452.4123968	6229.047112	6185.3562688
cg16938363	0.06100545	3.07304E-10	0.6098001	0.2656528	0.7956027	0.8384711	0.02706228	0.02860954	0.02555222	0.03252637	0.02850927	0.03013892	2.424013952E-06	4810.1031888	2095.4692864	6275.7140976	6613.8600368	213.46726464	225.67205152	201.55591136	256.56800656	224.88112176	237.73580096
cg17208528	0.9274272	6.551649E-09	0.0478145	0.5412715	0.01974831	0.9808258	0.7146369	0.771462	0.7542499	0.7759873	0.7499039	0.7767853	5.1679407312E-05	377.160776	4269.549592	155.77466928	7736.7539104	5637.0558672	6085.292256	5949.5232112	6120.9878224	5915.2419632	6127.2824464
cg17240815	0.1489667	1.722081E-08	0.9585004	0.207656	0.8385782	0.7842361	0.08158574	0.09953225	0.08358385	0.09976567	0.09709097	0.09754921	0.00013583774928	7560.6511552	1637.990528	6614.7048416	6186.0543568	643.54831712	785.110388	659.3094088	786.95160496	765.85357136	769.46816848
cg17380661	0.06798718	8.70153E-09	0.7018517	0.1018128	0.4215423	0.06179666	0.03235862	0.03708949	0.03317416	0.03707181	0.03526071	0.03744984	6.863766864E-05	5536.2062096	803.0993664	3325.1256624	487.45205408	255.24479456	292.56189712	261.67777408	292.42243728	278.13648048	295.40433792
cg17432620	0.4170446	3.433558E-10	0.3523013	0.08432445	0.6718766	0.4608686	0.2263485	0.2725995	0.251154	0.2716206	0.2765132	0.2813124	2.7083905504E-06	2778.9526544	665.1512616	5299.7626208	3635.3315168	1785.436968	2150.264856	1981.102752	2142.5432928	2181.1361216	2218.9922112
cg17689707	0.4167101	5.519163E-09	0.3850768	0.297615	0.2969321	0.5890653	0.7267691	0.6589153	0.6960898	0.6673308	0.6937505	0.675552	4.3535157744E-05	3037.4857984	2347.58712	2342.2004048	4646.5470864	5732.7546608	5197.5238864	5490.7563424	5263.9053504	5472.303944	5328.754176
cg17746625	0.2549452	5.228812E-11	0.2650471	0.2121404	0.4751873	0.9088373	0.09138041	0.1031264	0.09611192	0.1145573	0.09951147	0.1080148	4.1244869056E-07	2090.6915248	1673.3634752	3748.2774224	7168.9086224	720.80867408	813.4610432	758.13082496	903.6279824	784.94647536	852.0207424
cg17991436	0.1232029	5.249883E-10	0.7955466	0.9037515	0.5794225	0.3714454	0.07215646	0.0746411	0.07216774	0.07855429	0.07621109	0.08070278	4.1411077104E-06	6275.2715808	7128.791832	4570.48468	2929.9613152	569.17015648	588.7689968	569.25913312	619.63623952	601.15307792	636.58352864
cg18018027	0.6909487	1.073376E-08	0.9657	0.4856325	0.7775343	0.2638883	0.9316594	0.8864427	0.9201704	0.9019936	0.8840536	0.8762301	8.466789888E-05	7617.4416	3830.66916	6133.1905584	2081.5509104	7348.9293472	6992.2600176	7258.3041152	7114.9255168	6973.4147968	6911.7030288
cg18210226	0.4878657	4.025487E-09	0.2820095	0.1650895	0.9714208	0.7094231	0.3130848	0.3458429	0.3230903	0.3594027	0.340391	0.338515	3.1753041456E-05	2224.490936	1302.225976	7662.5672704	5595.9294128	2469.6129024	2728.0087952	2548.5362864	2834.9684976	2685.004208	2670.20632
cg18710462	0.3082651	8.953299E-10	0.2981721	0.1645545	0.5117974	0.8077173	0.1278526	0.1490621	0.1468326	0.167653	0.1523931	0.1559047	7.0623622512E-06	2351.9815248	1298.005896	4037.0578912	6371.2740624	1008.5013088	1175.8018448	1158.2155488	1322.446864	1202.0767728	1229.7762736
cg19005620	0.002720086	2.450921E-12	0.1613094	0.4454994	0.4345066	0.3220178	0.555136	0.4941654	0.5115048	0.5014916	0.5298392	0.5249642	1.9332864848E-08	1272.4085472	3514.0992672	3427.3880608	2540.0764064	4378.912768	3897.9766752	4034.7498624	3955.7657408	4179.3716096	4140.9176096
cg19035107	0.5754023	1.015741E-09	0.1725532	0.2414453	0.2291909	0.08174413	0.3105164	0.3635726	0.3504403	0.3758591	0.3374577	0.3546436	8.012165008E-06	1361.0996416	1904.5205264	1807.8578192	644.79769744	2449.3533632	2867.8606688	2764.2730864	2964.7765808	2661.8663376	2797.4287168
cg19189310	0.7309166	1.020254E-09	0.4807485	0.6642856	0.544708	0.8609234	0.4640151	0.4543458	0.4667541	0.5408087	0.4418159	0.4676728	8.047763552E-06	3792.144168	5239.8848128	4296.656704	6790.9637792	3660.1511088	3583.8796704	3681.7563408	4265.8990256	3485.0438192	3689.0030464
cg19521934	0.2462254	1.007139E-10	0.1664793	0.5034478	0.3695954	0.5009904	0.4289655	0.4090561	0.3969979	0.4178888	0.4305376	0.4208458	7.944312432E-07	1313.1887184	3971.1962464	2915.3685152	3951.8122752	3383.679864	3226.6345168	3131.5194352	3296.3068544	3396.0805888	3319.6316704
cg19771648	0.4197137	2.02675E-09	0.3367146	0.02084629	0.8655602	0.5483451	0.277798	0.3163163	0.2932217	0.2938515	0.3115739	0.306412	1.5987004E-05	2656.0047648	164.43553552	6827.5388576	4325.3461488	2191.270624	2495.1029744	2312.9327696	2317.900632	2457.6949232	2416.977856
cg19879479	0.6583761	2.524638E-08	0.4872081	0.6854235	0.3668925	0.5000855	0.2743003	0.3162408	0.3047636	0.3091999	0.3042414	0.317556	0.00019914344544	3843.0974928	5406.620568	2894.04804	3944.674424	2163.6807664	2494.5074304	2403.9752768	2438.9688112	2399.8561632	2504.881728
cg20364735	0.5682272	6.374607E-12	0.8220799	0.1553555	0.7439733	0.1148904	0.3185364	0.3655644	0.3571148	0.391337	0.3467079	0.3663787	5.0282900016E-08	6484.5662512	1225.444184	5868.4613904	906.2554752	2512.6151232	2883.5719872	2816.9215424	3086.866256	2734.8319152	2889.9951856
cg20491838	0.05835708	7.557196E-10	0.5916024	0.07488079	0.7996049	0.7239937	0.02494651	0.02556403	0.0229429	0.02732191	0.02511478	0.02618498	5.9611162048E-06	4666.5597312	590.65967152	6307.2834512	5710.8623056	196.77807088	201.64906864	180.9735952	215.51522608	198.10538464	206.54712224
cg20509351	0.04330759	1.700435E-08	0.1464296	0.6805464	0.6973979	0.6899293	0.8746683	0.897296	0.8982807	0.9354239	0.8705972	0.9041461	0.0001341303128	1155.0366848	5368.1500032	5501.0746352	5442.1623184	6899.3835504	7077.870848	7085.6381616	7378.6237232	6867.2707136	7131.9044368
cg20844851	0.7302306	4.586259E-10	0.8212782	0.8255268	0.1742341	0.819995	0.9200652	0.9569322	0.9360063	0.971018	0.9586656	0.9757285	3.6176410992E-06	6478.2424416	6511.7553984	1374.3585808	6468.12056	7257.4742976	7548.2811936	7383.2176944	7659.389984	7561.9542528	7696.546408
cg20906291	0.4704163	9.14104E-10	0.4418717	0.3321792	0.5044369	0.4360362	0.2477817	0.2817808	0.2646785	0.2896772	0.2685493	0.2884033	7.210452352E-06	3485.4839696	2620.2295296	3978.9982672	3439.4535456	1954.5020496	2222.6869504	2087.784008	2284.9737536	2118.3168784	2274.9252304
cg21063722	0.55574	7.447841E-10	0.8321632	0.7839275	0.7343249	0.581422	0.3538893	0.3444235	0.3373197	0.3279386	0.3392739	0.3596321	5.8748569808E-06	6564.1033216	6183.62012	5792.3548112	4586.256736	2791.4787984	2716.812568	2660.7777936	2586.7796768	2676.1925232	2836.7780048
cg21284680	0.6881718	4.389322E-08	0.9974406	0.9629993	0.8690568	0.1678215	0.8881645	0.8370297	0.8591891	0.8072391	0.8476058	0.8246536	0.00034622971936	7867.8114528	7596.1384784	6855.1200384	1323.775992	7005.841576	6602.4902736	6777.2836208	6367.5020208	6685.9145504	6504.8675968
cg21552709	0.6739412	3.745142E-09	0.3161772	0.06639611	0.7239958	0.3188459	0.4746963	0.5212668	0.5090107	0.5327203	0.4938119	0.5177064	2.9541680096E-05	2494.0057536	523.73251568	5710.8788704	2515.0564592	3744.4044144	4111.7525184	4015.0764016	4202.0977264	3895.1882672	4083.6680832
cg21859603	0.002626502	1.398314E-12	0.8857962	0.6077303	0.9358408	0.7460645	0.9687088	0.9164344	0.9833038	0.8999023	0.9340661	0.939866	1.1029900832E-08	6987.1604256	4793.7766064	7381.9122304	5884.956776	7641.1750144	7228.8345472	7756.3003744	7098.4293424	7367.9133968	7413.663008
cg22014661	0.2234135	1.522447E-11	0.6328469	0.8633993	0.1652537	0.08717182	0.1699848	0.1607786	0.1616359	0.156985	0.1575381	0.1703552	1.2009061936E-07	4991.8963472	6810.4936784	1303.5211856	687.61131616	1340.8401024	1268.2215968	1274.9839792	1238.29768	1242.6605328	1343.7618176
cg22091421	0.8645794	2.113792E-09	0.8364711	0.1389134	0.8795374	0.6333642	0.7848394	0.8138179	0.7896176	0.7948884	0.807048	0.813006	1.6673591296E-05	6598.0840368	1095.7488992	6937.7910112	4995.9768096	6190.8131872	6419.3955952	6228.5036288	6270.0796992	6365.994624	6412.991328
cg22105332	0.8292263	5.399492E-09	0.9912817	0.2745655	0.4869552	0.7735712	0.8828556	0.9502712	0.9559649	0.9689397	0.9374935	0.9620141	4.2591192896E-05	7819.2300496	2165.772664	3841.1026176	6101.9296256	6963.9649728	7495.7392256	7540.6511312	7642.9963536	7394.948728	7588.3672208
cg22263131	0.1606682	6.6031E-13	0.2527898	0.09893515	0.9409504	0.09078218	0.06756762	0.08427706	0.06881983	0.07237706	0.07627448	0.08113699	5.20852528E-09	1994.0059424	780.4004632	7422.2167552	716.08983584	532.97338656	664.77744928	542.85081904	570.91024928	601.65309824	640.00857712
cg22267131	0.4026742	3.166738E-10	0.666327	0.9383122	0.6300763	0.4742568	0.2899782	0.2851334	0.2901583	0.2688422	0.2899312	0.2699826	2.4979229344E-06	5255.987376	7401.4066336	4970.0418544	3740.9376384	2287.3480416	2249.1322592	2288.7686704	2120.6272736	2286.9773056	2129.6227488
cg22282405	0.9762079	1.777039E-09	0.9720612	0.06112901	0.5237551	0.6785602	0.7666403	0.8400905	0.8017463	0.8190188	0.8163568	0.8197906	1.4017283632E-05	7667.6187456	482.18563088	4131.3802288	5352.4828576	6047.2586864	6626.633864	6324.1748144	6460.4202944	6439.4224384	6466.5082528
cg22496809	0.8627047	6.047197E-09	0.5568657	0.07867209	0.9636943	0.6532819	0.6020623	0.6851523	0.635968	0.686756	0.6517882	0.6682476	4.7700289936E-05	4392.5566416	620.56544592	7601.6206384	5153.0876272	4749.0674224	5404.4813424	5016.515584	5417.131328	5141.3053216	5271.1370688
cg23424273	0.1895164	1.042124E-09	0.02573384	0.08048588	0.09375138	0.6159504	0.08815332	0.1120619	0.09463423	0.1187789	0.1078066	0.1049201	8.220274112E-06	202.98852992	634.87262144	739.51088544	4858.6167552	695.35338816	883.9442672	746.47480624	936.9279632	850.3784608	827.6097488
cg23584144	0.4502519	2.601992E-12	0.1622678	0.3067592	0.8190891	0.9002445	0.2442684	0.272085	0.2634026	0.2440989	0.268795	0.2656458	2.0524512896E-08	1279.9684064	2419.7165696	6460.9748208	7101.128616	1926.7891392	2146.20648	2077.7197088	1925.4521232	2120.25496	2095.4140704
cg23623622	0.9707819	1.658337E-08	0.7175792	0.8830486	0.73477	0.6012823	0.7778449	0.757725	0.7503637	0.7425322	0.7781566	0.7743947	0.00013080962256	5660.2647296	6965.4873568	5795.86576	4742.9147824	6135.6405712	5976.9348	5918.8688656	5857.0939936	6138.0992608	6108.4253936
cg23737112	0.4557667	3.271183E-08	0.6543397	0.2996751	0.5999836	0.6701011	0.6792947	0.6467291	0.6567784	0.6465164	0.6645395	0.6625345	0.00025803091504	5161.4315536	2363.8371888	4732.6706368	5285.7574768	5358.2765936	5101.3991408	5180.6680192	5099.7213632	5241.887576	5226.072136
cg23903470	0.7227642	3.070098E-08	0.1418723	0.04371338	0.1589299	0.2834833	0.9096507	0.941822	0.9176853	0.9078105	0.9149658	0.9320766	0.00024216933024	1119.0887024	344.81114144	1253.6390512	2236.1162704	7175.3247216	7429.091936	7238.7016464	7160.809224	7217.2502304	7352.2202208
cg24366557	0.4239878	8.802596E-10	0.8034006	0.2717048	0.2548882	0.3860947	0.2477143	0.2681762	0.2470542	0.2761111	0.2602638	0.2686367	6.9434877248E-06	6337.2239328	2143.2074624	2010.5581216	3045.5149936	1953.9703984	2115.3738656	1948.7635296	2177.9643568	2052.9608544	2119.0062896
cg24399122	0.164432	3.519565E-10	0.2146261	0.00274366	0.7811608	0.9560744	0.05674123	0.06603291	0.06472299	0.06729166	0.06466447	0.06416305	2.776232872E-06	1692.9706768	21.64199008	6161.7963904	7541.5148672	447.57482224	520.86759408	510.53494512	530.79661408	510.07333936	506.1181384
cg24470657	0.003429572	1.314325E-10	0.7117107	0.3617289	0.4662665	0.2672466	0.1748713	0.2098995	0.2074239	0.2233314	0.1969338	0.1951635	1.03673956E-06	5613.9740016	2853.3175632	3677.910152	2108.0411808	1379.3848144	1655.687256	1636.1597232	1761.6380832	1553.4138144	1539.449688
cg24720688	0.5839024	4.090208E-09	0.6811819	0.2718679	0.6838976	0.1410938	0.8221377	0.763353	0.7587552	0.7292137	0.7614115	0.7503191	3.2263560704E-05	5373.1628272	2144.4939952	5394.5842688	1112.9478944	6485.0221776	6021.328464	5985.0610176	5752.0376656	6006.013912	5918.5170608
cg24744430	0.5907355	5.22894E-13	0.7696831	0.8759887	0.458708	0.3545527	0.4135215	0.4133102	0.396815	0.4029346	0.4116779	0.4286037	4.124587872E-09	6071.2602928	6909.7988656	3618.288704	2796.7116976	3261.857592	3260.1908576	3130.07672	3178.3481248	3247.3152752	3380.8259856
cg24966702	0.8565645	2.288785E-08	0.4969967	0.1996207	0.9126515	0.933468	0.6149791	0.65152	0.6236206	0.6152269	0.6743453	0.6453144	0.0001805393608	3920.3099696	1574.6080816	7198.995032	7363.195584	4850.9551408	5139.18976	4919.1192928	4852.9097872	5319.2357264	5090.2399872
cg25134283	0.7004178	4.085656E-11	0.1124876	0.06687967	0.769089	0.6443982	0.4229938	0.4456093	0.4320355	0.4260798	0.4550801	0.4433454	3.2227654528E-07	887.3021888	527.54683696	6066.574032	5083.0130016	3336.5750944	3514.9661584	3407.896024	3360.9174624	3589.6718288	3497.1085152
cg25439496	0.5062603	2.285275E-09	0.7689459	0.7233357	0.5590313	0.4349384	0.2822418	0.3140633	0.3008969	0.3363015	0.3122647	0.3311661	1.80262492E-05	6065.4452592	5705.6720016	4409.6388944	3430.7940992	2226.3233184	2477.3313104	2373.4747472	2652.746232	2463.1439536	2612.2381968
cg25460753	0.3369046	3.924394E-08	0.5611309	0.09126505	0.5545435	0.3410871	0.196338	0.2073371	0.1988549	0.2094266	0.2088418	0.2122593	0.00030955619872	4426.2005392	719.8987144	4374.239128	2690.4950448	1548.714144	1635.4750448	1568.5674512	1651.9570208	1647.3441184	1674.3013584
cg25793630	0.4426828	8.12277E-13	0.6431656	0.5415096	0.3663443	0.5944333	0.3026373	0.3105129	0.2918113	0.2933469	0.314767	0.3080761	6.407240976E-09	5073.2902528	4271.4277248	2889.7238384	4688.8898704	2387.2030224	2449.3257552	2301.8075344	2313.9203472	2482.882096	2430.1042768
cg25953220	0.3327067	2.952627E-10	0.486324	0.4686478	0.4940152	0.961219	0.2077346	0.2015597	0.2132085	0.225199	0.2035097	0.2097954	2.3290321776E-06	3836.123712	3696.6938464	3896.7918976	7582.095472	1638.6105248	1589.9029136	1681.788648	1776.369712	1605.2845136	1654.8661152
cg26149682	0.1914909	1.149121E-10	0.9169661	0.3916851	0.289873	0.2555556	0.09102875	0.09419847	0.08592384	0.09828372	0.09691863	0.0969046	9.064266448E-07	7233.0285968	3089.6120688	2286.518224	2015.8225728	718.03478	743.03753136	677.76724992	775.26198336	764.49415344	764.3834848
cg26156382	0.8916367	5.667475E-09	0.4083833	0.5854587	0.6803118	0.4657233	0.7697618	0.8267397	0.8070289	0.8262448	0.7858836	0.8191188	4.47050428E-05	3221.3274704	4618.0982256	5366.2994784	3673.6253904	6071.8810784	6521.3227536	6365.8439632	6517.4189824	6199.0498368	6461.2090944
cg26332253	0.687936	3.007394E-08	0.5522779	0.4791723	0.2754496	0.6594514	0.4036366	0.454827	0.4519925	0.4429376	0.4536541	0.4544831	0.00023722323872	4356.3680752	3779.7111024	2172.7464448	5201.7526432	3183.8855008	3587.675376	3565.31684	3493.8917888	3578.4235408	3584.9626928
cg26422161	0.1532911	5.718531E-11	0.344623	0.02637122	0.7761379	0.7695998	0.09112925	0.09882878	0.08532563	0.09608846	0.09272906	0.1019026	4.5107772528E-07	2718.386224	208.01618336	6122.1757552	6070.6032224	718.827524	779.56141664	673.04856944	757.94577248	731.44682528	803.8077088
cg26987597	0.8540968	2.992175E-09	0.8373615	0.06426248	0.5772755	0.2499961	0.6264003	0.6880434	0.6454895	0.6586473	0.6797588	0.6880828	2.36022764E-05	6605.107512	506.90244224	4553.549144	1971.9692368	4941.0455664	5427.2863392	5091.621176	5195.4099024	5361.9374144	5427.5971264
cg26998856	0.6389966	2.474021E-09	0.8277386	0.7199774	0.9265139	0.4137482	0.4156735	0.4662987	0.4259516	0.450788	0.4314319	0.4299207	1.9515077648E-05	6529.2020768	5679.1817312	7308.3416432	3263.6458016	3278.832568	3678.1641456	3359.9062208	3555.815744	3403.1348272	3391.2144816
cg27167224	0.93689	1.716863E-09	0.8250289	0.7857561	0.2871214	0.1841694	0.7127683	0.6990325	0.68797	0.7516079	0.7068201	0.7374227	1.3542615344E-05	6507.8279632	6198.0441168	2264.8136032	1452.7282272	5622.3163504	5513.96836	5426.70736	5928.6831152	5575.3969488	5816.7902576
cg27250236	0.08111689	2.64191E-09	0.5350417	0.8932823	0.9163321	0.531736	0.04089006	0.04626014	0.04199981	0.0455171	0.04134819	0.04651334	2.083938608E-05	4220.4089296	7046.2107824	7228.0276048	4194.333568	322.54079328	364.89998432	331.29450128	359.0388848	326.15452272	366.89722592
cg27260772	0.9196787	1.627298E-08	0.7801748	0.4428603	0.7230983	0.9171352	0.6342867	0.7009028	0.6813623	0.7090803	0.6760688	0.7038033	0.00012836126624	6154.0188224	3493.2820464	5703.7993904	7234.3624576	5003.2534896	5528.7212864	5374.5858224	5593.2254064	5332.8306944	5551.6004304
cg27315742	0.188582	3.005672E-08	0.198129	0.02755227	0.2542444	0.1749259	0.08300342	0.107652	0.08835051	0.1110168	0.1022913	0.09841689	0.00023708740736	1562.841552	217.33230576	2005.4798272	1379.8154992	654.73097696	849.158976	696.90882288	875.7005184	806.8737744	776.31242832
cg27618684	0.7998214	4.744254E-10	0.6008112	0.6722906	0.2475762	0.7963019	0.9124407	0.8776776	0.9065186	0.9218068	0.8681532	0.9168624	3.7422675552E-06	4739.1987456	5303.0282528	1952.8810656	6281.2293872	7197.3322416	6923.1209088	7150.6187168	7271.2120384	6847.9924416	7232.2106112
cg27642554	0.1499244	6.966229E-11	0.7319504	0.2004288	0.7259257	0.7549613	0.08594316	0.09584936	0.09024762	0.09630412	0.09175204	0.09572756	5.4949614352E-07	5773.6247552	1580.9823744	5726.1019216	5955.1347344	677.91964608	756.05975168	711.87322656	759.64689856	723.74009152	755.09899328
cg00418216	0.8072329	2.037588E-09	0.9543292	0.24061	0.3922133	0.5577612	0.5413257	0.5267909	0.5219638	0.551696	0.5443093	0.5589281	1.6072494144E-05	7527.7487296	1897.93168	3093.7785104	4399.6203456	4269.9771216	4155.3266192	4117.2504544	4351.778048	4293.5117584	4408.8248528
cg00552235	0.8766102	6.74384E-10	0.4147009	0.4062662	0.4803298	0.592187	0.8752509	0.8785056	0.8701845	0.9260115	0.8813753	0.9246702	5.319540992E-06	3271.1606992	3204.6277856	3788.8414624	4671.171056	6903.9790992	6929.6521728	6864.015336	7304.378712	6952.2883664	7293.7985376
cg00852549	0.7851809	4.420777E-08	0.5736852	0.5146242	0.908898	0.5632865	0.5539515	0.5836262	0.5381557	0.610399	0.5721633	0.5766133	0.00034871088976	4525.2288576	4059.3556896	7169.387424	4443.203912	4369.569432	4603.6434656	4244.9721616	4814.827312	4513.2241104	4548.3257104
cg01003961	0.2534763	3.218497E-12	0.6238859	0.03677337	0.8017054	0.9851116	0.124203	0.1461585	0.1269565	0.1493345	0.1384921	0.1452339	2.5387504336E-08	4921.2119792	290.06834256	6323.8521952	7770.5603008	979.713264	1152.898248	1001.432872	1177.950536	1092.4256848	1145.6050032
cg01108106	0.1879889	8.89988E-09	0.9454905	0.1021692	0.6336255	0.5650406	0.07689399	0.09059098	0.08225763	0.08612211	0.08721893	0.08643942	7.020225344E-05	7458.029064	805.9106496	4998.037944	4457.0402528	606.53979312	714.58165024	648.84818544	679.33120368	687.98291984	681.83414496
cg01159623	0.1676848	8.032899E-12	0.9354187	0.6412791	0.9320345	0.3220946	0.06700733	0.06998323	0.06489396	0.08392803	0.07052123	0.07499988	6.3363507312E-08	7378.5827056	5058.4095408	7351.888136	2540.6822048	528.55381904	552.02771824	511.88355648	662.02430064	556.27146224	591.59905344
cg01643690	0.08860711	1.431928E-08	0.7502758	0.738702	0.9698666	0.3047981	0.4522215	0.4642665	0.4439397	0.4989235	0.466287	0.4792847	0.00011295048064	5918.1755104	5826.881376	7650.3077408	2404.2474128	3567.123192	3662.134152	3501.7963536	3935.508568	3678.071856	3780.5977136
cg01776278	8.850469E-05	2.051316E-11	0.520733	0.06062079	0.6909098	0.2891342	0.7030305	0.6750642	0.666354	0.7020943	0.701275	0.7222097	1.6180780608E-07	4107.541904	478.17679152	5449.8965024	2280.6905696	5545.504584	5324.9064096	5256.200352	5538.1198384	5531.6572	5696.7901136
cg02048505	0.2870396	4.215128E-09	0.01054836	0.4339679	0.1881099	0.7207993	0.1642389	0.180442	0.162984	0.1716734	0.1728055	0.1818038	3.3248929664E-05	83.20546368	3423.1387952	1483.8108912	5685.6648784	1295.5164432	1423.326496	1285.617792	1354.1597792	1363.089784	1434.0683744
cg02168303	0.3179682	4.631221E-10	0.1993092	0.04901681	0.4414144	0.7660359	0.189578	0.2305514	0.2082596	0.2234733	0.2231173	0.2334082	3.6531071248E-06	1572.1509696	386.64459728	3481.8767872	6042.4911792	1495.391264	1818.5894432	1642.7517248	1762.7573904	1759.9492624	1841.1238816
cg02315971	0.3917228	6.245635E-10	0.9297417	0.2570539	0.03335453	0.03470955	0.2701974	0.2743777	0.2558231	0.2736999	0.2852814	0.2758697	4.926556888E-06	7333.8025296	2027.6411632	263.10053264	273.7889304	2131.3170912	2164.2912976	2017.9326128	2158.9448112	2250.2996832	2176.0601936
cg02344820	0.6701841	2.29099E-11	0.4095456	0.7629984	0.9076986	0.5927699	0.8987357	0.8962433	0.9419582	0.8771774	0.9137455	0.8697972	1.807132912E-07	3230.4956928	6018.5313792	7159.9265568	4675.7689712	7089.2272016	7069.5671504	7430.1662816	6919.1753312	7207.624504	6860.9603136
cg02557695	0.2032795	1.58161E-09	0.6479861	0.2852891	0.9927265	0.6014915	0.1206351	0.1338257	0.1210163	0.130927	0.1270638	0.1259426	1.247573968E-05	5111.3143568	2250.3604208	7830.626632	4744.564952	951.5696688	1055.6171216	954.5765744	1032.752176	1002.2792544	993.4352288
cg02898094	0.6738163	2.158618E-09	0.05015925	0.04129668	0.8586231	0.8753018	0.397085	0.4205602	0.419933	0.4165343	0.4269065	0.4156807	1.7027178784E-05	395.656164	325.74821184	6772.8190128	6904.3805984	3132.20648	3317.3788576	3312.431504	3285.6225584	3367.438472	3278.8893616
cg02908900	0.7817216	4.926727E-09	0.9946043	0.702237	0.5645355	0.4035929	0.5871245	0.6177723	0.5886845	0.6600903	0.6016468	0.622655	3.8862022576E-05	7845.4387184	5539.245456	4453.056024	3183.5407952	4631.238056	4872.9879024	4643.543336	5206.7922864	4745.7899584	4911.50264
cg02914422	0.5673276	6.934509E-10	0.9699579	0.4152032	0.479002	0.3124871	0.3853228	0.4172684	0.3891994	0.4147593	0.406594	0.4100886	5.4699406992E-06	7651.0279152	3275.1228416	3778.367776	2464.8982448	3039.4262464	3291.4131392	3070.0048672	3271.6213584	3207.213472	3234.7788768
cg03047724	0.1014631	6.980487E-09	0.8228049	0.3590143	0.6687323	0.5242411	0.2570084	0.1938565	0.2108588	0.2097954	0.2229298	0.2131208	5.5062081456E-05	6490.2850512	2831.9047984	5274.9603824	4135.2137968	2027.2822592	1529.140072	1663.2542144	1654.8661152	1758.4702624	1681.0968704
cg03226526	0.002734624	2.252201E-10	0.3789432	0.2713108	0.4591166	0.7440045	0.4799674	0.4806215	0.5005355	0.5198633	0.4574682	0.4919187	1.7765361488E-06	2989.1039616	2140.0995904	3621.5117408	5868.707496	3785.9828512	3791.142392	3948.224024	4100.6817104	3608.5091616	3880.2547056
cg03308706	0.4039709	2.876952E-08	0.567694	0.1068206	0.2836788	0.7904821	0.2321637	0.2769331	0.2479161	0.2404729	0.2578234	0.2593002	0.00022693397376	4477.970272	842.6008928	2237.6583744	6235.3228048	1831.3072656	2184.4482928	1955.5621968	1896.8502352	2033.7109792	2045.3599776
cg03316107	0.5597191	3.136418E-09	0.7052572	0.4600009	0.9381271	0.9595082	0.3431387	0.3680848	0.3617182	0.4046115	0.3369231	0.368754	2.4740065184E-05	5563.0687936	3628.4870992	7399.9465648	7568.6006816	2706.6780656	2903.4529024	2853.2331616	3191.575512	2657.6494128	2908.731552
cg03532926	0.7615073	3.383661E-09	0.9402855	0.3373174	0.855186	0.5082782	0.5287813	0.5502327	0.5296406	0.5648256	0.5509055	0.5509721	2.6690317968E-05	7416.972024	2660.7596512	6745.707168	4009.2984416	4171.0268944	4340.2355376	4177.8050528	4455.3443328	4345.542584	4346.0679248
cg03577655	0.8612488	1.774025E-09	0.6457427	0.6248766	0.3516703	0.7041567	0.5855032	0.6213856	0.632585	0.618878	0.5968236	0.6452688	1.39935092E-05	5093.6184176	4929.0266208	2773.9753264	5554.3880496	4618.4492416	4901.4896128	4989.83048	4881.709664	4707.7445568	5089.8802944
cg03775632	0.00598148	1.81546E-09	0.255689	0.30979	0.8137623	0.1740326	0.7255901	0.755431	0.7596832	0.7641993	0.7499585	0.7596532	1.432034848E-05	2016.874832	2443.62352	6418.9570224	1372.7691488	5723.4547088	5958.839728	5992.3810816	6028.0040784	5915.672648	5992.1444416
cg04213338	0.8815659	3.686309E-08	0.5563108	0.6518358	0.4466169	0.9397488	0.5422343	0.5700744	0.5285335	0.5837315	0.5735468	0.548808	0.00029077605392	4388.1795904	5141.6807904	3522.9141072	7412.7385344	4277.1441584	4496.7468672	4169.072248	4604.474072	4524.1371584	4328.997504
cg04531694	0.2358665	6.835454E-12	0.7805569	0.8489064	0.3707525	0.6393138	0.07793866	0.07948719	0.08444534	0.1003256	0.08073099	0.08642882	5.3918061152E-08	6157.0328272	6696.1736832	2924.49572	5042.9072544	614.78015008	626.99495472	666.10484192	791.3683328	636.80604912	681.75053216
cg04652097	0.1056343	3.808208E-10	0.7949054	0.2216525	0.7423542	0.4671399	0.06398682	0.07588353	0.0675909	0.07064118	0.07082503	0.07233419	3.0039144704E-06	6270.2137952	1748.39492	5855.6899296	3684.7995312	504.72803616	598.56928464	533.1570192	557.21762784	558.66783664	570.57209072
cg04710402	0.2040596	3.009039E-10	0.5791204	0.05016899	0.8908407	0.8836109	0.1404069	0.1510395	0.1414984	0.1460253	0.1478161	0.1527265	2.3735299632E-06	4568.1017152	395.73299312	7026.9514416	6969.9227792	1107.5296272	1191.399576	1116.1393792	1151.8475664	1165.9733968	1204.706632
cg04779752	8.563529E-05	3.114554E-09	0.1980375	0.5533768	0.7013811	0.4587483	0.9988634	0.9904973	0.9885514	0.9151887	0.9706549	0.9896092	2.4567601952E-05	1562.1198	4365.0361984	5532.4941168	3618.6065904	7879.0344992	7813.0427024	7797.6934432	7219.0084656	7656.5258512	7806.0373696
cg04898026	0.05514932	4.890133E-10	0.4940105	0.4389294	0.06263004	0.08289311	0.584917	0.518821	0.4982402	0.5290996	0.5297693	0.501517	3.8573369104E-06	3896.754824	3462.2751072	494.02575552	653.86085168	4613.825296	4092.460048	3930.1186976	4173.5376448	4178.8202384	3955.966096
cg05157140	0.8402973	2.658292E-12	0.5181415	0.1199212	0.5010563	0.3474699	0.644655	0.673135	0.6568118	0.665689	0.6755482	0.6866351	2.0968607296E-08	4087.100152	945.9384256	3952.3320944	2740.8425712	5085.03864	5309.68888	5180.9314784	5250.954832	5328.7242016	5416.1776688
cg05281418	0.9221034	3.915306E-10	0.173174	0.525804	0.6551724	0.6854517	0.4787637	0.5139102	0.5373611	0.5444425	0.5024057	0.5142362	3.0883933728E-06	1365.996512	4147.541952	5167.9998912	5406.8430096	3776.4880656	4053.7236576	4238.7043568	4294.56244	3962.9761616	4056.2951456
cg05311410	0.8248564	1.039172E-09	0.9980164	0.3790615	0.5959304	0.9868326	0.6290493	0.6255579	0.6003569	0.6149098	0.6205047	0.6543498	8.196988736E-06	7872.3533632	2990.037112	4700.6989952	7784.1355488	4961.9408784	4934.4007152	4735.6152272	4850.4085024	4894.5410736	5161.5112224
cg05743885	0.8302044	1.384446E-08	0.9091093	0.08170468	0.4902778	0.952597	0.5976058	0.6457128	0.6273977	0.7055681	0.634609	0.6411288	0.00010920510048	7171.0541584	644.48651584	3867.3112864	7514.085136	4713.9145504	5093.3825664	4948.9130576	5565.5211728	5005.795792	5057.2239744
cg05785945	0.5102832	5.902988E-09	0.5051515	0.6407278	0.4910306	0.9100794	0.2611165	0.2751001	0.2603307	0.3065863	0.2757435	0.2852074	4.6562769344E-05	3984.635032	5054.0608864	3873.2493728	7178.7063072	2059.686952	2169.9895888	2053.4885616	2418.3527344	2175.064728	2249.7159712
cg05829046	0.02197153	5.630764E-09	0.7706666	0.6599831	0.8407402	0.9140366	0.8921241	0.9252526	0.9093525	0.9550124	0.8873577	0.917675	4.4415466432E-05	6079.0181408	5205.9466928	6631.7586976	7209.9207008	7037.0749008	7298.3925088	7172.97252	7533.1378112	6999.4775376	7238.6204
cg05951860	0.7873895	9.972219E-10	0.9771833	0.4347696	0.2193565	0.253716	0.6182834	0.6247793	0.6046085	0.6434012	0.6275763	0.6431316	7.8660863472E-06	7708.0218704	3429.4626048	1730.284072	2001.311808	4877.0194592	4928.2591184	4769.151848	5075.1486656	4950.3218544	5073.0220608
cg05977669	0.2696028	9.357349E-08	0.6024659	0.2702224	0.5849595	0.1534114	0.1329676	0.1567286	0.139066	0.158552	0.150035	0.15234	0.00073810768912	4752.2510192	2131.5142912	4614.160536	1210.1091232	1048.8484288	1236.2751968	1096.952608	1250.658176	1183.47608	1201.65792
cg06285766	0.3291093	2.151381E-08	0.8638351	0.9348347	0.3582561	0.7233853	0.4694842	0.4765678	0.505391	0.4295515	0.4750703	0.4687588	0.00016970093328	6813.9312688	7373.9761136	2825.9241168	5706.0632464	3703.2913696	3759.1668064	3986.524208	3388.302232	3747.3545264	3697.5694144
cg06411724	0.3909996	2.825087E-08	0.6011876	0.4466547	0.9953863	0.6080192	0.2861088	0.3075207	0.2826517	0.305436	0.3049293	0.3082827	0.00022284286256	4742.1677888	3523.2122736	7851.6071344	4796.0554496	2256.8262144	2425.7232816	2229.5566096	2409.279168	2405.2823184	2431.7339376
cg06567596	0.0506833	1.706781E-08	0.9672224	0.04137086	0.9656999	0.4114037	0.2053048	0.2288631	0.2116248	0.2021417	0.2386692	0.2193669	0.00013463088528	7629.4502912	326.33334368	7617.4408112	3245.1523856	1619.4442624	1805.2721328	1669.2964224	1594.4937296	1882.6226496	1730.3661072
cg06631603	0.3842717	1.267884E-08	0.5932554	0.9169409	0.9596454	0.157866	0.2455046	0.271254	0.2642396	0.2605081	0.2716633	0.2649635	0.00010001068992	4679.5985952	7232.8298192	7569.6829152	1245.247008	1936.5402848	2139.651552	2084.3219648	2054.8878928	2142.8801104	2090.032088
cg07143083	0.3132007	1.247101E-09	0.7097704	0.5667573	0.4993739	0.439796	0.2097767	0.2166757	0.2066649	0.223613	0.2136685	0.221535	9.837132688E-06	5598.6689152	4470.5815824	3939.0613232	3469.110848	1654.7186096	1709.1379216	1630.1727312	1763.859344	1685.417128	1747.46808
cg07191743	0.5518438	7.140244E-10	0.3024012	0.1496923	0.8067374	0.5231313	0.3835612	0.4356271	0.4176561	0.402435	0.4221934	0.426153	5.6322244672E-06	2385.3406656	1180.7728624	6363.5446112	4126.4596944	3025.5307456	3436.2265648	3294.4713168	3174.40728	3330.2615392	3361.494864
cg07291445	0.3954192	1.039126E-08	0.8835544	0.03209034	0.7273115	0.8256028	0.1786281	0.2190653	0.2102549	0.2186393	0.2060276	0.2067373	8.196625888E-05	6969.4771072	253.12860192	5737.033112	6512.3548864	1409.0184528	1727.9870864	1658.4906512	1724.6267984	1625.1457088	1630.7438224
cg07462540	0.5963155	2.700919E-09	0.8859107	0.6643489	0.5820847	0.5704258	0.3721248	0.3857408	0.3621381	0.401894	0.3791997	0.3883286	2.1304849072E-05	6988.0636016	5240.3841232	4591.4841136	4499.5187104	2935.3204224	3042.7234304	2856.5453328	3170.139872	2991.1272336	3063.1359968
cg07568298	0.2264296	2.708885E-11	0.6030167	0.2216855	0.312553	0.06078892	0.4786616	0.4782069	0.4657551	0.5041621	0.4948982	0.4990152	2.136768488E-07	4756.5957296	1748.655224	2465.418064	479.50300096	3775.6827008	3772.0960272	3673.8762288	3976.8306448	3903.7570016	3936.2318976
cg07589773	0.1080646	4.788167E-11	0.1527453	0.9872253	0.1325882	0.7621798	0.02262671	0.02734833	0.02698358	0.03252518	0.02528813	0.02618905	3.7769061296E-07	1204.8549264	7787.2331664	1045.8557216	6012.0742624	178.47948848	215.72362704	212.84647904	256.55861984	199.47276944	206.5792264
cg07612562	0.8154772	4.767567E-08	0.9245283	0.772574	0.5965798	0.5609741	0.6072499	0.6631586	0.6213593	0.6712797	0.652012	0.659868	0.00037606568496	7292.6792304	6094.063712	4705.8214624	4424.9637008	4789.9872112	5230.9950368	4901.2821584	5295.0542736	5143.070656	5205.038784
cg07628404	0.4579736	1.332015E-10	0.6642771	0.2485499	0.266917	0.4470965	0.3482469	0.3652379	0.3474024	0.3565983	0.3664284	0.3617864	1.050693432E-06	5239.8177648	1960.5616112	2105.441296	3526.697192	2746.9715472	2880.9965552	2740.3101312	2812.8473904	2890.3872192	2853.7711232
cg07691705	0.3358135	3.651382E-11	0.3687221	0.1080788	0.7306841	0.6064886	0.1693449	0.1803071	0.1750063	0.1944374	0.1794277	0.1885638	2.8802101216E-07	2908.4799248	852.5255744	5763.6361808	4783.9820768	1335.7925712	1422.2624048	1380.4496944	1533.7222112	1415.3256976	1487.3912544
cg07790939	0.249615	3.506838E-11	0.4512933	0.6186438	0.3211042	0.883127	0.5770337	0.5921841	0.5714939	0.5188731	0.5840302	0.5557176	2.7661938144E-07	3559.8015504	4879.8622944	2532.8699296	6966.105776	4551.6418256	4671.1481808	4507.9438832	4092.8710128	4606.8302176	4383.5004288
cg07926691	0.2685456	1.935457E-10	0.5258057	0.6453192	0.4571538	0.3093922	0.4242008	0.3929474	0.409284	0.4129098	0.405727	0.3876662	1.5266884816E-06	4147.5553616	5090.2778496	3606.0291744	2440.4856736	3346.0959104	3099.5690912	3228.432192	3257.0325024	3200.374576	3057.9109856
cg07969984	0.6080326	1.644275E-09	0.883362	0.323305	0.9337582	0.8938339	0.427593	0.4603479	0.4453061	0.4479079	0.4377397	0.4595356	1.29700412E-05	6967.959456	2550.22984	7365.4846816	7050.5618032	3372.853584	3631.2242352	3512.5745168	3533.0975152	3452.8907536	3624.8168128
cg08309311	0.7105675	6.390704E-09	0.4875461	0.6919368	0.07446378	0.8256239	0.3804208	0.4330269	0.3973842	0.4252887	0.3975827	0.4199648	5.0409873152E-05	3845.7636368	5457.9974784	587.37029664	6512.5213232	3000.7592704	3415.7161872	3134.5665696	3354.6772656	3136.1323376	3312.6823424
cg08507422	0.9091797	2.300887E-10	0.6912898	0.9319702	0.4016277	0.4616803	0.7329423	0.7325918	0.7360477	0.7775637	0.7115234	0.7528765	1.8149396656E-06	5452.8939424	7351.3809376	3168.0392976	3641.7342064	5781.4488624	5778.6841184	5805.9442576	6133.4224656	5612.4965792	5938.689832
cg08572611	0.1052524	5.519854E-09	0.7532551	0.7158676	0.7115416	0.3637341	0.06514584	0.06583528	0.0582141	0.07356386	0.06563897	0.06906635	4.3540608352E-05	5941.6762288	5646.7636288	5612.6401408	2869.1345808	513.87038592	519.30868864	459.1928208	580.27172768	517.76019536	544.7953688
cg08575537	0.523901	3.096674E-09	0.9331829	0.2296446	0.3777679	0.814931	0.3805806	0.3912639	0.3807603	0.4191336	0.4000579	0.3979356	2.4426564512E-05	7360.9467152	1811.4366048	2979.8331952	6428.175728	3002.0197728	3086.2896432	3003.4372464	3306.1258368	3155.6567152	3138.9160128
cg08612137	0.615525	4.404617E-10	0.6136981	0.7452197	0.209175	0.3370971	0.4171053	0.4299055	0.4138417	0.4294379	0.4512226	0.4603502	3.4743618896E-06	4840.8506128	5878.2929936	1649.9724	2659.0219248	3290.1266064	3391.094584	3264.3833296	3387.4061552	3559.2438688	3631.2423776
cg08641579	0.1979806	8.701602E-10	0.6786021	0.3593242	0.4683618	0.2491655	0.1099664	0.1234384	0.1114505	0.123143	0.1217758	0.1209351	6.8638236576E-06	5352.8133648	2834.3492896	3694.4378784	1965.417464	867.4149632	973.6820992	879.121544	971.351984	960.5675104	953.9360688
cg08650910	0.809393	2.648217E-09	0.5979471	0.5805688	0.7622844	0.6399349	0.4752098	0.5094657	0.4846793	0.4522982	0.4948939	0.4869768	2.0889135696E-05	4716.6067248	4579.5266944	6012.8993472	5047.8064912	3748.4549024	4018.6654416	3823.1503184	3567.7282016	3903.7230832	3841.2729984
cg08757037	0.8561768	1.217832E-08	0.7308526	0.7011532	0.522349	0.537106	0.506383	0.5148445	0.5095706	0.5073641	0.5156676	0.5192833	9.606258816E-05	5764.9653088	5530.6964416	4120.288912	4236.692128	3994.349104	4061.093416	4019.4928928	4002.0880208	4067.5860288	4096.1066704
cg08782337	0.3250981	3.195863E-10	0.9321764	0.4891448	0.6314482	0.1145734	0.1939875	0.2149839	0.2015312	0.1941068	0.2027328	0.2207268	2.5208967344E-06	7353.0074432	3858.3741824	4980.8634016	903.7549792	1530.1734	1695.7930032	1589.6781056	1531.1144384	1599.1563264	1741.0929984
cg08934785	0.4894777	9.117001E-14	0.9214814	0.930972	0.3861449	0.125805	0.2333704	0.220757	0.2200801	0.2491897	0.2261641	0.245936	7.1914903888E-10	7268.6452832	7343.507136	3045.9109712	992.34984	1840.8257152	1741.331216	1735.9918288	1965.6083536	1783.9824208	1939.943168
cg08959216	0.4569543	2.332651E-08	0.4092228	0.2245756	0.6880282	0.3195842	0.2342123	0.2558868	0.2476988	0.2783144	0.2431779	0.2568103	0.00018399951088	3227.9494464	1771.4523328	5427.1664416	2520.8801696	1847.4666224	2018.4350784	1953.8481344	2195.3439872	1918.1872752	2025.7196464
cg08964780	0.2390735	1.877943E-09	0.5742209	0.06562705	0.6032162	0.9031229	0.1765028	0.1897941	0.1715993	0.1810461	0.1786579	0.1884199	1.4813214384E-05	4529.4544592	517.6661704	4758.1693856	7123.8334352	1392.2540864	1497.0958608	1353.5752784	1428.0916368	1409.2535152	1486.2561712
cg09087503	0.2830609	3.795379E-11	0.8474962	0.6258817	0.8716573	0.544722	0.52122	0.50189	0.4972543	0.44165	0.4939467	0.4839731	2.9937949552E-07	6685.0500256	4936.9548496	6875.6327824	4296.767136	4111.38336	3958.90832	3922.3419184	3483.7352	3896.2515696	3817.5798128
cg09571420	0.6293207	2.060971E-08	0.4094363	0.1375347	0.8979138	0.658831	0.4612228	0.5362296	0.4985464	0.5228517	0.50453	0.5198799	0.00016256939248	3229.6335344	1084.8737136	7082.7440544	5196.858928	3638.1254464	4229.7790848	3932.5340032	4124.2542096	3979.73264	4100.8126512
cg09970120	0.4502476	1.90922E-08	0.8140604	0.3500319	0.5975885	0.6868656	0.6537693	0.5975286	0.6337489	0.5801171	0.6194279	0.5940453	0.0001505992736	6421.3084352	2761.0516272	4713.778088	5417.9958528	5156.9322384	4713.3055968	4999.0113232	4575.9636848	4886.0472752	4685.8293264
cg10000825	0.8067542	6.745129E-09	0.2533183	0.1093427	0.3896084	0.4520192	0.3836631	0.4234674	0.4230811	0.4318186	0.4168147	0.409625	5.3205577552E-05	1998.1747504	862.4952176	3073.2310592	3565.5274496	3026.3345328	3340.3108512	3337.2637168	3406.1851168	3287.8343536	3231.122
cg10285337	0.9888968	3.075342E-09	0.8605426	0.9449191	0.8711962	0.2960503	0.7117564	0.7654073	0.7234654	0.7625548	0.7536836	0.7662031	2.4258297696E-05	6787.9600288	7453.5218608	6871.9956256	2335.2447664	5614.3344832	6037.5327824	5706.6950752	6015.0322624	5945.0562368	6043.8100528
cg10286163	0.7633372	5.612045E-10	0.3819686	0.4391406	0.6465842	0.7830203	0.3195422	0.3482013	0.347647	0.3123572	0.3596716	0.3356951	4.426781096E-06	3012.9683168	3463.9410528	5100.2561696	6176.4641264	2520.5488736	2746.6118544	2742.239536	2463.8735936	2837.0895808	2647.9629488
cg10293925	0.7580514	4.252069E-10	0.5625745	0.2294291	0.9885785	0.82128	0.5742237	0.6077289	0.5915033	0.5741621	0.5778088	0.6057224	3.3540320272E-06	4437.587656	1809.7367408	7797.907208	6478.25664	4529.4765456	4793.7655632	4665.7780304	4528.9906448	4557.7558144	4777.9382912
cg10479082	0.4888432	1.606271E-08	0.8810127	0.1716431	0.7732669	0.5525017	0.3109188	0.3417321	0.3193578	0.3548505	0.3429303	0.3469837	0.00012670265648	6949.4281776	1353.9207728	6099.5293072	4358.1334096	2452.5274944	2695.5828048	2519.0943264	2799.060744	2705.0342064	2737.0074256
cg10552126	0.4075221	1.595835E-10	0.7107676	0.4839616	0.8259186	0.9140555	0.2656145	0.2870701	0.2700897	0.2999904	0.2838689	0.2923101	1.258794648E-06	5606.5348288	3817.4891008	6514.8459168	7210.069784	2095.167176	2264.4089488	2130.4675536	2366.3242752	2239.1578832	2305.7420688
cg10659805	0.5265968	9.782993E-12	0.2136422	0.1945521	0.4045047	0.6836617	0.3139231	0.3396499	0.3250769	0.3275917	0.3451799	0.3471058	7.7168248784E-08	1685.2096736	1534.6269648	3190.7330736	5392.7234896	2476.2254128	2679.1584112	2564.2065872	2584.0433296	2722.7790512	2737.9705504
cg10728469	0.02019929	2.549068E-12	0.08726634	0.743984	0.01274838	0.462205	0.05799839	0.05706275	0.05753314	0.05794231	0.06829141	0.06312121	2.0107048384E-08	688.35688992	5868.545792	100.55922144	3645.87304	457.49130032	450.110972	453.82140832	457.04894128	538.68264208	497.90010448
cg10948929	0.3069931	3.057473E-09	0.8805837	0.4599936	0.5732182	0.7878513	0.6405644	0.5998683	0.611182	0.5619419	0.5986431	0.6030876	2.4117347024E-05	6946.0442256	3628.4295168	4521.5451616	6214.5710544	5052.7719872	4731.7611504	4821.003616	4432.5977072	4722.0967728	4757.1549888
cg10979436	0.884089	3.749985E-08	0.7062227	0.5400965	0.1771802	0.07767458	0.5704049	0.6360265	0.617092	0.6306361	0.6086244	0.6201305	0.0002957988168	5570.6846576	4260.281192	1397.5974176	612.69708704	4499.3538512	5016.977032	4867.621696	4974.4575568	4800.8292672	4891.589384
cg11124364	0.8854401	5.238773E-08	0.4979286	0.2623227	0.9683965	0.7772198	0.4904736	0.5685035	0.5269663	0.5733297	0.555113	0.5498326	0.00041323441424	3927.6607968	2069.2014576	7638.711592	6130.7097824	3868.8557568	4484.355608	4156.7101744	4522.4246736	4378.731344	4337.0795488
cg11592503	0.1252748	9.042197E-10	0.5999221	0.3897571	0.9783797	0.5632961	0.07509699	0.08653315	0.08123336	0.08347615	0.0778145	0.08374549	7.1324849936E-06	4732.1855248	3074.4040048	7717.4590736	4443.2796368	592.36505712	682.5734872	640.76874368	658.4598712	613.800776	660.58442512
cg11642382	0.4190768	3.793097E-10	0.4095465	0.3107155	0.4551431	0.6617726	0.3000269	0.3189323	0.3085198	0.3140932	0.3018344	0.3148397	2.9919949136E-06	3230.502792	2450.923864	3590.1687728	5220.0622688	2366.6121872	2515.7379824	2433.6041824	2477.5671616	2380.8697472	2483.4555536
cg11898009	0.1785278	2.707042E-08	0.8618072	0.4700804	0.9516742	0.5898269	0.1155223	0.1255494	0.1139016	0.138053	0.1245029	0.1262553	0.00021353147296	6797.9351936	3707.9941952	7506.8060896	4652.5545872	911.2399024	990.3336672	898.4558208	1088.962064	982.0788752	995.9018064
cg11963202	2.769006E-08	4.262921E-09	0.191642	0.0713032	0.4313858	0.6382444	0.07527759	0.1064643	0.09175354	0.1013004	0.09730034	0.0994268	3.3625920848E-05	1511.672096	562.4396416	3402.7711904	5034.4718272	593.78962992	839.7903984	723.75192352	799.0575552	767.50508192	784.2785984
cg12510535	0.4037152	1.222104E-09	0.1341874	0.2724361	0.555296	0.8030016	0.2759276	0.3013219	0.2930051	0.2877679	0.2701532	0.305609	9.639956352E-06	1058.4702112	2148.9759568	4380.174848	6334.0766208	2176.5169088	2376.8271472	2311.2242288	2269.9131952	2130.9684416	2410.643792
cg12560987	0.7611869	2.644867E-09	0.822594	0.3243186	0.4525446	0.9723713	0.5099354	0.5304662	0.5237146	0.5774775	0.519935	0.5544105	2.0862710896E-05	6488.621472	2558.2251168	3569.6718048	7670.0648144	4022.3704352	4184.3173856	4131.0607648	4555.14252	4101.24728	4373.190024
cg12600174	0.7413008	3.558928E-14	0.7406391	0.7241042	0.6629815	0.4148804	0.5854186	0.5476986	0.5618125	0.526722	0.5585514	0.5723987	2.8072824064E-10	5842.1612208	5711.7339296	5229.598072	3272.5765952	4617.7819168	4320.2465568	4431.577	4154.783136	4405.8534432	4515.0809456
cg12614711	1.089255E-06	3.797638E-12	0.6024674	0.4897514	0.4861169	0.5849035	0.8447845	0.9165082	0.8966531	0.9345532	0.870684	0.899382	2.9955768544E-08	4752.2628512	3863.1590432	3834.4901072	4613.718808	6663.660136	7229.4166816	7072.7996528	7371.7556416	6867.955392	7094.325216
cg12656475	0.2303021	1.175217E-09	0.3556929	0.1283519	0.4208734	0.08630972	0.1735372	0.1766154	0.1665437	0.1650583	0.1841547	0.1763653	9.270111696E-06	2805.7055952	1012.4397872	3319.8493792	680.81107136	1368.8614336	1393.1422752	1313.6967056	1301.9798704	1452.6122736	1391.1694864
cg12789343	0.9959714	1.481991E-08	0.1628564	0.3747682	0.1472366	0.1728415	0.5761115	0.7041823	0.671281	0.703459	0.6256258	0.6722216	0.00011689945008	1284.6112832	2956.1715616	1161.4023008	1363.373752	4544.367512	5554.5899824	5295.064528	5548.884592	4934.9363104	5302.4839808
cg12929755	0.3176076	2.040125E-08	0.9263987	0.2517639	0.9806389	0.9194513	0.2162313	0.2467477	0.2338366	0.2463265	0.2303356	0.241137	0.00016092506	7307.4329456	1985.9136432	7735.2796432	7252.6318544	1705.6324944	1946.3458576	1844.5031008	1943.023432	1816.8872128	1902.088656
cg13065683	0.3507381	2.1365E-09	0.8559479	0.7111164	0.372957	0.07533512	0.7997228	0.7787043	0.768571	0.8624499	0.8055222	0.8249736	1.6852712E-05	6751.7170352	5609.2861632	2941.884816	594.24342656	6308.2134464	6142.4195184	6062.488048	6803.0048112	6353.9591136	6507.3917568
cg13314145	0.2637156	4.646607E-11	0.7850198	0.9716327	0.1743602	0.2079852	0.1885611	0.1675349	0.1834111	0.171652	0.1674014	0.1732607	3.6652436016E-07	6192.2361824	7664.2387376	1375.3532576	1640.5872576	1487.3699568	1321.5152912	1446.7467568	1353.990976	1320.4622432	1366.6804016
cg13352750	0.626292	2.717613E-08	0.4996372	0.3430128	0.6137091	0.4149045	0.462964	0.5219106	0.4807917	0.507549	0.5065508	0.5229519	0.00021436531344	3941.1382336	2705.6849664	4840.9373808	3272.766696	3651.860032	4116.8308128	3792.4849296	4003.546512	3995.6727104	4125.0445872
cg13393978	0.2295342	1.677355E-10	0.5600375	0.3230975	0.7101621	0.544664	0.1661209	0.178569	0.1631478	0.17406	0.1727092	0.1792662	1.323097624E-06	4417.5758	2548.59308	5601.7586448	4296.309632	1310.3616592	1408.552272	1286.9098464	1372.98528	1362.3301696	1414.0517856
cg14215702	0.635506	4.753864E-08	0.604516	0.3062014	0.8658276	0.7986403	0.4249348	0.4660681	0.4423826	0.4730602	0.4503324	0.4591014	0.00037498479232	4768.422208	2415.3166432	6829.6481088	6299.6746864	3351.8857024	3676.3451728	3489.5139488	3731.4988576	3552.2219712	3621.3918432
cg14369938	0.4116902	1.62183E-09	0.713225	0.0740609	0.8618456	0.5154681	0.2271423	0.2756664	0.2365047	0.2450213	0.2632143	0.2764669	1.279299504E-05	5625.9188	584.1923792	6798.2380928	4066.0123728	1791.6984624	2174.4565632	1865.5490736	1932.7280144	2076.2343984	2180.7709072
cg14625175	0.2712525	3.507669E-12	0.6746753	0.1900168	0.2346652	0.275913	0.1688914	0.1826267	0.1615871	0.1963931	0.1832681	0.1972908	2.7668493072E-08	5321.8387664	1498.8525184	1851.0390976	2176.401744	1332.2153632	1440.5594096	1274.5990448	1549.1487728	1445.6187728	1556.2298304
cg14709460	0.9574967	8.346363E-10	0.5796399	0.08111143	0.9687897	0.8894621	0.712696	0.7913344	0.7369124	0.7352405	0.7671837	0.7855483	6.5836111344E-06	4572.1995312	639.80695984	7641.8131536	7016.0770448	5621.746048	6242.0457472	5812.7650112	5799.577064	6051.5450256	6196.4049904
cg14745529	0.87711	1.736532E-10	0.2296548	0.3284699	0.2412214	0.6328703	0.8293552	0.8082317	0.8117101	0.8094576	0.7899374	0.8186443	1.3697764416E-06	1811.5170624	2590.9705712	1902.7544032	4992.0809264	6541.9538176	6375.3316496	6402.7692688	6385.0015488	6231.0262112	6457.4662384
cg15087571	0.5685806	8.344913E-08	0.1633771	0.1775181	0.2633279	0.2753434	0.9765168	0.9076074	0.9272173	0.9135812	0.9379762	0.932354	0.00065824673744	1288.7185648	1400.2627728	2077.1304752	2171.9087392	7702.7645184	7159.2071712	7313.8900624	7206.3285056	7398.7562656	7354.408352
cg15363455	0.04503347	1.11206E-09	0.09754535	0.5794666	0.7372568	0.9246665	0.8524365	0.9058389	0.8734184	0.951357	0.900765	0.9258486	8.77192928E-06	769.4377208	4570.8325408	5815.4816384	7293.769352	6724.019112	7145.2572432	6889.5243392	7504.304016	7105.23432	7303.0937568
cg15427906	0.4171931	5.994155E-09	0.2833722	0.06667136	0.3304577	0.1705819	0.3211842	0.3284517	0.3043283	0.3237597	0.3311116	0.3457975	4.728189464E-05	2235.2399136	525.90368768	2606.6503376	1345.5500272	2533.5009696	2590.8270096	2400.5416304	2553.8165136	2611.8083008	2727.65068
cg15444947	0.1340381	3.772687E-09	0.6354158	0.09565193	0.854478	0.9602106	0.05738234	0.06344564	0.05999848	0.06164472	0.06141985	0.06500746	2.9758955056E-05	5012.1598304	754.50242384	6740.122464	7574.1412128	452.63189792	500.45920832	473.26801024	486.25355136	484.4797768	512.77884448
cg15549927	0.7117556	6.100463E-10	0.2253772	0.2565634	0.6486016	0.7225226	0.918269	0.9974226	0.9684337	0.9625724	0.9537005	0.9723201	4.8120452144E-06	1777.7753536	2023.7720992	5116.1694208	5699.2582688	7243.305872	7867.6694688	7639.0050256	7592.7710912	7522.789544	7669.6609488
cg15764975	0.6855074	2.487524E-08	0.4052391	0.9199859	0.2950805	0.7098596	0.871542	0.9630272	0.9423273	0.9987778	0.91873	0.9384534	0.00019621589312	3196.5260208	7256.8487792	2327.594984	5599.3725248	6874.723296	7596.3585536	7433.0777424	7878.3592864	7246.94224	7402.5204192
cg15912800	0.4482639	2.404444E-10	0.9180583	0.3700045	0.5379528	0.4073991	0.3128658	0.3292195	0.3226477	0.332261	0.3155919	0.3457126	1.8966254272E-06	7241.6438704	2918.595496	4243.3716864	3213.5641008	2467.8854304	2596.883416	2545.0450576	2620.874768	2489.3889072	2726.9809888
cg16204818	0.6395336	3.969734E-13	0.4099204	0.3128957	0.4543298	0.5059475	0.3695672	0.4107972	0.3816002	0.3857086	0.3901084	0.4044146	3.1313261792E-09	3233.4521152	2468.1212816	3583.7534624	3990.91388	2915.1460736	3240.3683136	3010.0623776	3042.4694368	3077.1750592	3190.0223648
cg16243019	0.5954011	7.277925E-09	0.7975344	0.2452263	0.8183487	0.9600738	0.3554599	0.4041093	0.3675855	0.4356635	0.3794392	0.4120647	5.74082724E-05	6290.9513472	1934.3450544	6455.1345456	7573.0621344	2803.8676912	3187.6141584	2899.514424	3436.513688	2993.0164096	3250.3663536
cg16537044	0.2460469	1.789497E-09	0.3295802	0.881645	0.7138579	0.5464016	0.6904065	0.6981571	0.7013274	0.6781447	0.71438	0.6773397	1.4115552336E-05	2599.7286176	6954.41576	5630.9111152	4310.0158208	5445.926472	5507.0632048	5532.0705312	5349.2053936	5635.02944	5342.8555536
cg16589214	0.2665177	7.923753E-10	0.4198363	0.2647958	0.5367859	0.1120078	0.1743002	0.1857162	0.1703422	0.1768996	0.187033	0.1867535	6.2502563664E-06	3311.6687344	2088.7092704	4234.1671792	883.5175264	1374.8799776	1464.9293856	1343.6592736	1395.3840448	1475.316304	1473.111608
cg16886175	0.2919391	3.661645E-09	0.7753918	0.2098783	0.3602573	0.8479279	0.627927	0.641121	0.6272918	0.6687983	0.6017306	0.6276343	2.888305576E-05	6116.2905184	1655.5200304	2841.7095824	6688.4552752	4953.088176	5057.162448	4948.0777184	5275.4809904	4746.4509728	4950.7793584
cg17262025	0.7653483	3.998627E-08	0.1264681	0.04376903	0.1642884	0.164647	0.563924	0.6799156	0.6211383	0.6290725	0.641156	0.6539497	0.00031541169776	997.5803728	345.25010864	1295.9068992	1298.735536	4448.232512	5363.1742528	4899.5389104	4962.12388	5057.438528	5158.3552336
cg17676607	0.7760673	9.641663E-10	0.7534282	0.8119777	0.5108149	0.3132691	0.9465114	0.9995093	0.9652916	0.9251368	0.970132	0.9595518	7.6053437744E-06	5943.0416416	6404.8800976	4029.3079312	2471.0666608	7466.0819232	7884.1293584	7614.2201408	7297.4790784	7652.401216	7568.9445984
cg17803868	0.8553741	1.119794E-10	0.6702965	0.1106079	0.807363	0.5380802	0.6252057	0.6632053	0.6202384	0.6477654	0.6282341	0.6644354	8.832935072E-07	5287.298792	872.4751152	6368.479344	4244.3766176	4931.6225616	5231.3634064	4892.4404992	5109.5734752	4955.5105808	5241.0664352
cg17985646	0.2784695	1.491675E-10	0.684896	0.7719112	0.3042618	0.449417	0.1890147	0.2131652	0.1844479	0.1865473	0.2035748	0.2146907	1.17663324E-06	5402.459648	6088.8355456	2400.0170784	3545.001296	1490.9479536	1681.4470976	1454.9250352	1471.4851024	1605.7980224	1693.4802416
cg18011364	0.1612302	6.645457E-11	0.1856986	0.2091865	0.6032648	0.05701359	0.07710857	0.09221305	0.07983934	0.08717959	0.08477731	0.09024553	5.2419364816E-07	1464.7905568	1650.063112	4758.5527424	449.72319792	608.23240016	727.3765384	629.77271392	687.67260592	668.72342128	711.85674064
cg18108329	0.348718	7.943542E-09	0.7698899	0.9495499	0.9618931	0.2725817	0.8207482	0.8306029	0.827722	0.8572988	0.8374926	0.8650492	6.2658659296E-05	6072.8915312	7490.0496112	7587.4127728	2150.1244496	6474.0618016	6551.7956752	6529.071136	6762.3729344	6606.1416288	6823.5080896
cg18249173	0.4499124	2.36369E-10	0.9090137	0.813296	0.8474025	0.2299728	0.3246844	0.3324606	0.3117255	0.3369351	0.3292698	0.3410036	1.864478672E-06	7170.3000656	6415.278848	6684.31092	1814.0254464	2561.1105472	2622.4492128	2458.890744	2657.7440688	2597.2801824	2689.8363968
cg18447772	0.6501932	1.210765E-08	0.2088823	0.3145386	0.962027	0.7775146	0.8088642	0.7925836	0.8123959	0.8321074	0.7893148	0.7903727	9.55051432E-05	1647.6635824	2481.0804768	7588.468976	6133.0351648	6380.3208096	6251.8994368	6408.1788592	6563.6631712	6226.1151424	6234.4598576
cg18502142	0.1998628	6.270719E-10	0.7570067	0.08517684	0.7213904	0.8209874	0.1063491	0.1070043	0.1000046	0.11724	0.1051368	0.1094214	4.9463431472E-06	5971.2688496	671.87491392	5690.3274752	6475.9486112	838.8817008	844.0499184	788.8362848	924.78912	829.3190784	863.1160032
cg18780627	0.8802655	1.250836E-10	0.5464799	0.914244	0.3056967	0.570469	0.216761	0.2402756	0.2198444	0.2525344	0.2214289	0.2289515	9.866594368E-07	4310.6334512	7211.556672	2411.3355696	4499.859472	1709.810768	1895.2939328	1734.1326272	1991.9913472	1746.6311632	1805.969432
cg18952796	0.2710163	7.369983E-09	0.2603842	0.6086584	0.952547	0.6953911	0.1779021	0.2119139	0.1888012	0.1901218	0.1930122	0.1992564	5.8134425904E-05	2053.9105696	4801.0974592	7513.690736	5485.2449968	1403.2917648	1671.5768432	1489.2638656	1499.6807584	1522.4802336	1571.7344832
cg19118904	0.4870694	2.29795E-09	0.4843026	0.834288	0.1594889	0.4373777	0.2032366	0.1787307	0.1979014	0.1777532	0.1856264	0.1849054	1.81262296E-05	3820.1789088	6580.863744	1258.0484432	3450.0352976	1603.1303008	1409.8277616	1561.0462432	1402.1172416	1464.2210432	1458.5337952
cg19241327	0.9293864	1.209999E-07	0.6056903	0.2098047	0.4895638	0.3880275	0.6918465	0.7633585	0.7263694	0.7343402	0.7243913	0.7310938	0.0009544472112	4777.6850864	1654.9394736	3861.6792544	3060.76092	5457.285192	6021.371848	5729.6018272	5792.4754976	5713.9985744	5766.8678944
cg19752627	0.9028298	3.42968E-08	0.9409218	0.9663034	0.9967377	0.6200381	0.6162179	0.6716893	0.6508265	0.6996377	0.6591868	0.6546313	0.0002705331584	7421.9911584	7622.2012192	7862.2669776	4890.8605328	4860.7267952	5298.2851984	5133.719432	5518.7421776	5199.6654784	5163.7316944
cg19868631	0.9524823	1.153343E-10	0.340616	0.4908643	0.3758654	0.1862936	0.8584802	0.8471493	0.8188026	0.8540754	0.8476729	0.8731165	9.097569584E-07	2686.779008	3871.9375984	2964.8262752	1469.4839168	6771.6918176	6682.3136784	6458.7149088	6736.9467552	6686.4438352	6887.142952
cg20186067	0.3421622	3.892194E-10	0.7188356	0.323078	0.592508	0.666877	0.2196645	0.2250086	0.2291587	0.2529366	0.211186	0.2376026	3.0701626272E-06	5670.1752128	2548.439264	4673.703104	5260.325776	1732.713576	1774.8678368	1807.6038256	1995.1639008	1665.835168	1874.2093088
cg20329153	0.1648672	1.538939E-11	0.8375478	0.3756644	0.04928144	0.1373062	0.08117297	0.07712025	0.07024477	0.08173122	0.07844416	0.0848873	1.2139150832E-07	6606.5770464	2963.2407872	388.73199872	1083.0713056	640.29238736	608.324532	554.09074576	644.69586336	618.76753408	669.5910224
cg20377305	0.6697436	1.299262E-08	0.6744509	0.3937458	0.8093775	0.9003926	0.524424	0.5475905	0.5240544	0.5622994	0.5397107	0.5634303	0.00010248578656	5320.0686992	3105.8668704	6384.36972	7102.2968288	4136.656512	4319.393864	4133.7411072	4435.4176672	4257.2380016	4444.3382064
cg20479774	0.3677769	1.369223E-09	0.5603677	0.1715594	0.4854812	0.9699622	0.2808514	0.3035446	0.2778267	0.2610666	0.2864968	0.2925811	1.0800431024E-05	4420.1804176	1353.2605472	3829.4757056	7651.0618336	2215.3558432	2394.3598048	2191.4970096	2059.2933408	2259.8867584	2307.8797168
cg20554228	0.3680455	1.34119E-08	0.3103676	0.2554045	0.8182126	0.9170876	0.2011223	0.234114	0.2208653	0.2432247	0.2067108	0.2146825	0.0001057930672	2448.1796288	2014.630696	6454.0609888	7233.9869888	1586.4527024	1846.691232	1742.1854864	1918.5564336	1630.5347904	1693.41556
cg20728105	0.4759922	2.353627E-09	0.7653159	0.08789812	0.9814077	0.4438519	0.2977954	0.3546462	0.3218305	0.3286602	0.312793	0.3382054	1.8565409776E-05	6036.8118192	693.34037056	7741.3439376	3501.1037872	2349.0101152	2797.4492256	2538.598984	2592.4716576	2467.311184	2667.7641952
cg20870512	0.560704	2.655329E-11	0.7602618	0.08403848	0.904999	0.6105241	0.3644336	0.4162029	0.3907118	0.4080761	0.3945016	0.4053801	2.0945235152E-07	5996.9450784	662.89553024	7138.632112	4815.8141008	2874.6522368	3283.0084752	3081.9346784	3218.9042768	3111.8286208	3197.6382288
cg21110795	7.071075E-06	4.80159E-09	0.7347866	0.210244	0.5794903	0.640168	0.188815	0.2226871	0.1959119	0.2257385	0.2078733	0.2207405	3.787494192E-05	5795.9967008	1658.404672	4571.0194864	5049.645184	1489.37272	1756.5558448	1545.3530672	1780.625288	1639.7045904	1741.201064
cg21126583	0.1339818	2.825185E-09	0.8982198	0.5781354	0.5795663	0.2928155	0.08646472	0.09508457	0.08752342	0.09352484	0.08957811	0.09419392	2.228505928E-05	7085.1577824	4560.3320352	4571.6189744	2309.728664	682.03371136	750.02708816	690.38473696	737.72393792	706.59213168	743.00164096
cg21158633	0.7052398	3.411126E-11	0.9475656	0.5073556	0.4988071	0.6894509	0.3214059	0.3681468	0.3230885	0.3589931	0.3524933	0.3657143	2.6906961888E-07	7474.3974528	4002.0209728	3934.5904048	5438.3886992	2535.2497392	2903.9419584	2548.522088	2831.7375728	2780.4671504	2884.7543984
cg21268650	0.305912	4.605574E-10	0.5509759	0.8664774	0.4185747	0.2412248	0.1131511	0.1440326	0.1245584	0.1496759	0.1418005	0.1447194	3.6328767712E-06	4346.0978992	6834.7737312	3301.7172336	1902.7812224	892.5358768	1136.1291488	982.5166592	1180.6434992	1118.522344	1141.5466272
cg21442556	0.01852453	6.880028E-09	0.3700762	0.1665107	0.7692946	0.3420368	0.6415527	0.6436696	0.6169458	0.6583471	0.6651515	0.6457321	5.4269660864E-05	2919.1610656	1313.4364016	6068.1958048	2697.9862784	5060.5676976	5077.2658048	4866.4684704	5193.0419248	5246.715032	5093.5348048
cg21685565	0.3210546	1.684803E-09	0.3540152	0.008844288	0.01837847	0.004171663	0.1860359	0.2254154	0.216726	0.252	0.2011325	0.2023135	1.3289726064E-05	2792.4718976	69.763743744	144.96937136	32.906077744	1467.4511792	1778.0766752	1709.534688	1987.776	1586.53316	1595.848888
cg21936550	0.05540953	7.556725E-10	0.1617416	0.5190448	0.7172614	0.2112378	0.09275515	0.08173181	0.0838226	0.0882097	0.08032973	0.08998963	5.96074468E-06	1275.8177408	4094.2253824	5657.7579232	1666.2437664	731.6526232	644.70051728	661.1926688	695.7981136	633.64091024	709.83820144
cg22131234	0.9183978	1.447604E-09	0.9278389	0.7536853	0.6409238	0.155726	0.6169057	0.626361	0.6043957	0.6741863	0.6401937	0.6507133	1.1418700352E-05	7318.7932432	5945.0696464	5055.6069344	1228.366688	4866.1521616	4940.735568	4767.4732816	5317.9815344	5049.8479056	5132.8265104
cg22158650	0.89026	4.178834E-09	0.3257695	0.1106808	0.03209833	0.03162176	0.5604058	0.591846	0.5845148	0.5751242	0.5904351	0.609637	3.2962642592E-05	2569.669816	873.0501504	253.19162704	249.43244288	4420.4809504	4668.481248	4610.6527424	4536.5796896	4657.3520688	4808.816656
cg22272803	0.1097624	2.628727E-10	0.4011133	0.2542438	0.6267877	0.365344	0.7463836	0.8068622	0.7610161	0.7926468	0.7549059	0.801961	2.0735398576E-06	3163.9817104	2005.4750944	4944.1013776	2881.833472	5887.4738368	6364.5290336	6002.8949968	6252.3979584	5954.6977392	6325.868368
cg22620221	0.7967668	3.855672E-11	0.8387575	0.6686086	0.5767435	0.317873	0.5551218	0.5720914	0.5497747	0.599713	0.5606794	0.5805979	3.0413540736E-07	6616.11916	5273.9846368	4549.352728	2507.382224	4378.8007584	4512.6569632	4336.6228336	4730.536144	4422.6391072	4579.7562352
cg22972989	0.2527976	1.964182E-09	0.6057651	0.2722626	0.6883501	0.8912135	0.1523861	0.1756699	0.166108	0.1634541	0.1614379	0.1708675	1.5493467616E-05	4778.2751088	2147.6073888	5429.7055888	7029.892088	1202.0215568	1385.6841712	1310.259904	1289.3259408	1273.4221552	1347.80284
cg24242823	0.4347446	4.801136E-09	0.06854487	0.02161424	0.3952392	0.8991906	0.2787859	0.2988278	0.2899174	0.3213267	0.2989012	0.3004813	3.7871360768E-05	540.68193456	170.49312512	3117.6468096	7092.8154528	2199.0631792	2357.1536864	2286.8684512	2534.6250096	2357.7326656	2370.1964944
cg24599249	0.1559949	8.127778E-10	0.7863437	0.459415	0.6338372	0.1908333	0.121144	0.1202084	0.120203	0.1144382	0.1157896	0.1231815	6.4111912864E-06	6202.6791056	3623.86552	4999.7078336	1505.2930704	955.583872	948.2038592	948.161264	902.6885216	913.3483648	971.655672
cg25326966	1.552643E-07	1.01045E-08	0.03986231	0.3728233	0.2851377	0.2266064	0.01914935	0.0230615	0.0210169	0.02625193	0.02206984	0.02192937	7.9704296E-05	314.43390128	2940.8301904	2249.1661776	1787.4712832	151.0500728	181.909112	165.7813072	207.07522384	174.08689792	172.97887056
cg25402610	0.377447	3.510849E-11	0.3610234	0.287343	0.1470847	0.8761037	0.4916423	0.5193471	0.5312787	0.4712726	0.5113021	0.5149198	2.7693576912E-07	2847.7525792	2266.561584	1160.2041136	6910.7059856	3878.0744624	4096.6099248	4190.7263856	3717.3982688	4033.1509648	4061.6873824
cg25478113	0.1120608	1.555433E-09	0.433789	0.1768368	0.8559893	0.8958881	0.06050115	0.0618234	0.06029326	0.07162628	0.05954019	0.06356722	1.2269255504E-05	3421.727632	1394.8886784	6752.0435984	7066.7653328	477.2330712	487.6629792	475.59323488	564.98809664	469.65301872	501.41823136
cg25691167	0.4010535	1.553593E-10	0.8601914	0.7028784	0.06052205	0.03157953	0.2839436	0.2902511	0.2652449	0.2890316	0.2904677	0.3003024	1.2254741584E-06	6785.1897632	5544.3048192	477.3979304	249.09933264	2239.7471168	2289.5006768	2092.2517712	2279.8812608	2291.2092176	2368.7853312
cg26259537	0.7850979	6.131408E-09	0.5761942	0.5002435	0.8654847	0.9380331	0.9645424	0.9697458	0.9943383	0.9786397	0.9890552	0.9760659	4.8364546304E-05	4545.0198496	3945.920728	6826.9433136	7399.2050928	7608.3104512	7649.3548704	7843.3405104	7719.5099536	7801.6674176	7699.2078192
cg26385074	0.6743235	4.587144E-10	0.6434654	0.6093869	0.3481676	0.2151724	0.5320146	0.5441732	0.5509913	0.555294	0.5330298	0.5830982	3.6183391872E-06	5075.6550752	4806.8438672	2746.3460288	1697.2798912	4196.5311648	4292.4382016	4346.2193744	4380.159072	4204.5390624	4599.4786016
cg26437564	0.4804724	1.713193E-10	0.4022804	0.6573373	0.6101368	0.2192191	0.363836	0.3616398	0.3992529	0.3868997	0.3629154	0.3694599	1.3513666384E-06	3173.1877952	5185.0766224	4812.7590784	1729.2002608	2869.938368	2852.6147424	3149.3068752	3051.8648336	2862.6766752	2914.2996912
cg26476852	0.129566	1.152958E-11	0.1673515	0.2112355	0.7376574	0.778091	0.05096608	0.05980203	0.05487844	0.05877615	0.05669446	0.06018105	9.094532704E-08	1320.068632	1666.225624	5818.6415712	6137.581808	402.02043904	471.71841264	432.88113472	463.6262712	447.20590048	474.7081224
cg26521404	0.126534	4.664029E-11	0.09744913	0.03779013	0.773698	0.5886397	0.07581487	0.08922654	0.0765082	0.08749674	0.08545591	0.0866644	3.6789860752E-07	768.67873744	298.08854544	6102.929824	4643.1899536	598.02769456	703.81894752	603.4966816	690.17428512	674.07621808	683.6087872
cg26623444	0.8922042	1.091849E-09	0.6631637	0.8784836	0.4761203	0.4178572	0.7988422	0.8336732	0.8163243	0.8675192	0.8251923	0.8497154	8.612504912E-06	5231.0352656	6929.4786368	3755.6369264	3296.0575936	6301.2672736	6576.0142016	6439.1660784	6842.9914496	6509.1168624	6702.5550752
cg26818735	0.1340311	7.849248E-10	0.9519887	0.4499599	0.9157806	0.669538	0.09078431	0.1026467	0.09835577	0.1002728	0.09440836	0.105944	6.1914868224E-06	7509.2868656	3549.2836912	7223.6773728	5281.315744	716.10663728	809.6771696	775.83031376	790.9518464	744.69314368	835.686272
cg26824006	0.6354463	1.149035E-10	0.9271513	0.5467048	0.766	0.759971	0.4450902	0.4812867	0.4578027	0.4710052	0.473091	0.4846143	9.06358808E-07	7313.3694544	4312.4074624	6042.208	5994.651248	3510.8714976	3796.3894896	3611.1476976	3715.2890176	3731.741808	3822.6375984
cg26857670	0.8345655	5.652451E-10	0.1948582	0.6374498	0.3796034	0.9534574	0.8357957	0.8923478	0.8633892	0.8782202	0.8660101	0.9005602	4.4586533488E-06	1537.0414816	5028.2040224	2994.3116192	7520.8719712	6592.7564816	7038.8394464	6810.4140096	6927.4009376	6831.0876688	7103.6188576
cg26990587	0.2772035	5.923333E-09	0.8494013	0.2887443	0.6605032	0.474596	0.168442	0.1953788	0.167677	0.1952058	0.1882756	0.1980063	4.6723250704E-05	6700.0774544	2277.6150384	5210.0492416	3743.613248	1328.670496	1541.1479744	1322.636176	1539.7833504	1485.1179328	1561.8736944
cg27009703	0.1613648	1.417319E-09	0.2354383	0.03854955	0.9922773	0.7589782	0.1000677	0.1199745	0.1029172	0.106967	0.1127107	0.1181355	1.1179812272E-05	1857.1373104	304.0788504	7827.0833424	5986.8200416	789.3340176	946.358856	811.8108736	843.755696	889.0620016	931.852824
cg27085741	0.7558521	9.810815E-10	0.7495149	0.9626775	0.2332598	0.1488934	0.6136123	0.6115295	0.6185176	0.6036108	0.6087488	0.615599	7.738770872E-06	5912.1735312	7593.60012	1839.9533024	1174.4711392	4840.1738224	4823.744696	4878.8668288	4761.2819904	4801.8105344	4855.844912
cg27096779	0.2197636	6.116902E-11	0.9543545	0.2278311	0.5435754	0.3953066	0.1469445	0.1502696	0.1434349	0.1646962	0.1541869	0.1604825	4.8250122976E-07	7527.948296	1797.1317168	4287.7227552	3118.1784608	1159.098216	1185.3266048	1131.4144912	1299.1236256	1216.2262672	1265.88596
cg27326224	0.006616161	4.928356E-10	0.2011499	0.7362551	0.5994786	0.6478008	0.6414477	0.6509666	0.6347191	0.6330732	0.6549316	0.6398778	3.8874872128E-06	1586.6704112	5807.5802288	4728.6871968	5109.8527104	5059.7394576	5134.8245408	5006.6642608	4993.6814016	5166.1004608	5047.3560864
cg27525731	0.09786661	1.903909E-08	0.4832765	0.1544265	0.3521124	0.8053045	0.9896543	0.9097907	0.9179969	0.9222088	0.9012127	0.9026652	0.00015018034192	3812.085032	1218.116232	2777.4626112	6352.241896	7806.3931184	7176.4290416	7241.1595472	7274.3830144	7108.7657776	7120.2230976
cg27618240	0.4537718	8.010705E-09	0.2061114	0.06997215	0.6953517	0.3684318	0.2864928	0.3435869	0.3100391	0.3265375	0.3277661	0.3290745	6.318844104E-05	1625.8067232	551.9403192	5484.9342096	2906.1900384	2259.8552064	2710.2134672	2445.5884208	2575.7278	2585.4189968	2595.739656
cg00023185	0.3029074	4.745277E-08	0.5115581	0.1389871	0.4501187	0.2225047	0.1835364	0.2244013	0.1990421	0.2135281	0.2124191	0.2136672	0.00037430744976	4035.1702928	1096.3302448	3550.5363056	1755.1170736	1447.7351232	1770.0774544	1570.0440848	1684.3096528	1675.5618608	1685.4068736
cg00197313	0.1766828	7.212955E-09	0.9562514	0.1803829	0.5523606	0.8653867	0.09119895	0.1050158	0.09213679	0.1065082	0.100875	0.1038226	5.689578904E-05	7542.9110432	1422.8603152	4357.0204128	6826.1702896	719.3773176	828.3646304	726.77499952	840.1366816	795.702	818.9526688
cg00384539	0.6832884	2.073871E-08	0.8706683	0.1677716	0.9736805	0.9244149	0.501596	0.5460405	0.5154562	0.5344612	0.530963	0.5402781	0.00016358694448	6867.8315504	1323.3823808	7680.391784	7291.7847312	3956.589248	4307.167464	4065.9185056	4215.8299456	4188.236144	4261.7136528
cg00421139	0.3864208	3.321176E-09	0.5965063	0.6411286	0.9965717	0.9590674	0.2793054	0.2894894	0.277959	0.289487	0.2879192	0.2980888	2.6197436288E-05	4705.2416944	5057.2223968	7860.9575696	7565.1236512	2203.1609952	2283.4923872	2192.540592	2283.473456	2271.1066496	2351.3244544
cg00831710	0.745161	2.506616E-09	0.879521	0.2708216	0.4975115	0.6473165	0.4279367	0.4648873	0.428996	0.4574712	0.46587	0.4569324	1.9772187008E-05	6937.661648	2136.2407808	3924.370712	5106.032552	3375.5646896	3667.0310224	3383.920448	3608.5328256	3674.78256	3604.2827712
cg00910695	0.2757082	1.042384E-10	0.9067395	0.2607629	0.9332709	0.9360071	0.1803109	0.1874536	0.1776152	0.189959	0.1897122	0.1958725	8.222324992E-07	7152.361176	2056.8977552	7361.6408592	7383.2240048	1422.2923792	1478.6339968	1401.0286976	1498.396592	1496.4498336	1545.04228
cg01458228	0.1981911	1.174333E-09	0.8896298	0.7119926	0.4208195	0.3902541	0.09302347	0.1021393	0.09639371	0.1042621	0.0981429	0.1038358	9.263138704E-06	7017.3998624	5616.1976288	3319.424216	3078.3243408	733.76913136	805.6747984	760.35358448	822.4194448	774.1511952	819.0567904
cg01495122	0.5800155	3.522369E-09	0.08724437	0.1978268	0.4731572	0.679555	0.3365432	0.3949514	0.3580754	0.3816623	0.3569428	0.3706862	2.7784446672E-05	688.18359056	1560.4577984	3732.2639936	5360.32984	2654.6527616	3115.3766432	2824.4987552	3010.5522224	2815.5648064	2923.9727456
cg01854491	0.294349	7.580909E-10	0.9190276	0.8376742	0.1935245	0.8616329	0.9448261	0.8955102	0.8760218	0.9348972	0.905516	0.9441954	5.9798210192E-06	7249.2897088	6607.5740896	1526.521256	6796.5603152	7452.7882768	7063.7844576	6910.0599584	7374.4691136	7142.710208	7447.8133152
cg02225716	0.2093387	4.430901E-09	0.9336291	0.5506255	0.2530566	0.1571006	0.1458922	0.1497885	0.1458905	0.1535136	0.1487072	0.1500813	3.4950947088E-05	7364.4663408	4343.333944	1996.1104608	1239.2095328	1150.7976736	1181.531688	1150.784264	1210.9152768	1173.0023936	1183.8412944
cg02235641	0.5282793	9.774401E-12	0.01267745	0.5399972	0.01794501	0.3223996	0.318853	0.2451783	0.2582136	0.2661468	0.2827365	0.2739392	7.7100475088E-08	99.9997256	4259.4979136	141.55023888	2543.0880448	2515.112464	1933.9664304	2036.7888768	2099.3659584	2230.225512	2160.8324096
cg03027179	0.6379312	4.710951E-08	0.720195	0.9819151	0.6986977	0.9872092	0.9817095	0.9173166	0.9524301	0.9090226	0.9357078	0.9349233	0.00037159981488	5680.89816	7745.3463088	5511.3274576	7787.1061696	7743.724536	7235.7933408	7512.7686288	7170.3702688	7380.8631264	7374.6749904
cg03032098	0.1900045	5.400437E-10	0.4793334	0.1404991	0.6091742	0.4641425	0.1226063	0.1404098	0.1212244	0.1383921	0.1358466	0.1397663	4.2598647056E-06	3780.9818592	1108.2569008	4805.1660896	3661.15604	967.1184944	1107.5525024	956.2180672	1091.6368848	1071.5579808	1102.4765744
cg03169018	0.4035465	8.285291E-09	0.4567883	0.3879694	0.9141507	0.478653	0.2442602	0.2772329	0.2506763	0.2612802	0.2722566	0.2767419	6.5354375408E-05	3603.1461104	3060.3026272	7210.8207216	3775.614864	1926.7244576	2186.8131152	1977.3346544	2060.9782176	2147.5600608	2182.9401072
cg03174275	0.01516661	1.435696E-09	0.2262293	0.3322634	0.1716681	0.8749441	0.7822031	0.8064718	0.8025385	0.7594564	0.8145357	0.7721104	1.1324770048E-05	1784.4967184	2620.8936992	1354.1179728	6901.5590608	6170.0180528	6361.4495584	6330.423688	5990.5920832	6425.0576016	6090.4068352
cg03224572	0.7380497	4.820804E-08	0.4458937	0.4887659	0.716623	0.3737059	0.4770195	0.5144923	0.4906918	0.521437	0.513872	0.5040728	0.00038026501952	3517.2095056	3855.3854192	5652.722224	2947.7921392	3762.729816	4058.3152624	3870.5769184	4113.095056	4053.422336	3976.1262464
cg03333634	0.2918193	9.079897E-09	0.2963525	0.02720462	0.399589	0.1061997	0.1498038	0.1635609	0.1518189	0.170208	0.1639965	0.1669931	7.1622227536E-05	2337.62852	214.59004256	3151.958032	837.7032336	1181.6523744	1290.1683792	1197.5474832	1342.600704	1293.604392	1317.2415728
cg03340398	0.3842176	8.256965E-11	0.7731194	0.1930297	0.2836932	0.2928525	0.2029287	0.2161742	0.1983233	0.2163113	0.2092678	0.2169292	6.513093992E-07	6098.3658272	1522.6182736	2237.7719616	2310.02052	1600.7015856	1705.1820896	1564.3741904	1706.2635344	1650.7044064	1711.1375296
cg03357798	0.5350187	2.711222E-09	0.6131463	0.3316028	0.6309825	0.7809998	0.3842028	0.4265299	0.3958446	0.4027685	0.4083858	0.4195929	2.1386119136E-05	4836.4980144	2615.6828864	4977.18996	6160.5264224	3030.5916864	3364.4678512	3122.4222048	3177.037928	3221.3471904	3309.7487952
cg03738134	0.8813877	1.724387E-09	0.7340563	0.8845726	0.8818831	0.6833891	0.7302445	0.718299	0.7536235	0.7671995	0.7166243	0.7367092	1.3601964656E-05	5790.2360944	6977.5086688	6956.2938928	5390.5732208	5760.168616	5665.942512	5944.582168	6051.669656	5652.7324784	5811.1621696
cg03806095	0.04352289	4.655568E-13	0.228011	0.5922401	0.3093877	0.2908399	0.01693574	0.01809047	0.01725665	0.02394407	0.0161061	0.01889373	3.6723120384E-09	1798.550768	4671.5899088	2440.4501776	2294.1451312	133.58911712	142.69762736	136.1204552	188.87082416	127.0449168	149.03374224
cg04050867	0.4209197	5.309728E-12	0.8428462	0.05436956	0.6739859	0.8658281	0.2659566	0.305309	0.2746536	0.3007122	0.2894416	0.2971015	4.1883134464E-08	6648.3708256	428.86708928	5316.4007792	6829.6520528	2097.8656608	2408.277392	2166.4675968	2372.0178336	2283.1153408	2343.536632
cg04118306	0.9353341	1.85661E-08	0.6169884	0.3615057	0.7629859	0.9743198	0.8403279	0.901052	0.8815291	0.8984299	0.8818141	0.9102349	0.0001464493968	4866.8044992	2851.5569616	6018.4327792	7685.4345824	6628.5064752	7107.498176	6953.5015408	7086.8150512	6955.7496208	7179.9328912
cg04402007	0.1680759	1.962905E-11	0.9844561	0.4103592	0.5242103	0.2806426	0.08406732	0.08326166	0.07714363	0.0885917	0.08776101	0.09026013	1.548339464E-07	7765.3897168	3236.9133696	4134.9708464	2213.7088288	663.12302016	656.76797408	608.50895344	698.8113296	692.25884688	711.97190544
cg04555373	0.5879449	8.021708E-09	0.5927306	0.8044863	0.9071967	0.319091	0.3939815	0.4421739	0.4042676	0.4328571	0.4207455	0.4416969	6.3275232704E-05	4675.4589728	6345.7879344	7155.9675696	2516.989808	3107.726072	3487.8677232	3188.8628288	3414.3768048	3318.840504	3484.1051472
cg04612444	0.3488767	1.25743E-11	0.8464388	0.6423677	0.6028709	0.3185202	0.2100623	0.2326425	0.2213534	0.227724	0.2192232	0.2354917	9.91860784E-08	6676.7092544	5066.9964176	4755.4456592	2512.4873376	1656.9714224	1835.08404	1746.0356192	1796.286912	1729.2326016	1857.5585296
cg04920358	0.1937131	1.47075E-12	0.6262506	0.6804768	0.387184	0.7495355	0.1214691	0.1310472	0.1287148	0.1285992	0.1205788	0.1358075	1.1601276E-08	4939.8647328	5367.6009984	3054.107392	5912.336024	958.1482608	1033.7003136	1015.3023424	1014.3904896	951.1255744	1071.24956
cg04982401	0.2843133	5.875535E-10	0.8079182	0.7943964	0.4301695	0.1702837	0.1618913	0.2040875	0.1730124	0.1851389	0.1918076	0.1951966	4.634622008E-06	6372.8587616	6266.1988032	3393.177016	1343.1978256	1276.9985744	1609.8422	1364.7218112	1460.3756432	1512.9783488	1539.7107808
cg05317714	0.993916	4.564675E-10	0.9260196	0.9402711	0.5707069	0.2710419	0.8006349	0.7815819	0.8022701	0.8016479	0.7839375	0.8045726	3.60061564E-06	7304.4426048	7416.8584368	4501.7360272	2137.9785072	6315.4080912	6165.1180272	6328.3065488	6323.3986352	6183.699	6346.4686688
cg05568274	0.6480298	2.119423E-10	0.6262161	0.7005787	0.620311	0.5477358	0.4650544	0.5160654	0.4946662	0.4557003	0.5219113	0.5215594	1.6718008624E-06	4939.5925968	5526.1647856	4893.013168	4320.5399904	3668.3491072	4070.7238752	3901.9269856	3594.5639664	4116.8363344	4114.0605472
cg05578055	0.8147907	5.458336E-12	0.9863736	0.2535872	0.7729835	0.1880003	0.6505257	0.6864783	0.6773983	0.6677885	0.6554492	0.6813107	4.3055354368E-08	7780.5149568	2000.2958336	6097.293848	1482.9463664	5131.3467216	5414.9408304	5343.3177904	5267.515688	5170.1832896	5374.1788016
cg05619892	0.05408743	2.464244E-10	0.6016192	0.1169675	0.9508036	0.8612901	0.02700255	0.03304376	0.02791695	0.03263021	0.03204138	0.03355066	1.9437956672E-06	4745.5722496	922.63964	7499.9387968	6793.8563088	212.9961144	260.64917888	220.2089016	257.38709648	252.74240544	264.64760608
cg05836951	0.3029178	1.553171E-11	0.8532867	0.06251434	0.9104626	0.6146286	0.1855575	0.2163148	0.1980824	0.2069473	0.2031628	0.2147328	1.2251412848E-07	6730.7254896	493.11311392	7181.7289888	4848.1903968	1463.67756	1706.2911424	1562.4739712	1632.4003024	1602.5481664	1693.8123264
cg05893876	0.3281032	6.337713E-09	0.4937722	0.5623497	0.6290606	0.9689566	0.1790299	0.2051668	0.1972367	0.2036592	0.1909565	0.1951019	4.9991880144E-05	3894.8751136	4435.8144336	4962.0300128	7643.1296608	1412.1878512	1618.3557184	1555.8030896	1606.4637696	1506.264872	1538.9637872
cg05992875	2.176115E-10	9.976838E-10	0.4013351	0.3297969	0.5357471	0.219736	0.5471281	0.5570488	0.5450529	0.5458131	0.5235635	0.5386477	7.8697298144E-06	3165.7312688	2601.4379472	4225.9731248	1733.277568	4315.7464528	4394.0009344	4299.3772752	4305.3737328	4129.868888	4248.8530576
cg06458358	0.1132727	8.353883E-12	0.08654888	0.2460117	0.4643099	0.9727071	0.05937617	0.0577097	0.05394023	0.05397736	0.06275612	0.05940407	6.5895429104E-08	682.69756544	1940.5402896	3662.4764912	7672.7136048	468.35922896	455.2141136	425.48053424	425.77341568	495.02027456	468.57930416
cg06763054	0.2388956	2.602083E-10	0.1666568	0.02062106	0.1284143	0.4004036	0.1197224	0.1464978	0.142168	0.1512281	0.1345242	0.143801	2.0525230704E-06	1314.5888384	162.65892128	1012.9319984	3158.3835968	944.3702912	1155.5746464	1121.421184	1192.8872528	1061.1268896	1134.302288
cg06820905	0.2918397	4.252035E-09	0.2962815	0.3418498	0.9554285	0.7098796	0.198391	0.2165174	0.2002205	0.2148163	0.2047945	0.2130614	3.354005208E-05	2337.068472	2696.5112224	7536.420008	5599.5302848	1564.908208	1707.8892512	1579.339304	1694.4709744	1615.419016	1680.6283232
cg06822816	0.4363029	1.172089E-09	0.8548314	0.7452836	0.503962	0.2581919	0.3051125	0.3161888	0.2998763	0.3101527	0.3111798	0.3181918	9.245438032E-06	6742.9100832	5878.7970368	3975.252256	2036.6177072	2406.7274	2494.0972544	2365.4242544	2446.4844976	2454.5862624	2509.8969184
cg06943005	0.4217237	6.952068E-10	0.1791642	0.4689144	0.8127787	0.9022626	0.6046104	0.5941506	0.6115443	0.6168843	0.5884804	0.5934184	5.4837912384E-06	1413.2472096	3698.7967872	6411.1983856	7117.0473888	4769.1668352	4686.6599328	4823.8614384	4865.9833584	4641.9333952	4680.8843392
cg06945634	0.004652227	3.83145E-09	0.2712857	0.546637	0.4673877	0.9235275	0.3893167	0.4016427	0.361018	0.3683277	0.395655	0.3862389	3.02224776E-05	2139.9016016	4311.872656	3686.7541776	7284.78492	3070.9301296	3168.1576176	2847.709984	2905.3688976	3120.92664	3046.6524432
cg07486230	0.7970384	1.100106E-13	0.3911775	0.1659189	0.4885581	0.893042	0.8023679	0.8627108	0.8425099	0.855347	0.8349955	0.8488509	8.677636128E-10	3085.60812	1308.7682832	3853.7462928	7044.315296	6329.0779952	6805.0627904	6645.7180912	6746.977136	6586.444504	6695.7358992
cg07860213	0.7592467	1.629961E-11	0.427671	0.1056523	0.4150852	0.9666606	0.4271189	0.4515077	0.4491103	0.4971264	0.4518223	0.4790437	1.2857132368E-07	3373.468848	833.3853424	3274.1920576	7625.0188128	3369.1138832	3561.4927376	3542.5820464	3921.3330432	3563.9743024	3778.6967056
cg08000065	0.7114502	4.888229E-09	0.5443801	0.2962613	0.8494602	0.8391507	0.5430847	0.5559367	0.5391551	0.5542105	0.5312447	0.5551323	3.8558350352E-05	4294.0702288	2336.9091344	6700.5420576	6619.2207216	4283.8521136	4385.2286896	4252.8554288	4371.612424	4190.4581936	4378.8835824
cg08202494	0.8515314	6.037593E-08	0.7599977	0.3464575	0.9229898	0.9492119	0.8867693	0.9327684	0.9073128	0.9756023	0.907978	0.9263946	0.00047624533584	5994.8618576	2732.85676	7280.5435424	7487.3834672	6994.8362384	7357.6771392	7156.8833664	7695.5509424	7162.130464	7307.4006048
cg08283882	0.8471799	4.6701E-13	0.392694	0.1019703	0.8191777	0.8959718	0.6517737	0.7112125	0.6527097	0.6829147	0.6998	0.698142	3.68377488E-09	3097.570272	804.3417264	6461.6736976	7067.4255584	5141.1909456	5610.0442	5148.5741136	5386.8311536	5520.0224	5506.944096
cg08297140	0.6107451	1.245142E-08	0.4399815	0.8708743	0.5107085	0.5113653	0.9777043	0.9558147	0.9989164	0.9551883	0.9721781	0.9448785	9.821680096E-05	3470.574072	6869.4564784	4028.468648	4033.6494864	7712.1315184	7539.4663536	7879.4525632	7534.5253104	7668.5408528	7453.201608
cg08383399	0.8856917	3.153265E-09	0.7275921	0.538153	0.2674147	0.05864071	0.614593	0.6415102	0.6053229	0.6490771	0.64205	0.6498519	2.487295432E-05	5739.2464848	4244.950864	2109.3671536	462.55792048	4847.909584	5060.2324576	4774.7870352	5119.9201648	5064.4904	5126.0317872
cg08843039	0.1589698	1.923714E-09	0.3312882	0.4982769	0.3423465	0.4289403	0.07544615	0.08166007	0.08126196	0.08154866	0.07712237	0.07843435	1.5174256032E-05	2613.2013216	3930.4081872	2700.429192	3383.4810864	595.1192312	644.13463216	640.99434048	643.25583008	608.34125456	618.6901528
cg08919494	0.8420159	5.479368E-12	0.6798575	0.3485316	0.4274487	0.1639657	0.8698208	0.8738146	0.8639019	0.9620224	0.8547377	0.9085434	4.3221254784E-08	5362.71596	2749.2172608	3371.7153456	1293.3614416	6861.1464704	6892.6495648	6814.4581872	7588.4326912	6742.1709776	7166.5903392
cg09234518	0.9054597	9.040347E-12	0.9838357	0.1325822	0.7412409	0.8860909	0.9204317	0.9331184	0.9312697	0.8801729	0.9187568	0.9339867	7.1310257136E-08	7760.4960016	1045.8083936	5846.9082192	6989.4850192	7260.3652496	7360.4379392	7345.8553936	6942.8038352	7247.1536384	7367.2870896
cg09405790	0.4666731	1.48453E-08	0.5161678	0.2937535	0.7244068	0.8800278	0.819154	0.763608	0.7824968	0.8140217	0.7774137	0.7621214	0.0001170997264	4071.5316064	2317.127608	5714.1208384	6941.6592864	6461.486752	6023.339904	6172.3347584	6421.0031696	6132.2392656	6011.6136032
cg10003018	0.8269479	1.827402E-10	0.03775944	0.8290097	0.6456672	0.3081518	0.7622268	0.7197659	0.7472241	0.8195382	0.7164405	0.7656324	1.4414546976E-06	297.84646272	6539.2285136	5093.0228736	2430.7013984	6012.4449984	5677.5134192	5894.1037008	6464.5173216	5651.282664	6039.3083712
cg10303487	0.1448157	1.756278E-10	0.9710864	0.5379746	0.9605289	0.3402798	0.08966114	0.108884	0.09191226	0.09669274	0.102194	0.1101598	1.3853520864E-06	7659.9295232	4243.5436448	7576.6519632	2684.1270624	707.24707232	858.876992	725.00390688	762.71233312	806.106272	868.9405024
cg11071231	0.9829591	1.292052E-08	0.8346025	0.6597415	0.8282775	0.7923206	0.7142928	0.8044328	0.7537149	0.7808861	0.7654206	0.7960342	0.00010191706176	6583.34452	5204.040952	6533.45292	6249.8248928	5634.3416064	6345.3659264	5945.3031312	6159.6295568	6037.6376928	6279.1177696
cg11073558	0.407498	7.048684E-09	0.3641676	0.08367033	0.6822763	0.5622635	0.2560753	0.2930699	0.2685364	0.2864986	0.2738523	0.2776486	5.5600019392E-05	2872.5540288	659.99156304	5381.7954544	4435.134488	2019.9219664	2311.7353712	2118.2151232	2259.9009568	2160.1469424	2190.0921568
cg11231949	0.1030194	6.2697E-11	0.5592555	0.9773109	0.2164962	0.07906019	0.05965297	0.06586743	0.05840579	0.06197859	0.0630001	0.06415413	4.94553936E-07	4411.407384	7709.0283792	1707.7220256	623.62677872	470.54262736	519.56228784	460.70487152	488.88711792	496.9447888	506.04777744
cg11469098	0.9300263	4.716672E-09	0.8801167	0.6960757	0.5466894	0.4142288	0.6806003	0.7097337	0.6770705	0.706217	0.7062439	0.7182311	3.7205108736E-05	6942.3605296	5490.6451216	4312.2859872	3267.4367744	5368.5751664	5598.3794256	5340.732104	5570.639696	5570.8518832	5665.4069168
cg11548303	0.1364303	5.061414E-10	0.6618382	0.07526512	0.767372	0.7618551	0.06997277	0.07623209	0.06785428	0.07498414	0.07452241	0.07653442	3.9924433632E-06	5220.5797216	593.69126656	6053.030336	6009.5130288	551.94520976	601.31872592	535.23456064	591.47489632	587.83277008	603.70350496
cg11701471	0.2442936	5.018783E-10	0.5458983	0.2233426	0.228478	0.1614331	0.1678734	0.175113	0.1674753	0.1790567	0.173446	0.1791314	3.9588160304E-06	4306.0457904	1761.7264288	1802.234464	1273.3842928	1324.1853792	1381.291344	1321.0451664	1412.3992496	1368.142048	1412.9884832
cg11898212	0.660541	1.470556E-11	0.1385237	0.2398489	0.7808977	0.3757331	0.4157041	0.3719442	0.3761578	0.3573995	0.3875346	0.3728213	1.1599745728E-07	1092.6749456	1891.9281232	6159.7210576	2963.7826928	3279.0739408	2933.8958496	2967.1327264	2819.167256	3056.8729248	2940.8144144
cg12097222	0.1889817	2.762576E-10	0.775468	0.5332639	0.391732	0.2856679	0.1156371	0.1280436	0.1182992	0.1332198	0.1243708	0.1268099	2.1791199488E-06	6116.891584	4206.3856432	3089.982016	2253.3483952	912.1454448	1010.0079168	933.1440896	1050.8377824	981.0368704	1000.2764912
cg12173558	0.8695585	7.547637E-14	0.8413059	0.2931265	0.2046175	0.1544258	0.731957	0.7238163	0.7406728	0.762408	0.7489491	0.7454072	5.9535760656E-10	6636.2209392	2312.181832	1614.02284	1218.1107104	5773.676816	5709.4629744	5842.4270464	6013.874304	5907.7105008	5879.7719936
cg12174804	0.9825401	4.490787E-08	0.9751188	0.365016	0.4612694	0.7425766	0.6726207	0.7242761	0.7010611	0.6862125	0.6921446	0.7142346	0.00035423327856	7691.7370944	2879.246208	3638.4930272	5857.4442208	5305.6320816	5713.0898768	5529.9699568	5412.8442	5459.6366048	5633.8825248
cg12258042	0.5254674	9.947266E-09	0.8279717	0.4117864	0.3734337	0.4423818	0.3628055	0.3945016	0.368503	0.3906057	0.3834296	0.3942411	7.8464034208E-05	6531.0407696	3248.1711232	2945.6450256	3489.5076384	2861.809784	3111.8286208	2906.751664	3081.0977616	3024.4926848	3109.7737968
cg12470625	0.8738995	1.482994E-09	0.5885548	0.4539347	0.3696943	0.4135279	0.6805189	0.7342878	0.7093785	0.6332041	0.7394967	0.6842749	1.1697856672E-05	4642.5202624	3580.6369136	2916.1486384	3261.9080752	5367.9330832	5792.0621664	5595.577608	4994.7139408	5833.1499696	5397.5604112
cg12480843	0.1314731	1.620896E-08	0.8841204	0.4193446	0.6453972	0.9951384	0.3241968	0.3106731	0.3258123	0.3297206	0.3165607	0.3224613	0.00012785627648	6973.9417152	3307.7902048	5090.8931136	7849.6516992	2557.2643584	2450.5894128	2570.0074224	2600.8360928	2497.0308016	2543.5747344
cg12818557	0.07276548	8.123796E-11	0.3427108	0.06627442	0.9560088	0.5941269	0.03660203	0.04136772	0.03843753	0.04053373	0.03755533	0.0411232	6.4080502848E-07	2703.3027904	522.77262496	7540.9974144	4686.4729872	288.71681264	326.30857536	303.19523664	319.73006224	296.23644304	324.3798016
cg13272701	0.4471964	6.589395E-10	0.6546102	0.5550129	0.1980988	0.05403242	0.290929	0.3025323	0.2865649	0.3146286	0.3044043	0.3115168	5.197714776E-06	5163.5652576	4377.9417552	1562.6033344	426.20772896	2294.847952	2386.3747824	2260.4239312	2481.7903968	2401.1411184	2457.2445184
cg13407456	0.9047346	3.444809E-11	0.9324699	0.5007038	0.2977487	0.05538896	0.8271986	0.8545487	0.8252304	0.8341223	0.849809	0.8772174	2.7172653392E-07	7355.3225712	3949.5515744	2348.6417456	436.90811648	6524.9425568	6740.6801456	6509.4173952	6579.5567024	6703.293392	6919.4908512
cg13525837	0.2970609	3.832208E-10	0.6592994	0.4374678	0.8920893	0.5459878	0.2025834	0.1944341	0.1927393	0.1810668	0.1904146	0.1930029	3.0228456704E-06	5200.5536672	3450.7460064	7036.8003984	4306.7517664	1597.9778592	1533.6961808	1520.3275984	1428.2549184	1501.9903648	1522.4068752
cg13609667	0.6423354	8.655131E-08	0.673926	0.4035989	0.8930511	0.2689968	0.9984879	0.8969594	0.9502167	0.8943865	0.9376671	0.929364	0.00068271673328	5315.928288	3183.5881232	7044.3870768	2121.8467584	7876.0725552	7075.2157472	7495.3093296	7054.920712	7396.3180848	7330.823232
cg14017195	0.8561756	2.878339E-09	0.3164504	0.4203468	0.9340478	0.4858611	0.6273813	0.6853143	0.6621651	0.665841	0.6296352	0.6781695	2.2704338032E-05	2496.1607552	3315.6955584	7367.7690464	3832.4723568	4948.7836944	5405.7591984	5223.1583088	5252.153808	4966.5624576	5349.401016
cg14284469	0.2762411	3.586242E-09	0.7371456	0.5464218	0.624249	0.5287634	0.1523659	0.1701718	0.1678581	0.1846647	0.1591513	0.1711082	2.8288276896E-05	5814.6044928	4310.1751584	4924.076112	4170.8856992	1201.8622192	1342.3151584	1324.0646928	1456.6351536	1255.3854544	1349.7014816
cg14499577	0.4784815	3.081607E-09	0.7108017	0.9602985	0.4063152	0.9642129	0.3016044	0.3071433	0.294762	0.3242534	0.3171774	0.3142298	2.4307716016E-05	5606.8038096	7574.834568	3205.0142976	7605.7113552	2379.0555072	2422.7463504	2325.082656	2557.7108192	2501.8953312	2478.6446624
cg14644752	0.5679217	5.400213E-08	0.9354454	0.4722084	0.9716552	0.9141955	0.3608068	0.4130752	0.3798091	0.4207042	0.4052198	0.4144033	0.00042596880144	7378.7933152	3724.7798592	7664.4162176	7211.174104	2846.0440384	3258.3371776	2995.9341808	3318.5147296	3196.3737824	3268.8132304
cg14806103	0.5945252	1.163914E-07	0.3366154	0.2394073	0.1454124	0.03293313	0.9512039	0.9180553	0.9595349	0.9108345	0.9834316	0.967634	0.0009180953632	2655.2222752	1888.4447824	1147.0130112	259.77652944	7503.0963632	7241.6202064	7568.8112912	7184.662536	7757.3084608	7632.696992
cg14904305	0.9029486	8.949419E-10	0.5167416	0.5343366	0.4167565	0.6392513	0.7034562	0.7707747	0.7471036	0.6656615	0.7526777	0.7634042	7.0593017072E-06	4076.0577408	4214.8471008	3287.375272	5042.4142544	5548.8625056	6079.8708336	5893.1531968	5250.737912	5937.1216976	6021.7323296
cg14907769	0.873629	1.443071E-09	0.6309434	0.5296742	0.6488956	0.1963744	0.6100327	0.6250237	0.6236767	0.6569704	0.623825	0.6501435	1.1382944048E-05	4976.8815392	4178.0700896	5118.4884928	1549.0012672	4811.9379376	4930.1869456	4919.5618096	5182.1825152	4920.7316	5128.331928
cg15745900	0.3768801	2.446372E-09	0.5563666	0.1449383	0.9516786	0.6413081	0.2989833	0.3228712	0.3065768	0.2967077	0.306937	0.3124872	1.9296982336E-05	4388.6197408	1143.2733104	7506.8407968	5058.6382928	2358.3802704	2546.8080256	2418.2777984	2340.4303376	2421.119056	2464.8990336
cg15798873	1.596048E-09	2.041494E-11	0.8270032	0.982179	0.7186098	0.3428439	0.05717109	0.06980679	0.06325335	0.07422088	0.06029691	0.07158919	1.6103304672E-07	6523.4012416	7747.427952	5668.3941024	2704.3526832	450.96555792	550.63595952	498.9424248	585.45430144	475.62202608	564.69553072
cg16015276	0.2994615	4.784029E-11	0.3312469	0.03973603	0.7325537	0.817143	0.189774	0.2142755	0.1887804	0.1985236	0.2104603	0.2158329	3.7736420752E-07	2612.8755472	313.43780464	5778.3835856	6445.623984	1496.937312	1690.205144	1489.0997952	1565.9541568	1660.1108464	1702.4899152
cg16020747	0.7060115	6.792736E-10	0.5850261	0.964538	0.3207906	0.111478	0.5122614	0.516698	0.5177199	0.5415972	0.5121967	0.5317486	5.3581101568E-06	4614.6858768	7608.275744	2530.3962528	879.338464	4040.7179232	4075.713824	4083.7745712	4272.1187136	4040.2075696	4194.4329568
cg16420199	0.2404061	4.743008E-11	0.7571854	0.2248087	0.9746165	0.4438	0.1582176	0.1586007	0.1538487	0.1717779	0.1589142	0.1600319	3.7412847104E-07	5972.6784352	1773.2910256	7687.774952	3500.6944	1248.0204288	1251.0423216	1213.5585456	1354.9840752	1253.5152096	1262.3316272
cg16459364	0.6914407	2.777031E-11	0.5720298	0.03003472	0.6063398	0.5378113	0.4955985	0.5593495	0.5219581	0.5136709	0.5343306	0.5507504	2.1905220528E-07	4512.1710624	236.91387136	4782.8083424	4242.2555344	3909.280968	4412.148856	4117.2054928	4051.8360592	4214.7997728	4344.3191552
[truncated: 6,464 more rows]
