# Supplementary material for: The signature of HBV-related liver disease in peripheral blood mononuclear cell DNA methylation
Source: Clin Epigenetics. 2020 Jun 8;12:81. doi: 10.1186/s13148-020-00847-z (PMC7278209; doi:10.1186/s13148-020-00847-z)
Supplement: Supplementary file 3 — Additional file 3:. Supplementary table 3. Multifactorial ANOVA analysis of 7888 CpG sites [file 13148_2020_847_MOESM3_ESM.csv]

Supplementary table 3. Multifactorial ANOVA analysis of 7888 CpG sites.
	Sample_Group	Gender	Age	Smoking	Alcohol	Sample_Group:Gender	Sample_Group:Age	Gender:Age	Sample_Group:Smoking	Gender:Smoking	Age:Smoking	Sample_Group:Alcohol	Age:Alcohol	Smoking:Alcohol	Sample_Group:Gender:Age	Sample_Group:Age:Smoking	Sample_Group:Age:Alcohol	Sample_Group:Smoking:Alcohol	Age:Smoking:Alcohol	Sample_Group:Age:Smoking:Alcohol	V21	Sample_Group	Gender	Age	Smoking	Alcohol	Sample_Group:Gender	Sample_Group:Age	Gender:Age	Sample_Group:Smoking	Gender:Smoking	Age:Smoking	Sample_Group:Alcohol	Age:Alcohol	Smoking:Alcohol	Sample_Group:Gender:Age	Sample_Group:Age:Smoking	Sample_Group:Age:Alcohol	Sample_Group:Smoking:Alcohol	Age:Smoking:Alcohol	Sample_Group:Age:Smoking:Alcohol
cg00026222	1.468112E-11	0.38681	0.7894182	0.4364585	0.9307599	0.6280474	0.08109149	0.04003933	0.8216648	0.5779527	0.6614512	0.05532659	0.03157996	0.07522299	0.4605075	0.1863897	0.3243092	0.1016091	0.2815736	0.279579	NA	1.1580467456E-07	3051.15728	6226.9307616	3442.784648	7341.8340912	4954.0378912	639.64967312	315.83023504	6481.2919424	4558.8908976	5217.5270656	436.41614192	249.10272448	593.35894512	3632.48316	1470.2419536	2558.1509696	801.4925808	2221.0525568	2205.319152
cg00102714	3.74445E-11	0.7980549	0.9102736	0.2701093	0.6000125	0.6157377	0.9434355	0.607608	0.5700396	0.3683769	0.2159543	0.2526283	0.6313813	0.2805552	0.728362	0.5162186	0.2520917	0.2856526	0.959137	0.6970645	NA	2.95362216E-07	6295.0570512	7180.2381568	2130.6221584	4732.8986	4856.9389776	7441.819224	4792.811904	4496.4723648	2905.7569872	1703.4475184	1992.7320304	4980.3356944	2213.0194176	5745.319456	4071.9323168	1988.4993296	2253.2277088	7565.672656	5498.444776
cg00152008	4.164335E-11	0.5361764	0.03880304	0.6210535	0.4736973	0.8167468	0.2197255	0.7857506	0.8076857	0.9645054	0.1207998	0.9799965	0.09908125	0.3024597	0.7928161	0.008803676	0.7764984	0.8762706	0.8552981	0.9701331	NA	3.284827448E-07	4229.3594432	306.07837952	4898.870008	3736.5243024	6442.4987584	1733.194744	6198.0007328	6371.0248016	7608.0185952	952.8688224	7730.212392	781.5529	2385.8021136	6253.7333968	69.443396288	6125.0193792	6912.0224928	6746.5914128	7652.4098928
cg00297950	2.256417E-12	0.2574462	0.03021578	0.5209573	0.5351071	0.7238839	0.9373793	0.2490408	0.4420431	0.5510919	0.1811288	0.3417327	0.4818189	0.06547899	0.06133714	0.009785948	0.5172183	0.2594544	0.4700511	0.9587003	NA	1.7798617296E-08	2030.7356256	238.34207264	4109.3111824	4220.9248048	5709.9962032	7394.0479184	1964.4338304	3486.8359728	4347.0129072	1428.7439744	2695.5875376	3800.5874832	516.49827312	483.82736032	77.191557824	4079.8179504	2046.5763072	3707.7630768	7562.2279664
cg00309462	4.690293E-11	0.7573219	0.8937703	0.6400882	0.418213	0.1950398	0.8141858	0.8345814	0.5407353	0.058046	0.2442499	0.8376784	0.5038697	0.1817432	0.4788866	0.8661427	0.1934262	0.8450656	0.5773558	0.546517	NA	3.6997031184E-07	5973.7551472	7050.0601264	5049.0157216	3298.864144	1538.4739424	6422.2975904	6583.1780832	4265.3200464	457.866848	1926.6432112	6607.6072192	3974.5241936	1433.5903616	3777.4575008	6832.1336176	1525.7458656	6665.8774528	4554.1825504	4310.926096
cg00347677	6.773659E-11	0.648971	0.09393813	0.1913723	0.6988896	0.5757156	0.22455	0.5707672	0.9699543	0.4871463	0.6036541	0.08465374	0.1437225	0.06953786	0.3373432	0.1737362	0.256476	0.1108014	0.7136477	0.8972223	NA	5.3430622192E-07	5119.083248	740.98396944	1509.5447024	5512.8411648	4541.2446528	1771.2504	4502.2116736	7650.9995184	3842.6100144	4761.6235408	667.74870112	1133.68308	548.51463968	2660.9631616	1370.4311456	2023.082688	874.0014432	5629.2530576	7077.2895024
cg00503383	3.044672E-11	0.4893541	0.1981172	0.7387226	0.2076886	0.3814994	0.623867	0.8237782	0.7429803	0.8506762	0.05280445	0.7731529	0.2125261	0.4643735	0.4890997	0.0391713	0.7500896	0.5281513	0.2772004	0.9319306	NA	2.4016372736E-07	3860.0251408	1562.7484736	5827.0438688	1638.2476768	3009.2672672	4921.062896	6497.9624416	5860.6286064	6710.1338656	416.5215016	6098.6300752	1676.4058768	3662.978168	3858.0184336	308.9832144	5916.7067648	4166.0574544	2186.5567552	7351.0685728
cg00563824	2.939569E-11	0.4088686	0.2742799	0.9248871	0.08514545	0.5170228	0.8009462	0.1798591	0.536185	0.05940469	0.01343913	0.9239797	0.877149	0.206901	0.6329756	0.09945842	0.9087437	0.3924862	0.1502243	0.8037391	NA	2.3187320272E-07	3225.1555168	2163.5198512	7295.5094448	671.6273096	4078.2758464	6317.8636256	1418.7285808	4229.42728	468.58419472	106.00785744	7288.3518736	6918.951312	1632.035088	4992.9115328	784.52801696	7168.1703056	3095.9311456	1184.9692784	6339.8940208
cg00583861	4.412356E-12	0.9715382	0.6162974	0.3863485	0.006539448	0.8874539	0.8967901	0.120871	0.3418991	0.6744226	0.01469242	0.5930342	0.04061414	0.1687052	0.5435058	0.002777023	0.126648	0.6669245	0.6449219	0.6617171	NA	3.4804664128E-08	7663.4933216	4861.3538912	3047.516968	51.583165824	7000.2363632	7073.8803088	953.430448	2696.9001008	5319.8454688	115.89380896	4677.8537696	320.36433632	1330.7466176	4287.1737504	21.905157424	998.999424	5260.700456	5087.1439472	5219.6244848
cg00959118	2.015835E-09	0.9931391	0.6234565	0.5415335	0.9915061	0.5143505	0.8591037	0.2213624	0.7227481	0.9111504	0.8593772	0.3233858	0.2074693	0.1324537	0.2821448	0.8318977	0.5806515	0.09959613	0.8683163	0.3147234	NA	1.590090648E-05	7833.8812208	4917.824872	4271.616248	7821.0001168	4057.196744	6776.6099856	1746.1066112	5701.0370128	7187.1543552	6778.7673536	2550.8671904	1636.5178384	1044.7947856	2225.5581824	6562.0090576	4580.179032	785.61427344	6849.2789744	2482.5381792
cg00960509	1.064355E-09	0.8912451	0.1457544	0.7890422	0.8371982	0.5553678	0.4917976	0.6769803	0.4576326	0.6499074	0.1979515	0.0203548	0.07288517	0.7728048	0.952688	0.6544469	0.8307708	0.5242991	0.8211357	0.4461151	NA	8.39563224E-06	7030.1413488	1149.7107072	6223.9648736	6603.8194016	4380.7412064	3879.2994688	5340.0206064	3609.8059488	5126.4695712	1561.441432	160.5586624	574.91822096	6095.8842624	7514.802944	5162.2771472	6553.1200704	4135.6713008	6477.1184016	3518.9559088
cg00973653	2.291629E-10	0.3659261	0.9328174	0.720339	0.1495562	0.2626798	0.8806265	0.679685	0.675855	0.6884615	0.1905359	0.2746098	0.1842695	0.10049	0.2162891	0.2386325	0.08865965	0.7618551	0.2709841	0.9707178	NA	1.8076369552E-06	2886.4250768	7358.0636512	5682.034032	1179.6993056	2072.0182624	6946.381832	5361.35528	5331.14424	5430.584312	1502.9471792	2166.1221024	1453.517816	792.66512	1706.0884208	1882.33316	699.3473192	6009.5130288	2137.5225808	7657.0220064
cg01439876	4.392637E-12	0.4503218	0.4026878	0.4423972	0.03674503	0.8401929	0.9623444	0.2227106	0.1115505	0.8681913	0.09473253	0.01557845	0.0131964	0.3724386	0.1471273	0.09299447	0.2173329	0.4799137	0.6294062	0.07711282	NA	3.4649120656E-08	3552.1383584	3176.4013664	3489.6291136	289.84479664	6627.4415952	7590.9726272	1756.7412128	879.910344	6848.2929744	747.25019664	122.8828136	104.0932032	2937.7956768	1160.5401424	733.54037936	1714.3219152	3785.5592656	4964.7561056	608.26592416
cg01535698	1.027223E-10	0.9863837	0.444472	0.928074	0.4868612	0.4447132	0.6216896	0.4665222	0.7505938	0.0940744	0.02258819	0.1522725	0.3166026	0.2457369	0.09915259	0.02104572	0.5218626	0.7407661	0.6910963	0.4685686	NA	8.102735024E-07	7780.5946256	3505.995136	7320.647712	3840.3611456	3507.8977216	4903.8875648	3679.9271136	5920.6838944	742.0588672	178.17564272	1201.12548	2497.3613088	1938.3726672	782.11562992	166.00863936	4116.4521888	5843.1629968	5451.3676144	3696.0691168
cg01826367	1.479742E-13	0.6098045	0.1398261	0.7838514	0.9653323	0.6514069	0.5992505	0.05263625	0.9314157	0.7785431	0.4933285	0.1599478	0.929445	0.6014279	0.1711903	0.3740242	0.9988222	0.003855194	0.6281617	0.1914337	NA	1.1672204896E-09	4810.137896	1102.9482768	6183.0198432	7614.5411824	5138.2976272	4726.887944	415.19474	7347.0070416	6141.1479728	3891.375208	1261.6682464	7331.46216	4744.0632752	1350.3490864	2950.3028896	7878.7095136	30.409770272	4954.9394896	1510.0290256
cg02265318	3.493281E-10	0.6818697	0.8047555	0.6358921	0.1253347	0.9023354	0.8576094	0.8545484	0.5733627	0.325421	0.02806658	0.8883054	0.283944	0.3348682	0.7823417	0.1415095	0.141912	0.7135514	0.4609302	0.6302354	NA	2.7555000528E-06	5378.5881936	6347.911384	5015.9168848	988.6401136	7117.6216352	6764.8229472	6740.6777792	4522.6849776	2566.920848	221.38918304	7006.9529952	2239.750272	2641.4403616	6171.1113296	1116.226936	1119.401856	5628.4934432	3635.8174176	4971.2968352
cg02287630	1.234181E-09	0.4808392	0.6264717	0.7925901	0.2429088	0.8683489	0.347665	0.7280383	0.2817939	0.9580916	0.6227336	0.5829491	0.7489667	0.6540317	0.3169989	0.9332638	0.6132469	0.3856927	0.7119593	0.3096531	NA	9.735219728E-06	3792.8596096	4941.6087696	6251.9507088	1916.0646144	6849.5361232	2742.38152	5742.7661104	2222.7902832	7557.4265408	4912.1226368	4598.3025008	5907.8493296	5159.0020496	2500.4873232	7361.5848544	4837.2915472	3042.3440176	5615.9349584	2442.5436528
cg02356786	2.208734E-11	0.1145845	0.792987	0.721843	0.2690206	0.412021	0.8125025	0.239514	0.8948851	0.9226294	0.1858448	0.9501042	0.701634	0.9949249	0.2566608	0.1789202	0.3900397	0.1174388	0.4260585	0.1305619	NA	1.7422493792E-07	903.842536	6255.081456	5693.897584	2122.0344928	3250.021648	6409.01972	1889.286432	7058.8536688	7277.7007072	1465.9437824	7494.4219296	5534.488992	7847.9676112	2024.5403904	1411.3225376	3076.6331536	926.3572544	3360.749448	1029.8722672
cg02574509	8.069461E-12	0.6016385	0.8080378	0.5679301	0.1815583	0.8471697	0.3378021	0.9224233	0.4749419	0.06900668	0.005962075	0.8351476	0.8261001	0.1677174	0.572413	0.005302448	0.8757451	0.6426173	0.08529247	0.8007604	NA	6.3651908368E-08	4745.724488	6373.8021664	4479.8326288	1432.1318704	6682.4745936	2664.5829648	7276.0749904	3746.3417072	544.32469184	47.0288476	6587.6442688	6516.2775888	1322.9548512	4515.193744	41.825709824	6907.8773488	5068.9652624	672.78700336	6316.3980352
cg02582387	3.543168E-10	0.453337	0.4035229	0.9036812	0.08933128	0.957047	0.7505238	0.9311045	0.09084726	0.3691297	0.1775467	0.8190302	0.5162394	0.07508329	0.8164109	0.02493893	0.794209	0.8941213	0.7168936	0.3245187	NA	2.7948509184E-06	3575.922256	3182.9886352	7128.2373056	704.64513664	7549.186736	5920.1317344	7344.552296	716.60318688	2911.6950736	1400.4883696	6460.5102176	4072.0963872	592.25699152	6439.8491792	196.71827984	6264.720592	7052.8288144	5654.8567168	2559.8035056
cg02892286	6.399116E-13	0.6162515	0.3040729	0.934604	0.6650598	0.7561682	0.5570918	0.5827231	0.3237329	0.4058136	0.2252862	0.4900625	0.1857065	0.5453248	0.9250882	0.0480883	0.3765723	0.8581225	0.8162745	0.6201562	NA	5.0476227008E-09	4860.991832	2398.5270352	7372.156352	5245.9917024	5964.6547616	4394.3401184	4596.5198128	2553.6051152	3201.0576768	1777.0575456	3865.613	1464.852872	4301.5220224	7297.0957216	379.3205104	2970.4023024	6768.87028	6438.773256	4891.7921056
cg03142956	1.416032E-10	0.5960472	0.7799111	0.3369481	0.8550422	0.8262804	0.8455494	0.4519658	0.3660544	0.1216368	0.6377302	0.1240184	0.2611503	0.2652636	0.8030873	0.06116298	0.8925398	0.4689136	0.6909211	0.9727047	NA	1.1169660416E-06	4701.6203136	6151.9387568	2657.8466128	6744.5728736	6517.6997952	6669.6936672	3565.1062304	2887.4371072	959.4710784	5030.4158176	978.2571392	2059.9535664	2092.3992768	6334.7526224	482.45358624	7040.3539424	3698.7904768	5449.9856368	7672.6946736
cg03732087	2.450136E-10	0.4008292	0.02872643	0.2678066	0.401464	0.7202572	0.9228017	0.858257	0.3364268	0.618202	0.5766423	0.6904376	0.05126708	0.8953376	0.2238802	0.3157772	0.4307867	0.6098523	0.8407209	0.1362975	NA	1.9326672768E-06	3161.7407296	226.59407984	2112.4584608	3166.748032	5681.3887936	7279.0598096	6769.931216	2653.7345984	4876.377376	4548.5544624	5446.1717888	404.39472704	7062.4229888	1765.9670176	2490.8505536	3398.0454896	4810.5149424	6631.6064592	1075.11468
cg03745431	7.32935E-10	0.5491759	0.4234694	0.973112	0.02114469	0.1875086	0.9041263	0.5022381	0.5978359	0.7107333	0.3735456	0.3811957	0.4358666	0.05876337	0.6143803	0.1537794	0.6813505	0.2769294	0.3058264	0.986798	NA	5.78139128E-06	4331.8994992	3340.3266272	7675.907456	166.78931472	1479.0678368	7131.7482544	3961.6541328	4715.7295792	5606.2642704	2946.5276928	3006.8716816	3438.1157408	463.52546256	4846.2318064	1213.0119072	5374.492744	2184.4191072	2412.3586432	7783.862624
cg03936663	8.862134E-12	0.6678503	0.8966274	0.617029	0.124324	0.840967	0.6704503	0.6871112	0.8883984	0.2835799	0.04165794	0.4001351	0.2625601	0.4010792	0.9731841	0.186361	0.05452293	0.5038088	0.8316002	0.5886076	NA	6.9904512992E-08	5268.0031664	7072.5969312	4867.124752	980.667712	6633.547696	5288.5119664	5419.9331456	7007.6865792	2236.8782512	328.59783072	3156.2656688	2071.0740688	3163.7127296	7676.4761808	1470.015568	430.07687184	3974.0438144	6559.6623776	4642.9367488
cg04093381	1.219345E-11	0.4615119	0.003604612	0.2484007	0.4699125	0.2643687	0.889527	0.9440358	0.1789921	0.1691132	0.6656898	0.2680791	0.5490738	0.007373972	0.05905188	0.4104218	0.2554249	0.1936705	0.6839898	0.5887314	NA	9.61819336E-08	3640.4058672	28.433179456	1959.3847216	3706.6698	2085.3403056	7016.588976	7446.5543904	1411.8896848	1333.9649216	5250.9611424	2114.6079408	4331.0941344	58.165891136	465.80122944	3237.4071584	2014.7916112	1527.672904	5395.3115424	4643.9132832
cg04094653	2.048371E-09	0.7946849	0.1180839	0.866323	0.4893939	0.7520817	0.9719508	0.06943856	0.7849336	0.6967592	0.4546749	0.8970787	0.2874565	0.2318755	0.3238835	0.1961793	0.3163231	0.924014	0.3841964	0.6939467	NA	1.6157550448E-05	6268.4744912	931.4458032	6833.555824	3860.3390832	5932.4204496	7666.7479104	547.73136128	6191.5562368	5496.0365696	3586.4756112	7076.1567856	2267.456872	1829.033944	2554.793048	1547.4623184	2495.1566128	7288.622432	3030.5412032	5473.8515696
cg04241652	1.730546E-11	0.1151538	0.1764218	0.1115794	0.3948626	0.7899539	0.1980268	0.5423504	0.9844929	0.7369799	0.09849709	0.6662999	0.1567322	0.2791541	0.189587	0.01657756	0.9280593	0.4376821	0.356518	0.6456638	NA	1.3650546848E-07	908.3331744	1391.6151584	880.1383072	3114.6761888	6231.1563632	1562.0353984	4278.0599552	7765.6799952	5813.2974512	776.94504592	5255.7736112	1236.3035936	2201.9675408	1495.462256	130.76379328	7320.5317584	3452.4364048	2812.213984	5092.9960544
cg04258380	6.703645E-10	0.4018918	0.2134387	0.1932485	0.9990451	0.3115069	0.7488583	0.8958244	0.7272645	0.2653545	0.7423441	0.0916903	0.06466913	0.8616805	0.260798	0.08070701	0.7480275	0.9606647	0.2418989	0.5372139	NA	5.287835176E-06	3170.1225184	1683.6044656	1524.344168	7880.4677488	2457.1664272	5906.9942704	7066.2628672	5736.662376	2093.116296	5855.6102608	723.2530864	510.11009744	6796.935784	2057.174624	636.61689488	5900.44092	7577.7231536	1908.0985232	4237.5432432
cg04510788	3.981019E-10	0.7285203	0.07934618	0.6483314	0.7765414	0.5944236	0.8244828	0.4337706	0.5820863	0.09459785	0.7093127	0.7134491	0.1903968	0.8119338	0.9491881	0.04305596	0.4368909	0.3928937	0.9278532	0.3567365	NA	3.1402277872E-06	5746.5681264	625.88266784	5114.0380832	6125.3585632	4688.8133568	6503.5203264	3421.5824928	4591.4967344	746.1878408	5595.0585776	5627.6865008	1501.8499584	6404.5338144	7487.1957328	339.62541248	3446.1954192	3099.1455056	7318.9060416	2813.937512
cg04600984	1.470553E-10	0.6819721	0.6909385	0.8970262	0.3702488	0.9321603	0.5396538	0.4744399	0.1262119	0.741078	0.9242047	0.396309	0.5225833	0.203079	0.8022199	0.05843847	0.5303628	0.916876	0.9667482	0.6651371	NA	1.1599722064E-06	5379.3959248	5450.122888	7075.7426656	2920.5225344	7352.8804464	4256.7891744	3742.3819312	995.5594672	5845.623264	7290.1266736	3126.085392	4122.1370704	1601.887152	6327.9105712	460.96265136	4183.5017664	7232.317888	7625.7098016	5246.6014448
cg04912843	1.385135E-09	0.4301802	0.105856	0.2906934	0.9568141	0.5907488	0.6482474	0.5691337	0.6581853	0.2897894	0.06606847	0.7678651	0.2137638	0.7132004	0.6474405	0.1317371	0.608265	0.3051661	0.8061885	0.7445221	NA	1.092594488E-05	3393.2614176	834.992128	2292.9895392	7547.3496208	4659.8265344	5113.3754912	4489.3266256	5191.7656464	2285.8587872	521.14809136	6056.9199088	1686.1688544	5625.7247552	5107.010664	1039.1422448	4797.99432	2407.1501968	6359.214888	5872.7903248
cg04998420	2.140683E-10	0.06361787	0.7802119	0.8728207	0.7481506	0.9833756	0.541264	0.8177201	0.5433571	0.4390511	0.7988179	0.02438967	0.07188192	0.05028803	0.6897544	0.6083029	0.8874827	0.8020969	0.5510423	0.8084575	NA	1.6885707504E-06	501.81775856	6154.3114672	6884.8096816	5901.4119328	7756.8667328	4269.490432	6450.1761488	4286.0008048	3463.2350768	6301.0755952	192.38571696	567.00458496	396.67198064	5440.7827072	4798.2932752	7000.4635376	6326.9403472	4346.6216624	6377.11276
cg05262634	3.221385E-11	0.4468336	0.3282166	0.5494734	0.0280268	0.309563	0.3641731	0.5290203	0.3436928	0.07427706	0.5082953	0.9428669	0.6888673	0.3053215	0.9157128	0.08996709	0.6913783	0.4285464	0.5293607	0.3120861	NA	2.541028488E-07	3524.6234368	2588.9725408	4334.2461792	221.0753984	2441.832944	2872.5974128	4172.9121264	2711.0488064	585.89744928	4009.4333264	7437.3341072	5433.7852624	2408.375992	7223.1425664	709.66040592	5453.5920304	3380.3740032	4175.5972016	2461.7351568
cg05369582	1.083165E-10	0.7497076	0.2014809	0.6797367	0.1413858	0.6324295	0.6632677	0.986927	0.2975512	0.09673657	0.6165801	0.5384805	0.1906715	0.1407651	0.6412369	0.7249562	0.8853006	0.7219155	0.5099966	0.2442578	NA	8.54400552E-07	5913.6935488	1589.2813392	5361.7630896	1115.2511904	4988.603896	5231.8556176	7784.880176	2347.0838656	763.05806416	4863.5838288	4247.534184	1504.016792	1110.3551088	5058.0766672	5718.4545056	6983.2511328	5694.469464	4022.8531808	1926.7055264
cg05387519	8.821514E-12	0.07847535	0.5030109	0.5505673	0.1857184	0.3346704	0.6456319	0.6255033	0.3083074	0.2206424	0.02135872	0.8761751	0.4879305	0.4296637	0.3964822	0.01263945	0.5285997	0.7777547	0.7100917	0.7639595	NA	6.9584102432E-08	619.0135608	3967.7499792	4342.8748624	1464.9467392	2639.8801152	5092.7444272	4933.9700304	2431.9287712	1740.4272512	168.47758336	6911.2691888	3848.795784	3389.1872656	3127.4515936	99.6999816	4169.5944336	6134.9290736	5601.2033296	6026.112536
cg05697849	5.102637E-10	0.2095144	0.5762075	0.2627787	0.835275	0.3701417	0.2674471	0.8750669	0.1353634	0.2893091	0.09751764	0.2783611	0.7892203	0.9695898	0.1224277	0.1525011	0.5412213	0.9362382	0.6522039	0.6167258	NA	4.0249600656E-06	1652.6495872	4545.12476	2072.7983856	6588.6492	2919.6777296	2109.6227248	6902.5277072	1067.7464992	2282.0701808	769.21914432	2195.7123568	6225.3697264	7648.1243424	965.7096976	1202.9286768	4269.1536144	7385.0469216	5144.5843632	4864.7331104
cg06206174	9.336643E-12	0.8225922	0.1984726	0.6178827	0.3795445	0.6107886	0.6521098	0.453483	0.8571964	0.2920492	0.2490923	0.3304562	0.08560767	0.1998982	0.659775	0.06654999	0.2069786	0.4082072	0.8413854	0.7989517	NA	7.3647439984E-08	6488.6072736	1565.5518688	4873.8587376	2993.847016	4817.9004768	5143.8421024	3577.073904	6761.5652032	2303.6840896	1964.8400624	2606.6385056	675.27330096	1576.7970016	5204.3052	524.94632112	1632.6471968	3219.9383936	6636.8480352	6302.1310096
cg06515144	2.257299E-13	0.3681317	0.1418867	0.09420302	0.4395251	0.8247709	0.07496212	0.3134411	0.4545171	0.2781049	0.01011332	0.9830337	0.8133799	0.06226288	0.9777633	0.002997048	0.6793271	0.2553312	0.9226638	0.7732913	NA	1.7805574512E-09	2903.8228496	1119.2022896	743.07342176	3466.9739888	6505.7928592	591.30120256	2472.4233968	3585.2308848	2193.6914512	79.77386816	7754.1698256	6415.9406512	491.12959744	7712.5969104	23.640714624	5358.5321648	2014.0525056	7277.9720544	6099.7217744
cg06800235	2.136387E-11	0.3774905	0.7054612	0.7307361	0.1195854	0.6232665	0.9486245	0.1367841	0.5722828	0.9178637	0.08110892	0.2915868	0.4878761	0.2989399	0.6462337	0.08565534	0.174314	0.3587991	0.8344858	0.8272902	NA	1.6851820656E-07	2977.645064	5564.6779456	5764.0463568	943.2896352	4916.326152	7482.750056	1078.9529808	4514.1667264	7240.1088656	639.78716096	2300.0366784	3848.3666768	2358.0379312	5097.4914256	675.64932192	1374.988832	2830.2073008	6582.4239904	6525.6650976
cg06936155	3.377775E-10	0.9208856	0.09406214	0.3588261	0.6043682	0.9711388	0.8106219	0.5587566	0.79543	0.5165036	0.3406324	0.4297574	0.5628926	0.07658133	0.7525116	0.004225542	0.3682735	0.307397	0.7677606	0.8388322	NA	2.66438892E-06	7263.9456128	741.96216032	2830.4202768	4767.2563616	7660.3428544	6394.1855472	4407.4720608	6274.35184	4074.1803968	2686.9083712	3389.9263712	4440.0968288	604.07353104	5935.8115008	33.331075296	2904.941368	2424.747536	6056.0956128	6616.7083936
cg06940705	3.154333E-09	0.3228466	0.3938346	0.7553742	0.6534037	0.8457396	0.8518016	0.7861611	0.8246726	0.4178458	0.666538	0.4626425	0.06445298	0.899615	0.6724495	0.18696	0.09324854	0.6721448	0.8519468	0.7414916	NA	2.4881378704E-05	2546.6139808	3106.5673248	5958.3916896	5154.0483856	6671.1939648	6719.0110208	6201.2387568	6505.0174688	3295.9676704	5257.651744	3649.32404	508.40510624	7096.16312	5304.281656	1474.74048	735.54448352	5301.8781824	6720.1563584	5848.8857408
cg06960784	3.099369E-11	0.7970882	0.5024319	0.9025598	0.1120771	0.6374546	0.6903925	0.9293373	0.7382548	0.5437662	0.01302054	0.9351713	0.4479021	0.3224	0.8149659	0.06733276	0.6688219	0.3544543	0.1978497	0.8890638	NA	2.4447822672E-07	6287.4317216	3963.1828272	7119.3917024	884.0641648	5028.2418848	5445.81604	7330.6126224	5823.3538624	4289.2277856	102.70601952	7376.6312144	3533.0517648	2543.0912	6428.4510192	531.12081088	5275.6671472	2795.9355184	1560.6384336	7012.9352544
cg07091412	2.438627E-10	0.6093767	0.5311951	0.4706986	0.2394059	0.4646327	0.571135	0.6716204	0.90734	0.6576187	0.3479405	0.5583462	0.2999827	0.01654411	0.9673759	0.08535488	0.2382559	0.2738342	0.4089125	0.3927314	NA	1.9235889776E-06	4806.7634096	4190.0669488	3712.8705568	1888.4337392	3665.0227376	4505.11288	5297.7417152	7157.09792	5187.2963056	2744.554664	4404.2348256	2366.2635376	130.49993968	7630.6610992	673.27929344	1879.3625392	2160.0041696	3225.5018	3097.8652832
cg07167423	2.967222E-11	0.7695334	0.9683306	0.1463942	0.5786004	0.2749399	0.1101805	0.3294136	0.9816452	0.6852634	0.6300825	0.2987117	0.006079287	0.06501623	0.3959039	0.02771887	0.5301322	0.6414158	0.4907959	0.5517409	NA	2.3405447136E-07	6070.0794592	7638.1917728	1154.7574496	4563.9999552	2168.7259312	869.103784	2598.4144768	7743.2173376	5405.3576992	4970.09076	2356.2378896	47.953415856	512.84802224	3122.8899632	218.64644656	4181.6827936	5059.4878304	3871.3980592	4352.1322192
cg07230107	4.335949E-10	0.4385988	0.05586924	0.7529716	0.7345815	0.8317649	0.8105973	0.6257692	0.2656668	0.4393715	0.2733088	0.5685523	0.2267881	0.1644762	0.8422564	0.06579697	0.7686177	0.8978989	0.8276995	0.9427391	NA	3.4201965712E-06	3459.6673344	440.69656512	5939.4399808	5794.378872	6560.9615312	6393.9915024	4936.0674496	2095.5797184	3465.762392	2155.8598144	4484.7405424	1788.9045328	1297.3882656	6643.7184832	519.00649936	6062.8564176	7082.6265232	6528.893656	7436.3260208
cg07346648	3.627948E-14	0.1462296	0.155168	0.5184819	0.8593438	0.9748978	0.779789	0.0768332	0.80941	0.02113963	0.2920081	0.8275272	0.4576534	0.2964657	0.1657452	0.001056647	0.7692288	0.3843875	0.04835289	0.879255	NA	2.8617253824E-10	1153.4590848	1223.965184	4089.7852272	6778.5038944	7689.9938464	6150.975632	606.0602816	6384.62608	166.74940144	2303.3598928	6527.5345536	3609.9700192	2338.5214416	1307.3981376	8.334831536	6067.6767744	3032.0486	381.40759632	6935.56344
cg07480647	8.06678E-10	0.8565423	0.7802172	0.5784692	0.782043	0.8862271	0.9653611	0.5383018	0.4081509	0.273956	0.1567971	0.271561	0.9324171	0.4462087	0.2791767	0.1742073	0.7141701	0.4359971	0.8632902	0.9552058	NA	6.363076064E-06	6756.4056624	6154.3532736	4562.9650496	6168.755184	6990.5593648	7614.7683568	4246.1245984	3219.4942992	2160.964928	1236.8155248	2142.073168	7354.9060848	3519.6942256	2202.1458096	1374.1471824	5633.3737488	3439.1451248	6809.6330976	7534.6633504
cg07499546	1.079369E-09	0.2550842	0.1789436	0.2829823	0.5202526	0.6015185	0.1259957	0.8258787	0.774093	0.1405411	0.6013859	0.7557663	0.35889	0.9711722	0.8095306	0.6905126	0.7173114	0.1773198	0.7487029	0.846357	NA	8.514062672E-06	2012.1041696	1411.5071168	2232.1643824	4103.7525088	4744.777928	993.8540816	6514.5311856	6106.045584	1108.5881968	4743.7319792	5961.4845744	2830.92432	7660.6063136	6385.5773728	5446.7633888	5658.1523232	1398.6985824	5905.7684752	6676.064016
cg07536847	1.192963E-10	0.9914014	0.2555007	0.876947	0.1796023	0.8765519	0.8410442	0.1438095	0.8957253	0.3061098	0.725964	0.1990166	0.2858091	0.3193142	0.6451142	0.05226345	0.3471763	0.8744577	0.4208467	0.9556692	NA	9.410092144E-07	7820.1742432	2015.3895216	6917.357936	1416.7029424	6914.2413872	6634.1566496	1134.369336	7065.4811664	2414.5941024	5726.404032	1569.8429408	2254.4621808	2518.7504096	5088.6608096	412.2540936	2738.5266544	6897.7223376	3319.6387696	7538.3186496
cg07789132	2.180218E-12	0.9993168	0.2868417	0.7219217	0.130252	0.8041097	0.5584638	0.8724913	0.9840379	0.7370386	0.1953642	0.5184066	0.3859503	0.1186784	0.7646518	0.003902083	0.2845988	0.7099395	0.6204119	0.8553869	NA	1.7197559584E-08	7882.6109184	2262.6073296	5694.5183696	1027.427776	6342.8173136	4405.1624544	6882.2113744	7762.0909552	5813.7604768	1541.0328096	4089.1912608	3044.3759664	936.1352192	6031.5733984	30.779630704	2244.9153344	5600.002776	4893.8090672	6747.2918672
cg07798137	6.513285E-10	0.4278289	0.3196258	0.09619758	0.874469	0.8895577	0.1697813	0.4896337	0.7202313	0.6098004	0.5310866	0.7678222	0.4158657	0.4561799	0.7963197	0.1643076	0.4322676	0.08559372	0.5192387	0.8512293	NA	5.137679208E-06	3374.7143632	2521.2083104	758.80651104	6897.811472	7016.8311376	1339.2348944	3862.2306256	5681.1844944	4810.1055552	4189.2111008	6056.5815136	3280.3486416	3598.3470512	6281.3697936	1296.0583488	3409.7268288	675.16326336	4095.7548656	6714.4967184
cg08039585	3.219547E-12	0.1137849	0.870054	0.6041682	0.5701456	0.22869	0.3577984	0.9354439	0.7334275	0.1816018	0.3079363	0.4481185	0.4810599	0.273226	0.1427391	0.1603502	0.9010494	0.3382325	0.8699053	0.1998127	NA	2.5395786736E-08	897.5352912	6862.985952	4765.6787616	4497.3084928	1803.90672	2822.3137792	7378.7814832	5785.27612	1432.4749984	2429.0015344	3534.758728	3794.6004912	2155.206688	1125.9260208	1264.8423776	7107.4776672	2667.97796	6861.8130064	1576.1225776
cg08163163	1.979999E-12	0.09325167	0.4130742	0.672109	0.1885284	0.6785339	0.1838262	0.5383095	0.4429045	0.1417403	0.01265573	0.172111	0.3333367	0.7334461	0.255623	0.7448194	0.6692831	0.1652222	0.6759607	0.8350158	NA	1.5618232112E-08	735.56917296	3258.3292896	5301.595792	1487.1120192	5352.2754032	1450.0210656	4246.185336	3493.630696	1118.0474864	99.82839824	1357.611568	2629.3598896	5785.4228368	2016.354224	5875.1354272	5279.3050928	1303.2727136	5331.9780016	6586.6046304
cg08258582	1.251944E-10	0.6683369	0.4522113	0.4187772	0.1834047	0.3471437	0.4710885	0.6352438	0.9139855	0.4057763	0.2825924	0.9222471	0.6204464	0.8810722	0.6659972	0.1137553	0.4747172	0.4758168	0.2056451	0.5486644	NA	9.875334272E-07	5271.8414672	3567.0427344	3303.3145536	1446.6962736	2738.2695056	3715.946088	5010.8030944	7209.517624	3200.7634544	2229.0888512	7274.6851248	4894.0812032	6949.8975136	5253.3859136	897.3018064	3744.5692736	3753.2429184	1622.1285488	4327.8647872
cg08272731	9.700137E-12	0.5826686	0.09989183	0.5716586	0.356269	0.4120452	0.6711824	0.7543176	0.5942712	0.2412912	0.2323723	0.7527897	0.1064316	0.4685767	0.3163457	0.05553071	0.2025445	0.5665636	0.8532577	0.7876664	NA	7.6514680656E-08	4596.0899168	787.94675504	4509.2430368	2810.249872	3250.2125376	5294.2867712	5950.0572288	4687.6112256	1903.3049856	1832.9527024	5938.0051536	839.5324608	3696.1330096	2495.3348816	438.02624048	1597.671016	4469.0536768	6730.4967376	6213.1125632
cg08473553	9.043855E-10	0.3697122	0.1579996	0.2297465	0.4168616	0.7233858	0.3457103	0.3751413	0.6591899	0.9730536	0.6711411	0.4912798	0.8831167	0.5215838	0.4161249	0.7403056	0.7632697	0.3606019	0.7554798	0.5039883	NA	7.133792824E-06	2916.2898336	1246.3008448	1812.240392	3288.2043008	5706.0671904	2726.9628464	2959.1145744	5199.6899312	7675.4467968	5293.9609968	3875.2150624	6966.0245296	4114.2530144	3282.3932112	5839.5305728	6020.6713936	2844.4277872	5959.2246624	3975.4597104
cg08706837	4.195054E-10	0.1997292	0.4521839	0.6491002	0.1159951	0.3918535	0.636349	0.7044309	0.3040368	0.4348987	0.05852551	0.3766318	0.05815466	0.7188167	0.8507293	0.3215785	0.4894355	0.3884922	0.8448481	0.8918592	NA	3.3090585952E-06	1575.4639296	3566.8266032	5120.1023776	914.9693488	3090.940408	5019.520912	5556.5509392	2398.2422784	3430.4809456	461.64922288	2970.8716384	458.72395808	5670.0261296	6710.5527184	2536.611208	3860.667224	3064.4264736	6664.1618128	7034.9853696
cg08920610	2.868697E-09	0.6041909	0.1754881	0.990938	0.5383651	0.7944427	0.8828473	0.5304764	0.8809887	0.3744605	0.676497	0.7016671	0.6250172	0.7074559	0.3970697	0.02862203	0.92733	0.9012814	0.8560518	0.7580457	NA	2.2628281936E-05	4765.8578192	1384.2501328	7816.518944	4246.6239088	6266.5640176	6963.8995024	4184.3978432	6949.2388656	2953.744424	5336.208336	5534.7500848	4930.1356736	5580.4121392	3132.0857936	225.77057264	7314.77904	7109.3076832	6752.5365984	5979.4644816
cg09022943	5.218442E-11	0.07536789	0.2144612	0.9836884	0.7621217	0.77161	0.9077804	0.6182813	0.9289263	0.6794312	0.3187658	0.9320241	0.8470772	0.5604482	0.2112457	0.02675757	0.9606555	0.4464561	0.5246235	0.8120856	NA	4.1163070496E-07	594.50191632	1691.6699456	7759.3340992	6011.6159696	6086.45968	7160.5717952	4877.0028944	7327.3706544	5359.3533056	2514.4246304	7351.8061008	6681.7449536	4420.8154016	1666.3060816	211.06371216	7577.650584	3521.6457168	4138.230168	6405.7312128
cg09248345	6.549566E-13	0.592625	0.5789431	0.9642164	0.5444809	0.5408975	0.2611724	0.4610238	0.1025078	0.539848	0.4297179	0.6102754	0.6597656	0.6684951	0.8362351	0.08075034	0.6184408	0.833653	0.7216902	0.8206821	NA	5.1662976608E-09	4674.626	4566.7031728	7605.7389632	4294.8653392	4266.59948	2060.1278912	3636.5557344	808.5815264	4258.321024	3389.6147952	4813.8523552	5204.2310528	5273.0893488	6596.2224688	636.95868192	4878.2610304	6575.854864	5692.6922976	6473.5404048
cg09318375	4.730343E-10	0.1555393	0.8376657	0.4705115	0.3577793	0.9048817	0.8461217	0.5292444	0.61804	0.3568703	0.7111992	0.1146298	0.2320108	0.162832	0.2488819	0.006157702	0.486055	0.6941285	0.5796692	0.7207274	NA	3.7312945584E-06	1226.8939984	6607.5070416	3711.394712	2822.1631184	7137.7068496	6674.2079696	4174.6798272	4875.09952	2814.9929264	5609.9392896	904.1998624	1830.1011904	1284.418816	1963.1804272	48.571953376	3834.00184	5475.285608	4572.4306496	5685.0977312
cg09327714	3.19032E-10	0.9051438	0.5016475	0.4460913	0.6072199	0.1759995	0.8513841	0.5772257	0.6771826	0.852698	0.2163118	0.3006853	0.6517574	0.1909489	0.7304384	0.3942937	0.04518149	0.2260711	0.2895148	0.4539434	NA	2.516524416E-06	7139.7742944	3956.99548	3518.7681744	4789.7505712	1388.284056	6715.7177808	4553.1563216	5341.6163488	6726.081824	1706.2674784	2371.8056464	5141.0623712	1506.2049232	5761.6980992	3110.1887056	356.39159312	1783.2488368	2283.6927424	3580.7055392
cg09363587	4.794529E-10	0.3300685	0.6411479	0.7219465	0.5808305	0.836484	0.7043372	0.4718237	0.9743237	0.5763416	0.9037421	0.3410532	0.6444564	0.4858551	0.5064047	0.04733991	0.2566222	0.2682179	0.2470806	0.8265834	NA	3.7819244752E-06	2603.580328	5057.3746352	5694.713992	4581.590984	6598.185792	5555.8118336	3721.7453456	7685.4653456	4546.1825408	7128.7176848	2690.2276416	5083.4720832	3832.4250288	3994.5202736	373.41721008	2024.2359136	2115.7027952	1948.9717728	6520.0898592
cg09414948	2.875565E-11	0.7697014	0.414237	0.9471079	0.1752704	0.4840764	0.3203132	0.7797038	0.3062755	0.172042	0.2869448	0.2041876	0.8749446	0.6295533	0.1382902	0.1750618	0.476196	0.7701532	0.1536441	0.4170119	NA	2.268245672E-07	6071.4046432	3267.501456	7470.7871152	1382.5329152	3818.3946432	2526.6305216	6150.3035744	2415.901144	1357.067296	2263.4205824	1610.6317888	6901.5630048	4965.9164304	1090.8330976	1380.8874784	3756.234048	6074.9684416	1211.9446608	3289.3898672
cg09786013	7.126418E-11	0.8556858	0.7080854	0.2370897	0.6328508	0.9082069	0.9879271	0.6711922	0.2319992	0.7647168	0.02340189	0.8998282	0.006493447	0.6700768	0.6189353	0.5354758	0.4475992	0.8541658	0.1258245	0.421699	NA	5.6213185184E-07	6749.6495904	5585.3776352	1870.1635536	4991.9271104	7163.9360272	7792.7689648	5294.3640736	1830.0096896	6032.0861184	184.59410832	7097.8448416	51.220309936	5285.5657984	4882.1616464	4223.8331104	3530.6624896	6737.6598304	992.503656	3326.361712
cg10203375	5.240118E-14	0.008669828	0.6672414	0.4282685	0.7472604	0.6318371	0.09253828	0.4426697	0.8661904	0.02734027	0.9094326	0.484359	0.6286126	0.04894991	0.7579327	0.3072682	0.6018563	0.3064319	0.02121826	0.1991981	NA	4.1334050784E-10	68.387603264	5263.2001632	3378.181928	5894.3900352	4983.9310448	729.94195264	3491.7785936	6832.5098752	215.66004976	7173.6043488	3820.623792	4958.4961888	386.11689008	5978.5731376	2423.7315616	4747.4424944	2417.1348272	167.36963488	1571.2746128
cg10499176	1.383834E-10	0.8196705	0.4381961	0.9875649	0.1982109	0.8437458	0.8797742	0.805535	0.8452772	0.1569021	0.1438838	0.5163633	0.2472834	0.6223652	0.4192154	0.07588203	0.7866816	0.7964995	0.9231676	0.5253859	NA	1.0915682592E-06	6465.560904	3456.4908368	7789.9119312	1563.4875792	6655.4668704	6939.6588896	6354.06008	6667.5465536	1237.6437648	1134.9554144	4073.0737104	1950.5714592	4909.2166976	3306.7710752	598.55745264	6205.3444608	6282.788056	7281.9460288	4144.2439792
cg10512745	5.013085E-11	0.6502527	0.01240117	0.6068789	0.9227141	0.6150338	0.4518272	0.9888545	0.4718966	0.3545919	0.1417404	0.825577	0.1304145	0.7673602	0.9670346	0.0172295	0.8107476	0.6375249	0.7622447	0.5034756	NA	3.954321448E-07	5129.1932976	97.82042896	4787.0607632	7278.3688208	4851.3866144	3564.0129536	7800.084296	3722.3203808	2797.0209072	1118.0482752	6512.151376	1028.709576	6052.9372576	7627.9689248	135.906296	6395.1770688	5028.7964112	6012.5861936	3971.4155328
cg10573018	3.930993E-10	0.2214013	0.6876673	0.627216	0.1635622	0.6851431	0.4206431	0.2156603	0.545662	0.9176835	0.3858641	0.6702901	0.161269	0.5635763	0.8910693	0.6351698	0.01229667	0.9374348	0.7933821	0.9419841	NA	3.1007672784E-06	1746.4134544	5424.3196624	4947.479808	1290.1786336	5404.4087728	3318.0327728	1701.1284464	4304.181856	7238.687448	3043.6960208	5287.2483088	1272.089872	4445.4898544	7028.7546384	5010.2193824	96.99613296	7394.4857024	6258.1980048	7430.3705808
cg10630240	2.450978E-10	0.590487	0.4428797	0.7794819	0.4643162	0.8719344	0.613327	0.5208199	0.9629991	0.3843545	0.182079	0.1600651	0.4946621	0.1519507	0.4553253	0.4763828	0.1372825	0.8248167	0.6521465	0.638777	NA	1.9333314464E-06	4657.761456	3493.4350736	6148.5532272	3662.5261856	6877.8185472	4837.923376	4108.2273712	7596.1369008	3031.788296	1436.239152	1262.5935088	3901.8946448	1198.5871216	3591.6059664	3757.7075264	1082.88436	6506.1541296	5144.131592	5038.672976
cg10703826	1.504359E-09	0.6775304	0.2509274	0.9380183	0.1922213	0.503824	0.1645545	0.7858187	0.398468	0.9005231	0.7149478	0.7706946	0.4641618	0.6095462	0.6453276	0.3313612	0.7034169	0.9190592	0.685732	0.7566076	NA	1.1866383792E-05	5344.3597952	1979.3153312	7399.0883504	1516.2416144	3974.163712	1298.005896	6198.5379056	3143.115584	7103.3262128	5639.5082464	6079.2390048	3661.3082784	4808.1004256	5090.3441088	2613.7771456	5548.5525072	7249.5389696	5409.054016	5968.1207488
cg10773982	9.412376E-10	0.2547657	0.1539317	0.1747656	0.8674797	0.3442513	0.2514416	0.2330409	0.9920582	0.630925	0.621651	0.7700531	0.192069	0.7727629	0.1908491	0.5260321	0.4615936	0.6226326	0.7075387	0.3860827	NA	7.4244821888E-06	2009.5918416	1214.2132496	1378.5510528	6842.6798736	2715.4542544	1983.3713408	1838.2266192	7825.3550816	4976.7364	4903.583088	6074.1788528	1515.040272	6095.5537552	1505.4177008	4149.3412048	3641.0503168	4911.3259488	5581.0652656	3045.4203376
cg10879116	2.745535E-13	0.1227268	0.1370786	0.03048851	0.2638493	0.2199711	0.1227933	0.4312266	0.9831302	0.2789124	0.9733576	0.08395703	0.0485482	0.6909105	0.1482531	0.06893758	0.4497086	0.5322011	0.1865576	0.2356059	NA	2.165678008E-09	968.0689984	1081.2759968	240.49336688	2081.2432784	1735.1320368	968.5935504	3401.5154208	7754.9310176	2200.0610112	7677.8447488	662.25305264	382.9482016	5449.902024	1169.4204528	543.77963104	3547.3014368	4198.0022768	1471.5663488	1858.4593392
cg10943191	6.416144E-11	0.9979403	0.8286007	0.9476437	0.5395771	0.07772613	0.1122353	0.7300833	0.6523618	0.7591008	0.008608627	0.1350733	0.4296455	0.2955144	0.6108727	0.3414336	0.4856416	0.02705665	0.9245395	0.5290199	NA	5.0610543872E-07	7871.7530864	6536.0023216	7475.0135056	4256.1841648	613.10371344	885.3120464	5758.8970704	5145.8298784	5987.7871104	67.904849776	1065.4581904	3389.043704	2331.0175872	4818.5638576	2693.2282368	3830.7409408	213.4228552	7292.767576	4172.9089712
cg11379081	3.297376E-12	0.378594	0.403703	0.3958963	0.200812	0.7878288	0.6666141	0.8592382	0.7631642	0.2887891	0.02799173	0.5545538	0.3618139	0.1409904	0.7466443	0.01283317	0.3999129	0.9787499	0.5519186	0.835344	NA	2.6009701888E-08	2986.349472	3184.409264	3122.8300144	1584.005056	6214.3935744	5258.2520208	6777.6709216	6019.8392096	2277.9684208	220.79876624	4374.3203744	2853.9880432	1112.1322752	5889.5302384	101.22804496	3154.5129552	7720.3792112	4353.5339168	6589.193472
cg11395536	7.043675E-10	0.1671748	0.2018113	0.3176316	0.9808454	0.8965368	0.2866645	0.8110868	0.3781976	0.9683221	0.881496	0.08512737	0.2534696	0.7284827	0.7148316	0.1494258	0.830794	0.811164	0.4971711	0.5021481	NA	5.55605084E-06	1318.6748224	1591.8875344	2505.4780608	7736.9085152	7071.8822784	2261.209576	6397.8526784	2983.2226688	7638.1247248	6953.240448	671.48469456	1999.3682048	5746.2715376	5638.5916608	1178.6707104	6553.303072	6398.461632	3921.6856368	3960.9442128
cg11415975	9.155312E-11	0.2384025	0.738181	0.8371327	0.05141819	0.4096036	0.2603962	0.4492838	0.1543226	0.3060579	0.1337108	0.3718569	0.8990211	0.01422946	0.570028	0.265602	0.4551907	0.4142601	0.3131089	0.4687867	NA	7.2217101056E-07	1880.51892	5822.771728	6603.3027376	405.58668272	3230.9531968	2054.0052256	3543.9506144	1217.2966688	2414.1847152	1054.7107904	2933.2072272	7091.4784368	112.24198048	4496.380864	2095.068576	3590.5442416	3267.6836688	2469.8030032	3697.7894896
cg11423323	1.200577E-12	0.1686033	0.3565537	0.6450909	0.7109698	0.8507397	0.1591235	0.9542794	0.07978772	0.1479067	0.2860641	0.8087624	0.1912613	0.1795994	0.9115853	0.1349882	0.827181	0.6577601	0.73589	0.7904597	NA	9.470151376E-09	1329.9428304	2812.4955856	5088.4770192	5608.1297824	6710.6347536	1255.166168	7527.3559072	629.36553536	1166.6880496	2256.4736208	6379.5178112	1508.6691344	1416.6800672	7190.5848464	1064.7869216	6524.803728	5188.4116688	5804.70032	6235.1461136
cg11586600	3.187591E-10	0.1067788	0.7439472	0.8699012	0.5903855	0.2061252	0.1424336	0.9850087	0.7981231	0.8868864	0.0481905	0.102673	0.8345053	0.2204709	0.8924089	0.02005986	0.9427991	0.849271	0.7721263	0.5872776	NA	2.5143717808E-06	842.2711744	5868.2555136	6861.7806656	4656.960824	1625.9155776	1123.5162368	7769.7486256	6295.5950128	6995.7599232	380.126664	809.884624	6582.5778064	1739.0744592	7039.3214032	158.23217568	7436.7993008	6699.049648	6090.5322544	4632.4457088
cg11713664	1.392587E-10	0.4456266	0.5009843	0.679791	0.8966721	0.8098925	0.1341983	0.3863551	0.9862399	0.9760995	0.2711627	0.01847562	0.04657125	0.03638086	0.2083857	0.2119263	0.4198975	0.3444141	0.5039998	0.2107063	NA	1.0984726256E-06	3515.1026208	3951.7641584	5362.191408	7072.9495248	6388.43204	1058.5561904	3047.5690288	7779.4603312	7699.472856	2138.9313776	145.73569056	367.35402	286.97222368	1643.7464016	1671.6746544	3312.15148	2716.7384208	3975.5504224	1662.0512944
cg11823511	2.869127E-11	0.4020019	0.02414133	0.271823	0.429455	0.7409695	0.1188211	0.6778127	0.919839	0.8134203	0.2267432	0.3128593	0.05846058	0.3828026	0.4948764	0.008648868	0.4963464	0.8943406	0.9984352	0.9905366	NA	2.2631673776E-07	3170.9909872	190.42681104	2144.139824	3387.54104	5844.767416	937.2608368	5346.5865776	7255.690032	6416.2593264	1788.5503616	2467.8341584	461.13705504	3019.5469088	3903.5850432	68.222270784	3915.1804032	7054.5586528	7875.6568576	7813.3527008
cg12267222	9.845849E-11	0.8668655	0.6298939	0.7508542	0.02996075	0.1699072	0.4535457	0.07137663	0.02086529	0.3953555	0.1755647	0.8889694	0.03969022	0.5773595	0.8368536	0.9137202	0.4642899	0.6728912	0.3153056	0.3468989	NA	7.7664056912E-07	6837.835064	4968.6030832	5922.7379296	236.330396	1340.2279936	3577.5684816	563.01885744	164.58540752	3118.564184	1384.8543536	7012.1906272	313.07645536	4554.211736	6601.1011968	7207.4249376	3662.3187312	5307.7657856	2487.1305728	2736.3385232
cg12297374	1.492012E-11	0.4802403	0.8199273	0.3413257	0.0577979	0.4921512	0.8318586	0.2489841	0.6403038	0.8971177	0.8564148	0.5683306	0.0641225	0.7060742	0.5956637	0.4347577	0.5617738	0.5306993	0.9186674	0.7933426	NA	1.1768990656E-07	3788.1354864	6467.5865424	2692.3771216	455.9098352	3882.0886656	6561.7006368	1963.9865808	5050.7163744	7076.4644176	6755.3999424	4482.9917728	505.79828	5569.5132896	4698.5952656	3429.3687376	4431.2717344	4186.1560784	7246.4484512	6257.8864288
cg12391690	3.596366E-09	0.3302293	0.1230811	0.8571435	0.6794292	0.5676177	0.4108015	0.9310551	0.4288054	0.787431	0.5057398	0.1849844	0.04362256	0.2995297	0.9704473	0.6120741	0.891063	0.9093535	0.7513562	0.5848396	NA	2.8368135008E-05	2604.8487184	970.8637168	6761.147928	5359.3375296	4477.3684176	3240.402232	7344.1626288	3382.4169952	6211.255728	3989.2755424	1459.1569472	344.09475328	2362.6902736	7654.8883024	4828.0405008	7028.704944	7172.980408	5926.6977056	4613.2147648
cg12475759	2.517733E-10	0.3648423	0.2059463	0.575599	0.8202126	0.782928	0.7283584	0.6425654	0.9837076	0.418462	0.1494779	0.2967917	0.3085058	0.888268	0.9970042	0.1655662	0.9100595	0.8113437	0.8185037	0.4041709	NA	1.9859877904E-06	2877.8760624	1624.5044144	4540.324912	6469.8369888	6175.736064	5745.2910592	5068.5558752	7759.4855488	3300.828256	1179.0816752	2341.0929296	2433.4937504	7006.657984	7864.3691296	1305.9861856	7178.549336	6399.8791056	6456.3571856	3188.1000592
cg12479878	5.844549E-10	0.009481225	0.8892826	0.9489865	0.4588274	0.8261723	0.6965366	0.6991317	0.2689535	0.6885208	0.07718175	0.7929541	0.8096676	0.898114	0.7414098	0.1787934	0.8058353	0.8456918	0.7603979	0.4383992	NA	4.6101802512E-06	74.7879028	7014.6611488	7485.605512	3619.2305312	6516.8471024	5494.2807008	5514.7508496	2121.505208	5431.0520704	608.809644	6254.8219408	6386.6580288	7084.323232	5848.2405024	1410.3223392	6356.4288464	6670.8169184	5998.0186352	3458.0928896
cg12480034	1.147707E-11	0.3943332	0.6873752	0.9685552	0.7153959	0.3756176	0.4326549	0.2368234	0.3629465	0.2951399	0.2800153	0.3656842	0.1412539	0.02943055	0.5158482	0.01817093	0.06798788	0.6237571	0.2329161	0.258662	NA	9.053112816E-08	3110.5002816	5422.0155776	7639.9634176	5643.0428592	2962.8716288	3412.7818512	1868.0629792	2862.921992	2328.0635312	2208.7606864	2884.5169696	1114.2107632	232.1481784	4069.0106016	143.33229584	536.28839744	4920.1960048	1837.2421968	2040.325856
cg12756396	2.059283E-11	0.3456485	0.05363812	0.8433383	0.2202684	0.3204461	0.5013635	0.9050761	0.7880222	0.9599484	0.3670095	0.3303719	0.221539	0.5391191	0.9500469	0.03090996	0.6875354	0.8586168	0.9099381	0.9496	NA	1.6243624304E-07	2726.475368	423.09749056	6652.2525104	1737.4771392	2527.6788368	3954.755288	7139.2402768	6215.9191136	7572.0729792	2894.970936	2605.9735472	1747.499632	4252.5714608	7493.9699472	243.81776448	5423.2792352	6772.7693184	7177.5917328	7490.4448
cg13198269	1.69005E-11	0.5030582	0.1033185	0.2598723	0.02194568	0.4683353	0.6914346	0.8507203	0.72821	0.06069889	0.01542617	0.2705371	0.8459589	0.04512431	0.3607006	0.2423978	0.05524329	0.1389141	0.3231842	0.9635388	NA	1.33311144E-07	3968.1230816	814.976328	2049.8727024	173.10752384	3694.2288464	5454.0361248	6710.4817264	5744.12048	478.79284432	121.68162896	2133.9966448	6672.9238032	355.94055728	2845.2063328	1912.0338464	435.75907152	1095.7544208	2549.2769696	7600.3940544
cg13214309	9.493284E-11	0.8997071	0.5010238	0.4168955	0.3081209	0.1850693	0.9767707	0.2720859	0.3649184	0.1807678	0.3948044	0.2897879	0.2157691	0.2307072	0.8230777	0.5868374	0.1243031	0.5873017	0.8959755	0.8627216	NA	7.4883024192E-07	7096.8896048	3952.0757344	3288.471704	2430.4576592	1459.8266384	7704.7672816	2146.2135792	2878.4763392	1425.8964064	3114.2171072	2285.8469552	1701.9866608	1819.8183936	6492.4368976	4628.9734112	980.5028528	4632.6358096	7067.454744	6805.1479808
cg13494355	1.029862E-10	0.9746817	0.1762733	0.5206077	0.3808636	0.4134842	0.5708598	0.3606742	0.5338502	0.2165694	0.8610166	0.651132	0.1864567	0.8480088	0.9591347	0.2385831	0.1299324	0.2649351	0.3534917	0.7612239	NA	8.123551456E-07	7688.2892496	1390.4437904	4106.5535376	3004.2520768	3261.5633696	4502.9421024	2844.9980896	4211.0103776	1708.2994272	6791.6989408	5136.129216	1470.7704496	6689.0934144	7565.6545136	1881.9434928	1024.9067712	2089.8080688	2788.3425296	6004.5341232
cg13849378	2.997347E-10	0.7929161	0.9971715	0.6778262	0.3055386	0.7877334	0.4304078	0.6580004	0.9191198	0.5253478	0.02185806	0.7626938	0.13657	0.1156386	0.6772632	0.2694961	0.03807634	0.3589809	0.1937583	0.9707282	NA	2.3643073136E-06	6254.5221968	7865.688792	5346.6930656	2410.0884768	6213.6410592	3395.0567264	5190.3071552	7250.0169824	4143.9434464	172.41637728	6016.1286944	1077.26416	912.1572768	5342.2521216	2125.7852368	300.34616992	2831.6413392	1528.3654704	7657.1040416
cg13878066	2.064616E-10	0.192684	0.4953285	0.8642226	0.8901422	0.04175723	0.07602118	0.7873495	0.194496	0.8261409	0.8824338	0.8187695	0.294195	0.2270505	0.7956271	0.3757107	0.3730602	0.1643243	0.7947224	0.6500144	NA	1.6285691008E-06	1519.891392	3907.151208	6816.9878688	7021.4416736	329.38103024	599.65506784	6210.612856	1534.184448	6516.5994192	6960.6378144	6458.453816	2320.61016	1790.974344	6275.9065648	2963.6060016	2942.6988576	1296.1900784	6268.7702912	5127.3135872
cg13935009	1.219447E-09	0.1878928	0.531439	0.05967884	0.4257356	0.1053364	0.8505407	0.3954106	0.292856	0.596005	0.8163818	0.9000901	0.8927636	0.8545894	0.93918	0.09846539	0.7168421	0.226885	0.9590138	0.8305942	NA	9.618997936E-06	1482.0984064	4191.990832	470.74668992	3358.2024128	830.8935232	6709.0650416	3118.9988128	2310.048128	4701.28744	6439.6196384	7099.9107088	7042.1192768	6741.0011872	7408.25184	776.69499632	5654.4504848	1789.66888	7564.7008544	6551.7270496
cg13969001	7.863287E-10	0.1711172	0.1424867	0.2454477	0.9182567	0.4753373	0.2457596	0.3470964	0.7915546	0.179313	0.1613131	0.6898309	0.5753493	0.7489244	0.3180364	0.0893647	0.3577997	0.2394083	0.5186197	0.9103205	NA	6.2025607856E-06	1349.7724736	1123.9350896	1936.0914576	7243.2088496	3749.4606224	1938.5517248	2737.8964032	6243.7826848	1414.420944	1272.4377328	5441.3861392	4538.3552784	5907.5156672	2508.6711232	704.9087536	2822.3240336	1888.4526704	4090.8721936	7180.608104
cg13985485	6.367784E-10	0.4718988	0.06055412	0.8771451	0.3337658	0.6778689	0.07428087	0.6055683	0.5300319	0.8191693	0.6052611	0.9007077	0.2220812	0.3985335	0.2698036	0.01520993	0.4711163	0.6077441	0.6510606	0.8928743	NA	5.0229080192E-06	3722.3377344	477.65089856	6918.9205488	2632.7446304	5347.0298832	585.92750256	4776.7227504	4180.8916272	6461.6074384	4774.2995568	7104.7823376	1751.7765056	3143.632248	2128.2107968	119.97592784	3716.1653744	4793.8854608	5135.5660128	7042.9924784
cg14156405	2.30774E-10	0.9073631	0.7281951	0.4458624	0.1053856	0.9141687	0.3049471	0.2793104	0.8838322	0.419892	0.06383295	0.5207222	0.7578511	0.161786	0.5138828	0.1524531	0.07122481	0.1030189	0.3935716	0.9612027	NA	1.820345312E-06	7157.2801328	5744.0029488	3516.9626112	831.2816128	7210.9627056	2405.4227248	2203.2004352	6971.6683936	3312.108096	503.5143096	4107.4567136	5977.9294768	1276.167968	4053.5075264	1202.5500528	561.82130128	812.6130832	3104.4927808	7581.9668976
cg14657520	1.422646E-10	0.8001827	0.4736244	0.6712176	0.8678643	0.1088409	0.5365789	0.668034	0.2634936	0.3350199	0.435611	0.2228006	0.7206043	0.4696394	0.5877034	0.9414406	0.174903	0.3027056	0.6520007	0.7117643	NA	1.1221831648E-06	6311.8411376	3735.9492672	5294.5644288	6845.7135984	858.5370192	4232.5343632	5269.452192	2078.4375168	2642.6369712	3436.099568	1757.4511328	5684.1267184	3704.5155872	4635.8044192	7426.0834528	1379.634864	2387.7417728	5142.9815216	5614.3967984
cg14712186	4.481172E-13	0.6763057	0.04539959	0.320636	0.5280195	0.6201482	0.7719445	0.3585295	0.7223622	0.960749	0.4023562	0.6604841	0.4324589	0.5054169	0.5166252	0.01287177	0.5308126	0.470888	0.5434869	0.8131696	NA	3.5347484736E-09	5334.6993616	358.11196592	2529.176768	4165.017816	4891.7290016	6089.098216	2828.080696	5697.9930336	7578.388112	3173.7857056	5209.8985808	3411.2358032	3986.7285072	4075.1395776	101.53252176	4187.0497888	3714.364544	4287.0246672	6414.2818048
cg14853922	3.794184E-11	0.3492911	0.7702291	0.2886018	0.7212605	0.7991664	0.8970847	0.7131503	0.711772	0.9497452	0.7068728	0.05648542	0.2140631	0.6138123	0.1132342	0.05694266	0.521966	0.9706836	0.2031415	0.8007253	NA	2.9928523392E-07	2755.2081968	6075.5671408	2276.4909984	5689.302824	6303.8245632	7076.2041136	5625.3295664	5614.457536	7491.5901376	5575.8126464	445.55699296	1688.5297328	4841.7514224	893.1913696	449.16370208	4117.267808	7656.7522368	1602.380152	6316.1211664
cg14859204	2.13415E-10	0.8115243	0.5389578	0.5191986	0.3497167	0.8900063	0.3382403	0.2360526	0.6667779	0.6180638	0.03332246	0.160944	0.2585724	0.1848844	0.980956	0.0147045	0.39813	0.7595404	0.6775028	0.9572342	NA	1.68341752E-06	6401.3036784	4251.2991264	4095.4385568	2758.5653296	7020.3696944	2668.0394864	1861.9829088	5259.5440752	4875.2872544	262.84756448	1269.526272	2039.6190912	1458.3681472	7737.780928	115.989096	3140.44944	5991.2546752	5344.1420864	7550.6633696
cg14991984	9.94675E-14	0.08348692	0.1490728	0.3600157	0.3475603	0.4406434	0.4323549	0.5867164	0.6746158	0.8624514	0.004643435	0.5549892	0.221898	0.01166682	0.1443895	0.0008709462	0.857338	0.2163071	0.5543568	0.9360422	NA	7.8459964E-10	658.54482496	1175.8862464	2839.8038416	2741.5556464	3475.7951392	3410.4154512	4628.0189632	5321.3694304	6803.0166432	36.62741528	4377.7548096	1750.331424	92.02787616	1138.944376	6.8700236256	6762.682144	1706.2304048	4372.7664384	7383.5008736
cg14995036	7.155338E-11	0.8499156	0.9465013	0.5495886	0.2159777	0.3967974	0.8162911	0.8485584	0.6036311	0.2320404	0.01204819	0.1162776	0.0512772	0.1513519	0.5771704	0.06324188	0.1813089	0.6208398	0.6513072	0.9927803	NA	5.6441306144E-07	6704.1342528	7466.0022544	4335.1548768	1703.6320976	3129.9378912	6438.9041968	6693.4286592	4761.4421168	1830.3346752	95.03612272	917.1977088	404.4745536	1193.8637872	4552.7201152	498.85194944	1430.1646032	4897.1843424	5137.5111936	7831.0510064
cg15061530	3.010347E-11	0.6140638	0.3368117	0.761482	0.07025134	0.8116218	0.4221965	0.05432587	0.3934972	0.03389793	0.3106611	0.5831787	0.4486141	0.1456303	0.9318296	0.2446643	0.06153736	0.5191944	0.8352808	0.9884811	NA	2.3745617136E-07	4843.7352544	2656.7706896	6006.570016	554.14256992	6402.0727584	3330.285992	428.52246256	3103.9059136	267.38687184	2450.4947568	4600.1135856	3538.6680208	1148.7318064	7350.2718848	1929.9119984	485.40669568	4095.4054272	6588.6949504	7797.1389168
cg15082028	7.595828E-11	0.4375608	0.1248682	0.6796372	0.5650365	0.6421055	0.6284927	0.8994419	0.4325183	0.7918998	0.2643583	0.5366886	0.1668106	0.6752884	0.9149311	0.04148902	0.5199427	0.247892	0.6334225	0.8752332	NA	5.9915891264E-07	3451.4795904	984.9603616	5360.9782336	4457.007912	5064.928184	4957.5504176	7094.7977072	3411.7043504	6246.5056224	2085.2582704	4233.3996768	1315.8020128	5326.6748992	7216.9765168	327.26538976	4101.3080176	1955.372096	4996.43668	6903.8394816
cg15108705	4.93454E-11	0.2776285	0.0589505	0.06779773	0.3002767	0.9625671	0.579972	0.9661087	0.5872996	0.712882	0.03216072	0.1293208	0.05519261	0.05768168	0.6695338	0.02653175	0.3821185	0.3648095	0.8830382	0.6375118	NA	3.892365152E-07	2189.933608	465.001544	534.78849424	2368.5826096	7592.7292848	4574.819136	7620.6654256	4632.6192448	5623.213216	253.68375936	1020.0824704	435.35930768	454.99309184	5281.2826144	209.282444	3014.150728	2877.617336	6965.4053216	5028.6930784
cg15213210	1.279614E-11	0.08924403	0.0640585	0.1942789	0.5568212	0.9015868	0.8244256	0.6147426	0.4931067	0.323417	0.3197988	0.3431845	0.6892478	0.6894409	0.8543047	0.03685376	0.9959869	0.2470185	0.5108285	0.2270918	NA	1.0093595232E-07	703.95690864	505.293448	1532.4719632	4392.2056256	7111.7166784	6503.0691328	4849.0896288	3889.6256496	2551.113296	2522.5729344	2707.039336	5436.7866464	5438.3098192	6738.7554736	290.70245888	7856.3446672	1948.481928	4029.415208	1791.3001184
cg15386773	1.155664E-10	0.2875783	0.992884	0.6448713	0.1624607	0.5219534	0.3874011	0.5084308	0.3463716	0.4080526	0.3492037	0.6205111	0.9019287	0.3805495	0.4621977	0.6547382	0.02852468	0.9745502	0.4214152	0.9006697	NA	9.115877632E-07	2268.4176304	7831.868992	5086.7448144	1281.4900016	4117.1684192	3055.8198768	4010.5021504	2732.1791808	3218.7189088	2754.5187856	4894.5915568	7114.4135856	3001.774456	3645.8154576	5164.5749216	225.00267584	7687.2519776	3324.1230976	7104.4825936
cg15498134	4.191139E-11	0.100942	0.08793792	0.6031974	0.1010116	0.8640358	0.8616596	0.6603457	0.1051296	0.6516572	0.2181088	0.1996323	0.2298438	0.1427708	0.1343907	0.3242897	0.166271	0.6135487	0.7010733	0.8257842	NA	3.3059704432E-07	796.230496	693.65431296	4758.0210912	796.7795008	6815.5143904	6796.7709248	5208.8068816	829.2622848	5140.2719936	1720.4422144	1574.6995824	1813.0078944	1126.1760704	1060.0738416	2557.9971536	1311.545648	4839.6721456	5530.0661904	6513.7857696
cg15617155	2.315921E-10	0.6044248	0.1028589	0.9020044	0.3197794	0.3773804	0.2093029	0.9791113	0.8753538	0.1858023	0.03881181	0.9457661	0.3283491	0.8426692	0.4931739	0.02105544	0.8203615	0.3127019	0.6593055	0.7670718	NA	1.8267984848E-06	4767.7028224	811.3510032	7115.0107072	2522.4199072	2976.7765952	1650.9812752	7723.2299344	6904.7907744	1465.6085424	306.14755728	7460.2029968	2590.0177008	6646.9746496	3890.1557232	166.08531072	6471.011512	2466.5925872	5200.601784	6050.6623584
cg15654259	4.963401E-10	0.3817689	0.07525096	0.3096932	0.3394499	0.8801228	0.8833831	0.711221	0.7518485	0.9593826	0.1988405	0.08373987	0.6322359	0.8421305	0.6298928	0.6325867	0.6416123	0.5582995	0.7341653	0.7700368	NA	3.9151307088E-06	3011.3930832	593.57957248	2442.8599616	2677.5808112	6942.4086464	6968.1258928	5610.111248	5930.580968	7567.6099488	1568.453864	660.54009456	4987.0767792	6642.725384	4968.5944064	4989.8438896	5061.0378224	4403.866456	5791.0958864	6074.0502784
cg15685834	2.102465E-11	0.2938366	0.04675081	0.8691102	0.5005706	0.6365228	0.9831322	0.9430186	0.7942686	0.9800377	0.838122	0.6853366	0.5853788	0.6596569	0.1494902	0.05799644	0.2477288	0.9082909	0.7829575	0.7167772	NA	1.658424392E-07	2317.7831008	368.77038928	6855.5412576	3948.5008928	5020.8918464	7754.9467936	7438.5307168	6265.1907168	7730.5373776	6611.106336	5405.9351008	4617.4679744	5203.3736272	1179.1786976	457.47591872	1954.0847744	7164.5986192	6175.96876	5653.9385536
cg15900248	1.026555E-12	0.9105201	0.656385	0.7995833	0.01538506	0.9833509	0.7160276	0.848272	0.8157871	0.2073098	0.003251596	0.7745467	0.1280679	0.1043717	0.3472493	0.00716553	0.7239259	0.5074015	0.4130306	0.6099546	NA	8.09746584E-09	7182.1825488	5177.56488	6307.1130704	121.35735328	7756.6718992	5648.0257088	6691.169536	6434.9286448	1635.2597024	25.648589248	6109.6243696	1010.1995952	823.2839696	2739.1024784	56.52170064	5710.3274992	4002.383032	3257.9853728	4811.3218848
cg16033941	6.136221E-13	0.1427018	0.1902265	0.678886	0.26102	0.9832537	0.6392153	0.9721113	0.8420819	0.4844848	0.3261009	0.04034365	0.01222533	0.08715628	0.2346705	0.08963715	0.5368369	0.6643919	0.6201568	0.6112727	NA	4.8402511248E-09	1125.6317984	1500.506632	5355.052768	2058.92576	7755.9051856	5042.1302864	7668.0139344	6642.3420272	3821.6161024	2572.2838992	318.2307112	96.43340304	687.48873664	1851.080904	707.0578392	4234.5694672	5240.7233072	4891.7968384	4821.7190576
cg16047670	1.790481E-10	0.7281229	0.9786881	0.525887	0.6865568	0.7365047	0.4051248	0.1917384	0.374054	0.2855951	0.07462942	0.568793	0.7352427	0.2458524	0.976564	0.3131768	0.2375912	0.004583768	0.4991054	0.5995169	NA	1.4123314128E-06	5743.4334352	7719.8917328	4148.196656	5415.5600384	5809.5490736	3195.6244224	1512.4324992	2950.537952	2252.7741488	588.67686496	4486.639184	5799.5944176	1939.2837312	7703.136832	2470.3385984	1874.1193856	36.156761984	3936.9433952	4728.9893072
cg16115720	2.793318E-10	0.6849147	0.8910605	0.4745751	0.1237898	0.9201374	0.6623233	0.4393587	0.7991512	0.9772714	0.03675969	0.7064863	0.5194416	0.05248649	0.8270856	0.1215194	0.07014938	0.7121127	0.5149542	0.8952177	NA	2.2033692384E-06	5402.6071536	7028.685224	3743.4483888	976.4539424	7258.0438112	5224.4061904	3465.6614256	6303.7046656	7708.7168032	289.96043472	5572.7639344	4097.3553408	414.01343312	6524.0512128	958.5450272	553.33830944	5617.1449776	4061.9587296	7061.4772176
cg16116512	1.292405E-11	0.9276113	0.1739092	0.345038	0.7738516	0.8546959	0.3550242	0.5929139	0.789217	0.573635	0.01946142	0.9335868	0.07072973	0.2403285	0.7532119	0.06168332	0.9244609	0.4237616	0.8552037	0.4876993	NA	1.019449064E-07	7316.9979344	1371.7957696	2721.659744	6104.1414208	6741.8412592	2800.4308896	4676.9048432	6225.343696	4524.83288	153.51168096	7364.1326784	557.91611024	1895.711208	5941.3354672	486.55802816	7292.1475792	3342.6315008	6745.8467856	3846.9720784
cg16305186	2.407006E-11	0.8969465	0.2287996	0.04900781	0.454527	0.6826827	0.9085863	0.05540052	0.6616419	0.6641795	0.4529253	0.3174513	0.05858019	0.4726149	0.9664736	0.9810192	0.3407496	0.05404889	0.5127278	0.1958155	NA	1.8986463328E-07	7075.113992	1804.7712448	386.57360528	3585.308976	5385.0011376	7166.9287344	436.99930176	5219.0313072	5239.047896	3572.6747664	2504.0558544	462.08053872	3727.9863312	7623.5437568	7738.2794496	2687.8328448	426.33764432	4044.3968864	1544.592664
cg16348470	6.040717E-12	0.4623146	0.1174886	0.555694	0.2524091	0.8209079	0.7738167	0.6517107	0.5437302	0.2446962	0.7079151	0.2671186	0.9119814	0.2095914	0.6344268	0.09211924	0.103377	0.7872877	0.8106576	0.9290109	NA	4.7649175696E-08	3646.7375648	926.7500768	4383.314272	1991.0029808	6475.3215152	6103.8661296	5140.6940016	4288.9438176	1930.1636256	5584.0343088	2107.0315168	7193.7092832	1653.2569632	5004.3585984	726.63656512	815.437776	6210.1253776	6394.4671488	7328.0379792
cg16530596	2.413228E-10	0.4510347	0.8617754	0.847614	0.2061399	0.9095107	0.4469346	0.4712601	0.2285152	0.2888429	0.3617239	0.1569632	0.158631	0.3239478	0.8455116	0.02415436	0.2100479	0.258531	0.1900296	0.4261905	NA	1.9035542464E-06	3557.7617136	6797.6843552	6685.979232	1626.0315312	7174.2204016	3525.4201248	3717.2996688	1802.5278976	2278.3927952	2853.2781232	1238.1257216	1251.281328	2555.3002464	6669.3955008	190.52959168	1656.8578352	2039.292528	1498.9534848	3361.790664
cg16558908	5.296254E-11	0.1096683	0.439087	0.1106533	0.1509738	0.4695208	0.05213961	0.7951155	0.1616534	0.4158272	0.17133	0.04578718	0.1640138	0.36851	0.9846431	0.3903165	0.1593019	0.6256995	0.5262321	0.8504495	NA	4.1776851552E-07	865.0635504	3463.518256	872.8332304	1190.8813344	3703.5800704	411.27724368	6271.871064	1275.1220192	3280.0449536	1351.45104	361.16927584	1293.7408544	2906.80688	7766.8647728	3078.816552	1256.5733872	4935.517656	4150.9188048	6708.345656
cg16575694	1.422669E-09	0.6722977	0.3414634	0.2750762	0.1656899	0.8903129	0.7045917	0.1120814	0.8936615	0.7633573	0.4115884	0.9185472	0.191602	0.3687482	0.9799208	0.03946813	0.3699337	0.7065044	0.8222791	0.8349822	NA	1.1222013072E-05	5303.0842576	2693.4632992	2169.8010656	1306.9619312	7022.7881552	5557.8193296	884.0980832	7049.201912	6021.3623824	3246.6092992	7245.5003136	1511.356576	2908.6858016	7729.6152704	311.32460944	2918.0370256	5572.9067072	6486.1375408	6586.3395936
cg16681083	1.849413E-10	0.9919779	0.9094205	0.4641732	0.3723857	0.9315944	0.8121882	0.7115481	0.666513	0.8015903	0.8379411	0.7450067	0.893638	0.839632	0.08235564	0.2965037	0.05048838	0.07205632	0.823909	0.9309089	NA	1.4588169744E-06	7824.7216752	7173.508904	3661.3982016	2937.3784016	7348.4166272	6406.5405216	5612.6914128	5257.454544	6322.9442864	6609.6793968	5876.6128496	7049.016544	6623.017216	649.62128832	2338.8211856	398.25234144	568.38025216	6498.994192	7343.0094032
cg16899920	9.426795E-09	0.3522535	0.9694723	0.2886366	0.2053805	0.802302	0.7729904	0.7165172	0.9653953	0.8727191	0.8471907	0.8341157	0.6105421	0.7200851	0.8630562	0.3071783	0.6132811	0.996075	0.1188853	0.4069407	NA	7.435855896E-05	2778.575608	7647.1975024	2276.7655008	1620.041384	6328.558176	6097.3482752	5651.8876736	7615.0381264	6884.0082608	6682.6402416	6579.5046416	4815.9560848	5680.0312688	6807.7873056	2423.0224304	4837.5613168	7857.0396	937.7672464	3209.9482416
cg17012160	1.196893E-10	0.3864215	0.7548039	0.2327502	0.4942224	0.9465656	0.7692166	0.9476374	0.7484884	0.4113093	0.1027153	0.8099598	0.1211626	0.2485903	0.4171884	0.1059748	0.3179832	0.7461384	0.7933064	0.5098708	NA	9.441091984E-07	3048.092792	5953.8931632	1835.9335776	3898.4262912	7466.5094528	6067.5805408	7474.9638112	5904.0764992	3244.4077584	810.2182864	6388.9629024	955.7305888	1960.8802864	3290.7820992	835.9292224	2508.2514816	5885.5396992	6257.6008832	4021.8608704
cg17014953	1.16103E-09	0.1212465	0.9795909	0.8842814	0.6766447	0.8807693	0.8089095	0.2447606	0.142104	0.6757486	0.9863606	0.5086759	0.8303549	0.04590634	0.3459989	0.7906981	0.1974681	0.118086	0.2632323	0.7170633	NA	9.15820464E-06	956.392392	7727.0130192	6975.2116832	5337.3733936	6947.5082384	6380.678136	1930.6716128	1120.916352	5330.3049568	7780.4124128	4012.4354992	6549.8394512	362.10920992	2729.2393232	6237.0266128	1557.6283728	931.462368	2076.3763824	5656.1953104
cg17028105	1.99883E-11	0.6073585	0.8676515	0.6764944	0.2901981	0.8750743	0.3680518	0.5587952	0.6656243	0.8914449	0.1714699	0.0628915	0.3207907	0.3672193	0.9444032	0.1222917	0.3452522	0.2692867	0.7065741	0.9807508	NA	1.576677104E-07	4790.843848	6844.035032	5336.1878272	2289.0826128	6902.5860784	2903.1925984	4407.7765376	5250.4444784	7031.7173712	1352.5545712	496.088152	2530.3970416	2896.6258384	7449.4524416	964.6369296	2723.3493536	2124.1334896	5573.4565008	7736.1623104
cg17105834	2.827517E-13	0.7304959	0.7247368	0.1214929	0.0866328	0.4266885	0.2803162	0.7248308	0.5895901	0.9614254	0.1221811	0.7846806	0.5328542	0.09981096	0.5630618	0.0153337	0.9555748	0.9461987	0.5514719	0.7893861	NA	2.2303454096E-09	5762.1516592	5716.7238784	958.3359952	683.3595264	3365.718888	2211.1341856	5717.4653504	4650.6867088	7583.7235552	963.7645168	6189.5605728	4203.1539296	787.30885248	4441.4314784	120.9522256	7537.5740224	7463.6153456	4350.0103472	6226.6775568
cg17284804	1.147442E-11	0.2620579	0.4809579	0.2620138	0.0496423	0.5780534	0.8939366	0.3859137	0.7979097	0.5439568	0.01518794	0.1902882	0.1514015	0.06981897	0.8212486	0.0697148	0.3961601	0.7283615	0.8730983	0.4525491	NA	9.051022496E-08	2067.1127152	3793.7959152	2066.7648544	391.5784624	4559.6852192	7051.3719008	3044.0872656	6293.9117136	4290.7312384	119.80247072	1500.9933216	1194.255032	550.73203536	6478.0089568	549.9103424	3124.9108688	5745.315512	6886.9993904	3569.7073008
cg17477162	3.430378E-09	0.9078108	0.2397605	0.7026229	0.7178653	0.7579761	0.9263406	0.1424518	0.9519292	0.523213	0.7723791	0.4295031	0.2552184	0.4605423	0.6804886	0.1199518	0.2853486	0.3813623	0.6456611	0.7437422	NA	2.7058821664E-05	7160.8115904	1891.230824	5542.2894352	5662.5214864	5978.9154768	7306.9746528	1123.6597984	7508.8175296	4127.104144	6092.5263408	3387.9204528	2013.1627392	3632.7576624	5367.6940768	946.1797984	2250.8297568	3008.1858224	5092.9747568	5866.6384736
cg17484671	2.496538E-10	0.5609382	0.1217642	0.8925565	0.4763915	0.8390308	0.4427903	0.4536805	0.9649764	0.3267084	0.5863641	0.4082293	0.2673752	0.8273104	0.6349794	0.07448379	0.4815597	0.8738101	0.6501349	0.9389309	NA	1.9692691744E-06	4424.6805216	960.4760096	7040.485672	3757.776152	6618.2749504	3492.7298864	3578.631784	7611.7338432	2577.0758592	4625.2400208	3220.1127184	2109.0555776	6525.8244352	5008.7175072	587.52813552	3798.5429136	6892.6140688	5128.2640912	7406.2869392
cg17603689	6.212279E-10	0.8076307	0.2432778	0.9376025	0.2950175	0.7296268	0.4992376	0.2052778	0.9421173	0.2953153	0.8861789	0.4283565	0.6092081	0.08404009	0.6234075	0.1253087	0.1307649	0.8889329	0.7945176	0.9851407	NA	4.9002456752E-06	6370.5909616	1918.9752864	7395.80852	2327.09804	5755.2961984	3937.9861888	1619.2312864	7431.4212624	2329.4470864	6990.1791632	3378.876072	4805.4334928	662.90822992	4917.43836	988.4350256	1031.4735312	7011.9027152	6267.1548288	7770.7898416
cg17755208	1.158846E-11	0.2601015	0.1142381	0.6939608	0.7767889	0.6175798	0.6683907	0.8603392	0.8387355	0.3951201	0.6860078	0.3608949	0.1128406	0.09219143	0.7576346	0.4800396	0.698273	0.6455265	0.3846489	0.9490298	NA	9.140977248E-08	2051.680632	901.1101328	5473.9627904	6127.3108432	4871.4694624	5272.2658416	6786.3556096	6615.945624	3116.7073488	5411.2295264	2846.7389712	890.0866528	727.20599984	5976.2217248	3786.5523648	5507.977424	5091.913032	3034.1105232	7485.9470624
cg17800654	1.037743E-09	0.9861825	0.06995786	0.5342689	0.6426282	0.7145597	0.5942949	0.8731248	0.8889942	0.6401192	0.1873407	0.09530466	0.315269	0.9433286	0.7367223	0.3619788	0.2241897	0.7173231	0.8115176	0.8623642	NA	8.185716784E-06	7779.00756	551.82759968	4214.3130832	5069.0512416	5636.4469136	4687.7981712	6887.2084224	7012.3862496	5049.2602496	1477.7434416	751.76315808	2486.841872	7440.9759968	5811.2655024	2855.2887744	1768.4083536	5658.2446128	6401.2508288	6802.3288096
cg17934824	3.295011E-09	0.8449229	0.2145577	0.5499016	0.6676125	0.9148316	0.5417998	0.4442426	0.3211773	0.9114714	0.4585055	0.4648459	0.7960174	0.6947201	0.4170219	0.4592327	0.1195861	0.7170382	0.8119809	0.7260717	NA	2.5991046768E-05	6664.7518352	1692.4311376	4337.6238208	5266.1274	7216.1916608	4273.7168224	3504.1856288	2533.4465424	7189.6864032	3616.691384	3666.7044592	6278.9852512	5479.9521488	3289.4687472	3622.4275376	943.2951568	5655.9973216	6404.9053392	5727.2535696
cg18027784	2.375605E-11	0.623969	0.8885711	0.09084738	0.7237105	0.5771419	0.5623337	0.9880893	0.8525365	0.7663444	0.1676695	0.7576373	0.9088752	0.470617	0.226764	0.3131776	0.231447	0.2594841	0.3008769	0.6550581	NA	1.873877224E-07	4921.867472	7009.0488368	716.60413344	5708.628424	4552.4953072	4435.6882256	7794.0483984	6724.807912	6044.9246272	1322.577016	5976.2430224	7169.2075776	3712.226896	1788.714432	2470.3449088	1825.653936	2046.8105808	2373.3169872	5167.0982928
cg18122419	3.013935E-10	0.4940792	0.08226955	0.8081295	0.156535	0.4815285	0.1520044	0.1627371	0.8798427	0.8611529	0.1795475	0.5962047	0.63067	0.2990261	0.7068387	0.2086878	0.8741053	0.9145036	0.7770794	0.4905574	NA	2.377391928E-06	3897.2967296	648.9422104	6374.525496	1234.74808	3798.296808	1199.0107072	1283.6702448	6940.1992176	6792.7740752	1416.27068	4702.8626736	4974.72496	2358.7178768	5575.5436656	1646.1293664	6894.9426064	7213.6043968	6129.6023072	3869.5167712
cg18235734	4.338354E-13	0.4086408	0.1212005	0.5749353	0.09284457	0.5621281	0.2755566	0.7269696	0.9220075	0.6982542	0.1646104	0.6145184	0.2599745	0.1283936	0.7039815	0.001336354	0.4023517	0.2526292	0.4213048	0.9727101	NA	3.4220936352E-09	3223.3586304	956.029544	4535.0896464	732.35796816	4434.0664528	2173.5904608	5734.3362048	7272.79516	5507.8291296	1298.4468352	4847.3211392	2050.678856	1012.7687168	5553.006072	10.541160352	3173.7502096	1992.7391296	3323.2522624	7672.7372688
cg18276638	2.165688E-11	0.3260507	0.0489802	0.2903985	0.1027135	0.7374056	0.4322803	0.6053623	0.7087549	0.514323	0.09550119	0.07244497	0.4797373	0.125122	0.7597024	0.003996893	0.9969128	0.829269	0.6507523	0.4817497	NA	1.7082946944E-07	2571.8879216	386.3558176	2290.663368	810.204088	5816.6553728	3409.8270064	4775.0978224	5590.6586512	4056.979824	753.31338672	571.44592336	3784.1678224	986.962336	5992.5325312	31.527491984	7863.6481664	6541.273872	5133.1341424	3800.0416336
cg18344652	7.620598E-11	0.3930929	0.2918135	0.50282	0.1343037	0.256773	0.5275003	0.3360653	0.4872336	0.448106	0.1187662	0.5942092	0.3347127	0.1455763	0.7094476	0.03865468	0.7760325	0.4398163	0.8391761	0.9723157	NA	6.0111277024E-07	3100.7167952	2301.824888	3966.24416	1059.3875856	2025.425424	4160.9223664	2650.8830864	3843.2986368	3534.660128	936.8277856	4687.1221696	2640.2137776	1148.3058544	5596.1226688	304.90811584	6121.34436	3469.2709744	6619.4210768	7669.6262416
cg18375860	2.695435E-10	0.7581091	0.03657364	0.9395378	0.8995178	0.6096996	0.8324633	0.9954472	0.7993203	0.8981032	0.4053838	0.3552287	0.1744879	0.5618647	0.5864804	0.06931145	0.5840002	0.7992651	0.8123793	0.9613959	NA	2.126159128E-06	5979.9645808	288.49287232	7411.0741664	7095.3964064	4809.3104448	6566.4705104	7852.0875136	6305.0385264	7084.2380416	3197.6674144	2802.0439856	1376.3605552	4431.9887536	4626.1573952	546.7287176	4606.5935776	6304.6031088	6408.0479184	7583.4908592
cg18382599	7.411414E-11	0.1145402	0.6001997	0.3824055	0.07334366	0.6038377	0.1941465	0.9993961	0.269991	0.9299766	0.9689663	0.07712805	0.05835187	0.505769	0.1441557	0.8328092	0.1305434	0.3743009	0.6493857	0.2713254	NA	5.8461233632E-07	903.4930976	4734.3752336	3016.414584	578.53479008	4763.0717776	1531.427592	7883.2364368	2129.689008	7335.6554208	7643.2061744	608.3860584	460.27955056	3989.505872	1137.1001616	6569.1989696	1029.7263392	2952.4854992	5122.3544016	2140.2147552
cg18395777	1.924597E-10	0.8357096	0.2957091	0.408071	0.915689	0.7665818	0.2900637	0.3030299	0.06400984	0.1733401	0.288459	0.1890458	0.109806	0.5976681	0.3442646	0.6776255	0.7545307	0.2899933	0.4271807	0.3738347	NA	1.5181221136E-06	6592.0773248	2332.5533808	3218.864048	7222.954832	6046.7972384	2288.0224656	2390.2998512	504.90961792	1367.3067088	2275.364592	1491.1932704	866.149728	4714.4059728	2715.5591648	5345.109944	5951.7381616	2287.4671504	3369.6013616	2948.8081136
cg18789663	4.89818E-11	0.7947847	0.1236822	0.2453617	0.1987784	0.9957103	0.6083644	0.3964143	0.9778141	0.8835168	0.02469001	0.2600598	0.01407436	0.07280143	0.7695399	0.02002214	0.326962	0.9022217	0.2724777	0.3440884	NA	3.863684384E-07	6269.2617136	975.6051936	1935.4130896	1567.9640192	7854.1628464	4798.7783872	3126.9159984	7712.9976208	6969.1805184	194.75479888	2051.3517024	111.01855168	574.25767984	6070.1307312	157.93464032	2579.076256	7116.7247696	2149.3040976	2714.1692992
cg18935813	4.323928E-11	0.6188967	0.5399873	0.6420193	0.2070041	0.7485394	0.6974378	0.6647466	0.4223954	0.2032648	0.00244531	0.6408259	0.2144173	0.1208351	0.3876013	0.01858351	0.7350309	0.7941244	0.02054021	0.4400347	NA	3.4107144064E-07	4881.8571696	4259.4198224	5064.2482384	1632.8483408	5904.4787872	5501.3893664	5243.5211808	3331.8549152	1603.3527424	19.28860528	5054.8346992	1691.3236624	953.1472688	3057.3990544	146.58672688	5797.9237392	6264.0532672	162.02117648	3470.9937136
cg19025786	4.671146E-13	0.9751881	0.7661984	0.1764423	0.3119269	0.1502869	0.6409455	0.9670936	0.2809654	0.9743457	0.03839552	0.8660322	0.6965613	0.6912429	0.8203215	0.02968462	0.4272824	0.3619317	0.3338591	0.7569803	NA	3.6845999648E-09	7692.2837328	6043.7729792	1391.7768624	2460.4793872	1185.4630672	5055.778104	7628.4343168	2216.2550752	7685.6388816	302.86386176	6831.2619936	5494.4755344	5452.5239952	6470.695992	234.15228256	3370.4035712	2854.9172496	2633.4805808	5971.0606064
cg19027619	1.080858E-10	0.2648028	0.9642061	0.1345137	0.683704	0.5211758	0.7837331	0.7528383	0.03361683	0.4524902	0.406083	0.565477	0.117601	0.06790743	0.4690609	0.7085379	0.332043	0.4557312	0.8289623	0.7444778	NA	8.525807904E-07	2088.7644864	7605.6577168	1061.0440656	5393.057152	4111.0347104	6182.0866928	5938.3885104	265.16955504	3569.2426976	3203.182704	4460.482576	927.636688	535.65380784	3699.9523792	5588.9469552	2619.155184	3594.8077056	6538.8546224	5872.4408864
cg19166660	1.212924E-11	0.05888538	0.1747861	0.488851	0.09649677	0.995765	0.2731656	0.600916	0.5045823	0.5281418	0.1414447	0.3533238	0.6050471	0.80623	0.08664139	0.09366834	0.9876247	0.8557875	0.3868241	0.6700217	NA	9.567544512E-08	464.48787744	1378.7127568	3856.056688	761.16652176	7854.59432	2154.7302528	4740.025408	3980.1451824	4165.9825184	1115.7157936	2787.0181344	4772.6115248	6359.54224	683.42728432	738.85586592	7790.3836336	6750.4518	3051.2685008	5285.1311696
cg19304150	5.888366E-10	0.9586408	0.3969959	0.7818699	0.3199543	0.772187	0.6098103	0.7815432	0.9801412	0.2226101	0.3641173	0.5557334	0.7825762	0.7444854	0.4275072	0.01919437	0.7705859	0.9760407	0.322524	0.4143504	NA	4.6447431008E-06	7561.7586304	3131.5036592	6167.3897712	2523.7995184	6091.011056	4810.1836464	6164.8127616	7731.3537856	1755.9484688	2872.1572624	4383.6250592	6172.9610656	5872.5008352	3372.1767936	151.40519056	6078.3815792	7699.0090416	2544.069312	3268.3959552
cg19365673	8.32586E-11	0.2325112	0.1137652	0.1043915	0.8411889	0.3033174	0.6876306	0.8236219	0.6100916	0.7975417	0.04431351	0.1289654	0.5761479	0.5565698	0.5348198	0.01857831	0.5429174	0.9067405	0.7027295	0.6951846	NA	6.567438368E-07	1834.0483456	897.3798976	823.440152	6635.2980432	2392.5676512	5424.0301728	6496.7295472	4812.4025408	6291.0089296	349.54496688	1017.2790752	4544.6546352	4390.2225824	4218.6585824	146.54570928	4282.5324512	7152.369064	5543.130296	5483.6161248
cg19695945	5.147234E-12	0.5124894	0.8709026	0.5186204	0.5380693	0.9359935	0.3267248	0.8120454	0.5295547	0.5076324	0.1921236	0.7307709	0.7365996	0.1132698	0.9680337	0.2678052	0.207798	0.6329386	0.3756334	0.6124311	NA	4.0601381792E-08	4042.5163872	6869.6797088	4090.8777152	4244.2906384	7383.116728	2577.2052224	6405.4141152	4177.1274736	4004.2043712	1515.4709568	5764.3208592	5810.2976448	893.4721824	7635.8498256	2112.4474176	1639.110624	4992.6196768	2962.9962592	4830.8565168
cg19764599	6.673113E-11	0.6006503	0.4310492	0.3541423	0.279435	0.5582127	0.3739525	0.553687	0.764611	0.858748	0.7586755	0.8863693	0.3704723	0.3456237	0.6586367	0.08631137	0.8026982	0.5970222	0.1765909	0.5411504	NA	5.2637515344E-07	4737.9295664	3400.1160896	2793.4744624	2204.18328	4403.1817776	2949.73732	4367.483056	6031.251568	6773.804224	5984.432344	6991.6810384	2922.2855024	2726.2797456	5195.3262896	680.82408656	6331.6834016	4709.3111136	1392.9490192	4268.5943552
cg19768329	1.44246E-10	0.6334882	0.3013137	0.9913344	0.09335322	0.8554914	0.9965648	0.9113526	0.8270897	0.3662125	0.1501705	0.8860384	0.3672978	0.1898874	0.91863	0.03367793	0.5362439	0.4827777	0.5669195	0.9171515	NA	1.137812448E-06	4996.9549216	2376.7624656	7819.6457472	736.37019936	6748.1161632	7860.9031424	7188.7493088	6524.0835536	2888.6842	1184.544904	6989.0708992	2897.2450464	1497.8318112	7246.15344	265.65151184	4229.8918832	3808.1504976	4471.861016	7234.491032
cg19901801	1.066737E-09	0.6865894	0.1394397	0.9801377	0.4647253	0.780039	0.7542613	0.6547808	0.7556164	0.1944442	0.3414692	0.4305401	0.6787678	0.2105913	0.7838758	0.01509563	0.5094147	0.2967294	0.8779195	0.7838191	NA	8.414421456E-06	5415.8171872	1099.9003536	7731.3261776	3665.7531664	6152.947632	5949.6131344	5164.9109504	5960.3021632	1533.7758496	2693.5090496	3396.1003088	5354.1204064	1661.1441744	6183.2123104	119.07432944	4018.2631536	2340.6015072	6925.029016	6182.7650608
cg20492807	2.829893E-10	0.617294	0.3909371	0.8345872	0.2363285	0.8435793	0.9849129	0.9863107	0.6270045	0.6287879	0.01794551	0.1020365	0.5901978	0.5737392	0.3331582	0.04266582	0.6423722	0.2346704	0.9052356	0.9211942	NA	2.2322195984E-06	4869.215072	3083.7118448	6583.2238336	1864.159208	6654.1535184	7768.9929552	7780.0188016	4945.811496	4959.8789552	141.55418288	804.863912	4655.4802464	4525.6548096	2627.9518816	336.54798816	5067.0319136	1851.0801152	7140.4984128	7266.3798496
cg20611882	1.882697E-09	0.923607	0.1901136	0.610966	0.2054519	0.9425509	0.8792644	0.4280741	0.6836319	0.2179169	0.1626983	0.6724393	0.3706204	0.2779855	0.3827712	0.07310887	0.2180171	0.6058829	0.9354953	0.6746113	NA	1.4850713936E-05	7285.412016	1499.6160768	4819.299808	1620.6045872	7434.8414992	6935.6375872	3376.6485008	5392.4884272	1718.9285072	1283.3641904	5304.2011984	2923.4537152	2192.749624	3019.2992256	576.68276656	1719.7188848	4779.2043152	7379.1869264	5321.3339344
cg20768298	4.195622E-11	0.5829527	0.2151881	0.1184943	0.3228623	0.7834636	0.5791032	0.3270685	0.4284642	0.254141	0.2883161	0.701307	0.1161283	0.3792604	0.6351493	0.04589623	0.6760146	0.2919345	0.9922002	0.9208011	NA	3.3095066336E-07	4598.3308976	1697.4037328	934.6830384	2546.7378224	6179.9608768	4567.9660416	2579.916328	3379.7256096	2004.664208	2274.2373968	5531.909616	916.0200304	2991.6060352	5010.0576784	362.02946224	5332.4031648	2302.779336	7826.4751776	7263.2790768
cg20845805	6.461774E-11	0.8690911	0.6521892	0.4156673	0.1734623	0.9437296	0.5080973	0.9502763	0.5839678	0.7115463	0.5730696	0.2362309	0.1542243	0.1194828	0.904016	0.318618	0.6374396	0.9039526	0.8716751	0.2295954	NA	5.0970473312E-07	6855.3905968	5144.4684096	3278.7836624	1368.2706224	7444.1390848	4007.8715024	7495.7794544	4606.3380064	5612.6772144	4520.3730048	1863.3893392	1216.5212784	942.4803264	7130.878208	2513.258784	5028.1235648	7130.3781088	6875.7731888	1811.0485152
cg20962833	6.034359E-11	0.2179357	0.9828956	0.9541959	0.2413388	0.6945601	0.9113554	0.9418199	0.5770735	0.8495694	0.5477892	0.6524099	0.08849968	0.299341	0.09471839	0.1400119	0.5281317	0.02732909	0.3546639	0.4382596	NA	4.7599023792E-07	1719.0768016	7753.0804928	7526.6972592	1903.6804544	5478.6900688	7188.7713952	7429.0753712	4551.955768	6701.4034272	4320.9612096	5146.2092912	698.08547584	2361.201808	747.13866032	1104.4138672	4165.9028496	215.57186192	2797.5888432	3456.9917248
cg21184320	9.293172E-11	0.8145419	0.9622042	0.04267066	0.4114137	0.4432997	0.7914129	0.2903298	0.3598579	0.4440226	0.01300773	0.5314999	0.1936246	0.3627744	0.104382	0.008214972	0.5633409	0.4318421	0.4381427	0.6547492	NA	7.3304540736E-07	6425.1065072	7589.8667296	336.58616608	3245.2312656	3496.7480336	6242.6649552	2290.1214624	2838.5591152	3502.4502688	102.60497424	4192.4712112	1527.3108448	2861.5644672	823.365216	64.799699136	4443.6330192	3406.3704848	3456.0696176	5164.6616896
cg21295088	7.609115E-10	0.5992193	0.1654901	0.8476403	0.9841893	0.9098932	0.4408584	0.6735975	0.5097438	0.8671175	0.2722942	0.7159038	0.2200495	0.9938508	0.6580696	0.1938	0.9098639	0.2095934	0.9532007	0.3595791	NA	6.002069912E-06	4726.6418384	1305.3859088	6686.1866864	7763.2851984	7177.2375616	3477.4910592	5313.33708	4020.8590944	6839.82284	2147.8566496	5647.0491744	1735.750456	7839.4951104	5190.8530048	1528.6944	7177.0064432	1653.2727392	7518.8471216	2836.3599408
cg21306240	9.489751E-11	0.2131789	0.4613979	0.7140323	0.2598398	0.4963027	0.7357163	0.7629519	0.731368	0.5535863	0.3818742	0.8372981	0.4230058	0.05747069	0.6016909	0.1628632	0.2020837	0.8291222	0.7343525	0.9185016	NA	7.4855155888E-07	1681.5551632	3639.5066352	5632.2867824	2049.6163424	3914.8356976	5803.3301744	6018.1645872	5769.030784	4366.6887344	3012.2236896	6604.6074128	3336.6697504	453.32880272	4746.1378192	1284.6649216	1594.0362256	6540.1159136	5792.57252	7245.1406208
cg21306294	7.244822E-14	0.3657022	0.762922	0.7247993	0.2688871	0.1774527	0.3002962	0.4500988	0.9860038	0.1134128	0.003069809	0.2267787	0.08505406	0.3539182	0.07314091	0.001823517	0.3715129	0.8897095	0.01676276	0.7984412	NA	5.7147155936E-10	2884.6589536	6017.928736	5717.2168784	2120.9814448	1399.7468976	2368.7364256	3550.3793344	7777.5979744	894.6001664	24.214653392	1788.8303856	670.90642528	2791.7067616	576.93549808	14.383902096	2930.4937552	7018.028536	132.22465088	6298.1041856
cg21774736	1.007461E-10	0.03776048	0.3434368	0.289085	0.9290209	0.9106354	0.946013	0.1454116	0.2030833	0.2808275	0.6968589	0.03121397	0.1000884	0.9044672	0.2765214	0.7512898	0.9282018	0.5568034	0.2147044	0.8477955	NA	7.946852368E-07	297.85466624	2709.0294784	2280.30248	7328.1168592	7183.0920352	7462.150544	1147.0067008	1601.9210704	2215.16732	5496.8230032	246.21579536	789.4972992	7134.4372736	2181.2008032	5926.1739424	7321.6557984	4392.0652192	1693.5883072	6687.410904
cg21816308	1.822782E-11	0.1059532	0.310775	0.3159015	0.09223664	0.5262207	0.485982	0.4885263	0.9652969	0.3344234	0.1350705	0.3360938	0.4294691	0.09894888	0.3218763	0.009569656	0.3723552	0.323676	0.473869	0.6686379	NA	1.4378104416E-07	835.7588416	2451.3932	2491.831032	727.56261632	4150.8288816	3833.426016	3853.4954544	7614.2619472	2637.9317792	1065.436104	2651.1078944	3387.6522608	780.50876544	2538.9602544	75.485446528	2937.1378176	2553.156288	3737.878672	5274.2157552
cg21851672	2.512798E-11	0.9610863	0.1700819	0.4657237	0.1253018	0.7371265	0.9785174	0.6186284	0.4419008	0.7308422	0.1500323	0.1802384	0.273529	0.07169965	0.5129519	0.007204811	0.1542553	0.686767	0.7719189	0.855073	NA	1.9820950624E-07	7581.0487344	1341.6060272	3673.6285456	988.3805984	5814.453832	7718.5452512	4879.7408192	3485.7135104	5764.8832736	1183.4547824	1421.7204992	2157.596752	565.5668392	4046.1645872	56.831549168	1216.7658064	5417.218096	6088.8962832	6744.815824
cg21908235	1.057943E-09	0.8637774	0.5000404	0.3652928	0.7374854	0.6686026	0.8662811	0.5287125	0.7546362	0.2028877	0.4048645	0.7916538	0.3683442	0.1090644	0.6622599	0.3402931	0.8412317	0.09937429	0.7548794	0.4096017	NA	8.345054384E-06	6813.4761312	3944.3186752	2881.4296064	5817.2848352	5273.9373088	6833.2253168	4170.4842	5952.5703456	1600.3781776	3193.571176	6244.5651744	2905.4990496	860.2999872	5223.9060912	2684.2319728	6635.6356496	783.86439952	5954.4887072	3230.9382096
cg22021178	2.115885E-10	0.7539433	0.1321399	0.9222039	0.9415988	0.5111823	0.5500303	0.966989	0.9776057	0.6772744	0.0900877	0.4461327	0.1451674	0.5346355	0.7906962	0.07870592	0.3614391	0.977917	0.6826748	0.9220783	NA	1.669010088E-06	5947.1047504	1042.3195312	7274.3443632	7427.3313344	4032.2059824	4338.6390064	7627.609232	7711.3537616	5342.3404672	710.6117776	3519.0947376	1145.0804512	4217.204824	6237.0116256	620.83229696	2851.0316208	7713.809296	5384.9388224	7273.3536304
cg22157239	6.188691E-11	0.9955906	0.4539811	0.6871188	0.2688231	0.4305534	0.3143541	0.4456926	0.4629243	0.5603088	0.1544926	0.5008164	0.02799353	0.5638818	0.2879283	0.7143167	0.9374722	0.7351819	0.7185815	0.9474912	NA	4.8816394608E-07	7853.2186528	3581.0029168	5419.9930944	2120.4766128	3396.2052192	2479.6251408	3515.6232288	3651.5468784	4419.7158144	1218.6376288	3950.4397632	220.81296464	4447.8996384	2271.1784304	5634.5301296	7394.7807136	5799.1148272	5668.170872	7473.8105856
cg22167515	4.747415E-11	0.9396225	0.2305551	0.710701	0.8214485	0.8105187	0.8575406	0.969073	0.7700332	0.5173077	0.2766792	0.2895938	0.691206	0.363389	0.5425653	0.0438079	0.753793	0.6210831	0.5439756	0.6698958	NA	3.744760952E-07	7411.74228	1818.6186288	5606.009488	6479.585768	6393.3715056	6764.2802528	7644.047824	6074.0218816	4080.5231376	2182.4455296	2284.3158944	5452.232928	2866.412432	4279.7550864	345.5567152	5945.919184	4899.1034928	4290.8795328	5284.1380704
cg22341256	1.471194E-10	0.7850312	0.006066097	0.2041232	0.6768084	0.3264776	0.6212089	0.388773	0.5683737	0.8458575	0.06267484	0.1420379	0.2645595	0.3463009	0.6052783	0.05684879	0.5978748	0.7321071	0.4969509	0.804549	NA	1.1604778272E-06	6192.3261056	47.849373136	1610.1238016	5338.6646592	2575.2553088	4900.0958032	3066.641424	4483.3317456	6672.12396	494.37913792	1120.3949552	2086.845336	2731.6214992	4774.4352304	448.42325552	4716.0364224	5774.8608048	3919.9486992	6346.282512
cg22371492	3.128902E-11	0.05319581	0.1299233	0.8571073	0.2227934	0.3497341	0.1571367	0.8527095	0.5077975	0.05078843	0.6437859	0.1626273	0.1142723	0.8435576	0.4509848	0.08684629	0.8351873	0.9233133	0.5616608	0.5735494	NA	2.4680778976E-07	419.60854928	1024.8349904	6760.8623824	1757.3943392	2758.7025808	1239.4942896	6726.172536	4005.50668	400.61913584	5078.1831792	1282.8041424	901.3799024	6653.9823488	3557.3681024	685.04353552	6587.9574224	7283.0953104	4430.3803904	4524.1576672
cg22489498	1.170867E-12	0.633764	0.04511448	0.7633409	0.9083683	0.3527271	0.08474387	0.4694725	0.8323281	0.9380812	0.1133304	0.2200258	0.826636	0.417329	0.071976	0.02485035	0.1017207	0.5548085	0.3554381	0.7709845	NA	9.235798896E-09	4999.130432	355.86301824	6021.2330192	7165.2091504	2782.3113648	668.45964656	3703.19908	6565.4040528	7399.5845056	893.9501952	1735.5635104	6520.504768	3291.891152	567.746688	196.0195608	802.3728816	4376.329448	2803.6957328	6081.525736
cg22533517	8.393446E-11	0.3734845	0.4041637	0.8138304	0.1172513	0.9100177	0.739218	0.607444	0.8333106	0.6662679	0.7717185	0.9708553	0.4790881	0.2820684	0.5595187	0.04155689	0.3586194	0.8697816	0.9338185	0.897011	NA	6.6207502048E-07	2946.045736	3188.0432656	6419.4941952	924.8782544	7178.2196176	5830.951584	4791.518272	6573.1540128	5255.5211952	6087.315528	7658.1066064	3779.0469328	2224.9555392	4413.4835056	327.80074832	2828.7898272	6860.8372608	7365.960328	7075.622768
cg22711792	2.077624E-10	0.4996616	0.08518746	0.7608696	0.2060873	0.6740743	0.1506848	0.8464301	0.5706335	0.1648083	0.1708102	0.2626635	0.6060353	0.1154366	0.7940827	0.02495291	0.1382684	0.527761	0.9487162	0.9604653	NA	1.6388298112E-06	3941.3307008	671.95868448	6001.7394048	1625.6166224	5317.0980784	1188.6017024	6676.6406288	4501.157048	1300.0078704	1347.3508576	2071.889688	4780.4064464	910.5639008	6263.7243376	196.82855408	1090.6611392	4162.978768	7483.4733856	7576.1502864
cg22718169	1.243029E-09	0.799177	0.4898586	0.4230316	0.4537718	0.4349637	0.3763537	0.88051	0.1808539	0.910385	0.0700814	0.8637868	0.1344895	0.9443816	0.6193176	0.09889194	0.3551389	0.3311139	0.9740251	0.7459858	NA	9.805012752E-06	6303.908176	3864.0046368	3336.8732608	3579.3519584	3430.9936656	2968.6779856	6945.46288	1426.5755632	7181.11688	552.8020832	6813.5502784	1060.853176	7449.2820608	4885.1772288	780.05962272	2801.3356432	2611.8264432	7683.1099888	5884.3359904
cg22797031	1.635299E-09	0.5952001	0.2479391	0.5168539	0.4788462	0.9210432	0.9043028	0.5099358	0.1163914	0.905017	0.0482744	0.4642442	0.7842438	0.4379002	0.4780472	0.07789066	0.4936622	0.7116087	0.5973128	0.6812671	NA	1.2899238512E-05	4694.9383888	1955.7436208	4076.9435632	3777.1388256	7265.1887616	7133.1404864	4022.3735904	918.0953632	7138.774096	380.7884672	3661.9582496	6186.1150944	3454.1567776	3770.8363136	614.40152608	3894.0074336	5613.1694256	4711.6033664	5373.8348848
cg22814737	1.248164E-09	0.2436516	0.6882211	0.9469913	0.9072199	0.2015808	0.3193583	0.5964925	0.9471452	0.4569779	0.2147677	0.7207104	0.8896652	0.6703659	0.7486279	0.9157491	0.2838958	0.1705601	0.8329928	0.90241	NA	9.845517632E-06	1921.9238208	5428.6880368	7469.8673744	7156.1505712	1590.0693504	2519.0982704	4705.13284	7471.0813376	3604.6416752	1694.0876176	5684.9636352	7017.6790976	5287.8462192	5905.1768752	7223.4289008	2239.3700704	1345.3780688	6570.6472064	7118.21008
cg22944662	4.316706E-10	0.8604968	0.6850629	0.6765079	0.940979	0.3604444	0.9283835	0.3470195	0.1495481	0.7262619	0.9658517	0.1890452	0.7445779	0.7123758	0.3480918	0.995706	0.3288045	0.7953859	0.4011099	0.6822242	NA	3.4050176928E-06	6787.5987584	5403.7761552	5336.2943152	7422.442352	2843.1854272	7323.089048	2737.289816	1179.6354128	5728.7538672	7618.6382096	1491.1885376	5873.2304752	5619.2203104	2745.7481184	7854.128928	2593.609896	6274.0039792	3163.9548912	5381.3844896
cg23010538	7.899056E-13	0.6708968	0.2314531	0.6246441	0.166529	0.6976699	0.6453192	0.4811163	0.5416058	0.4214356	0.04785818	0.6179145	0.4441533	0.1716863	0.6440072	0.003840922	0.3166966	0.97504	0.8153176	0.5448613	NA	6.2307753728E-09	5292.0339584	1825.7020528	4927.1926608	1313.580752	5503.2201712	5090.2778496	3795.0453744	4272.1865504	3324.2840128	377.50532384	4874.109576	3503.4812304	1354.2615344	5079.9287936	30.297192736	2498.1027808	7691.11552	6431.2252288	4297.8659344
cg23054189	1.214107E-10	0.7669545	0.8074467	0.9031327	0.1604016	0.5992673	0.4007204	0.7344796	0.5705137	0.2545643	0.009979693	0.4523301	0.9128058	0.5303034	0.7135716	0.4454209	0.2146629	0.6932092	0.4620801	0.7290956	NA	9.576876016E-07	6049.737096	6369.1395696	7123.9107376	1265.2478208	4727.0204624	3160.8825152	5793.5750848	4500.2120656	2008.0031984	78.719818384	3567.9798288	7200.2121504	4183.0332192	5628.6527808	3513.4800592	1693.2609552	5468.0341696	3644.8878288	5751.1060928
cg23247704	1.612098E-11	0.3441947	0.7847516	0.0933821	0.02069685	0.2509537	0.973951	0.6206975	0.4233703	0.3396924	0.4273009	0.09596373	0.8448123	0.5321796	0.8571599	0.9326589	0.9888843	0.1346866	0.9440147	0.3869762	NA	1.2716229024E-07	2715.0077936	6190.1206208	736.5980048	163.2567528	1979.5227856	7682.525488	4896.06188	3339.5449264	2679.4936512	3370.5494992	756.96190224	6663.8794224	4197.8326848	6761.2772912	7356.8134032	7800.3193584	1062.4079008	7446.3879536	3052.4682656
cg23260547	3.871967E-11	0.5094509	0.7035166	0.9229982	0.2162398	0.6650249	0.8356841	0.9947918	0.8793671	0.2429052	0.006996879	0.9719487	0.4385291	0.5124099	0.7223896	0.008787276	0.3043629	0.2868598	0.5011934	0.9568807	NA	3.0542075696E-07	4018.5486992	5549.3389408	7280.6098016	1705.6995424	5245.7164112	6591.8761808	7846.9177184	6936.4476848	1916.0362176	55.191381552	7666.7313456	3459.1175408	4041.8892912	5698.2091648	69.314033088	2400.8145552	2262.7501024	3953.4135392	7547.8749616
cg23279117	4.086428E-12	0.9925651	0.06085117	0.5343225	0.8079197	0.8931441	0.5069468	0.8595452	0.4859583	0.2107181	0.01102821	0.1151144	0.07014734	0.02778536	0.4959103	0.000266245	0.05946885	0.871154	0.3087559	0.537467	NA	3.2233744064E-08	7829.3535088	479.99402896	4214.73588	6372.8705936	7045.1206608	3998.7963584	6780.0925376	3833.2390704	1662.1443728	86.99052048	908.0223872	553.32221792	219.17091968	3911.7404464	2.10014056	469.0902888	6871.662752	2435.4665392	4239.539696
cg23637314	3.036787E-11	0.6909884	0.4703031	0.597004	0.8652407	0.2913993	0.7179219	0.5796571	0.4907785	0.9921881	0.006160267	0.6408805	0.6306731	0.2697279	0.5817212	0.1075525	0.03460511	0.7207293	0.8916484	0.6023808	NA	2.3954175856E-07	5450.5164992	3709.7508528	4709.167552	6825.0186416	2298.5576784	5662.9679472	4572.3352048	3871.260808	7826.3797328	48.592186096	5055.265384	4974.7494128	2127.6136752	4588.6168256	848.37412	272.96510768	5685.1127184	7033.3225792	4751.5797504
cg23645476	1.186711E-10	0.5686285	0.1617648	0.2836853	0.5255745	0.8511934	0.9609277	0.6903473	0.1987913	0.5622801	0.2124751	0.8918265	0.1012965	0.2531466	0.03854041	0.03903277	0.764114	0.9082157	0.7102681	0.9600139	NA	9.360776368E-07	4485.341608	1276.0007424	2237.7096464	4145.731656	6714.2135392	7579.7976976	5445.4595024	1568.0657744	4435.2654288	1676.0035888	7034.727432	799.026792	1996.8203808	304.00675408	307.89048976	6027.331232	7164.0054416	5602.5947728	7572.5896432
cg23671221	4.89339E-09	0.6834663	0.5712877	0.5470914	0.3929535	0.9625183	0.9596248	0.553619	0.9396159	0.3447246	0.4656866	0.1577369	0.1538604	0.374746	0.5685226	0.2712578	0.7860845	0.4738784	0.9510748	0.2798787	NA	3.859906032E-05	5391.1821744	4506.3173776	4315.4569632	3099.617208	7592.3443504	7569.5204224	4366.946672	7411.6902192	2719.1876448	3673.3359008	1244.2286672	1213.6508352	2955.996448	4484.5062688	2139.6815264	6200.634536	3737.9528192	7502.0780224	2207.6831856
cg23689712	3.335515E-10	0.862849	0.2959232	0.8460062	0.1651994	0.7322853	0.803304	0.7840613	0.8627603	0.3200768	0.3312393	0.2695425	0.2982026	0.3906319	0.5999855	0.08161818	0.1896744	0.8804787	0.5829692	0.6643576	NA	2.631054232E-06	6806.152912	2334.2422016	6673.2969056	1303.0928672	5776.2664464	6336.461952	6184.6755344	6805.4532464	2524.7657984	2612.8155984	2126.15124	2352.2221088	3081.3044272	4732.685624	643.80420384	1496.1516672	6945.2159856	4598.4610496	5240.4527488
cg24083324	2.941887E-14	0.173508	0.1827989	0.176931	0.5812931	0.3898435	0.5303046	0.6468639	0.713118	0.7643042	0.05077548	0.3692987	0.6325931	0.2968011	0.5513387	0.02213713	0.1051077	0.6316201	0.4597676	0.8075338	NA	2.3205604656E-10	1368.631104	1441.9177232	1395.631728	4585.2399728	3075.085528	4183.0426848	5102.4624432	5625.074784	6028.8315296	400.51698624	2913.0281456	4989.8943728	2341.1670768	4348.9596656	174.61768144	829.0895376	4982.2193488	3626.6468288	6369.8266144
cg24367628	3.168856E-10	0.9852222	0.3582967	0.829549	0.0482528	0.7796828	0.3911168	0.4397741	0.9039463	0.6811847	0.1984306	0.4469672	0.3221929	0.1011907	0.7976912	0.03236647	0.3024368	0.6234774	0.5521953	0.6446489	NA	2.4995936128E-06	7771.4327136	2826.2443696	6543.482512	380.6180864	6150.1379264	3085.1293184	3468.9381008	7130.3284144	5373.1849136	1565.2205728	3525.6772736	2541.4575952	798.1922416	6292.1881856	255.30671536	2385.6214784	4917.9897312	4355.7165264	5084.9905232
cg24379252	4.064575E-10	0.4855621	0.2816408	0.3715054	0.9867774	0.2011198	0.7341789	0.3592083	0.7127753	0.08248654	0.2979355	0.3054492	0.06754346	0.4759766	0.892837	0.3510196	0.7290607	0.7259582	0.1546733	0.543588	NA	3.20613676E-06	3830.1138448	2221.5826304	2930.4345952	7783.7001312	1586.4329824	5791.2031632	2833.4350704	5622.3715664	650.65382752	2350.115224	2409.3832896	532.78281248	3754.5034208	7042.698256	2768.8426048	5750.8308016	5726.3582816	1220.0629904	4287.822144
cg24425838	1.022308E-09	0.05167887	0.1834184	0.6420068	0.1962084	0.8090192	0.7807192	0.6812465	0.9040482	0.7666235	0.6587329	0.3466487	0.7871529	0.5290515	0.6779438	0.5647293	0.6149514	0.9525911	0.9557944	0.7054944	NA	8.063965504E-06	407.64292656	1446.8043392	5064.1496384	1547.6918592	6381.5434496	6158.3130496	5373.672392	7131.1322016	6047.126168	5196.0851152	2734.3649456	6209.0620752	4173.158232	5347.6206944	4454.5847184	4850.7366432	7514.0385968	7539.3062272	5564.9398272
cg24465469	1.135605E-09	0.7912105	0.2251443	0.7278381	0.2174696	0.9483636	0.4639969	0.7847108	0.9476599	0.4437529	0.1284939	0.5049947	0.222096	0.3204639	0.8893758	0.05110757	0.9378912	0.222784	0.6846939	0.7048462	NA	8.95765224E-06	6241.068424	1775.9382384	5741.1869328	1715.4002048	7480.6920768	3660.0075472	6189.7987904	7475.1412912	3500.3228752	1013.5598832	3983.3981936	1751.893248	2527.8192432	7015.3963104	403.13651216	7398.0857856	1757.320192	5400.8654832	5559.8268256
cg24662698	1.422983E-11	0.6108193	0.07068379	0.1689097	0.7239463	0.7011903	0.7636563	0.1011296	0.6082343	0.7536337	0.2335642	0.8400219	0.3765958	0.10545	0.7121854	0.05306464	0.176253	0.9050697	0.7695102	0.3930308	NA	1.1224489904E-07	4818.1426384	557.55373552	1332.3597136	5710.4884144	5530.9890864	6023.7208944	797.7102848	4797.7521584	5944.6626256	1842.3544096	6626.0927472	2970.5876704	831.7896	5617.7184352	418.57388032	1390.283664	7139.1897936	6069.8964576	3100.2269504
cg24731597	1.922146E-10	0.4365116	0.09864046	0.2982826	0.4310134	0.9313354	0.6809568	0.7742774	0.9922645	0.7986166	0.4237754	0.07509269	0.02230418	0.05956414	0.5119162	0.046026	0.3838385	0.8107429	0.3443549	0.8807212	NA	1.5161887648E-06	3443.2035008	778.07594848	2352.8531488	3399.8336992	7346.3736352	5371.3872384	6107.5001312	7826.982376	6299.4877408	3342.7403552	592.33113872	175.93537184	469.84193632	4037.9949856	363.053088	3027.718088	6395.1399952	2716.2714512	6947.1288256
cg24924936	3.388637E-11	0.2294177	0.09671984	0.4573238	0.06167605	0.7524278	0.9592995	0.5711639	0.8390127	0.8407777	0.1337221	0.3736341	0.3515926	0.138164	0.948552	0.002182649	0.2487622	0.7988534	0.5582677	0.8077538	NA	2.6729568656E-07	1809.6468176	762.92609792	3607.3701344	486.5006824	5935.1504864	7566.954456	4505.3408432	6618.1321776	6632.0544976	1054.7999248	2947.2257808	2773.3624288	1089.837632	7482.178176	17.216735312	1962.2362336	6301.3556192	4403.6156176	6371.5619744
cg25201881	5.874802E-10	0.1803327	0.1143056	0.2964434	0.4514145	0.5547653	0.4602925	0.9694837	0.8473257	0.9462871	0.2433362	0.09938769	0.3258214	0.199769	0.5860861	0.03959266	0.7906992	0.9453098	0.5247052	0.6380052	NA	4.6340438176E-06	1422.4643376	901.6425728	2338.3455392	3560.757576	4375.9886864	3630.78724	7647.2874256	6683.7051216	7464.3126448	1919.4359456	783.97009872	2570.0792032	1575.777872	4623.0471568	312.30690208	6237.0352896	7456.6037024	4138.8746176	5032.5850176
cg25306611	7.382053E-11	0.9940812	0.279825	0.4060956	0.1644231	0.9735966	0.4516391	0.8765541	0.3401068	0.4932007	0.2050114	0.5595679	0.9182481	0.4755446	0.4275055	0.1266995	0.5335367	0.5591783	0.7614671	0.9714129	NA	5.8229634064E-07	7841.3125056	2207.2596	3203.2820928	1296.9694128	7679.7299808	3562.5292208	6914.2587408	2682.7624384	3890.3671216	1617.1299232	4413.8715952	7243.1410128	3751.0958048	3372.163384	999.405656	4208.5374896	4410.7984304	6006.4524848	7662.5049552
cg25410842	1.393277E-09	0.3302324	0.5137411	0.6795722	0.8737228	0.3631541	0.2433389	0.4925222	0.3269125	0.8551057	0.8860586	0.6353008	0.02637844	0.5594016	0.3525929	0.761323	0.4418263	0.7001264	0.9206714	0.9638315	NA	1.0990168976E-05	2604.8731712	4052.3897968	5360.4655136	6891.9254464	2864.5595408	1919.4572432	3885.0151136	2578.6858	6745.0737616	6989.2302368	5011.2527104	208.07313472	4412.5598208	2781.2527952	6005.315824	3485.1258544	5522.5970432	7262.2560032	7602.702872
cg25730685	2.984566E-10	0.4593435	0.2652318	0.4267574	0.2538094	0.8983303	0.8629897	0.7436259	0.8792514	0.3966693	0.07708717	0.696575	0.1839044	0.1937626	0.5997081	0.1126502	0.1077879	0.9039584	0.8239473	0.5634272	NA	2.3542256608E-06	3623.301528	2092.1484384	3366.2623712	2002.0485472	7086.0294064	6807.2627536	5865.7210992	6935.5350432	3128.9274384	608.06359696	5494.5836	1450.6379072	1528.3993888	4730.4974928	888.5847776	850.2309552	7130.4238592	6499.2963024	4444.3137536
cg25741646	3.197443E-09	0.4417307	0.9246657	0.6031449	0.6366911	0.9633694	0.4268529	0.9229936	0.7583082	0.1675167	0.8978209	0.3032861	0.8430982	0.2101162	0.7305651	0.8632566	0.02915665	0.9992298	0.7069381	0.1778544	NA	2.5221430384E-05	3484.3717616	7293.7630416	4757.6069712	5022.2193968	7599.0578272	3367.0156752	7280.5735168	5981.5350816	1321.3717296	7082.0112592	2392.3207568	6650.3586016	1657.3965856	5762.6975088	6809.3680608	229.9876552	7881.9246624	5576.3277328	1402.9155072
cg25851425	3.634146E-09	0.9497686	0.3617439	0.1523238	0.574507	0.9376749	0.7124627	0.4069974	0.635889	0.4754732	0.514364	0.8905014	0.07304617	0.8502231	0.9925504	0.3662539	0.6048999	0.8856863	0.6644689	0.2494466	NA	2.8666143648E-05	7491.7747168	2853.4358832	1201.5301344	4531.711216	7396.3796112	5619.9057776	3210.3954912	5015.892432	3750.5326016	4057.303232	7024.2750432	576.18818896	6706.5598128	7829.2375552	2889.0107632	4771.4504112	6986.2935344	5241.3306832	1967.6347808
cg26000554	5.020985E-10	0.8413817	0.2092111	0.7779486	0.03056487	0.9002732	0.8547775	0.6041078	0.1648098	0.4284782	0.05256252	0.3754379	0.3899502	0.7740407	0.7655911	0.4792488	0.641752	0.3040234	0.4183846	0.9813839	NA	3.960552968E-06	6636.8188496	1650.2571568	6136.4585568	241.09569456	7101.3550016	6742.48492	4765.2023264	1300.0197024	3379.8360416	414.61315776	2961.4541552	3075.9271776	6105.6330416	6038.9825968	3780.3145344	5062.139776	2398.1365792	3300.2177248	7741.1562032
cg26030610	4.473603E-09	0.5329865	0.6918389	0.423409	0.3895566	0.690423	0.5525278	0.8991072	0.325257	0.06790397	0.9933701	0.3207105	0.3993999	0.5540267	0.6646863	0.813222	0.8176918	0.6483529	0.7240061	0.1528249	NA	3.5287780464E-05	4204.197512	5457.2252432	3339.850192	3072.8224608	5446.056624	4358.3392864	7092.1575936	2565.627216	535.62651536	7835.7033488	2529.764424	3150.4664112	4370.1626096	5243.0455344	6414.695136	6449.9529184	5114.2076752	5710.9601168	1205.4828112
cg26067203	1.268772E-10	0.749356	0.2218289	0.9268497	0.908774	0.9723802	0.5109744	0.7013808	0.3225651	0.7633916	0.2094974	0.3533526	0.4091587	0.2696942	0.7062674	0.02320668	0.6403569	0.2245169	0.660835	0.7639696	NA	1.0008073536E-06	5910.920128	1749.7863632	7310.9904336	7168.409312	7670.1350176	4030.5660672	5532.4917504	2544.3935088	6021.6329408	1652.5154912	2787.2453088	3227.4438256	2127.3478496	5571.0372512	183.05429184	5051.1352272	1770.9893072	5212.66648	6026.1922048
cg26227186	3.023544E-09	0.8595968	0.0562076	0.5361839	0.7308008	0.7917667	0.9583177	0.5551219	0.88184	0.9324906	0.8005839	0.8179459	0.1871547	0.3282384	0.4843991	0.4073477	0.5406062	0.1799414	0.4683888	0.8257687	NA	2.3849715072E-05	6780.4995584	443.3655488	4229.4186032	5764.5567104	6245.4557296	7559.2100176	4378.8015472	6955.95392	7355.4858528	6315.0058032	6451.9572592	1476.2762736	2589.1444992	3820.9401008	3213.1586576	4264.3017056	1419.3777632	3694.6508544	6513.6635056
cg26275371	3.350293E-13	0.1997054	0.7080976	0.1585385	0.06686294	0.6209306	0.2576511	0.7849953	0.8586156	0.3648732	0.3006455	0.1824624	0.8725718	0.9316526	0.2321265	0.7494195	0.6050255	0.6285776	0.1066295	0.8420852	NA	2.6427111184E-09	1575.2761952	5585.4738688	1250.551688	527.41487072	4897.9005728	2032.3518768	6192.0429264	6772.7598528	2878.1198016	2371.491704	1439.2634112	6882.8463584	7348.8757088	1831.013832	5911.421016	4772.441144	4958.2201088	841.093496	6642.3680576
cg26560222	6.07076E-12	0.7901332	0.07351262	0.6152674	0.4903715	0.7967598	0.4834318	0.3702002	0.8195494	0.4043313	0.420482	0.8045621	0.3214315	0.3845985	0.25097	0.002695847	0.9395696	0.7794252	0.8183974	0.4366596	NA	4.788615488E-08	6232.5706816	579.86754656	4853.2292512	3868.050392	6284.8413024	3813.3100384	2920.1391776	6464.6056672	3189.3652944	3316.762016	6346.3858448	2535.451672	3033.712968	1979.65136	21.264841136	7411.3250048	6148.1059776	6455.5186912	3444.3709248
cg26612821	8.381384E-13	0.8766896	0.5458934	0.7974083	0.04791843	0.1939424	0.8930944	0.8171849	0.5497927	0.7484873	0.6460595	0.01044126	0.161978	0.3924534	0.04801783	0.478271	0.08117935	0.7716584	0.4890892	0.7815639	NA	6.6112356992E-09	6915.3275648	4306.0071392	6289.9566704	377.98057584	1529.8176512	7044.7286272	6445.9544912	4336.7648176	5904.0678224	5096.117336	82.36065888	1277.682464	3095.6724192	378.76464304	3772.601648	640.3427128	6086.8414592	3857.9356096	6164.9760432
cg26667857	4.234057E-11	0.301984	0.8988337	0.519602	0.2262166	0.2512887	0.69427	0.2130758	0.5820287	0.2632779	0.8388703	0.3126376	0.3252118	0.2064218	0.9500001	0.7620024	0.0215388	0.1763696	0.2062717	0.2760044	NA	3.3398241616E-07	2382.049792	7090.0002256	4098.620576	1784.3965408	1982.1652656	5476.40176	1680.7419104	4591.0423856	2076.7360752	6617.0089264	2466.0853888	2565.2706784	1628.2551584	7493.6007888	6010.6749312	169.8980544	1391.2034048	1627.0711696	2177.1227072
cg26907082	3.949265E-16	0.0003437249	0.2625046	0.2571444	0.04322203	0.7530312	0.02307996	0.3127608	0.3448471	0.2246408	0.4274633	0.001559269	0.02644091	0.05593723	0.4258386	0.176016	0.1150578	0.04181718	0.04481494	0.7991559	NA	3.115180232E-12	2.7113020112	2070.6362848	2028.3550272	340.93537264	5939.9101056	182.05472448	2467.0571904	2720.1539248	1771.9666304	3371.8305104	12.299513872	208.56589808	441.23287024	3359.0148768	1388.414208	907.5759264	329.85391584	353.50024672	6303.7417392
cg27304110	1.166264E-11	0.01274338	0.2457398	0.1972544	0.8252928	0.8704105	0.5365175	0.7458795	0.3714385	0.5451155	0.04798563	0.28485	0.224266	0.309992	0.6099245	0.02673843	0.4970538	0.7823228	0.2995143	0.5103525	NA	9.199490432E-08	100.51978144	1938.3955424	1555.9427072	6509.9096064	6865.798024	4232.05004	5883.497496	2929.906888	4299.871064	378.51064944	2246.8968	1769.010208	2445.216896	4811.084456	210.91273584	3920.7603744	6170.9622464	2362.5687984	4025.66052
cg27393126	6.164097E-10	0.2882681	0.9788593	0.761135	0.6841221	0.9657084	0.5615575	0.7463538	0.5438349	0.9444021	0.0498043	0.6891071	0.89228	0.1749497	0.3423984	0.1018228	0.1716529	0.3155569	0.7976129	0.07515638	NA	4.8622397136E-06	2273.8587728	7721.2421584	6003.83288	5396.3551248	7617.5078592	4429.56556	5887.2387744	4289.7696912	7449.4437648	392.8563184	5435.6768048	7038.30464	1380.0032336	2700.8385792	803.1782464	1353.9980752	2489.1128272	6291.5705552	592.83352544
cg27431596	8.53209E-12	0.5178741	0.8894271	0.1650526	0.4724244	0.5540643	0.8702279	0.4359894	0.990323	0.9045738	0.1369192	0.2653083	0.8842166	0.9177108	0.1071667	0.05044382	0.9852347	0.002923162	0.7174218	0.8802428	NA	6.730112592E-08	4084.9909008	7015.8009648	1301.9349088	3726.4836672	4370.4591984	6864.3576752	3439.0843872	7811.667824	7135.2781344	1080.0186496	2092.7518704	6974.7005408	7238.9027904	845.3309296	397.90085216	7771.5313136	23.057901856	5659.0231584	6943.3552064
cg00013475	1.06525E-09	0.8353881	0.1043434	0.8412261	0.6221974	0.8135245	0.739282	0.5707654	0.9291721	0.7708763	0.4078817	0.5037425	0.05267247	0.2902657	0.9822766	0.5182762	0.1969136	0.5266887	0.7344124	0.6644905	NA	8.402692E-06	6589.5413328	823.0607392	6635.5914768	4907.8930912	6417.081256	5831.456416	4502.1974752	7329.3095248	6080.6722544	3217.3708496	3973.52084	415.48044336	2289.6158416	7748.1978208	4088.1626656	1553.2544768	4154.5204656	5793.0450112	5241.501064
cg00097146	9.883392E-13	0.7990372	0.08133228	0.8936376	0.04120325	0.8728456	0.8661968	0.6176855	0.8583154	0.454345	0.09144818	0.1340416	0.2345703	0.5863035	0.9919973	0.02364103	0.6735332	0.9263548	0.3230342	0.9545282	NA	7.7960196096E-09	6302.8054336	641.54902464	7049.0133888	325.011236	6885.0060928	6832.5603584	4872.303224	6770.3918752	3583.87336	721.34324384	1057.3201408	1850.2905264	4624.762008	7824.8747024	186.48044464	5312.8298816	7307.0866624	2548.0937696	7529.3184416
cg00719108	3.963526E-09	0.8007196	0.2232362	0.8310913	0.906445	0.768793	0.9672992	0.4746407	0.7570394	0.3319157	0.6941864	0.3495764	0.03530253	0.5687545	0.6400363	0.9992686	0.4804242	0.8838487	0.5108833	0.9081071	NA	3.1264293088E-05	6316.0762048	1760.8871456	6555.6481744	7150.03816	6064.239184	7630.0560896	3743.9658416	5971.5267872	2618.1510416	5475.7423232	2757.4586432	278.46635664	4486.335496	5048.6063344	7882.2307168	3789.5860896	6971.7985456	4029.8474704	7163.1488048
cg00804628	8.09839E-10	0.9909321	0.2988329	0.8058152	0.1976789	0.8654612	0.6927514	0.8353514	0.893385	0.290699	0.06463447	0.7085736	0.2508946	0.1313836	0.5499717	0.01749903	0.423486	0.8559333	0.5343947	0.9030079	NA	6.388010032E-06	7816.4724048	2357.1939152	6356.2702976	1559.2911632	6826.7579456	5464.4230432	6589.2518432	7047.02088	2293.033712	509.83669936	5589.2285568	1979.0566048	1036.3538368	4338.1767696	138.03234864	3340.457568	6751.6018704	4215.3053936	7122.9263152
cg00882685	2.239845E-10	0.7689984	0.07841068	0.9928864	0.8713302	0.3644341	0.7820128	0.1281858	0.5220718	0.5007946	0.9354142	0.1454581	0.09664611	0.5579391	0.2113281	0.6149151	0.1129581	0.6601716	0.5309922	0.3497457	NA	1.766789736E-06	6065.8593792	618.50344384	7831.8879232	6873.0526176	2874.6561808	6168.5169664	1011.1295904	4118.1023584	3950.2678048	7378.5472096	1147.3734928	762.34451568	4401.0236208	1666.9560528	4850.4503088	891.0134928	5207.4335808	4188.4664736	2758.7940816
cg00926215	7.073738E-12	0.9541757	0.5641554	0.6459527	0.3444573	0.9628419	0.6402538	0.7234182	0.7828209	0.06295557	0.1125906	0.9449992	0.08163216	0.1031141	0.5022445	0.1370328	0.1566528	0.5513573	0.6956687	0.9649919	NA	5.5797645344E-08	7526.5379216	4450.0577952	5095.2748976	2717.0791824	7594.8969072	5050.3219744	5706.3227616	6174.8912592	496.59353616	888.1146528	7454.1536896	643.91447808	813.3640208	3961.704616	1080.9147264	1235.6772864	4349.1063824	5487.4347056	7611.8561072
cg00997611	2.946762E-11	0.02184946	0.2862698	0.5892222	0.4956392	0.2346331	0.4125748	0.9042698	0.7578493	0.8157843	0.2143978	0.4308652	0.79812	0.3593369	0.2094941	0.0002205456	0.8923694	0.4709466	0.3639605	0.8854738	NA	2.3244058656E-07	172.34854048	2258.0961824	4647.7847136	3909.6020096	1850.7858928	3254.3900224	7132.8801824	5977.9152784	6434.9065584	1691.1698464	3398.6646976	6295.57056	2834.4494672	1652.4894608	1.7396636928	7039.0098272	3714.8267808	2870.920424	6984.6173344
cg01405040	1.078345E-11	0.8719726	0.3136405	0.5958278	0.2538954	0.6326823	0.8362347	0.2708169	0.9384417	0.4102531	0.03444667	0.9417552	0.3637173	0.07768458	0.8519452	0.03587465	0.2099533	0.8900212	0.1853874	0.7043112	NA	8.50598536E-08	6878.1198688	2473.996264	4699.8896864	2002.7269152	4990.5979824	6596.2193136	2136.2037072	7402.4281296	3236.0764528	271.71533296	7428.5650176	2869.0020624	612.77596704	6720.1437376	282.9792392	1656.1116304	7020.4872256	1462.3358112	5555.6067456
cg01414185	1.488485E-09	0.2033456	0.2802534	0.4829776	0.1283629	0.9794564	0.4894001	0.7956215	0.8156927	0.6323349	0.8942693	0.9352626	0.2820174	0.3961304	0.500951	0.08340832	0.6090494	0.715537	0.9481619	0.720054	NA	1.174116968E-05	1603.9900928	2210.6388192	3809.7273088	1012.5265552	7725.9520832	3860.3879888	6275.862392	6434.1840176	4987.8576912	7053.9962384	7377.3513888	2224.5532512	3124.6765952	3951.501488	657.92482816	4804.1816672	5644.155856	7479.1010672	5679.785952
cg01602690	1.203862E-10	0.7673405	0.04837432	0.9855624	0.1549728	0.2373389	0.6340562	0.8628344	0.6876162	0.5607107	0.09369244	0.04139146	0.1242679	0.5956462	0.9539413	0.008227681	0.9829681	0.8715655	0.8520019	0.9174059	NA	9.496063456E-07	6052.781864	381.57663616	7774.1162112	1222.4254464	1872.1292432	5001.4353056	6806.0377472	5423.9165856	4422.8860016	739.04596672	326.49583648	980.2251952	4698.4572256	7524.6889744	64.899947728	7753.6523728	6874.908664	6720.5909872	7236.4977392
cg01708273	8.833261E-10	0.6160899	0.443467	0.459651	0.5574594	0.7450027	0.1720262	0.4109336	0.2674925	0.6557811	0.4868659	0.2743055	0.6872822	0.2480502	0.4521335	0.2435335	0.4915516	0.9821396	0.3073966	0.700648	NA	6.9676762768E-06	4859.7171312	3498.067696	3625.727088	4397.2397472	5876.5812976	1356.9426656	3241.4442368	2109.98084	5172.8013168	3840.3982192	2163.721784	5421.2819936	1956.6199776	3566.429048	1920.992248	3877.3590208	7747.1171648	2424.7443808	5526.711424
cg01759126	1.033082E-10	0.6509623	0.544632	0.1888388	0.1424475	0.5753791	0.8222656	0.1938106	0.6622912	0.5638316	0.01334986	0.4235998	0.4861351	0.4092899	0.7187376	0.1039413	0.4758669	0.6025124	0.5530134	0.7948382	NA	8.148950816E-07	5134.7906224	4296.057216	1489.5604544	1123.62588	4538.5903408	6486.0310528	1528.7780128	5224.1529856	4447.5036608	105.30369568	3341.3552224	3834.6336688	3228.4787312	5669.4021888	819.8889744	3753.6381072	4752.6178112	4362.1696992	6269.6837216
cg01866606	5.711E-11	0.6304667	0.2188458	0.3582379	0.4504205	0.7902638	0.3968273	0.5883764	0.7565832	0.2734137	0.1428468	0.6054308	0.179597	0.1024013	0.7243805	0.02967758	0.4177573	0.6565218	0.9355492	0.8568601	NA	4.5048368E-07	4973.1213296	1726.2556704	2825.7805552	3552.916904	6233.6008544	3130.1737424	4641.1130432	5967.9282816	2156.6872656	1126.7755584	4775.6381504	1416.661136	807.7414544	5713.913384	234.09675104	3295.2695824	5178.6439584	7379.6120896	6758.9124688
cg01878345	3.765473E-12	0.9590008	0.8192959	0.03952666	0.350009	0.1098665	0.3597016	0.5430445	0.05633815	0.9312568	0.004858286	0.1679877	0.5065588	0.8834739	0.02037901	0.7441473	0.01234094	0.9158775	0.445179	0.7856034	NA	2.9702051024E-08	7564.5983104	6462.6060592	311.78629408	2760.870992	866.626952	2837.3262208	4283.535016	444.3953272	7345.7536384	38.322159968	1325.0869776	3995.7358144	6968.8421232	160.74963088	5869.8339024	97.34533472	7224.44172	3511.571952	6196.8396192
cg01898698	7.201517E-11	0.8607292	0.2956804	0.8303373	0.9901609	0.557157	0.587171	0.7923639	0.9977741	0.1843803	0.07597191	0.3242949	0.08905064	0.008416459	0.8834532	0.009902051	0.3384995	0.5224466	0.2457109	0.9523811	NA	5.6805566096E-07	6789.4319296	2332.3269952	6549.7006224	7810.3891792	4394.854416	4631.604848	6250.1664432	7870.4421008	1454.3918064	599.26642608	2558.0381712	702.43144832	66.389028592	6968.6788416	78.107378288	2670.084056	4121.0587808	1938.1675792	7512.3821168
cg01953819	7.091292E-11	0.278591	0.4024427	0.2657224	0.1522928	0.5108568	0.8275744	0.8071364	0.512226	0.7324687	0.3119169	0.9654616	0.147646	0.4600663	0.5059124	0.06328108	0.7607631	0.4582817	0.3258277	0.2381458	NA	5.5936111296E-07	2197.525808	3174.4680176	2096.0182912	1201.2856064	4029.6384384	6527.9068672	6366.6919232	4040.438688	5777.7131056	2460.4005072	7615.5611008	1164.631648	3629.0029744	3990.6370112	499.16115904	6000.8993328	3614.9260496	2570.1288976	1878.4940704
cg02120658	3.030244E-10	0.7155332	0.3038599	0.7837417	0.8606688	0.9230689	0.8670118	0.2090457	0.4065051	0.6093734	0.3350223	0.08604239	0.2913054	0.1420065	0.3666787	0.1778042	0.1880382	0.6085384	0.9479745	0.7222523	NA	2.3902564672E-06	5644.1258816	2396.8468912	6182.1545296	6788.9554944	7281.1674832	6838.9890784	1648.9524816	3206.5122288	4806.7373792	2642.6559024	678.70237232	2297.8169952	1120.147272	2892.3615856	1402.5195296	1483.2453216	4800.1508992	7477.622856	5697.1261424
cg02155398	1.197683E-09	0.7590014	0.7977972	0.7390226	0.03196025	0.9246098	0.4291836	0.5499138	0.964492	0.2809037	0.3693238	0.4173076	0.440623	0.8207597	0.9673861	0.1438042	0.2546275	0.6362697	0.3651954	0.9317193	NA	9.447323504E-06	5987.0030432	6293.0243136	5829.4102688	252.102452	7293.3221024	3385.4002368	4337.7200544	7607.912896	2215.7683856	2913.2261344	3291.7223488	3475.634224	6474.1525136	7630.7415568	1134.3275296	2008.50172	5018.8953936	2880.6613152	7349.4018384
cg02280281	9.893064E-11	0.5832682	0.879352	0.08852409	0.1586959	0.01617168	0.434999	0.7677795	0.8904494	0.1940538	0.4732729	0.5960473	0.1139332	0.3833729	0.5612583	0.8498789	0.1353812	0.9548487	0.2965442	0.1510797	NA	7.8036488832E-07	4600.8195616	6936.328576	698.27802192	1251.7932592	127.56221184	3431.272112	6056.244696	7023.8648672	1530.6963744	3733.1766352	4701.6211024	898.7050816	3024.0454352	4427.2054704	6703.8447632	1067.8869056	7531.8465456	2339.1406496	1191.7166736
cg02347074	5.361691E-11	0.6159867	0.04133475	0.7103322	0.0842917	0.7161368	0.5171782	0.4132265	0.9461665	0.5564916	0.07904761	0.133751	0.09963838	0.148984	0.6032027	0.01796227	0.6324943	0.5660461	0.9796436	0.9358353	NA	4.2293018608E-07	4858.9030896	326.048508	5603.1003936	664.8929296	5648.8870784	4079.5016416	3259.530632	7463.361352	4389.6057408	623.52754768	1055.027888	785.94754144	1175.185792	4758.0628976	141.68638576	4989.1150384	4464.9716368	7727.4287168	7381.8688464
cg02367660	1.433203E-09	0.1935021	0.3637339	0.2483058	0.4452979	0.9757462	0.6979945	0.7272476	0.2905126	0.9191573	0.6213881	0.7540953	0.6564925	0.8599146	0.1733585	0.1517291	0.845072	0.8581498	0.6686284	0.8639228	NA	1.1305105264E-05	1526.3445648	2869.1330032	1958.6361504	3512.5098352	7696.6860256	5505.780616	5736.5290688	2291.5633888	7250.3127824	4901.5093328	5948.3037264	5178.41284	6783.0063648	1367.451848	1196.8391408	6665.927936	6769.0856224	5274.1408192	6814.6230464
cg02488942	9.646262E-11	0.4332573	0.01241539	0.3339326	0.06436445	0.739288	0.8448988	0.20787	0.4280955	0.4726647	0.3381088	0.469788	0.02510151	0.5958314	0.6181836	0.100175	0.1191231	0.6575241	0.9533617	0.7749485	NA	7.6089714656E-07	3417.5335824	97.93259632	2634.0603488	507.7067816	5831.503744	6664.5617344	1639.67856	3376.817304	3728.3791536	2667.0022144	3705.687744	198.00071088	4699.9180832	4876.2322368	790.1804	939.6430128	5186.5501008	7520.1170896	6112.793768
cg02558364	5.490342E-11	0.8471455	0.05593784	0.6516438	0.5727377	0.9401811	0.8375719	0.5435464	0.7325777	0.1675777	0.1331409	0.4943282	0.2529248	0.1081117	0.7942849	0.1061078	0.2884096	0.6798427	0.8275839	0.6498413	NA	4.3307817696E-07	6682.283704	441.23768192	5140.1662944	4517.7549776	7416.1485168	6606.7671472	4287.4940032	5778.5728976	1321.8528976	1050.2154192	3899.2608416	1995.0708224	852.7850896	6265.3192912	836.9783264	2274.9749248	5362.5992176	6527.9818032	5125.9481744
cg02885007	8.403944E-11	0.4235067	0.3629833	0.1484436	0.2128992	0.9502938	0.9021611	0.4092697	0.3928522	0.3562689	0.09421938	0.5830291	0.1549764	0.06840989	0.760483	0.001939943	0.1090928	0.6216335	0.7507246	0.8283481	NA	6.6290310272E-07	3340.6208496	2863.2122704	1170.9231168	1679.3488896	7495.9174944	7116.2467568	3228.3193936	3098.8181536	2810.2490832	743.20246944	4598.9335408	1222.4538432	539.61721232	5998.689904	15.302270384	860.5240064	4903.445048	5921.7156448	6534.0098128
cg03069383	1.310255E-11	0.7595811	0.5206249	0.9607254	0.9166072	0.6157617	0.02601711	0.9741232	0.9594759	0.5061724	0.06655237	0.004871963	0.4861224	0.9841646	0.05806481	0.03433738	0.9914568	0.2398755	0.6758943	0.6178109	NA	1.033529144E-07	5991.5757168	4106.6892112	7578.2019552	7230.1975936	4857.1282896	205.22296368	7683.8838016	7568.3458992	3992.6878912	524.96509456	38.430044144	3834.5334912	7763.0903648	458.01522128	270.85325344	7820.6112384	1892.137944	5331.4542384	4873.2923792
cg03135061	5.436832E-10	0.3793209	0.5676495	0.3929656	0.9262647	0.4060904	0.3239248	0.3499375	0.6642432	0.9399374	0.7006726	0.4053281	0.03655791	0.2967292	0.35192	0.2227517	0.1985444	0.3663968	0.8852482	0.9749104	NA	4.2885730816E-06	2992.0832592	4477.619256	3099.7126528	7306.3759536	3203.2410752	2555.1188224	2760.307	5239.5503616	7414.2262112	5526.9054688	3197.2280528	288.36879408	2340.5999296	2775.94496	1757.0654096	1566.1182272	2890.1379584	6982.8378016	7690.0932352
cg03181248	1.728323E-10	0.4670939	0.07671251	0.6916089	0.4307207	0.9302199	0.7908222	0.9680427	0.6037378	0.6220977	0.3832808	0.4550616	0.3649604	0.6030597	0.8541886	0.02616263	0.5462422	0.4336032	0.5699582	0.921911	NA	1.3633011824E-06	3684.4366832	605.10827888	5455.4110032	3397.5248816	7337.5745712	6238.0055136	7635.9208176	4762.2837664	4907.1066576	3023.3189504	3589.5259008	2878.8076352	4756.9349136	6737.8396768	206.37082544	4308.7584736	3420.2620416	4495.8302816	7272.033968
cg03450948	1.851628E-10	0.8990476	0.06315791	0.6494966	0.4641993	0.9267477	0.1892648	0.3003008	0.8983042	0.3312668	0.2148107	0.896231	0.1552481	0.09723878	0.9982241	0.00901373	0.5414558	0.7918085	0.8904246	0.9250326	NA	1.4605641664E-06	7091.6874688	498.18959408	5123.2291808	3661.6040784	7310.1858576	1492.9207424	2368.7727104	7085.8235296	2613.0325184	1694.4268016	7069.470128	1224.5970128	767.01949664	7873.9917008	71.10030224	4271.0033504	6245.785448	7023.6692448	7296.6571488
cg03451670	1.734435E-10	0.5319011	0.1012232	0.6979085	0.1296165	0.9037157	0.06369296	0.7481963	0.945003	0.480728	0.386358	0.9312356	0.3450543	0.08800659	0.3244757	0.006377361	0.3312238	0.3211862	0.8910748	0.8374168	NA	1.368122328E-06	4195.6358768	798.4486016	5505.102248	1022.414952	7128.5094416	502.41006848	5901.7724144	7454.183664	3791.982464	3047.591904	7345.5864128	2721.7883184	694.19598192	2559.4643216	50.304623568	2612.6933344	2533.5167456	7028.7980224	6605.5437184
cg03515980	3.044167E-11	0.1313872	0.3675168	0.6762916	0.4531017	0.9022745	0.5972921	0.8873995	0.615989	0.7328874	0.837692	0.06455686	0.013182	0.02256576	0.3605437	0.008476314	0.5133893	0.3023961	0.7535053	0.2590211	NA	2.4012389296E-07	1036.3822336	2898.9725184	5334.5881408	3574.0662096	7117.141256	4711.4400848	6999.807256	4858.921232	5781.0158112	6607.714496	509.22451168	103.979616	177.99871488	2843.9687056	66.861164832	4049.6147984	2385.3004368	5943.6498064	2043.1584368
cg03603951	1.440911E-11	0.4338531	0.668973	0.7426534	0.218081	0.4987329	0.5446272	0.9874324	0.4656629	0.9748086	0.4206913	0.3230261	0.5956605	0.7499706	0.5618331	0.2443738	0.3766538	0.4454201	0.151866	0.9962213	NA	1.1365905968E-07	3422.2332528	5276.859024	5858.0500192	1720.222928	3934.0051152	4296.0193536	7788.8667712	3673.1489552	7689.2902368	3318.4129744	2548.0298768	4698.570024	5915.7680928	4431.7394928	1927.6205344	2971.0451744	3513.4737488	1197.919008	7858.1936144
cg03696599	1.740209E-10	0.2838927	0.3626247	0.8055183	0.1108386	0.7081715	0.5932861	0.6023724	0.7505291	0.6440148	0.1345713	0.1908593	0.2038951	0.2281947	0.8134861	0.02530431	0.3784055	0.8369217	0.378931	0.5478972	NA	1.3726768592E-06	2239.3456176	2860.3836336	6353.9283504	874.2948768	5586.056792	4679.8407568	4751.5134912	5920.1735408	5079.9887424	1061.4984144	1505.4981584	1608.3245488	1799.9997936	6416.7783568	199.60039728	2984.862584	6601.6383696	2989.007728	4321.8131136
cg03714619	1.112048E-11	0.8740987	0.9514558	0.9245906	0.01418021	0.8048936	0.6276749	0.9307933	0.9956442	0.6635426	0.04893535	0.6299984	0.4041556	0.6063579	0.5012833	0.08977485	0.2170243	0.6554217	0.5323599	0.9130301	NA	8.771834624E-08	6894.8905456	7505.0833504	7293.1706528	111.85349648	6349.0007168	4951.0996112	7342.0975504	7853.6414496	5234.0240288	386.0020408	4969.4273792	3187.9793728	4782.9511152	3954.1226704	708.1440168	1711.8876784	5169.9663696	4199.2548912	7201.9814288
cg03753331	5.368028E-12	0.1202672	0.09984908	0.5416734	0.477295	0.8556212	0.1898439	0.8428729	0.248114	0.4902279	0.5379459	0.7753463	0.9399328	0.04472229	0.2297159	0.01054293	0.5132378	0.6717304	0.1248069	0.6958484	NA	4.2343004864E-08	948.6676736	787.60954304	4272.7197792	3764.90296	6749.1400256	1497.4886832	6648.5814352	1957.123232	3866.9176752	4243.3172592	6115.9316144	7414.1899264	352.76942352	1811.9990192	83.16263184	4048.4197664	5298.6093952	984.4768272	5488.8521792
cg03817671	4.083587E-10	0.7605812	0.711188	0.9838261	0.8612368	0.7993486	0.2642684	0.2609367	0.9793577	0.3645958	0.4488902	0.0960272	0.7540659	0.1764056	0.9579506	0.1474979	0.09869677	0.3351702	0.4540009	0.9822307	NA	3.2211334256E-06	5999.4645056	5609.850944	7760.4202768	6793.4358784	6305.2617568	2084.5491392	2058.2686896	7725.1735376	2875.9316704	3540.8458976	757.4625536	5948.0718192	1391.4873728	7556.3143328	1163.4634352	778.52012176	2643.8225376	3581.1590992	7747.8357616
cg03817939	2.771302E-11	0.3342475	0.2628908	0.1330148	0.252168	0.5240217	0.380667	0.8459575	0.4559659	0.6222408	0.02592631	0.5563024	0.3488028	0.6446283	0.2084903	0.1163631	0.7648073	0.1235463	0.756033	0.1997062	NA	2.1860030176E-07	2636.54428	2073.6826304	1049.2207424	1989.101184	4133.4831696	3002.701296	6672.91276	3596.6590192	4908.2354304	204.50673328	4388.1133312	2751.3564864	5084.8280304	1644.5714864	917.8721328	6032.7999824	974.5332144	5963.588304	1575.2825056
cg03902905	9.139323E-10	0.6449642	0.5741379	0.7752987	0.4132523	0.2271447	0.09777629	0.7530811	0.4939721	0.1799032	0.9490011	0.4677558	0.4587165	0.7733336	0.9003563	0.2293664	0.5743807	0.3279725	0.3203329	0.920136	NA	7.2090979824E-06	5087.4776096	4528.7997552	6115.5561456	3259.7341424	1791.7173936	771.25937552	5940.3037168	3896.4519248	1419.0764416	7485.7206768	3689.6577504	3618.355752	6100.0554368	7102.0104944	1809.2421632	4530.7149616	2587.04708	2526.7859152	7258.032768
cg03906033	7.052084E-10	0.7464679	0.5673012	0.2691732	0.718247	0.06014818	0.8101971	0.9135711	0.1888607	0.4859858	0.2846874	0.6881637	0.5091038	0.8881935	0.980189	0.2908943	0.4837912	0.3294378	0.9461875	0.8506061	NA	5.5626838592E-06	5888.1387952	4474.8718656	2123.2382016	5665.532336	474.44884384	6390.8347248	7206.2488368	1489.7332016	3833.4559904	2245.6142112	5428.2352656	4015.8107744	7006.070328	7731.730832	2294.5742384	3816.1449856	2598.6053664	7463.527	6709.5809168
cg03964958	1.374206E-10	0.923519	0.1059528	0.2834836	0.1978256	0.647166	0.4386712	0.8907094	0.7109323	0.4464236	0.485733	0.4443909	0.1193743	0.3642128	0.961172	0.03828275	0.2359801	0.7102588	0.6337146	0.7366546	NA	1.0839736928E-06	7284.717872	835.7556864	2236.1186368	1560.4483328	5104.845408	3460.2384256	7025.9157472	5607.8339824	3521.3893568	3831.461904	3505.3554192	941.6244784	2872.9105664	7581.724736	301.974332	1861.4110288	5602.5214144	4998.7407648	5810.7314848
cg04104114	1.905043E-10	0.2921366	0.7101214	0.1726388	0.3839618	0.3092499	0.7919947	0.9876153	0.5527622	0.7074351	0.3170362	0.4049454	0.3880829	0.9410445	0.287967	0.1730196	0.4889824	0.5275666	0.2662665	0.8981848	NA	1.5026979184E-06	2304.3735008	5601.4376032	1361.7748544	3028.6906784	2439.3632112	6247.2541936	7790.3094864	4360.1882336	5580.2480688	2500.7815456	3194.2093152	3061.1979152	7422.959016	2271.483696	1364.7786048	3857.0931712	4161.4453408	2100.310152	7084.8817024
cg04144973	9.850049E-10	0.5330945	0.624033	0.9194889	0.171841	0.9073973	0.7748086	0.9711694	0.3105898	0.1752438	0.1362438	0.6837287	0.348928	0.6982796	0.9750911	0.1322854	0.1630791	0.7219767	0.6648347	0.4933737	NA	7.7697186512E-06	4205.049416	4922.372304	7252.9284432	1355.481808	7157.5499024	6111.6902368	7660.5842272	2449.9323424	1382.3230944	1074.6910944	5393.2519856	2752.344064	5508.0294848	7691.5185968	1043.4672352	1286.3679408	5694.9522096	5244.2161136	3891.7317456
cg04168670	2.047391E-13	0.7048008	0.3912584	0.7621266	0.06374807	0.8175211	0.8355336	0.7848145	0.934186	0.6656343	0.09089442	0.6632869	0.3841948	0.05732791	0.947066	0.04026307	0.209836	0.6508673	0.2215901	0.6938297	NA	1.6149820208E-09	5559.4687104	3086.2462592	6011.6546208	502.84477616	6448.6064368	6590.6890368	6190.616776	7368.859168	5250.5233584	716.97518496	5232.0070672	3030.5285824	452.20255408	7470.456608	317.59509616	1655.186368	5134.0412624	1747.9027088	5472.9286736
cg04194001	1.741336E-11	0.9290272	0.8045488	0.4543279	0.8969651	0.9903826	0.7165809	0.05117446	0.5174482	0.6249072	0.6492221	0.2873183	0.05150226	0.05968133	0.939865	0.7847821	0.1551938	0.02602227	0.05738835	0.2518772	NA	1.3735658368E-07	7328.1665536	6346.2809344	3583.7384752	7075.2607088	7812.1379488	5652.3901392	403.66414048	4081.6314016	4929.2679936	5121.0639248	2266.3667504	406.24982688	470.76633104	7413.65512	6190.3612048	1224.1686944	205.26366576	452.6793048	1986.8073536
cg04227922	1.046821E-10	0.9494463	0.07386968	0.5203711	0.8299164	0.5860177	0.9226224	0.7419653	0.4895899	0.8136678	0.05831532	0.1533103	0.2617981	0.1499051	0.9293487	0.1010575	0.1820381	0.1752094	0.3146419	0.832349	NA	8.257324048E-07	7489.2324144	582.68403584	4104.6872368	6546.3805632	4622.5076176	7277.6454912	5852.6222864	3861.8851312	6418.2116064	459.99124416	1209.3116464	2065.0634128	1182.4514288	7330.7025456	797.14156	1435.9165328	1382.0517472	2481.8953072	6565.568912
cg04381153	1.604086E-10	0.4619737	0.5421407	0.9199175	0.232994	0.7523917	0.435509	0.4006599	0.8533793	0.2231489	0.2315508	0.1867258	0.2862868	0.7533185	0.892568	0.691659	0.6068977	0.7852521	0.3218317	0.9791527	NA	1.2653030368E-06	3644.0485456	4276.4058416	7256.30924	1837.856672	5934.8657296	3435.294992	3160.4052912	6731.4559184	1760.1985232	1826.4727104	1472.8931104	2258.2302784	5942.176328	7040.576384	5455.806192	4787.2090576	6194.0685648	2538.6084496	7723.5564976
cg04663790	7.946729E-10	0.2309183	0.1634097	0.8747192	0.7778453	0.8926059	0.8851634	0.4282168	0.1278787	0.938938	0.33527	0.8817669	0.3773762	0.4593109	0.9887271	0.01633817	0.6515237	0.5170577	0.2698581	0.5501576	NA	6.2683798352E-06	1821.4835504	1288.9757136	6899.7850496	6135.6437264	7040.8753392	6982.1688992	3377.7741184	1008.7071856	7406.342944	2644.60976	6955.3773072	2976.7434656	3623.0443792	7799.0793648	128.87548496	5139.2189456	4078.5511376	2128.6406928	4339.6431488
cg04864807	9.516503E-09	0.2936919	0.1195055	0.9534837	0.266482	0.3989336	0.7459072	0.9965427	0.7822568	0.9175656	0.4732247	0.6827108	0.6824556	0.8442332	0.9761713	0.3221545	0.3664985	0.464854	0.7668919	0.9497012	NA	7.5066175664E-05	2316.6417072	942.659384	7521.0794256	2102.010016	3146.7882368	5883.7159936	7860.7288176	6170.4416384	7237.7574528	3732.7964336	5385.2227904	5383.2097728	6659.3114816	7700.0392144	2541.154696	2890.940168	3666.768352	6049.2433072	7491.2430656
cg04935434	3.33279E-11	0.8305483	0.03845366	0.2479746	0.624652	0.6292935	0.6668986	0.508591	0.8249094	0.5226777	0.09979172	0.6492756	0.2015735	0.2334538	0.5323516	0.05834865	0.1653491	0.7957808	0.4404165	0.8222991	NA	2.628904752E-07	6551.3649904	303.32247008	1956.0236448	4927.254976	4963.867128	5260.4961568	4011.765808	6506.8853472	4122.8816976	787.15708736	5121.4859328	1590.011768	1841.4835744	4199.1894208	460.2541512	1304.2737008	6277.1189504	3474.005352	6486.2953008
cg05060711	1.357715E-10	0.7954361	0.6625626	0.7482982	0.2481814	0.9918775	0.7551293	0.7025723	0.08320199	0.3830186	0.2929811	0.1415036	0.08292947	0.2844799	0.07277617	0.5246049	0.3068271	0.6300048	0.6150246	0.9685139	NA	1.070965592E-06	6274.3999568	5226.2937888	5902.5762016	1957.6548832	7823.92972	5956.4599184	5541.8903024	656.29729712	3021.2507168	2311.0349168	1116.1803968	654.14765936	2243.9774512	574.05842896	4138.0834512	2420.2521648	4969.4778624	4851.3140448	7639.6376432
cg05099387	6.341682E-10	0.8860993	0.1289656	0.7956837	0.8339317	0.793297	0.5054822	0.6131051	0.6909561	0.6443132	0.04347361	0.8188311	0.1164952	0.1278091	0.9034449	0.06055879	0.3772253	0.3489999	0.8677143	0.8852889	NA	5.0023187616E-06	6989.5512784	1017.2806528	6276.3530256	6578.0532496	6257.526736	3987.2435936	4836.1730288	5450.2617168	5082.3425216	342.91983568	6458.9397168	918.9141376	1008.1581808	7126.3733712	477.68773552	2975.5531664	2752.9112112	6844.5303984	6983.1588432
cg05167251	2.920584E-14	0.2935385	0.009125263	0.521218	0.1923264	0.9741145	0.5542175	0.4885045	0.9234428	0.1898483	0.05438411	0.291111	0.03327101	0.4155099	0.3726575	0.0008493764	0.6566134	0.8856116	0.8916621	0.976882	NA	2.3037566592E-10	2315.431688	71.980074544	4111.367584	1517.0706432	7683.815176	4371.66764	3853.323496	7284.1168064	1497.5233904	428.98185968	2296.283568	262.44172688	3277.5420912	2939.52236	6.6998810432	5179.3664992	6985.7043008	7033.4306448	7705.645216
cg05210131	6.084671E-10	0.8909185	0.8720621	0.3756691	0.8211532	0.7309258	0.2138279	0.7693299	0.7087858	0.1049736	0.3901184	0.5719307	0.201143	0.6708728	0.3256739	0.06914079	0.970314	0.5246478	0.5519124	0.7406239	NA	4.7995884848E-06	7027.565128	6878.8258448	2963.2778608	6477.2564416	5765.5427104	1686.6744752	6068.4742512	5590.9023904	828.0317568	3077.2539392	4511.3893616	1586.615984	5291.8446464	2568.9157232	545.38255152	7653.836832	4138.4218464	4353.4850112	5842.0413232
cg05240479	4.558652E-10	0.7007481	0.07571691	0.6938162	0.3546614	0.7070633	0.8709999	0.9706802	0.4936273	0.8160582	0.2767176	0.9655751	0.7704979	0.5863032	0.7537176	0.115374	0.742454	0.16053	0.5793337	0.7848265	NA	3.5958646976E-06	5527.5010128	597.25498608	5472.8221856	2797.5691232	5577.3153104	6870.4472112	7656.7254176	3893.7321424	6437.0670816	2182.7484288	7616.4563888	6077.6874352	4624.7596416	5945.3244288	910.070112	5856.477152	1266.26064	4569.7842256	6190.711432
cg05500840	3.093736E-11	0.3203817	0.07427613	0.226772	0.3130864	0.5664156	0.5539393	0.3515607	0.7168647	0.2229199	0.1416138	0.2702482	0.2585227	0.08413472	0.4181839	0.004700895	0.3734395	0.3905011	0.4823383	0.8995686	NA	2.4403389568E-07	2527.1708496	585.89011344	1788.777536	2469.6255232	4467.8862528	4369.4731984	2773.1108016	5654.6287536	1758.3921712	1117.0496544	2131.7178016	2039.2270576	663.65467136	3298.6346032	37.08065976	2945.690776	3080.2726768	3804.6845104	7095.7971168
cg05506365	3.692365E-11	0.7580619	0.1657144	0.8218262	0.2994719	0.9431423	0.5369042	0.5165491	0.8935612	0.532809	0.1257117	0.347962	0.3820121	0.193163	0.595488	0.03461507	0.2390657	0.4559297	0.6043374	0.6561073	NA	2.912537512E-07	5979.5922672	1307.1551872	6482.5650656	2362.2343472	7439.5064624	4235.1003296	4074.5393008	7048.4107456	4202.797392	991.6138896	2744.724256	3013.3114448	1523.669744	4697.209344	273.04367216	1885.7502416	3596.3734736	4767.0134112	5175.3743824
cg05514256	1.271503E-10	0.5317115	0.3601743	0.7292262	0.3467517	0.8378303	0.7253414	0.7176584	0.2751155	0.6496216	0.03556309	0.3788342	0.3044013	0.09201098	0.85576	0.08309094	0.8142711	0.6134526	0.6117774	0.5703966	NA	1.0029615664E-06	4194.140312	2841.0548784	5752.1362656	2735.1774096	6608.8054064	5721.4929632	5660.8894592	2170.111064	5124.2151808	280.52165392	2988.2441696	2401.1174544	725.78261024	6750.23488	655.42133472	6422.9704368	4838.9141088	4825.7001312	4499.2883808
cg05660179	6.112818E-11	0.3502012	0.09269147	0.1306186	0.1148948	0.7193525	0.9858024	0.8960253	0.3041017	0.7745823	0.1565539	0.4148977	0.1716847	0.6186885	0.9784249	0.06865544	0.6886726	0.77433	0.6691884	0.9585771	NA	4.8217908384E-07	2762.3870656	731.15031536	1030.3195168	906.2901824	5674.25252	7776.0093312	7067.8475664	2398.7542096	6109.9051824	1234.8971632	3272.7130576	1354.2489136	4880.214888	7717.8156112	541.55411072	5432.2494688	6107.91504	5278.5580992	7561.2561648
cg06040206	9.942992E-11	0.9598239	0.3655944	0.2572113	0.4314504	0.9214206	0.8794122	0.7512697	0.3948802	0.3009838	0.1071998	0.6584079	0.7988437	0.5863291	0.35501	0.04408545	0.9387953	0.4495671	0.8805541	0.7590169	NA	7.8430320896E-07	7571.0909232	2883.8086272	2028.8827344	3403.2807552	7268.1656928	6936.8034336	5926.0153936	3114.8150176	2374.1602144	845.5920224	5193.5215152	6301.2791056	4624.9639408	2800.31888	347.7460296	7405.2173264	3546.1852848	6945.8107408	5987.1253072
cg06127335	1.304099E-10	0.7745817	0.2908353	0.341712	0.4671867	0.6799613	0.9146027	0.3920295	0.5919623	0.9871477	0.8533438	0.03755235	0.2274664	0.05930072	0.3658142	0.08016847	0.04355694	0.3408054	0.6890059	0.3755864	NA	1.0286732912E-06	6109.9004496	2294.1088464	2695.424256	3685.1686896	5363.5347344	7214.3860976	3092.328696	4669.3986224	7786.6210576	6731.1758944	296.2129368	1794.2549632	467.76407936	2885.5424096	632.36889136	343.57714272	2688.2729952	5434.8785392	2962.6255232
cg06157334	2.046155E-10	0.9615132	0.7251778	0.2827505	0.1884346	0.6147856	0.8164084	0.1871681	0.858375	0.5907084	0.05530029	0.4615681	0.2034558	0.2794633	0.9296151	0.0274162	0.7227207	0.9619056	0.5967023	0.7102785	NA	1.614007064E-06	7584.4161216	5720.2024864	2230.335944	1486.3721248	4849.4288128	6439.8294592	1476.3819728	6770.862	4659.5078592	436.20868752	3640.8491728	1604.8593504	2204.4065104	7332.8039088	216.2589856	5700.8208816	7587.5113728	4706.7877424	5602.676808
cg06382344	1.704329E-10	0.5133995	0.05657617	0.200073	0.1548662	0.9479058	0.2609773	0.347816	0.733848	0.1750871	0.159857	0.535975	0.09908585	0.8186615	0.3311993	0.02417778	0.828531	0.4134405	0.9565303	0.5317155	NA	1.3443747152E-06	4049.695256	446.27282896	1578.175824	1221.5845856	7477.0809504	2058.5889424	2743.572608	5788.593024	1381.0870448	1260.952016	4227.7708	781.5891848	6457.601912	2612.5000784	190.71432864	6535.452528	3261.218664	7545.1110064	4194.171864
cg06499647	4.328758E-10	0.6502076	0.7335788	0.9516083	0.05393317	0.7194247	0.8380115	0.968576	0.9280321	0.5683836	0.2069859	0.6579459	0.574606	0.5433822	0.9527732	0.07133549	0.3679489	0.3894159	0.8638737	0.6676171	NA	3.4145243104E-06	5128.8375488	5786.4695744	7506.2862704	425.42484496	5674.8220336	6610.234712	7640.127488	7320.3172048	4483.4098368	1632.7047792	5189.8772592	4532.492128	4286.1987936	7515.4750016	562.69434512	2902.3809232	3071.7126192	6814.2357456	5266.1636848
cg06617341	5.239406E-10	0.1291004	0.08225457	0.1332959	0.04308853	0.937004	0.6369755	0.4011845	0.8237039	0.7737634	0.4012531	0.4862603	0.1286402	0.8951621	0.8003636	0.2565353	0.2378684	0.8350715	0.3416708	0.3923398	NA	4.1328434528E-06	1018.3439552	648.82404816	1051.4380592	339.88232464	7391.087552	5024.462744	3164.543336	6497.3763632	6103.4456992	3165.0844528	3835.6212464	1014.7138976	7061.0386448	6313.2680768	2023.5504464	1876.3059392	6587.043992	2695.0992704	3094.7763424
cg06916239	1.164079E-10	0.5670489	0.6058925	0.7039733	0.5333252	0.8653841	0.4944144	0.9796835	0.3975409	0.439658	0.8062562	0.3292203	0.8520136	0.5033023	0.3475077	0.3628504	0.9487457	0.4701416	0.04946633	0.2176347	NA	9.182255152E-07	4472.8817232	4779.28004	5552.9413904	4206.8691776	6826.1497808	3899.9407872	7727.743448	3135.8026192	3468.022304	6359.7489056	2596.8897264	6720.6832768	3970.0485424	2741.1407376	2862.1639552	7483.7060816	3708.4769408	390.19041104	1716.7025136
cg07098902	1.325827E-09	0.4036333	0.9795215	0.4475684	0.4565771	0.6726804	0.176021	0.9089474	0.9964752	0.3658934	0.1412539	0.250262	0.7693617	0.5014486	0.8711281	0.05865801	0.241001	0.8595259	0.6582929	0.4336023	NA	1.0458123376E-05	3183.8594704	7726.465592	3530.4195392	3601.4801648	5306.1029952	1388.453648	7169.7770912	7860.1963776	2886.1671392	1114.2107632	1974.066656	6068.7250896	3955.4265568	6871.4584528	462.69438288	1901.015888	6779.9402992	5192.6143952	3420.2549424
cg07186154	1.731993E-09	0.9288054	0.3632951	0.9694395	0.0527847	0.6587722	0.9676582	0.5626259	0.9094344	0.2856621	0.04806286	0.5008833	0.1740412	0.8938712	0.8307482	0.1925397	0.5525189	0.8242008	0.8251554	0.377455	NA	1.3661960784E-05	7326.4169952	2865.6717488	7646.938776	416.3657136	5196.3951136	7632.8878816	4437.9930992	7173.6185472	2253.3026448	379.11983968	3950.9674704	1372.8369856	7050.8560256	6552.9418016	1518.7531536	4358.2690832	6501.2959104	6508.8257952	2977.36504
cg07339783	1.037096E-09	0.4538752	0.802973	0.8091648	0.531405	0.6093508	0.700579	0.7158136	0.5934579	0.6337407	0.3097695	0.3802884	0.3307408	0.315663	0.7533467	0.4930947	0.1457642	0.3363154	0.4884633	0.4817853	NA	8.180613248E-06	3580.1675776	6333.851024	6382.6919424	4191.72264	4806.5591104	5526.167152	5646.3376768	4681.1959152	4998.9466416	2443.461816	2999.7148992	2608.8834304	2489.949744	5942.3987696	3889.5309936	1149.7880096	2652.8558752	3852.9985104	3800.3224464
cg07454558	6.944846E-10	0.4290889	0.3428163	0.4630157	0.1273095	0.6236588	0.8220307	0.4536283	0.4837493	0.1512023	0.1601647	0.2866858	0.1504026	0.277782	0.7104079	0.08756186	0.1755328	0.8095287	0.5845359	0.8448893	NA	5.4780945248E-06	3384.6532432	2704.1349744	3652.2678416	1004.217336	4919.4206144	6484.1781616	3578.2200304	3815.8144784	1192.6837424	1263.3791536	2261.3775904	1186.3757088	2191.144416	5603.6975152	690.68795168	1384.6027264	6385.5623856	4610.8191792	6664.4867984
cg07472438	8.757724E-11	0.8072303	0.3045212	0.1783	0.6439728	0.8073839	0.2456937	0.7401686	0.2541005	0.869899	0.070585	0.1462064	0.166364	0.06251337	0.9985012	0.1519165	0.08939592	0.7038532	0.8931628	0.9257356	NA	6.9080926912E-07	6367.4326064	2402.0632256	1406.4304	5079.6574464	6368.6442032	1938.0319056	5838.4499168	2004.344744	6861.763312	556.77448	1153.2760832	1312.279232	493.10546256	7876.1774656	1198.317352	705.15501696	5551.9940416	7045.2681664	7302.2024128
cg07529575	1.555374E-11	0.7431456	0.2221463	0.3975349	0.5312049	0.9922	0.4124892	0.8997929	0.5517788	0.4596019	0.5288088	0.06348321	0.5734294	0.8486206	0.316155	0.2206111	0.4677724	0.3275217	0.1625715	0.8179453	NA	1.2268790112E-07	5861.9324928	1752.2900144	3135.7552912	4190.1442512	7826.4736	3253.7148096	7097.5663952	4352.4311744	3625.3397872	4171.2438144	500.75556048	4523.2111072	6693.9192928	2493.83064	1740.1803568	3689.7886912	2583.4911696	1282.363992	6451.9525264
cg07726457	3.903651E-09	0.63884	0.1991978	0.6142178	0.7193884	0.5447264	0.3604225	0.3983689	0.4726932	0.6656768	0.6421015	0.8210201	0.7376978	0.6436248	0.4406489	0.5288758	0.8893735	0.7915928	0.3123214	0.7942881	NA	3.0791999088E-05	5039.16992	1571.2722464	4844.9500064	5674.5356992	4296.8018432	2843.01268	3142.3338832	3728.6039616	5250.8585984	5064.896632	6476.2065488	5818.9602464	5076.9124224	3475.8385232	4171.7723104	7015.378168	6244.0840064	2463.5912032	6265.3445328
cg07921384	4.865106E-09	0.8964993	0.908012	0.576349	0.547743	0.626761	0.4018008	0.9363732	0.9762479	0.225081	0.08187114	0.9678791	0.5789625	0.5210425	0.6741653	0.6599278	0.6317323	0.4882881	0.8574052	0.9041247	NA	3.8375956128E-05	7071.5864784	7162.398656	4546.240912	4320.596784	4943.890768	3169.4047104	7386.1118016	7700.6434352	1775.438928	645.79955232	7634.6303408	4566.8562	4109.98324	5317.8158864	5205.5104864	4983.1043824	3851.6165328	6763.2122176	7131.7356336
cg07974511	5.21191E-11	0.6574138	0.09992545	0.5061999	0.3469881	0.677513	0.8050417	0.2538733	0.5403853	0.6532296	0.1683368	0.6600657	0.2584163	0.2285781	0.7986007	0.06382259	0.2616209	0.5889845	0.521209	0.7238823	NA	4.111154608E-07	5185.6800544	788.2119496	3992.9048112	2737.0421328	5344.222544	6350.1689296	2002.5525904	4262.5592464	5152.6750848	1327.8406784	5206.5982416	2038.3877744	1803.0240528	6299.3623216	503.43258992	2063.6656592	4645.909736	4111.296592	5709.9835824
cg08007990	1.222514E-10	0.2438099	0.5220026	0.08668747	0.1594644	0.7162689	0.4444015	0.762937	0.685891	0.239747	0.1537747	0.8017785	0.0911262	0.3635869	0.3610194	0.2025557	0.8491341	0.4233835	0.760161	0.6806181	NA	9.643190432E-07	1923.1724912	4117.5565088	683.79076336	1257.8551872	5649.9290832	3505.439032	6018.047056	5410.308208	1891.124336	1212.9748336	6324.428808	718.8034656	2867.9734672	2847.7210272	1597.7593616	6697.9697808	3339.649048	5996.149968	5368.7155728
cg08060718	4.120739E-10	0.8320784	0.2599929	0.9501002	0.08346895	0.4836202	0.578753	0.3542728	0.827805	0.5771315	0.1370612	0.9736832	0.3481701	0.4101391	0.8420038	0.04122568	0.8303791	0.7441539	0.7804078	0.7707981	NA	3.2504389232E-06	6563.4344192	2050.8239952	7494.3903776	658.4030776	3814.7961376	4565.203664	2794.5038464	6529.72584	4552.413272	1081.1387456	7680.4130816	2746.3657488	3235.1772208	6641.7259744	325.18816384	6550.0303408	5869.8859632	6155.8567264	6080.0554128
cg08213337	9.359131E-11	0.3875102	0.0365733	0.7246691	0.1062921	0.5709885	0.3414266	0.5307435	0.3893449	0.6224835	0.209561	0.1669139	0.5097751	0.8834934	0.6012005	0.06834448	0.4990008	0.3004178	0.8901919	0.8098395	NA	7.3824825328E-07	3056.6804576	288.4901904	5716.1898608	838.4320848	4503.957288	2693.1730208	4186.504728	3071.1525712	4910.149848	1653.017168	1316.6168432	4021.1059888	6968.9959392	4742.269544	539.10125824	3936.1183104	2369.6956064	7021.8337072	6388.013976
cg08245702	3.397899E-14	0.1261556	0.06780505	0.113492	0.1310838	0.8240589	0.9366085	0.8843834	0.2694467	0.6940294	0.2044394	0.4431465	0.1218525	0.8031857	0.2389895	0.04240125	0.488221	0.7254051	0.2718585	0.9289078	NA	2.6802627312E-10	995.1153728	534.8462344	895.224896	1033.9890144	6500.1766032	7387.967848	6976.0162592	2125.3955696	5474.5039072	1612.6179872	3495.539592	961.17252	6335.5288016	1885.149176	334.46106	3851.087248	5721.9954288	2144.419848	7327.2247264
cg08526991	1.330703E-10	0.8490039	0.5212377	0.8405357	0.6552342	0.9336383	0.9917033	0.8031224	0.6266905	0.4555017	0.04721586	0.1279713	0.2965063	0.1865775	0.5336068	0.3070079	0.0500901	0.9879845	0.338301	0.83249	NA	1.0496585264E-06	6696.9427632	4111.5229776	6630.1456016	5168.4873696	7364.5389104	7822.5556304	6335.0294912	4943.334664	3592.9974096	372.43870368	1009.4376144	2338.8416944	1471.72332	4209.0904384	2421.6783152	395.1107088	7793.221736	2668.518288	6566.68112
cg08566455	2.569182E-12	0.8684619	0.1034709	0.4682254	0.08029462	0.4388134	0.4398031	0.5706705	0.437198	0.5966011	0.03992952	0.7154052	0.1414985	0.06684344	0.6230005	0.00507923	0.3266334	0.4952545	0.7509416	0.9289986	NA	2.0265707616E-08	6850.4274672	816.1784592	3693.3619552	633.36396256	3461.3600992	3469.1668528	4501.448904	3448.617824	4705.9894768	314.96405376	5643.1162176	1116.140168	527.26105472	4914.227944	40.06496624	2576.4842592	3906.567496	5923.4273408	7327.9409568
cg08690859	5.042897E-10	0.7909461	0.2383604	0.5304273	0.1406282	0.6341433	0.6763824	0.5337728	0.8494377	0.5935372	0.05046356	0.5373343	0.09229805	0.1258404	0.7996554	0.0419921	0.3339159	0.8173093	0.4201719	0.887803	NA	3.9778371536E-06	6238.9828368	1880.1868352	4184.0105424	1109.2752416	5002.1223504	5335.3043712	4210.3998464	6700.3645776	4681.8214336	398.05656128	4238.4929584	728.0470184	992.6290752	6307.6817952	331.2336848	2633.9286192	6446.9357584	3314.3159472	7002.990064
cg08751472	6.39939E-12	0.9336816	0.7730502	0.3625342	0.2443028	0.4633435	0.4994621	0.8223931	0.830629	0.6462532	0.1401666	0.4454398	0.06864213	0.4828214	0.8855672	0.3079739	0.4023696	0.2367636	0.158056	0.6083973	NA	5.047838832E-08	7364.8804608	6097.8199776	2859.6697696	1927.0604864	3654.853528	3939.7570448	6487.0367728	6552.001552	5097.6452416	1105.6341408	3513.6291424	541.44912144	3808.4952032	6985.3540736	2429.2981232	3173.8914048	1867.5912768	1246.745728	4799.0379024
cg08761102	1.867041E-11	0.7941275	0.3748596	0.649542	0.2773631	0.8435757	0.8258182	0.3605041	0.8735485	0.3092436	0.2745006	0.728495	0.4229275	0.8708131	0.2207534	0.9916444	0.7559885	0.2179086	0.6994767	0.007795001	NA	1.4727219408E-07	6264.07772	2956.8925248	5123.587296	2187.8401328	6654.1251216	6514.0539616	2843.6563408	6890.550568	2439.3135168	2165.2607328	5746.36856	3336.05212	6868.9737328	1741.3028192	7822.0910272	5963.237288	1718.8630368	5517.4722096	61.486967888
cg08790440	9.488307E-14	0.606489	0.05396243	0.8648291	0.1010832	0.4096755	0.1915415	0.8589371	0.4253644	0.555704	0.02440259	0.5048106	0.1798684	0.1275568	0.6707266	0.005989767	0.179272	0.6848251	0.2493162	0.9348553	NA	7.4843765616E-10	4783.985232	425.65564784	6821.7719408	797.3442816	3231.520344	1510.879352	6775.2958448	3355.2743872	4383.393152	192.48762992	3981.9460128	1418.8019392	1006.1680384	5290.6914208	47.247282096	1414.097536	5401.9003888	1966.6061856	7374.1386064
cg08862035	3.577127E-16	0.08206537	0.4183403	0.8800245	0.2566004	0.2321265	0.3399368	0.4010476	0.7673932	0.7842237	0.159751	0.8037772	0.5151754	0.1933651	0.8682151	0.003456873	0.3735023	0.4748441	0.4378777	0.1580509	NA	2.8216377776E-12	647.33163856	3299.8682864	6941.633256	2024.0639552	1831.013832	2681.4214784	3163.4634688	6053.1975616	6185.9565456	1260.115888	6340.1945536	4063.7035552	1525.2639088	6848.4807088	27.267814224	2946.1861424	3745.5702608	3453.9792976	1246.7054992
cg09302895	1.797591E-12	0.9952668	0.1141129	0.5661084	0.6694466	0.8258242	0.471439	0.2632011	0.8804165	0.1697458	0.2115162	0.4190495	0.2900606	0.06758304	0.7869567	0.02918204	0.1925839	0.7284586	0.7462481	0.9941124	NA	1.4179397808E-08	7850.6645184	900.1225552	4465.4630592	5280.5947808	6514.1012896	3718.710832	2076.1302768	6944.725352	1338.9548704	1668.4397856	3305.462456	2287.9980128	533.09501952	6207.5144496	230.18793152	1519.1018032	5746.0814368	5886.4050128	7841.5586112
cg09306214	1.446288E-09	0.6700232	0.3148463	0.7243382	0.3719733	0.8030319	0.3464962	0.5112517	0.4000438	0.9696669	0.1111562	0.136057	0.1882039	0.1623525	0.6456445	0.1574115	0.1868954	0.6159277	0.8916971	0.6918983	NA	1.1408319744E-05	5285.1430016	2483.5076144	5713.5797216	2934.1253904	6334.3156272	2733.1620256	4032.7534096	3155.5454944	7648.7325072	876.8001056	1073.217616	1484.5523632	1280.63652	5092.843816	1241.661912	1474.2309152	4858.4376976	7033.7067248	5457.6937904
cg09423703	6.298737E-11	0.940076	0.07302349	0.2442038	0.8630253	0.4066899	0.5565607	0.8857892	0.3873857	0.446051	0.9415072	0.4942427	0.6240262	0.3794628	0.9897806	0.04755679	0.4006718	0.1090639	0.7637001	0.4016866	NA	4.9684437456E-07	7415.319488	576.00928912	1926.2795744	6807.5435664	3207.9699312	4390.1508016	6987.1052096	3055.6984016	3518.450288	7426.6087936	3898.5864176	4922.3186656	2993.2025664	7807.3893728	375.12795952	3160.4991584	860.2960432	6024.0663888	3168.5039008
cg09424526	1.403452E-10	0.7774463	0.1852632	0.3577996	0.8804601	0.8882385	0.6284892	0.4289915	0.868988	0.5492015	0.03827898	0.5532892	0.2392865	0.2627492	0.2925776	0.1552793	0.04118465	0.7831184	0.6597998	0.9874153	NA	1.1070429376E-06	6132.4964144	1461.3561216	2822.3232448	6945.0692688	7006.425288	4957.5228096	3383.884952	6854.577344	4332.101432	301.94459424	4364.3452096	1887.491912	2072.5656896	2307.8521088	1224.8431184	324.8645192	6177.2379392	5204.5008224	7788.7318864
cg09462445	2.446909E-10	0.9580522	0.04334182	0.5974146	0.2731844	0.9136273	0.8374135	0.9674522	0.9802578	0.4573201	0.2972351	0.5459911	0.07014204	0.6732677	0.245912	0.003338092	0.9716508	0.27604	0.7145208	0.8623326	NA	1.9301218192E-06	7557.1157536	341.88027616	4712.4063648	2154.8785472	7206.6921424	6605.517688	7631.2629536	7732.2735264	3607.3409488	2344.5904688	4306.7777968	553.28041152	5310.7356176	1939.753856	26.330869696	7664.3815104	2177.40352	5636.1400704	6802.0795488
cg09462924	4.518598E-13	0.6506684	0.4526572	0.1383194	0.5810613	0.8562538	0.9771417	0.1674987	0.4326248	0.2018063	0.5267537	0.1226775	0.2286829	0.1953497	0.7792748	0.8947998	0.5382124	0.6568878	0.09694043	0.7091433	NA	3.5642701024E-09	5132.4723392	3570.5599936	1091.0634272	4583.4115344	6754.1299744	7707.6937296	1321.2297456	3412.5444224	1591.8480944	4155.0331856	967.68012	1803.8507152	1540.9184336	6146.9196224	7058.1808224	4245.4194112	5181.5309664	764.66611184	5593.7223504
cg09606941	3.20921E-11	0.4590374	0.611135	0.6637794	0.0726584	0.8070801	0.5470595	0.8174513	0.7338589	0.4714489	0.007569014	0.3937203	0.1919478	0.1737743	0.3665585	0.02601348	0.8802322	0.797161	0.7513986	0.4449054	NA	2.531424848E-07	3620.8870112	4820.63288	5235.8919072	573.1294592	6366.2478288	4315.205336	6448.0558544	5788.6790032	3718.7889232	59.704382432	3105.6657264	1514.0842464	1370.7316784	2891.413448	205.19433024	6943.2715936	6288.005968	5927.0321568	3509.4137952
cg10089527	6.129494E-10	0.9288373	0.345882	0.6427576	0.4977119	0.74631	0.2298544	0.9251366	0.6247479	0.928053	0.01245444	0.4244588	0.2383826	0.5036384	0.7257706	0.3853331	0.3519169	0.7249688	0.1842461	0.2368033	NA	4.8349448672E-06	7326.6686224	2728.317216	5070.0719488	3925.9514672	5886.89328	1813.0915072	7297.4775008	4928.0114352	7320.482064	98.24062272	3348.1310144	1880.3619488	3972.6996992	5724.8784928	3039.5074928	2775.9205072	5718.5538944	1453.3332368	1867.9044304
cg10156366	3.721984E-10	0.5633788	0.2724536	0.111847	0.09445251	0.8765834	0.7748789	0.43996	0.7872967	0.7096025	0.05010262	0.8142752	0.4086104	0.09118235	0.7030354	0.03551054	0.2757523	0.4289645	0.7242784	0.8119878	NA	2.9359009792E-06	4443.9319744	2149.1139968	882.249136	745.04139888	6914.4898592	6112.2447632	3470.40448	6210.1963696	5597.34452	395.20946656	6423.0027776	3223.1188352	719.2463768	5545.5432352	280.10713952	2175.1341424	3383.671976	5713.1080192	6404.9597664
cg10165847	3.23169E-11	0.6047207	0.1012756	0.9368818	0.9423009	0.6647588	0.7843646	0.5647604	0.3184091	0.9381841	0.3651816	0.3992649	0.3257869	0.4477583	0.5482258	0.01121321	0.2356271	0.5352933	0.3285287	0.8422488	NA	2.549157072E-07	4770.0368816	798.8619328	7390.1236384	7432.8694992	5243.6174144	6187.0679648	4454.8300352	2511.6109808	7400.3961808	2880.5524608	3149.4015312	2569.8070672	3531.9174704	4324.4051104	88.44980048	1858.6265648	4222.3935504	2591.4343856	6643.6585344
cg10245141	1.749949E-11	0.5266997	0.1577215	0.7513389	0.03935419	0.6492169	0.4106945	0.7927313	0.1959819	0.9643617	0.04365066	0.9368504	0.9105138	0.463661	0.4359515	0.605959	0.01972914	0.08706808	0.6057433	0.3102854	NA	1.3803597712E-07	4154.6072336	1244.107192	5926.5612432	310.42585072	5121.0229072	3239.558216	6253.0644944	1545.9052272	7606.8850896	344.31640608	7389.8759552	7182.1328544	3657.357968	3438.785432	4779.804592	155.62345632	686.79301504	4778.1031504	2447.5312352
cg10548807	5.23925E-10	0.6024199	0.6338644	0.9206065	0.4879093	0.7004564	0.6059325	0.6709957	0.865304	0.2857759	0.5991039	0.2744407	0.8028719	0.9527733	0.8017006	0.4767139	0.3517986	0.9040106	0.6518875	0.6664976	NA	4.1327204E-06	4751.8881712	4999.9223872	7261.744072	3848.6285584	5525.2000832	4779.59556	5292.8140816	6825.517952	2254.2002992	4725.7315632	2164.7882416	6333.0535472	7515.4757904	6323.8143328	3760.3192432	2774.9873568	7130.8356128	5142.0886	5257.3330688
cg10576257	1.333897E-10	0.5414963	0.06485972	0.1120313	0.85601	0.2391357	0.7918163	0.76163	0.1795302	0.7167342	0.2271141	0.6475753	0.08685883	0.09387654	0.4892749	0.142381	0.7499369	0.221927	0.08462657	0.2279365	NA	1.0521779536E-06	4271.3228144	511.61347136	883.7028944	6752.20688	1886.3024016	6245.8469744	6007.73744	1416.1342176	5653.5993696	1791.4760208	5108.0739664	685.14245104	740.49814752	3859.4004112	1123.101328	5915.5022672	1750.560176	667.53438416	1797.963112
cg10583000	3.890688E-11	0.5681147	0.224971	0.7272486	0.2245282	0.5552161	0.8961416	0.6501723	0.7967225	0.5647386	0.2279795	0.5367669	0.3980771	0.426026	0.5992808	0.05298674	0.4008915	0.7216935	0.9149101	0.9442688	NA	3.0689746944E-07	4481.2887536	1774.571248	5736.5369568	1771.0784416	4379.5445968	7068.7649408	5128.5591024	6284.54708	4454.6580768	1798.302296	4234.0173072	3140.0321648	3360.493088	4727.1269504	417.95940512	3162.232152	5692.718328	7216.8108688	7448.3922944
cg10601940	1.750317E-11	0.5722639	0.7520162	0.9726371	0.5076861	0.2495284	0.8586201	0.6961656	0.904594	0.09074522	0.2067188	0.2860629	0.2722063	0.02573718	0.1823498	0.1120524	0.08912447	0.4489809	0.0677768	0.5367354	NA	1.3806500496E-07	4514.0176432	5931.9037856	7672.1614448	4004.6279568	1968.2800192	6772.7953488	5491.3542528	7135.437472	715.79829536	1630.5978944	2256.4641552	2147.1632944	203.01487584	1438.3752224	883.8693312	703.01381936	3541.5613392	534.6233984	4233.7688352
cg10785443	7.908984E-13	0.001415452	0.1055329	0.3121673	0.6147509	0.6561718	0.5438353	0.9220753	0.7870196	0.7467023	0.01952297	0.04313398	0.4636742	0.637249	0.1267578	0.1037047	0.1133732	0.02145721	0.6931577	0.3192131	NA	6.2386065792E-09	11.165085376	832.4435152	2462.3756624	4849.1550992	5175.8831584	4289.7728464	7273.3299664	6208.0106048	5889.9877424	153.99718736	340.24083424	3657.4620896	5026.620112	999.8655264	818.0226736	894.2878016	169.25447248	5467.6279376	2517.9529328
cg10899293	8.776762E-10	0.7493507	0.4152568	0.7129507	0.4096608	0.3140868	0.7678526	0.8473819	0.4130653	0.7713676	0.09346474	0.7783193	0.07119402	0.3822194	0.8539383	0.01525699	0.2518381	0.8797368	0.4325476	0.8751875	NA	6.9231098656E-06	5910.8783216	3275.5456384	5623.7551216	3231.4043904	2477.5166784	6056.8213088	6684.1484272	3258.2590864	6084.5476288	737.24986912	6139.3826384	561.57842976	3014.9466272	6735.8653104	120.34713712	1986.4989328	6939.3638784	3411.9354688	6903.479
cg10903451	2.052517E-10	0.68441	0.4277286	0.645968	0.08443979	0.9218846	0.8556926	0.8539504	0.9962369	0.2831176	0.02414476	0.5691518	0.380144	0.5199984	0.9664664	0.002620537	0.3913632	0.7077953	0.5399848	0.7455625	NA	1.6190254096E-06	5398.62608	3373.9231968	5095.395584	666.06106352	7271.8257248	6749.7032288	6735.9607552	7858.3166672	2233.2316288	190.45386688	4489.4693984	2998.575872	4101.7473792	7623.4869632	20.670795856	3087.0729216	5583.0893264	4259.4001024	5880.997
cg10959353	1.146294E-09	0.6320103	0.5097791	0.6012332	0.1664848	0.7474524	0.5583999	0.7685277	0.9802568	0.4952895	0.2556611	0.3319921	0.510638	0.1428223	0.897725	0.07589986	0.1599643	0.9240238	0.9354756	0.6719306	NA	9.041967072E-06	4985.2972464	4021.1375408	4742.5274816	1313.2321024	5895.9045312	4404.6584112	6062.1464976	7732.2656384	3906.843576	2016.6547568	2618.7536848	4027.912544	1126.5823024	7081.2548	598.69809568	1261.7983984	7288.6997344	7379.0315328	5300.1885728
cg11027325	5.714344E-11	0.1597094	0.7299099	0.4609195	0.2087388	0.4899388	0.973102	0.965729	0.2627195	0.1106733	0.8401141	0.01526964	0.1487466	0.2304574	0.8786434	0.3130192	0.6333137	0.2975174	0.2488635	0.5306048	NA	4.5074745472E-07	1259.7877472	5757.5292912	3635.733016	1646.5316544	3864.6372544	7675.828576	7617.670352	2072.331416	872.9909904	6626.8200208	120.44692032	1173.3131808	1817.8479712	6930.7391392	2469.0954496	4995.5784656	2346.8172512	1963.035288	4185.4106624
cg11041835	6.354801E-10	0.8466152	0.8620925	0.8353714	0.03912271	0.6646248	0.8583999	0.7891286	0.9452727	0.6324117	0.02650196	0.6256214	0.2982977	0.1648622	0.8184582	0.0403593	0.3639263	0.9589465	0.5166984	0.8668844	NA	5.0126670288E-06	6678.1006976	6800.18564	6589.4096032	308.59993648	5242.5604224	6771.0584112	6224.6463968	7456.3110576	4988.4634896	209.04746048	4934.9016032	2352.9722576	1300.4330336	6455.9982816	318.3541584	2870.6506544	7564.169992	4075.7169792	6837.9841472
cg11284316	1.844304E-11	0.8469072	0.3589214	0.9106941	0.2528682	0.5962449	0.7164554	0.8907569	0.9986113	0.2265071	0.1119352	0.4841482	0.06428764	0.03794589	0.8190019	0.004171504	0.4024848	0.9582828	0.8775369	0.6641509	NA	1.4547869952E-07	6680.4039936	2831.1720032	7183.5550608	1994.6243616	4703.1797712	5651.4001952	7026.2904272	7877.0459344	1786.6880048	882.9448576	3818.9610016	507.10090432	299.31718032	6460.2869872	32.904823552	3174.8001024	7558.9347264	6922.0110672	5238.8222992
cg11344566	1.916414E-10	0.6814426	0.3126999	0.4242553	0.2241864	0.8290547	0.7666065	0.3037705	0.8340722	0.544015	0.1146856	0.6874943	0.228208	0.07662465	0.4157511	0.1200862	0.04857202	0.9898041	0.5198197	0.9410397	NA	1.5116673632E-06	5375.2192288	2466.5768112	3346.5258064	1768.3823232	6539.5834736	6046.992072	2396.141704	6579.1615136	4291.19032	904.6400128	5422.9550384	1800.104704	604.4152392	3279.4446768	947.2399456	383.13609376	7807.5747408	4100.3377936	7422.9211536
cg11509341	3.617581E-14	0.4646495	0.2321764	0.9099607	0.1417601	0.8648419	0.955289	0.9620376	0.5154476	0.1489165	0.02785575	0.9345661	0.4548259	0.1765742	0.2991386	0.01334214	0.8592816	0.6668762	0.4981815	0.9302066	NA	2.8535478928E-10	3665.155256	1831.4074432	7177.7700016	1118.2036688	6821.8729072	7535.319632	7588.5525888	4065.8506688	1174.653352	219.726156	7371.8573968	3587.6666992	1392.8172896	2359.6052768	105.24280032	6778.0132608	5260.3194656	3929.655672	7337.4696608
cg11544529	9.629479E-09	0.4536546	0.8299278	0.4363607	0.9119379	0.7578248	0.546159	0.9368651	0.5334985	0.8275353	0.9398198	0.4279801	0.9150074	0.5937288	0.1436341	0.8991347	0.7187615	0.9359306	0.7970074	0.8701328	NA	7.5957330352E-05	3578.4274848	6546.4704864	3442.0132016	7193.3661552	5977.7220224	4308.102192	7389.9919088	4208.236168	6527.5984464	7413.2985824	3375.9070288	7217.5783712	4683.3327744	1132.9857808	7092.3745136	5669.590712	7382.6205728	6286.7943712	6863.6075264
cg11546137	7.651472E-14	0.481421	0.0165175	0.7711961	0.08211718	0.6306221	0.1664743	0.8470548	0.3483664	0.4285776	0.1319791	0.6985918	0.03114154	0.6279356	0.1105944	0.003542608	0.8724948	0.7200193	0.8679251	0.8869232	NA	6.0354811136E-10	3797.448848	130.29004	6083.1948368	647.74031584	4974.3471248	1313.1492784	6681.5682624	2747.9141632	3380.6201088	1041.0511408	5510.4921184	245.64446752	4953.1560128	872.3686272	27.944091904	6882.2389824	5679.5122384	6846.1931888	6996.0502016
cg11573679	6.422625E-14	0.3352807	0.1106919	0.501599	0.6209838	0.2581462	0.4289825	0.9883497	0.1251701	0.5789929	0.1349265	0.04831052	0.1788192	0.1364448	0.3061345	0.2549259	0.1733921	0.5919981	0.5871676	0.4352021	NA	5.0661666E-10	2644.6941616	873.1377072	3956.612912	4898.3202144	2036.2572256	3383.81396	7796.1024336	987.3417488	4567.0959952	1064.300232	381.07338176	1410.5258496	1076.2765824	2414.788936	2010.8554992	1367.7168848	4669.6810128	4631.5780288	3432.8741648
cg11597131	2.838764E-11	0.6203241	0.7800574	0.5175778	0.9624492	0.9291772	0.8247115	0.9623117	0.6200629	0.9810356	0.2834654	0.572636	0.1934537	0.4313365	0.7400327	0.2960144	0.2083771	0.4115363	0.3116049	0.5452414	NA	2.2392170432E-07	4893.1165008	6153.0927712	4082.6536864	7591.7992896	7329.3497536	6505.324312	7590.7146896	4891.0561552	7738.4088128	2235.9750752	4516.952768	1525.9627856	3402.382312	5837.3779376	2334.9615872	1643.6785648	3246.1983344	2457.9394512	4300.8641632
cg11878242	5.650149E-13	0.5078572	0.1373221	0.2084491	0.0582182	0.5532763	0.2828512	0.6291821	0.6604141	0.04452474	0.2487266	0.6030734	0.5750482	0.5751436	0.1458893	0.4776016	0.07772056	0.122481	0.3039878	0.3218026	NA	4.4568375312E-09	4005.9775936	1083.1967248	1644.2465008	459.2251616	4364.2434544	2231.1302656	4962.9884048	5209.3464208	351.21114912	1961.9554208	4757.0429792	4535.9802016	4536.7327168	1150.7747984	3767.3214208	613.05977728	966.130128	2397.8557664	2538.3789088
cg11912765	2.894266E-11	0.0168075	0.228511	0.1292272	0.2004051	0.6328337	0.4760149	0.3309201	0.8855896	0.1297895	0.7920779	0.03548617	0.3138391	0.04652713	0.5765245	0.315646	0.1584082	0.7012945	0.9979412	0.2203208	NA	2.2829970208E-07	132.57756	1802.494768	1019.3441536	1580.7954288	4991.7922256	3754.8055312	2610.2977488	6985.5307648	1023.779576	6247.9104752	279.91490896	2475.5628208	367.00600144	4547.625256	2489.815648	1249.5238816	5531.811016	7871.7601856	1737.8904704
cg12004430	5.057806E-10	0.990614	0.5380463	0.2088662	0.4934413	0.1107171	0.6943105	0.2755388	0.8528993	0.2017273	0.2837478	0.7796347	0.6915998	0.7291122	0.02830032	0.7274253	0.3657475	0.3570339	0.886827	0.1397907	NA	3.9895973728E-06	7813.963232	4244.1092144	1647.5365856	3892.2649744	873.3364848	5476.721224	2173.4500544	6727.6696784	1591.2249424	2238.2026464	6149.7585136	5455.3392224	5751.2370336	223.23292416	5737.9307664	2885.01628	2816.2834032	6995.291376	1102.6690416
cg12231969	1.403149E-09	0.8405321	0.5741394	0.9776023	0.4547824	0.2568617	0.869676	0.4897914	0.5476695	0.8806017	0.1151785	0.3276445	0.2470808	0.08146272	0.5328571	0.3554967	0.09319442	0.4985965	0.1854958	0.849183	NA	1.1068039312E-05	6630.1172048	4528.8115872	7711.3269424	3587.3235712	2026.1250896	6860.004288	3863.4745632	4320.017016	6946.1862096	908.528008	2584.459816	1948.9733504	642.57793536	4203.1768048	2804.1579696	735.11758496	3932.929192	1463.1908704	6698.355504
cg12457040	1.491771E-10	0.142919	0.5616032	0.6817252	0.1473205	0.1396487	0.8161531	0.6279415	0.6792727	0.1737307	0.2767308	0.4047677	0.8964038	0.8572792	0.3538021	0.04445532	0.1264361	0.9628018	0.3905122	0.0883922	NA	1.1767089648E-06	1127.345072	4429.9260416	5377.4483776	1162.064104	1101.5489456	6437.8156528	4953.202552	5358.1030576	1370.3877616	2182.8525504	3192.8076176	7070.8331744	6762.2183296	2790.7909648	350.66356416	997.3279568	7594.5805984	3080.3602336	697.2376736
cg12573849	7.344288E-11	0.2961429	0.3648902	0.6758143	0.4543552	0.3274145	0.8544075	0.7486788	0.8916593	0.6896473	0.1626471	0.3662406	0.5707392	0.5658939	0.9690924	0.04716979	0.1745762	0.1884687	0.4662492	0.3807234	NA	5.7931743744E-07	2335.9751952	2878.2538976	5330.8231984	3583.9538176	2582.645576	6739.56636	5905.5783744	7033.4085584	5439.9379024	1282.9603248	2888.9058528	4501.9908096	4463.7710832	7644.2008512	372.07530352	1377.0570656	1486.6411056	3677.7736896	3003.1461792
cg13092806	7.196997E-15	0.8575742	0.3979371	0.8691485	0.2193737	0.393488	0.5747874	0.7553094	0.5749219	0.357274	0.1293537	0.6158009	0.8804058	0.4229256	0.5967183	0.006856036	0.3333783	0.5227162	0.8073182	0.7127062	NA	5.6769912336E-11	6764.5452896	3138.9278448	6855.843368	1730.4197456	3103.833344	4533.9230112	5957.8805472	4534.9839472	2818.177312	1020.3419856	4857.4374992	6944.6409504	3336.0371328	4706.9139504	54.080411968	2629.6880304	4123.1853856	6368.1259616	5621.8265056
cg13358636	2.755064E-11	0.4381561	0.2364099	0.9697769	0.07416917	0.7451847	0.4390913	0.4876729	0.4641298	0.793954	0.05278628	0.131999	0.2678522	0.08868912	0.8117321	0.01069253	0.2767954	0.7678509	0.4775865	0.7433024	NA	2.1731944832E-07	3456.1753168	1864.8012912	7649.6001872	585.04641296	5878.0169136	3463.5521744	3846.7638352	3661.0558624	6262.709152	416.37817664	1041.208112	2112.8181536	699.57977856	6402.9428048	84.34267664	2183.3621152	6056.8078992	3767.202312	5863.1693312
cg13361843	6.471951E-10	0.7864339	0.9886061	0.8813364	0.8591727	0.7545702	0.110528	0.606607	0.6530895	0.2597305	0.4449388	0.4695283	0.8664565	0.2199823	0.8091971	0.6976895	0.04482005	0.8897107	0.01339608	0.7642342	NA	5.1050749488E-06	6203.3906032	7798.1249168	6951.9815232	6777.1542576	5952.0497376	871.844864	4784.916016	5151.569976	2048.754184	3509.6772544	3703.6392304	6834.608872	1735.2203824	6382.9467248	5503.374776	353.5405544	7018.0380016	105.66827904	6028.2793696
cg13437084	1.067099E-11	0.1307952	0.0354009	0.2146639	0.3916855	0.05277323	0.9923372	0.4903995	0.8915275	0.9618949	0.6868409	0.2134186	0.1647066	0.9460834	0.9299668	0.1350588	0.8150179	0.7571933	0.6860803	0.1346916	NA	8.417276912E-08	1031.7125376	279.2422992	1693.2688432	3089.615224	416.27523824	7827.5558336	3868.271256	7032.36892	7587.4269712	5417.8010192	1683.4459168	1299.2056608	7462.7058592	7335.5781184	1065.3438144	6428.8611952	5972.7407504	5411.8014064	1062.4473408
cg13467765	5.136257E-10	0.9462371	0.3214058	0.485122	0.1441062	0.2940812	0.7989039	0.9605606	0.3078321	0.1593344	0.6983776	0.4412147	0.5819584	0.358152	0.7143103	0.3434249	0.821997	0.02142515	0.1858883	0.9847353	NA	4.0514795216E-06	7463.9182448	2535.2489504	3826.642336	1136.7097056	2319.7125056	6301.7539632	7576.9020128	2428.1796048	1256.8297472	5508.8025088	3480.3015536	4590.4878592	2825.102976	5634.4796464	2708.9356112	6483.912336	169.0015832	1466.2869104	7767.5920464
cg13530938	1.616195E-09	0.5209072	0.3079405	0.8653535	0.2930753	0.9982629	0.7311383	0.5054634	0.6831821	0.3626284	0.02736192	0.5718288	0.3953767	0.4658482	0.7357068	0.4853515	0.6008716	0.3153314	0.9091547	0.7789818	NA	1.274854616E-05	4108.9159936	2429.034664	6825.908408	2311.7779664	7874.2977552	5767.2189104	3987.0952992	5388.9404048	2860.4128192	215.83082496	4510.5855744	3118.7314096	3674.6106016	5803.2552384	3828.452632	4739.6751808	2487.3340832	7171.4122736	6144.6084384
cg13718369	7.030274E-12	0.6403135	0.7404243	0.282886	0.08817392	0.9438545	0.6290585	0.4644754	0.4065748	0.9330393	0.3570078	0.6659153	0.5306323	0.9528655	0.4607069	0.3134276	0.2004059	0.6190649	0.4970725	0.8716095	NA	5.5454801312E-08	5050.792888	5840.4668784	2231.404768	695.51588096	7445.124296	4962.013448	3663.7819552	3207.0620224	7359.8139984	2816.0775264	5252.7398864	4185.6275824	7516.203064	3634.0560272	2472.3169088	1580.8017392	4883.1839312	3920.90788	6875.255736
cg13788515	8.068219E-10	0.1615172	0.9252089	0.7170472	0.5490196	0.5503761	0.3131045	0.9847784	0.8763271	0.576726	0.8952605	0.6119219	0.301632	0.5906303	0.5512335	0.1059247	0.6267212	0.3544066	0.8056331	0.8191468	NA	6.3642111472E-06	1274.0476736	7298.0478032	5656.0683136	4330.6666048	4341.3666768	2469.768296	7767.9320192	6912.4681648	4549.214688	7061.814824	4826.8399472	2379.273216	4658.8918064	4348.129848	835.5340336	4943.5768256	2795.5592608	6354.8338928	6461.4299584
cg13895867	1.763134E-10	0.4066706	0.01955212	0.06901278	0.9216355	0.2362122	0.2274902	0.6471009	0.8406882	0.4548702	0.4321852	0.5293306	0.1893893	0.2856918	0.5710323	0.08199524	0.7084625	0.4600573	0.6217738	0.5438593	NA	1.3907600992E-06	3207.8176928	154.22712256	544.37280864	7269.860824	1863.2418336	1794.4426976	5104.3318992	6631.3485216	3588.0161376	3409.0768576	4175.3597728	1493.9027984	2253.5369184	4504.3027824	646.77845312	5588.3522	3628.9319824	4904.5517344	4289.9621584
cg14142007	4.239521E-11	0.2294704	0.2017071	0.434988	0.286835	0.3184074	0.968918	0.3468038	0.2484636	0.4951101	0.006037667	0.4512807	0.4654446	0.8161025	0.5664767	0.02012874	0.9529891	0.8960725	0.9438937	0.596238	NA	3.3441341648E-07	1810.0625152	1591.0656048	3431.185344	2262.55448	2511.5975712	7642.825184	2735.5883744	1959.8808768	3905.4284688	47.625117296	3559.7021616	3671.4270048	6437.41652	4468.3682096	158.77550112	7517.1780208	7068.21988	7445.4335056	4703.125344
cg14165051	1.387918E-11	0.4396772	0.3724726	0.7807305	0.4820286	0.6956154	0.1108207	0.350458	0.3146301	0.1553762	0.1027255	0.2461639	0.3903464	0.09146842	0.5193066	0.08497551	0.2309158	0.5674106	0.800668	0.9183018	NA	1.0947897184E-07	3468.1737536	2938.0638688	6158.402184	3802.2415968	5487.0142752	874.1536816	2764.412704	2481.8022288	1225.6074656	810.298744	1941.7408432	3079.0524032	721.50289696	4096.2904608	670.28682288	1821.4638304	4475.7348128	6315.669184	7243.5645984
cg14274989	5.253164E-10	0.8344304	0.4559	0.3676666	0.5111447	0.7237685	0.3531957	0.5860871	0.5910522	0.1600692	0.1755944	0.08171763	0.3356038	0.284258	0.5878859	0.05256367	0.7790332	0.6640318	0.9800715	0.9338066	NA	4.1436957632E-06	6581.9869952	3596.1392	2900.1541408	4031.9093936	5709.085928	2786.0076816	4623.0550448	4662.2197536	1262.6258496	1385.0886272	644.58866544	2647.2427744	2242.227104	4637.2439792	414.62222896	6145.0138816	5237.8828384	7730.803992	7365.8664608
cg14282137	2.482057E-09	0.6191946	0.4783023	0.7970005	0.1183103	0.652337	0.7150128	0.4365795	0.6377243	0.8875127	0.5377805	0.3881529	0.6128303	0.1663446	0.7991433	0.2281984	0.7186294	0.8764626	0.6851801	0.9175083	NA	1.9578465616E-05	4884.2070048	3772.8485424	6286.739944	933.2316464	5145.634256	5640.0209664	3443.739096	5030.3692784	7000.7001776	4242.012584	3061.7500752	4834.0054064	1312.1262048	6303.6423504	1800.0289792	5668.5487072	6913.5369888	5404.7006288	7237.3054704
cg14334298	2.79068E-11	0.7318243	0.4825956	0.8192042	0.07633373	0.4434347	0.2267298	0.6844809	0.3385128	0.8896287	0.001894868	0.4647525	0.3162044	0.1995552	0.6402312	0.001354748	0.9668036	0.2690393	0.4977324	0.5488417	NA	2.201288384E-07	5772.6300784	3806.7140928	6461.8827296	602.12046224	3497.8129136	1788.4446624	5399.1853392	2670.1889664	7017.3911856	14.946718784	3665.96772	2494.2203072	1574.0914176	5050.1437056	10.686252224	7626.1467968	2122.1819984	3926.1131712	4329.2633296
cg14473102	1.369642E-10	0.2545053	0.1113882	0.5641956	0.3288207	0.4923641	0.0985456	0.559518	0.6530283	0.3382947	0.08989277	0.7683279	0.4842855	0.2077409	0.6739958	0.00948461	0.5477047	0.7797338	0.623733	0.6311898	NA	1.0803736096E-06	2007.5378064	878.6301216	4450.3748928	2593.7376816	3883.7680208	777.3276928	4413.477984	5151.0872304	2668.4685936	709.07416976	6060.5704752	3820.044024	1638.6602192	5316.4788704	74.81460368	4320.2946736	6150.5402144	4920.005904	4978.8251424
cg14556303	5.365807E-10	0.3290646	0.3017936	0.5553523	0.03201521	0.7320494	0.7069014	0.9061613	0.4033398	0.7965686	0.4893781	0.4983316	0.5145839	0.1821795	0.818652	0.007345992	0.5666753	0.9514781	0.8926967	0.7323943	NA	4.2325485616E-06	2595.6615648	2380.5479168	4380.6189424	252.53597648	5774.4056672	5576.0382432	7147.8003344	3181.5443424	6283.3331168	3860.2144528	3930.8396608	4059.0378032	1437.031896	6457.526976	57.945184896	4469.9347664	7505.2592528	7041.5915696	5777.1262384
cg14666564	9.463659E-10	0.7550334	0.8013977	0.8261999	0.2721223	0.5232522	0.5782218	0.3927603	0.7291129	0.1512884	0.06271554	0.8543777	0.265406	0.1424319	0.4326977	0.1976851	0.281471	0.8935547	0.3609341	0.9090373	NA	7.4649342192E-06	5955.7034592	6321.4250576	6517.0648112	2146.5007024	4127.4133536	4561.0135584	3098.0932464	5751.2425552	1193.3628992	494.70017952	6739.3312976	2093.522528	1123.5028272	3413.1194576	1559.3400688	2220.243248	7048.3594736	2847.0481808	7170.4862224
cg14731653	9.704812E-11	0.1992145	0.5525834	0.7778158	0.1119364	0.7812099	0.5357295	0.9079569	0.1332492	0.5874168	0.305156	0.9151626	0.8491368	0.4104993	0.09049927	0.01976176	0.4872877	0.4036788	0.4538614	0.360852	NA	7.6551557056E-07	1571.403976	4358.7778592	6135.4110304	882.9543232	6162.1836912	4225.834296	7161.9640272	1051.0696896	4633.5437184	2407.070528	7218.8025888	6697.9910784	3238.0184784	713.85824176	155.88076288	3843.7253776	3184.2183744	3580.0587232	2846.400576
cg14775296	8.328107E-13	0.7482827	0.4897933	0.4375555	0.6118946	0.6590458	0.4547852	0.8511913	0.7979143	0.3122358	0.9588085	0.6443904	0.8127736	0.1787536	0.5555744	0.031162	0.2367702	0.6310853	0.8082456	0.8479287	NA	6.5692108016E-09	5902.4539376	3863.4895504	3451.437784	4826.6246048	5198.5532704	3587.3456576	6714.1969744	6293.9479984	2462.9159904	7563.081448	5082.9514752	6411.1581568	1410.0083968	4382.3708672	245.805856	1867.6433376	4978.0008464	6375.4412928	6688.4615856
cg14923640	1.166521E-10	0.888514	0.1520084	0.7720854	0.2478767	0.9820523	0.5195933	0.4169736	0.7831191	0.202006	0.07295807	0.8577162	0.4867022	0.1228859	0.6994771	0.01543721	0.758469	0.7473506	0.3231134	0.5300969	NA	9.201517648E-07	7008.598432	1199.0422592	6090.2096352	1955.2514096	7746.4285424	4098.5519504	3289.0877568	6177.2434608	1593.423328	575.49325616	6765.6653856	3839.1069536	969.3239792	5517.4753648	121.76871248	5982.803472	5895.1015328	2548.7184992	4181.4043472
cg15034345	5.820666E-12	0.7401823	0.2741182	0.8193661	0.3948824	0.9299044	0.5285246	0.8112575	0.8598054	0.6020931	0.01523578	0.6759031	0.1790482	0.4636747	0.6921537	0.1155725	0.8077025	0.831556	0.682697	0.4478589	NA	4.5913413408E-08	5838.5579824	2162.2443616	6463.1597968	3114.8323712	7335.0859072	4169.0020448	6399.19916	6782.1449952	4749.3103728	120.17983264	5331.5236528	1412.3322016	3657.4660336	5459.7083856	911.63588	6371.15732	6559.313728	5385.113936	3532.7110032
cg15054725	1.413433E-10	0.929565	0.06293548	0.3322783	0.2913283	0.636523	0.6963594	0.8667599	0.5869758	0.9351614	0.1238878	0.4293181	0.1602381	0.3204969	0.9642729	0.001067889	0.9282782	0.4690758	0.470207	0.9215957	NA	1.1149159504E-06	7332.40872	496.43506624	2621.0112304	2297.9976304	5020.893424	5492.8829472	6837.0020912	4630.0651104	7376.5531232	977.2269664	3386.4611728	1263.9581328	2528.0795472	7606.1846352	8.423508432	7322.2584416	3700.0699104	3708.992816	7269.5468816
cg15126975	1.818465E-12	0.3869391	0.004511449	0.9414753	0.5704424	0.2302358	0.8725422	0.6447967	0.6447868	0.4047743	0.3937815	0.03930921	0.4463377	0.969203	0.8629267	0.02700318	0.9721512	0.5401939	0.1852856	0.4357994	NA	1.434405192E-08	3052.1756208	35.586309712	7426.3571664	4499.6496512	1816.0999904	6882.6128736	5086.1563696	5086.0782784	3192.8596784	3106.148472	310.07104848	3520.7117776	7645.073264	6806.7658096	213.00108384	7668.3286656	4261.0494832	1461.5328128	3437.5856672
cg15133351	7.881167E-11	0.2460988	0.134721	0.65413	0.6965697	0.6618932	0.6842739	0.9771492	0.1039038	0.4377003	0.3167054	0.9249021	0.169404	0.5280045	0.7156	0.06905952	0.5337641	0.6893603	0.3508256	0.9320181	NA	6.2166645296E-07	1941.2273344	1062.679248	5159.77744	5494.5417936	5221.0135616	5397.5525232	7707.7528896	819.5931744	3452.5799664	2498.1721952	7295.6277648	1336.258752	4164.899496	5644.6528	544.74149376	4210.3312208	5437.6740464	2767.3123328	7351.7587728
cg15260721	1.195977E-10	0.3747748	0.4135405	0.3012247	0.1863697	0.8468494	0.8235422	0.6604461	0.3629099	0.8098428	0.006720488	0.8439128	0.1432103	0.1240682	0.9668926	0.007311532	0.6536973	0.7695281	0.7767908	0.8619332	NA	9.433866576E-07	2956.2236224	3262.007464	2376.0604336	1470.0841936	6679.9480672	6496.1008736	5209.5988368	2862.6332912	6388.0400064	53.011209344	6656.7841664	1129.6428464	978.6499616	7626.8488288	57.673364416	5156.3643024	6070.0376528	6127.3258304	6798.9290816
cg15315312	3.858009E-10	0.3184914	0.080419	0.28091	0.6794749	0.7897225	0.3456636	0.9196414	0.6469648	0.3393462	0.6616547	0.4368404	0.08031936	0.8823429	0.149465	0.1558658	0.7489176	0.6489347	0.5745702	0.7837843	NA	3.0431974992E-06	2512.2601632	634.345072	2215.81808	5359.6980112	6229.33108	2726.5944768	7254.1313632	5103.2583424	2676.7628256	5219.1322736	3445.7970752	633.55911168	6959.9207952	1178.97992	1229.4694304	5907.4620288	5118.7969136	4532.2097376	6182.4905584
cg15341833	9.310157E-13	0.06805439	0.008850747	0.005160707	0.06251966	0.1976322	0.7549152	0.1862023	0.01634172	0.8172174	0.5517622	0.8951487	0.2088358	0.2224136	0.5170666	0.06874529	0.6176783	0.2366015	0.4565656	0.9420607	NA	7.3438518416E-09	536.81302832	69.814692336	40.707656816	493.15507808	1558.9227936	5954.7710976	1468.7637424	128.90348736	6446.2108512	4352.3002336	7060.9329456	1647.2967904	1754.3984768	4078.6213408	542.26284752	4872.2464304	1866.312632	3601.3894528	7430.9748016
cg15352431	7.438135E-10	0.9879898	0.1454055	0.8961517	0.5565607	0.1524767	0.4811598	0.3410939	0.8624558	0.7831512	0.2403507	0.09715289	0.3712444	0.6852792	0.1806607	0.9162218	0.06872035	0.5951428	0.1210811	0.5709203	NA	5.867200888E-06	7793.2635424	1146.958584	7068.8446096	4390.1508016	1202.7362096	3795.3885024	2690.5486832	6803.0513504	6177.4966656	1895.8863216	766.34199632	2928.3758272	5405.4823296	1425.0516016	7227.1575584	542.0661208	4694.4864064	955.0877168	4503.4193264
cg15680624	1.58855E-10	0.9024476	0.06305852	0.7911645	0.8261468	0.9139728	0.5316738	0.9624	0.6857082	0.8982862	0.6661443	0.9857333	0.1469661	0.7462072	0.373187	0.3036314	0.8407949	0.2366381	0.6893187	0.8106956	NA	1.25304824E-06	7118.5066688	497.40560576	6240.705576	6516.6459584	7209.4174464	4193.8429344	7591.4112	5408.8662816	7085.6815456	5254.5462384	7775.4642704	1159.2685968	5886.0823936	2943.699056	2395.0444832	6632.1901712	1866.6013328	5437.3459056	6394.7668928
cg16023545	4.474458E-11	0.5980902	0.02394765	0.9230011	0.6126532	0.6563411	0.7623465	0.4339688	0.5893435	0.6588325	0.07528043	0.2901755	0.320583	0.07326218	0.7461017	0.0003557343	0.7853414	0.9094902	0.3561906	0.9686624	NA	3.5294524704E-07	4717.7354976	188.8990632	7280.6326768	4832.6084416	5177.2185968	6013.389192	3423.1458944	4648.741528	5196.87076	593.81203184	2288.904344	2528.758704	577.89207584	5885.2502096	2.8060321584	6194.7729632	7174.0586976	2809.6314528	7640.8090112
cg16178603	2.002382E-09	0.4424138	0.9499505	0.5019804	0.06696444	0.5178457	0.2453396	0.1941545	0.708677	0.4216267	0.6223265	0.2726365	0.4657175	0.9749194	0.5197421	0.06630955	0.9319683	0.9361201	0.8962503	0.7331314	NA	1.5794789216E-05	3489.7600544	7493.209544	3959.6213952	528.21550272	4084.7668816	1935.2387648	1531.490696	5590.044176	3325.7914096	4908.911432	2150.556712	3673.57964	7690.1642272	4099.7256848	523.0497304	7351.3659504	7384.1153488	7069.6223664	5782.9404832
cg16218721	5.172317E-11	0.1904131	0.07896266	0.6958965	0.1381394	0.9751696	0.8221473	0.9397154	0.2791302	0.7257956	0.4689914	0.6038334	0.3330215	0.4174547	0.4845414	0.005806112	0.6750531	0.708369	0.1476431	0.5043299	NA	4.0799236496E-07	1501.9785328	622.85746208	5489.231592	1089.6435872	7692.1378048	6485.0979024	7412.4750752	2201.7790176	5725.0756928	3699.4041632	4763.0378592	2626.873592	3292.8826736	3822.0625632	45.798611456	5324.8188528	5587.614672	1164.6087728	3978.1542512
cg16470306	5.123173E-09	0.7513637	0.5290224	0.9742484	0.6217632	0.9404539	0.7356869	0.8298735	0.955808	0.7693408	0.7355177	0.5086837	0.3268136	0.2549122	0.4297412	0.1708504	0.2293387	0.7700421	0.2980494	0.1376299	NA	4.0411588624E-05	5926.7568656	4172.9286912	7684.8713792	4904.4681216	7418.3003632	5803.0982672	6546.042168	7539.413504	6068.5602304	5801.7636176	4012.4970256	2577.9056768	2010.7474336	3389.7985856	1347.6679552	1809.0236656	6074.0920848	2351.0136672	1085.6246512
cg16640855	9.546614E-10	0.4997279	0.3326655	0.7313385	0.1952545	0.5064422	0.2706866	0.5473343	0.8830298	0.7752834	0.2611481	0.4604379	0.195256	0.1116211	0.6314878	0.1887848	0.2157452	0.5468544	0.6266881	0.9347095	NA	7.5303691232E-06	3941.8536752	2624.065464	5768.798088	1540.167496	3994.8160736	2135.1759008	4317.3729584	6965.3390624	6115.4354592	2059.9362128	3631.9341552	1540.179328	880.4672368	4981.1757664	1489.1345024	1701.7981376	4313.5875072	4943.3157328	7372.988536
cg16652741	3.84621E-10	0.345101	0.2427057	0.5297908	0.6416748	0.85101	0.3838482	0.1560784	0.9243738	0.3823179	0.2460244	0.4434745	0.7552496	0.1195522	0.1907763	0.03589934	0.2058591	0.8071016	0.761417	0.5419987	NA	3.033890448E-06	2722.156688	1914.4625616	4178.9898304	5061.5308224	6712.76688	3027.7946016	1231.1464192	7291.4605344	3015.7235952	1940.6404672	3498.126856	5957.4088448	943.0277536	1504.8434544	283.17399392	1623.8165808	6366.4174208	6006.057296	4275.2857456
cg16700364	3.618191E-10	0.5574163	0.2230611	0.1145065	0.5670537	0.5636882	0.1990105	0.6656559	0.2757985	0.1888715	0.3432509	0.4505793	0.8018279	0.1666556	0.8322872	0.09407304	0.03673946	0.959187	0.7592691	0.9735441	NA	2.8540290608E-06	4396.8997744	1759.5059568	903.227272	4472.9195856	4446.3725216	1569.794824	5250.6937392	2175.498568	1489.818392	2707.5630992	3554.1695184	6324.8184752	1314.5793728	6565.0814336	742.04813952	289.80086048	7566.067056	5989.1146608	7679.3158608
cg17032602	1.688782E-10	0.9649137	0.0674101	0.882705	0.9409058	0.5763068	0.1717752	0.9992398	0.06208351	0.5787854	0.01723362	0.09713738	0.4826799	0.8935602	0.7822831	0.1875186	0.3813047	0.5803433	0.831858	0.4236163	NA	1.3321112416E-06	7611.2392656	531.7308688	6962.77704	7421.8649504	4545.9080384	1354.9627776	7882.0035424	489.71472688	4565.4592352	135.93879456	766.21965344	3807.3790512	7048.4028576	6170.6490928	1479.1467168	3007.7314736	4577.7479504	6561.695904	3341.4853744
cg17177632	5.965244E-09	0.761639	0.5389478	0.9990144	0.9587329	0.3845705	0.9454725	0.7088391	0.4325919	0.578054	0.4717089	0.6029262	0.2989181	0.4333059	0.2823989	0.7002422	0.09187266	0.2385349	0.853356	0.7908629	NA	4.7053844672E-05	6007.808432	4251.2202464	7880.2255872	7562.4851152	3033.492104	7457.88708	5591.3228208	3412.2849072	4559.689952	3720.8398032	4755.8818656	2357.8659728	3417.9169392	2227.5625232	5523.5104736	724.69154208	1881.5632912	6731.272128	6238.3265552
cg17300051	2.103446E-10	0.5899765	0.6045546	0.4102445	0.2559982	0.8463595	0.6619815	0.5756773	0.5498273	0.4372718	0.1208689	0.3676706	0.386198	0.7632683	0.8650656	0.07647857	0.1847093	0.8692349	0.5047818	0.9357254	NA	1.6591982048E-06	4653.734632	4768.7266848	3236.008616	2019.3138016	6676.083736	5221.710072	4540.9425424	4337.0377424	3449.1999584	953.4138832	2900.1856928	3046.329824	6020.6603504	6823.6374528	603.26296016	1456.9869584	6856.5248912	3981.7188384	7381.0019552
cg18093372	2.66859E-11	0.692625	0.1831425	0.2275035	0.2655061	0.8917604	0.923758	0.54115	0.2987809	0.6891122	0.9130126	0.9969748	0.9849417	0.5045713	0.0529225	0.02730141	0.123463	0.2981271	0.5114247	0.6767925	NA	2.104983792E-07	5463.426	1444.62804	1794.547608	2094.3121168	7034.2060352	7286.603104	4268.5912	2356.7837392	5435.7170336	7201.8433888	7864.1372224	7769.2201296	3980.0584144	417.45268	215.35352208	973.876144	2351.6265648	4034.1180336	5338.53924
cg18115040	2.605675E-10	0.7154711	0.301279	0.3037528	0.2415875	0.962359	0.6371024	0.5380427	0.6342925	0.1851923	0.06901749	0.2950505	0.238093	0.2067858	0.6596407	0.1059016	0.2308557	0.4953297	0.8464858	0.5595098	NA	2.05535644E-06	5643.6360368	2376.488752	2396.0020864	1905.6422	7591.087792	5025.4637312	4244.0808176	5003.29924	1460.7968624	544.40996112	2327.358344	1878.077584	1631.1263904	5203.2458416	835.3518208	1820.9897616	3907.1606736	6677.0799904	4413.4133024
cg18150439	1.095594E-10	0.8858712	0.1458075	0.9439029	0.1327558	0.4507119	0.8519159	0.6184732	0.8876189	0.2571375	0.04229551	0.5066726	0.5819547	0.1553188	0.712897	0.03651994	0.7275441	0.9648502	0.2234262	0.9766708	NA	8.642045472E-07	6987.7520256	1150.12956	7445.5060752	1047.1777504	3555.2154672	6719.9126192	4878.5166016	7001.5378832	2028.3006	333.62698288	3996.6334688	4590.4586736	1225.1546944	5623.331536	288.06928672	5738.8678608	7610.7383776	1762.3858656	7703.9792704
cg18173235	4.654604E-10	0.6329382	0.3911928	0.8396744	0.3272987	0.3796624	0.6911189	0.2163768	0.5692386	0.1151585	0.136357	0.7440114	0.687268	0.4076469	0.3256834	0.02382407	0.8453215	0.966988	0.1496345	0.8670049	NA	3.6715516352E-06	4992.6165216	3085.7288064	6623.3516672	2581.7321456	2994.7770112	5451.5458832	1706.7801984	4490.1540768	908.370248	1075.584016	5868.7619232	5421.169984	3215.5187472	2568.9906592	187.92426416	6667.895992	7627.601344	1180.316936	6838.9346512
cg18395327	4.174923E-11	0.1786363	0.7660326	0.7427002	0.1770658	0.9752652	0.6659625	0.6554489	0.6393981	0.8884018	0.04649605	0.3846381	0.2237115	0.05144827	0.2919792	0.1450587	0.209865	0.4336783	0.9722749	0.2964977	NA	3.2931792624E-07	1409.0831344	6042.4651488	5858.4191776	1396.6950304	7692.8918976	5253.1122	5170.1809232	5043.5722128	7007.7133984	366.7608424	3034.0253328	1764.636312	405.82395376	2303.1319296	1144.2230256	1655.41512	3420.8544304	7669.3044112	2338.7738576
cg18396137	3.436902E-09	0.8810634	0.2252395	0.8628893	0.5760459	0.620655	0.9218442	0.4219749	0.9641334	0.9578668	0.1670075	0.9616812	0.2595289	0.4477067	0.6327686	0.06529036	0.7307882	0.7269516	0.5200258	0.2846324	NA	2.7110282976E-05	6949.8280992	1776.689176	6806.4707984	4543.8500592	4895.72664	7271.5070496	3328.5380112	7605.0842592	7555.6533184	1317.35516	7585.7413056	2047.1639632	3531.5104496	4991.2787168	515.01035968	5764.4573216	5734.1942208	4101.9635104	2245.1803712
cg18529845	4.04951E-11	0.2605421	0.1012573	0.5412995	0.8946091	0.7628487	0.3037354	0.479184	0.755265	0.5594993	0.1041438	0.2720895	0.2617663	0.6893743	0.4390914	0.1423286	0.5532603	0.6700746	0.7174791	0.3835409	NA	3.194253488E-07	2055.1560848	798.7175824	4269.770456	7056.6765808	6017.3505456	2395.8648352	3779.803392	5957.53032	4413.3304784	821.4862944	2146.241976	2064.8125744	5437.7844784	3463.5529632	1122.6879968	4364.1172464	5285.5484448	5659.4751408	3025.3706192
cg18586758	2.283689E-09	0.5952387	0.9879103	0.4171621	0.2732073	0.4297612	0.7179282	0.8092108	0.8176459	0.8911704	0.137149	0.9132554	0.2200558	0.2662619	0.812706	0.246859	0.4310203	0.854057	0.9753318	0.659235	NA	1.8013738832E-05	4695.2428656	7792.6364464	3290.5746448	2155.0591824	3389.9563456	5663.0176416	6383.0547904	6449.5908592	7029.5521152	1081.831312	7203.7585952	1735.8001504	2100.2738672	6410.624928	1947.223792	3399.8881264	6736.801616	7693.4172384	5200.04568
cg18704768	5.815538E-11	0.6807633	0.6544351	0.3647738	0.04515842	0.6095157	0.271832	0.4272959	0.6319001	0.6977662	0.01089155	0.9081889	0.4719619	0.1240227	0.9949622	0.006724845	0.8915728	0.5493837	0.08436459	0.9017492	NA	4.5872963744E-07	5369.8609104	5162.1840688	2877.3357344	356.20961696	4807.8598416	2144.210816	3370.5100592	4984.4279888	5503.9797856	85.9125464	7163.7940432	3722.8354672	978.2910576	7848.2618336	53.04557736	7032.7262464	4333.5386256	665.46788592	7112.9976896
cg18759990	4.304849E-10	0.9901046	0.1957976	0.525683	0.1617864	0.2935935	0.3232224	0.7895502	0.2527187	0.4891524	0.7520962	0.04243425	0.953436	0.920011	0.4306794	0.6158869	0.8826998	0.2251493	0.5118706	0.7800263	NA	3.3956648912E-06	7809.9450848	1544.4514688	4146.587504	1276.1711232	2315.865528	2549.5782912	6227.9719776	1993.4451056	3858.4341312	5932.5348256	334.721364	7520.703168	7257.046768	3397.1991072	4858.1158672	6962.7360224	1775.9776784	4037.6352928	6152.8474544
cg18897632	1.682246E-11	0.3459367	0.6155174	0.8237494	0.5812518	0.8659097	0.1095882	0.9642893	0.7437764	0.2199577	0.2774369	0.9855796	0.2671118	0.04673083	0.03700273	0.1669562	0.4146692	0.5068687	0.3357678	0.5869164	NA	1.3269556448E-07	2728.7486896	4855.2012512	6497.7352672	4584.9141984	6830.2957136	864.4317216	7606.3139984	5866.9082432	1735.0263376	2188.4222672	7774.2518848	2106.9778784	368.61278704	291.87753424	1316.9505056	3270.9106496	3998.1803056	2648.5364064	4629.5965632
cg19001226	8.755037E-12	0.09473333	0.1262645	0.7165196	0.1126989	0.6217624	0.6371453	0.8024042	0.4051545	0.7518059	0.6530811	0.4142	0.05213848	0.07300881	0.7598089	0.07114595	0.5903566	0.6848506	0.5257342	0.9801373	NA	6.9059731856E-08	747.25650704	995.974376	5651.9066048	888.9689232	4904.4618112	5025.8021264	6329.3643296	3195.858696	5930.2449392	5151.5037168	3267.2096	411.26833024	575.89349328	5993.3726032	561.1992536	4656.7328608	5402.1015328	4146.9913696	7731.3230224
cg19052355	1.00655E-09	0.1759312	0.1183516	0.8259831	0.4830922	0.9883668	0.3796129	0.9429869	0.7370725	0.3147322	0.3937183	0.602401	0.364967	0.196846	0.6248769	0.04218604	0.2092749	0.7894365	0.6285758	0.9799826	NA	7.9396664E-06	1387.7453056	933.5574208	6515.3546928	3810.6312736	7796.2373184	2994.3865552	7438.2806672	5814.02788	2482.6075936	3105.6499504	4751.739088	2878.859696	1552.721248	4929.0289872	332.76348352	1650.7604112	6227.075112	4958.2059104	7730.1027488
cg19079194	1.079345E-10	0.938999	0.3279656	0.4901724	0.2061646	0.9797425	0.7265314	0.6361417	0.7365717	0.6070551	0.03090289	0.9357693	0.2675557	0.1376845	0.803444	0.0389608	0.1888172	0.4581753	0.5287174	0.9574515	NA	8.51387336E-07	7406.824112	2586.9926528	3866.4798912	1626.2263648	7728.20884	5730.8796832	5017.8857296	5810.0775696	4788.4506288	243.76199632	7381.3482384	2110.4793616	1086.055336	6337.566272	307.3227904	1489.3900736	3614.0867664	4170.5228512	7552.377432
cg19302722	1.272702E-09	0.4236846	0.7475243	0.8736002	0.8789227	0.4264898	0.463684	0.9675072	0.3058931	0.08339173	0.4251467	0.2480188	0.4038487	0.4237013	0.5232347	0.9122233	0.7802467	0.9009565	0.9842646	0.212133	NA	1.0039073376E-05	3342.0241248	5896.4716784	6890.9583776	6932.9422576	3364.1515424	3657.539392	7631.6967936	2412.8847728	657.79396624	3353.5571696	1956.3722944	3185.5585456	3342.1558544	4127.2753136	7195.6173904	6154.5859696	7106.744872	7763.8791648	1673.305104
cg19390934	1.514706E-10	0.4045831	0.3285829	0.2042626	0.5400452	0.7646434	0.9993746	0.8846843	0.8285304	0.3638266	0.06339109	0.8504747	0.07426332	0.7096005	0.4211037	0.2292123	0.3698568	0.5065357	0.7681903	0.7561626	NA	1.1948000928E-06	3191.3514928	2591.8619152	1611.2233888	4259.8765376	6031.5071392	7883.0668448	6978.3897584	6535.4477952	2869.8642208	500.02891792	6708.5444336	585.78906816	5597.328744	3321.6659856	1808.0266224	2917.4304384	3995.5536016	6059.4850864	5964.6105888
cg19412467	2.251615E-11	0.2988506	0.1075431	0.9317387	0.2540684	0.6696276	0.3884897	0.3003311	0.3359145	0.5719582	0.02900652	0.7720974	0.1203702	0.03523189	0.5731464	0.002088808	0.4133233	0.5107703	0.4083857	0.7612365	NA	1.776073912E-07	2357.3335328	848.2999728	7349.5548656	2004.0915392	5282.0225088	3064.4067536	2369.0117168	2649.693576	4511.6062816	228.80342976	6090.3042912	949.4801376	277.90914832	4520.9788032	16.476517504	3260.2941904	4028.9561264	3221.3464016	6004.633512
cg19452535	2.001737E-10	0.4725371	0.2396976	0.7731758	0.4880036	0.967	0.5055994	0.8644394	0.2041765	0.8314092	0.07115923	0.7685431	0.8329878	0.2178734	0.7122357	0.07256287	0.08905932	0.241873	0.4057928	0.2707283	NA	1.5789701456E-06	3727.3726448	1890.7346688	6098.8107104	3849.3723968	7627.696	3988.1680672	6818.6979872	1610.544232	6558.1557696	561.30400624	6062.2679728	6570.6077664	1718.5853792	5618.1152016	572.37591856	702.49991616	1907.894224	3200.8936064	2135.5048304
cg19511045	1.848176E-13	0.889979	0.8405003	0.953907	0.6711529	0.7635371	0.1957348	0.3222917	0.2028602	0.8019644	0.3322757	0.9954898	0.3747343	0.52579	0.7077873	0.4185086	0.1871055	0.3774353	0.8778693	0.4210392	NA	1.4578412288E-09	7020.154352	6629.8663664	7524.418416	5294.0540752	6022.7806448	1543.9561024	2542.2369296	1600.1612576	6325.8951872	2620.9907216	7852.4235424	2955.9041584	4147.43152	5583.0262224	3301.1958368	1475.888184	2977.2096464	6924.6330384	3321.1572096
cg19714279	6.642682E-11	0.903306	0.09685533	0.7647821	0.3580615	0.5480543	0.5188524	0.4326935	0.320553	0.2030159	0.3431793	0.456512	0.391772	0.6882967	0.8644542	0.2736856	0.208141	0.5179801	0.6893324	0.6961474	NA	5.2397475616E-07	7125.277728	763.99484304	6032.6012048	2824.389112	4323.0523184	4092.7077312	3413.086328	2528.522064	1601.3894192	2706.9983184	3600.966656	3090.297536	5429.2843696	6818.8147296	2158.8320128	1641.816208	4085.8270288	5437.4539712	5491.2106912
cg19761848	2.256921E-11	0.2223035	0.01802827	0.416557	0.3338191	0.6831769	0.122976	0.9123017	0.5301788	0.6822396	0.3001366	0.3306196	0.07780473	0.1630358	0.9566226	0.009839297	0.652989	0.8723636	0.6417806	0.8695418	NA	1.7802592848E-07	1753.530008	142.20699376	3285.801616	2633.1650608	5388.8993872	970.034688	7196.2358096	4182.0503744	5381.5059648	2367.4775008	2607.9274048	613.72371024	1286.0263904	7545.8390688	77.612374736	5150.777232	6881.2040768	5062.3653728	6858.9457184
cg19850959	4.385417E-13	0.1297084	0.7558945	0.4551975	0.7433698	0.6054665	0.4777007	0.1756556	0.5632623	0.05191054	0.05400231	0.8194008	0.464634	0.1542593	0.3910334	0.1803341	0.4013601	0.8054551	0.7079864	0.560699	NA	3.4592169296E-09	1023.1398592	5962.495816	3590.59788	5863.7009824	4775.919752	3768.1031216	1385.5713728	4443.0130224	409.47033952	425.97022128	6463.4335104	3665.032992	1216.7973584	3084.4714592	1422.4753808	3165.9284688	6353.4298288	5584.5967232	4422.793712
cg19893751	1.982413E-12	0.5231421	0.2824391	0.3902557	0.6554905	0.1376445	0.9164806	0.7139882	0.8914842	0.6884851	0.08760243	0.4159873	0.1771403	0.09067499	0.1571566	0.01251188	0.8126766	0.950439	0.5281944	0.9673826	NA	1.5637273744E-08	4126.5448848	2227.8796208	3078.3369616	5170.509064	1085.739816	7229.1989728	5631.9389216	7032.0273696	5430.7704688	691.00796784	3281.3078224	1397.2826864	715.24432112	1239.6512608	98.69370944	6410.3930208	7497.062832	4166.3974272	7630.7139488
cg20139706	3.821178E-09	0.9120468	0.1766242	0.6029824	0.2142499	0.5708913	0.528302	0.3609329	0.8610603	0.4414498	0.9096641	0.5284425	0.5393242	0.2985914	0.9838391	0.133851	0.3045453	0.9593491	0.5622399	0.927472	NA	3.0141452064E-05	7194.2251584	1393.2116896	4756.3251712	1690.0032112	4503.1905744	4167.246176	2847.0387152	6792.0436464	3482.1560224	7175.4304208	4168.35444	4254.1892896	2355.2889632	7760.5228208	1055.816688	2402.2533264	7567.3457008	4434.9483312	7315.899136
cg20265661	6.59371E-11	0.4403439	0.2699828	0.5647823	0.4019794	0.6512754	0.6101396	0.7858844	0.743802	0.8019918	0.2599092	0.2849934	0.7007324	0.9369916	0.350851	0.08730556	0.9083474	0.7978534	0.6687026	0.9465892	NA	5.201118448E-07	3473.4326832	2129.6243264	4455.0027824	3170.8135072	5137.2603552	4812.7811648	6199.0561472	5867.110176	6326.1113184	2050.1637696	2248.0279392	5527.3771712	7390.9897408	2767.512688	688.66625728	7165.0442912	6293.4676192	5274.7261088	7466.6956096
cg20539752	7.971623E-10	0.2090058	0.4157627	0.7922511	0.4806179	0.8350518	0.4222778	0.4505525	0.5989789	0.4666931	0.0711348	0.6604424	0.1804808	0.52146	0.5309326	0.1005902	0.9934139	0.4147149	0.8605758	0.9219107	NA	6.2880162224E-06	1648.6377504	3279.5361776	6249.2766768	3791.1139952	6586.8885984	3330.9272864	3553.95812	4724.7455632	3681.2751728	561.1113024	5209.5696512	1423.6325504	4113.27648	4187.9963488	793.4554976	7836.0488432	3271.2711312	6788.2219104	7272.0316016
cg20676716	5.595841E-13	0.1280318	0.0335083	0.7055984	0.2489613	0.8398781	0.9127505	0.1847889	0.9583637	0.3644587	0.2261082	0.7291795	0.1446057	0.3497196	0.4278307	0.02710628	0.5542067	0.6732666	0.3263224	0.930981	NA	4.4139993808E-09	1009.9148384	264.3134704	5565.7601792	1963.8067344	6624.9584528	7199.775944	1457.6148432	7559.5728656	2874.8502256	1783.5414816	5751.767896	1140.6497616	2758.5882048	3374.7285616	213.81433664	4371.5824496	5310.7269408	2574.0310912	7343.578128
cg20785796	1.438434E-13	0.8259529	0.2593082	0.5689776	0.109889	0.441983	0.3132018	0.2647995	0.1771328	0.9567339	0.2782573	0.5864152	0.2424268	0.005845852	0.734546	0.2951196	0.6150168	0.9995104	0.8528454	0.5722322	NA	1.1346367392E-09	6515.1164752	2045.4230816	4488.0953088	866.804432	3486.361904	2470.5357984	2088.738456	1397.2235264	7546.7170032	2194.8935824	4625.6430976	1912.2625984	46.112080576	5794.098848	2327.9034048	4851.2525184	7884.1380352	6727.2445152	4513.7675936
cg20804191	7.886354E-12	0.6916739	0.03839635	0.07600571	0.9009667	0.861579	0.2213228	0.4763131	0.7583394	0.750916	0.1375724	0.1470372	0.1581817	0.05988447	0.375011	0.01667464	0.1361553	0.9512489	0.5763047	0.605446	NA	6.2207560352E-08	5455.9237232	302.8704088	599.53304048	7106.8253296	6796.135152	1745.7942464	3757.1577328	5981.7811872	5923.225408	1085.1710912	1159.8294336	1247.7372496	472.36869936	2958.086768	131.52956032	1073.9930064	7503.4513232	4545.8914736	4775.758048
cg20881074	6.234447E-11	0.8827888	0.5238226	0.6150526	0.6761582	0.8896121	0.118758	0.9535229	0.1905272	0.8684441	0.772025	0.03432368	0.02191982	0.04123078	0.2003211	0.02628311	0.6100501	0.211269	0.2314044	0.567539	NA	4.9177317936E-07	6963.4380544	4131.9126688	4851.5349088	5333.5358816	7017.2602448	936.763104	7521.3886352	1502.8785536	6850.2870608	6089.7332	270.74518784	172.90354016	325.22839264	1580.1328368	207.32117168	4812.0751888	1666.489872	1825.3179072	4476.747632
cg20926035	4.341428E-11	0.7624911	0.1928824	0.6937258	0.9096487	0.9194575	0.1625433	0.8989208	0.4017899	0.8808689	0.1602081	0.3468151	0.0475137	0.269245	0.8403095	0.0378074	0.8964926	0.3140184	0.743467	0.8164287	NA	3.4245184064E-07	6014.5297968	1521.4563712	5472.1091104	7175.3089456	7252.68076	1282.1415504	7090.6872704	3169.3187312	6948.2938832	1263.7214928	2735.6775088	374.7880656	2123.80456	6628.361336	298.2247712	7071.5336288	2476.9771392	5864.467696	6439.9895856
cg21463709	6.170659E-10	0.5346186	0.8049654	0.1633827	0.6232076	0.8578544	0.6040725	0.855088	0.4177612	0.9927295	0.4324799	0.8450169	0.9395782	0.03671141	0.8638485	0.03932177	0.2715339	0.4184126	0.1890161	0.9630346	NA	4.8674158192E-06	4217.0715168	6349.5670752	1288.7627376	4915.8615488	6766.7555072	4764.92388	6744.934144	3295.3003456	7830.650296	3411.4014512	6665.4933072	7411.3928416	289.57960208	6814.036968	310.17012176	2141.8594032	3300.4385888	1490.9589968	7596.4169248
cg21619653	4.188813E-12	0.5448548	0.9572215	0.5898658	0.6944782	0.8236382	0.2809015	0.6743534	0.3727005	0.483148	0.3743604	0.1456243	0.9032503	0.4920318	0.5774097	0.4153684	0.3473323	0.818468	0.7191601	0.7249268	NA	3.3041356944E-08	4297.8146624	7550.563192	4652.8614304	5478.0440416	6496.8581216	2215.751032	5319.2996192	2939.861544	3811.071424	2952.9548352	1148.6844784	7124.8383664	3881.1468384	4554.6077136	3276.4259392	2739.7571824	6456.075584	5672.7348688	5718.2225984
cg21660960	8.66942E-12	0.1324786	0.2737372	0.0431459	0.7098597	0.2554113	0.1210964	0.8665726	0.04193283	0.8329757	0.0516579	0.8600676	0.4163788	0.5680748	0.101868	0.000463757	0.859221	0.1220545	0.93292	0.1922498	NA	6.838438496E-08	1044.9911968	2159.2390336	340.3348592	5599.3733136	2014.6843344	955.2084032	6835.5246688	330.76616304	6570.5123216	407.4775152	6784.2132288	3284.3959744	4480.9740224	803.534784	3.658115216	6777.535248	962.765896	7358.87296	1516.4664224
cg21712322	1.617333E-09	0.1729986	0.4870139	0.9331457	0.971276	0.7831612	0.791726	0.3669244	0.6804947	0.6610701	0.1534242	0.2302195	0.7457254	0.2521797	0.3522777	0.1624655	0.3725344	0.6072987	0.8368298	0.7283153	NA	1.2757522704E-05	1364.6129568	3841.5656432	7360.6532816	7661.425088	6177.5755456	6245.134688	2894.2996672	5367.7421936	5214.5209488	1210.2100896	1815.971416	5882.2819552	1989.1934736	2778.7664976	1281.527864	2938.5513472	4790.3721456	6600.9134624	5744.9510864
cg21773665	9.814134E-11	0.07522984	0.4095263	0.6595088	0.9212271	0.4814848	0.3304487	0.7709523	0.8261906	0.9650787	0.6068668	0.06137581	0.4579394	0.9684942	0.1376968	0.01155165	0.1380466	0.9778911	0.8768824	0.9367025	NA	7.7413888992E-07	593.41297792	3230.3434544	5202.2054144	7266.6393648	3797.9521024	2606.5793456	6081.2717424	6516.9914528	7612.5407856	4786.9653184	484.13238928	3612.2259872	7639.4822496	1086.1523584	91.1194152	1088.9115808	7713.6049968	6916.8483712	7388.70932
cg21782376	7.226609E-12	0.4377929	0.3688538	0.0833971	0.993316	0.3355166	0.1842765	0.3533452	0.6055504	0.4372113	0.2644045	0.1984234	0.7444311	0.3583737	0.117995	0.633651	0.276334	0.3448215	0.8598018	0.7856226	NA	5.7003491792E-08	3453.3103952	2909.5187744	657.8363248	7835.276608	2646.5549408	1453.573032	2787.1869376	4776.5815552	3448.7227344	2085.622696	1565.1637792	5872.0725168	2826.8517456	930.74456	4998.239088	2179.722592	2719.951992	6782.1165984	6196.9910688
cg21840697	7.211128E-10	0.8090491	0.434762	0.7821265	0.5031964	0.6502222	0.3742975	0.5718326	0.4220812	0.128991	0.4063283	0.9060427	0.4736893	0.5871302	0.9909315	0.3608898	0.3047521	0.6356246	0.4157882	0.6281363	NA	5.6881377664E-06	6381.7793008	3429.402656	6169.413832	3969.2132032	5128.9527136	2952.45868	4510.6155488	3329.3765056	1017.481008	3205.1176304	7146.8648176	3736.4611984	4631.2830176	7816.467672	2846.6987424	2403.8845648	5013.8068448	3279.7373216	4954.7391344
cg22279027	1.712482E-11	0.1449555	0.3817284	0.9292339	0.5030925	0.732371	0.1531737	0.4748034	0.6666223	0.4023999	0.1396344	0.8972905	0.834068	0.8454213	0.721214	0.09235862	0.5088284	0.9230875	0.543795	0.9130743	NA	1.3508058016E-07	1143.408984	3011.0736192	7329.7970032	3968.39364	5776.942448	1208.2341456	3745.2492192	5258.3167024	3174.1304112	1101.4361472	7077.827464	6579.128384	6668.6832144	5688.936032	728.52479456	4013.6384192	7281.3142	4289.45496	7202.3300784
cg22413209	7.731264E-10	0.04248383	0.9631313	0.6992555	0.390012	0.7249421	0.4957785	0.9814714	0.6058799	0.4048778	0.5361922	0.5690932	0.3386472	0.5642111	0.4069328	0.05791382	0.9221534	0.4685972	0.4614053	0.9770378	NA	6.0984210432E-06	335.11245104	7597.1796944	5515.727384	3076.414656	5718.3432848	3910.700808	7741.8464032	4779.1806512	3193.6760864	4229.4840736	4489.0071616	2671.2491136	4450.4971568	3209.8859264	456.82421216	7273.9460192	3696.2947136	3639.5650064	7706.8741664
cg22613905	5.27119E-11	0.8681647	0.8986366	0.1293076	0.3031831	0.5811248	0.5726729	0.6795419	0.8142602	0.3817551	0.3893529	0.8342609	0.9771014	0.1039928	0.09933917	0.5094326	0.1609668	0.6584597	0.7916034	0.842173	NA	4.157914672E-07	6848.0831536	7088.4455008	1019.9783488	2391.5082928	4583.9124224	4517.2438352	5360.2265072	6422.8844576	3011.2842288	3071.2156752	6580.6499792	7707.3758432	820.2952064	783.58737296	4018.4043488	1269.7061184	5193.9301136	6244.1676192	6643.060624
cg22731271	4.443394E-11	0.8087176	0.1972374	0.3807106	0.4075346	0.8788908	0.896336	0.7643421	0.6816691	0.7919484	0.1425752	0.3907342	0.6706337	0.4577146	0.9601959	0.1119584	0.4403517	0.2213878	0.8693365	0.9548391	NA	3.5049491872E-07	6379.1644288	1555.8086112	3003.0452128	3214.6329248	6932.6906304	7070.298368	6029.1304848	5377.0058608	6246.8889792	1124.6331776	3082.1113696	5289.9586256	3610.4527648	7574.0252592	883.1278592	3473.4942096	1746.3069664	6857.326312	7531.7708208
cg22979783	4.045726E-11	0.4203519	0.07351899	0.455829	0.3643939	0.7450249	0.9185199	0.7132202	0.8692863	0.7006569	0.03135609	0.8334233	0.4674154	0.5144405	0.7659874	0.002898523	0.8925513	0.8304039	0.4130516	0.9503643	NA	3.1912686688E-07	3315.7357872	579.91779312	3595.579152	2874.3390832	5876.7564112	7245.2849712	5625.8809376	6856.9303344	5526.7816272	247.33683792	6574.0429904	3686.9726752	4057.906664	6042.1086112	22.863549424	7040.4446544	6550.2259632	3258.1510208	7496.4735984
cg23291301	8.111411E-11	0.1205345	0.1358727	0.1956914	0.2027958	0.9299952	0.1181489	0.4649607	0.4718955	0.7340364	0.2053011	0.2904106	0.6391875	0.1233008	0.4340849	0.01006707	0.9855963	0.4037738	0.7030173	0.7866105	NA	6.3982809968E-07	950.776136	1071.7638576	1543.6137632	1599.6532704	7335.8021376	931.9585232	3667.6100016	3722.311704	5790.0791232	1619.4150768	2290.7588128	5041.911	972.5967104	3424.0616912	79.40904816	7774.3836144	3184.9677344	5545.4004624	6204.783624
cg23325963	1.856962E-09	0.3436788	0.9704886	0.5583803	0.1367243	0.7226455	0.9024168	0.4114391	0.8809921	0.1050003	0.1232734	0.6322841	0.4618156	0.7670782	0.5116189	0.2231714	0.4051339	0.8274763	0.6348956	0.9548527	NA	1.4647716256E-05	2710.9383744	7655.2140768	4404.5038064	1078.4812784	5700.227704	7118.2637184	3245.4316208	6949.2656848	828.2423664	972.3805792	4987.4569808	3642.8014528	6050.7128416	4035.6498832	1760.3760032	3195.6962032	6527.1330544	5008.0564928	7531.8780976
cg23363202	3.725687E-10	0.9267527	0.3396629	0.4875677	0.3412215	0.964283	0.6211942	0.7612332	0.6302367	0.3409041	0.1862024	0.1072038	0.7893298	0.8749273	0.2945151	0.1992576	0.9977164	0.1789868	0.1700512	0.6308643	NA	2.9388219056E-06	7310.2252976	2679.2609552	3845.9340176	2691.555192	7606.264304	4899.9798496	6004.6074816	4971.3070896	2689.0515408	1468.7645312	845.6235744	6226.2334624	6901.4265424	2323.1351088	1571.7439488	7869.9869632	1411.8478784	1341.3638656	4976.2575984
cg23497383	1.396441E-11	0.676364	0.5381708	0.7469169	0.3455225	0.9094389	0.9293513	0.62675	0.3118437	0.9234524	0.09493892	0.4011486	0.6756759	0.5350522	0.5841701	0.7084582	0.5969561	0.2346682	0.6877713	0.6105959	NA	1.1015126608E-07	5335.159232	4245.0912704	5891.6805072	2725.48148	7173.6540432	7330.7230544	4943.804	2459.8231056	7284.1925312	748.87820096	3164.2601568	5329.7314992	4220.4917536	4607.9337488	5588.3182816	4708.7897168	1851.0627616	5425.1400144	4816.3804592
cg23547017	1.114738E-10	0.8908575	0.09840614	0.9123842	0.7253906	0.9706093	0.6480688	0.893082	0.7842902	0.5002569	0.2277428	0.6851515	0.2683415	0.2564325	0.9651436	0.003140673	0.5696815	0.6382649	0.7241416	0.7324359	NA	8.793053344E-07	7027.08396	776.22763232	7196.8865696	5721.8810528	7656.1661584	5111.9666944	7044.630816	6186.4810976	3946.0264272	1796.4352064	5404.475032	2116.677752	2022.73956	7613.0527168	24.773628624	4493.647672	5034.6335312	5712.0289408	5777.4543792
cg23665824	1.793929E-11	0.3688718	0.07898185	0.9362299	0.496707	0.5985988	0.8460442	0.8564308	0.9050481	0.09619529	0.3144187	0.8037574	0.7171243	0.8649349	0.4881823	0.03282405	0.9463284	0.4663534	0.840087	0.9085223	NA	1.4150511952E-07	2909.6607584	623.0088328	7384.9814512	3918.024816	4721.7473344	6673.5966496	6755.5261504	7139.0194128	758.78844752	2480.1347056	6340.0383712	5656.6764784	6822.6064912	3850.7819824	258.9161064	7464.6384192	3678.5956192	6626.606256	7166.4239024
cg23851476	8.946754E-12	0.402378	0.2321644	0.9709215	0.8855712	0.4368348	0.6933486	0.03181993	0.2849215	0.1435284	0.08127632	0.1228516	0.19344	0.6769199	0.4897915	0.582588	0.4435405	0.4114503	0.0945257	0.5388377	NA	7.0571995552E-08	3173.957664	1831.3127872	7658.628792	6985.3856256	3445.7529024	5469.1337568	250.99560784	2247.460792	1132.1520192	641.10761216	969.0534208	1525.85472	5339.5441712	3863.475352	4595.454144	3498.647464	3245.5199664	745.6187216	4250.3517776
cg24319718	9.604411E-11	0.5125768	0.5366296	0.2043811	0.09943225	0.8450784	0.751588	0.1504763	0.8672301	0.2572948	0.3101682	0.6760055	0.1584173	0.3844284	0.4925269	0.4300586	0.6607447	0.9468241	0.07535406	0.5912961	NA	7.5759593968E-07	4043.2057984	4232.9342848	1612.1581168	784.321588	6665.9784192	5928.526144	1186.9570544	6840.7110288	2029.5413824	2446.6067616	5332.331384	1249.5956624	3032.3712192	3885.0521872	3392.3022368	5211.9541936	7468.5485008	594.39282528	4664.1436368
cg24374738	5.221451E-10	0.944013	0.02393553	0.6482906	0.6209501	0.21457	0.8003256	0.7742883	0.8989321	0.3744695	0.1988288	0.8210109	0.1043223	0.7717389	0.6806965	0.157264	0.9315626	0.5594825	0.992291	0.9102637	NA	4.1186805488E-06	7446.374544	188.80346064	5113.7162528	4898.0543888	1692.52816	6312.9683328	6107.5861104	7090.7764048	2953.815416	1568.3615744	6476.1339792	822.8943024	6087.4764432	5369.333992	1240.498432	7348.1657888	4413.19796	7827.191408	7180.1600656
cg24437715	6.41747E-10	0.355804	0.1495631	0.6261478	0.5553777	0.9609185	0.4208921	0.5319111	0.6755243	0.3413816	0.2771487	0.2854468	0.6351185	0.2811737	0.4900678	0.4247669	0.08084846	0.6782754	0.7777102	0.7737887	NA	5.062100336E-06	2806.581952	1179.7537328	4939.0538464	4380.8192976	7579.725128	3319.9968848	4195.7147568	5328.5356784	2692.8180608	2186.1489456	2251.6043584	5009.814728	2217.8981456	3865.6548064	3350.5613072	637.73265248	5350.2363552	6134.5780576	6103.6452656
cg24633978	1.071579E-13	0.7873761	0.01431235	0.3231937	0.2343899	0.6199918	0.1389487	0.7469674	0.6472571	0.5044993	0.1610642	0.1177817	0.03224393	0.1111627	0.9245103	0.002531375	0.4882362	0.8524596	0.8816985	0.9027143	NA	8.452615152E-10	6210.8226768	112.8958168	2549.3519056	1848.8675312	4890.4953184	1096.0273456	5892.0788512	5105.5640048	3979.4904784	1270.4744096	929.0620496	254.34011984	876.8513776	7292.5372464	19.967486	3851.2071456	6724.2013248	6954.837768	7120.6103984
cg24769821	2.796718E-12	0.5577831	0.3277092	0.5964469	0.04865132	0.3211784	0.546875	0.7500274	0.5230565	0.5103634	0.2440544	0.8444567	0.1474039	0.5237516	0.7000839	0.005846588	0.3740707	0.4241315	0.6103331	0.2111571	NA	2.2060511584E-08	4399.7930928	2584.9701696	4704.7731472	383.76161216	2533.4552192	4313.75	5916.2161312	4125.869672	4025.7464992	1925.1011072	6661.0744496	1162.7219632	4131.3526208	5522.2618032	46.117886144	2950.6696816	3345.549272	4814.3074928	1665.6072048
cg24902278	2.926134E-10	0.4148669	0.3933743	0.7051992	0.1065057	0.6186172	0.8893343	0.87641	0.9962586	0.1919345	0.04334527	0.6502052	0.3118892	0.4395293	0.7480598	0.0890057	0.3170087	0.5654028	0.9562664	0.6174693	NA	2.3081344992E-06	3272.4701072	3102.9364784	5562.6112896	840.1169616	4879.6524736	7015.0689584	6913.12208	7858.4878368	1513.979336	341.90748976	5128.8186176	2460.1820096	3467.0071184	5900.6957024	702.0769616	2500.5646256	4459.8972864	7543.0293632	4870.5978384
cg24937696	1.781227E-09	0.5856744	0.5825903	0.6359555	0.7098856	0.4273028	0.8349597	0.340352	0.3288877	0.7225507	0.9563229	0.5690633	0.03270889	0.9470528	0.9126599	0.9926324	0.9630629	0.1706761	0.7858652	0.8454768	NA	1.4050318576E-05	4619.7996672	4595.4722864	5016.416984	5599.5776128	3370.5644864	6586.1621136	2684.696576	2594.2661776	5699.4799216	7543.4750352	4488.7713104	258.00772432	7470.3524864	7199.0612912	7829.8843712	7596.6401552	1346.2930768	6198.9046976	6669.1209984
cg24938830	9.754481E-10	0.4969202	0.4223053	0.5298882	0.04785224	0.8009567	0.6201646	0.5464592	0.6514676	0.3769453	0.06453256	0.8787866	0.2821542	0.5917409	0.3702667	0.1178316	0.3067485	0.5390002	0.7358087	0.8751703	NA	7.6943346128E-06	3919.7065376	3331.1442064	4179.7581216	377.45846912	6317.9464496	4891.8583648	4310.4701696	5138.7764288	2973.3445264	509.03283328	6931.8687008	2225.6323296	4667.6522192	2920.6637296	929.4556608	2419.632168	4251.6335776	5804.0590256	6903.3433264
cg24996179	3.600985E-14	0.9649057	0.02523425	0.07601672	0.006743249	0.03186262	0.5788953	0.5344736	0.5490439	0.8004691	0.003442067	0.4080188	0.07931164	0.4862002	0.6668048	0.02396203	0.7880892	0.8559487	0.7952156	0.5843819	NA	2.840456968E-10	7611.1761616	199.047764	599.61988736	53.190748112	251.33234656	4566.3261264	4215.9277568	4330.8582832	6314.1002608	27.151024496	3218.4522944	625.61021632	3835.1471776	5259.7562624	189.01249264	6216.4476096	6751.7233456	6272.6606528	4609.6044272
cg25042022	1.717691E-11	0.1675043	0.8125626	0.980005	0.4980156	0.8360657	0.3298721	0.3791308	0.4180499	0.7867587	0.7383687	0.03738128	0.4343076	0.4393421	0.8489933	0.2512809	0.9021157	0.03979049	0.5031906	0.535936	NA	1.3549146608E-07	1321.2739184	6409.4937888	7730.27944	3928.3470528	6594.8862416	2602.0311248	2990.5837504	3297.5776112	6205.9526256	5824.2523056	294.86353664	3425.8183488	3465.5304848	6696.8591504	1982.1037392	7115.8886416	313.86738512	3969.1674528	4227.463168
cg25596297	3.907272E-11	0.6879857	0.4537038	0.4694995	0.8839615	0.7292248	0.5620159	0.677317	0.2264199	0.8974385	0.7831111	0.1367952	0.6933763	0.2048509	0.3859946	0.0625416	0.02655121	0.3746141	0.5818124	0.3788456	NA	3.0820561536E-07	5426.8312016	3578.8155744	3703.412056	6972.688312	5752.1252224	4433.1814192	5342.676496	1786.0001712	7078.994888	6177.1803568	1079.0405376	5469.3522544	1615.8638992	3044.7254048	493.3281408	209.43594448	2954.9560208	4589.3362112	2988.3340928
cg25721451	8.563757E-11	0.5303404	0.3721946	0.9508918	0.2529738	0.574911	0.7049775	0.3740192	0.7447782	0.09138007	0.1002914	0.4884233	0.7813765	0.2057513	0.2298201	0.008633455	0.0695825	0.7556834	0.6410754	0.7692856	NA	6.7550915216E-07	4183.3250752	2935.8710048	7500.6345184	1995.4573344	4534.897968	5560.86252	2950.2634496	5874.8104416	720.80599216	791.0985632	3852.6829904	6163.497832	1622.9662544	1812.8209488	68.10069304	548.86676	5960.8306592	5056.8027552	6068.1248128
cg25758217	6.152462E-11	0.09736737	0.06647376	0.2723191	0.2684514	0.4142996	0.6819215	0.7449642	0.09996604	0.5271828	0.3640527	0.4579188	0.1581723	0.2503341	0.5773285	0.04432043	0.6157447	0.496981	0.7128471	0.4344116	NA	4.8530620256E-07	768.03381456	524.34501888	2148.0530608	2117.5446432	3267.9952448	5378.996792	5876.2776096	788.53212352	4158.4179264	2871.6476976	3612.0634944	1247.6631024	1974.6353808	4553.967208	349.59955184	4856.9941936	3920.186128	5622.9379248	3426.6387008
cg25820224	5.146567E-11	0.9147587	0.2041009	0.6917577	0.2266764	0.9554869	0.6312377	0.8483164	0.8386715	0.7532056	0.5776876	0.2800748	0.2289919	0.1110031	0.6838632	0.3603756	0.9689255	0.8547929	0.5983781	0.232004	NA	4.0596120496E-07	7215.6166256	1609.9478992	5456.5847376	1788.0234432	7536.8806672	4979.2029776	6691.5197632	6615.440792	5941.2857728	4556.7997888	2209.2300224	1806.2881072	875.5924528	5394.3129216	2842.6427328	7642.884344	6742.6063952	4720.0064528	1830.047552
cg25849196	1.689626E-12	0.4890645	0.9452633	0.1039991	0.1630737	0.5348688	0.2637735	0.1613757	0.1626379	0.4597085	0.5383937	0.4648682	0.8447134	0.4908561	0.9797366	0.9007436	0.1480457	0.3711644	0.781188	0.8284924	NA	1.3327769888E-08	3857.740776	7456.2369104	820.3449008	1286.3253456	4219.0450944	2080.645368	1272.9315216	1282.8877552	3626.180648	4246.8495056	3666.8803616	6663.0992992	3871.8729168	7728.1623008	7105.0655168	1167.7844816	2927.7447872	6162.010944	6535.1480512
cg26010191	2.957865E-13	0.1660323	0.5077514	0.7769388	0.7810611	0.09842204	0.9016393	0.479626	0.5487404	0.8872723	0.1112556	0.2746034	0.101678	0.8711472	0.8520891	0.6724365	0.3072043	0.2859484	0.878172	0.7987966	NA	2.333163912E-09	1309.6627824	4005.1430432	6128.4932544	6161.0099568	776.35305152	7112.1307984	3783.289888	4328.4642752	6998.8039024	877.5841728	2166.0716192	802.036064	6871.6091136	6721.2788208	5304.179112	2423.2275184	2255.5609792	6927.020736	6300.9075808
cg26032417	2.037591E-09	0.8633579	0.4216379	0.7214132	0.3494353	0.3240932	0.7737469	0.2930366	0.4252563	0.2907842	0.483184	0.6528098	0.2150355	0.2504582	0.06752282	0.3416928	0.8539016	0.5193196	0.4122341	0.9704146	NA	1.6072517808E-05	6810.1671152	3325.8797552	5690.5073216	2756.3456464	2556.4471616	6103.3155472	2311.4727008	3354.4216944	2293.7057696	3811.355392	5149.3637024	1696.200024	1975.6142816	532.62000416	2695.2728064	6735.5758208	4096.3930048	3251.7025808	7654.6303648
cg26149275	2.827685E-11	0.9564503	0.3241741	0.7522608	0.225751	0.5103184	0.4227485	0.5314408	0.6609388	0.9217384	0.3151605	0.7604602	0.3381113	0.2305354	0.957359	0.0180416	0.1872828	0.6902148	0.3632831	0.6462801	NA	2.230477928E-07	7544.4799664	2557.0853008	5933.8331904	1780.723888	4025.3915392	3334.640168	4192.0050304	5213.4852544	7270.6724992	2485.986024	5998.5100576	2667.0219344	1818.4632352	7551.647792	142.3121408	1477.2867264	5444.4143424	2865.5770928	5097.8574288
cg26267388	3.949079E-11	0.4987724	0.1122693	0.9578333	0.4192729	0.8037919	0.574866	0.7613875	0.7869751	0.1748218	0.3983467	0.7823848	0.5664315	0.341824	0.9044976	0.01530898	0.5121854	0.9586035	0.3793322	0.4647678	NA	3.1150335152E-07	3934.3166912	885.5802384	7555.3890704	3307.2246352	6340.3105072	4534.543008	6005.8246	6207.6595888	1378.9943584	3142.1587696	6171.4513024	4468.011672	2696.307712	7134.6770688	120.75723424	4040.1184352	7561.464408	2992.1723936	3666.0884064
cg26355577	3.59192E-14	0.8107365	0.08153514	0.2215391	0.7987698	0.2847615	0.8263515	0.2207271	0.8065828	0.4451962	0.0998334	0.3700659	0.1060296	0.01585517	0.978095	0.03461976	0.4237824	0.224403	0.09101746	0.1000256	NA	2.833306496E-10	6395.089512	643.14918432	1747.5004208	6300.6961824	2246.198712	6518.260632	1741.0953648	6362.3251264	3511.7076256	787.4858592	2919.0798192	836.3614848	125.06558096	7715.21336	273.08066688	3342.7955712	1770.090864	717.94572448	789.0019328
cg26425256	2.717022E-10	0.4685904	0.1135444	0.6365157	0.397895	0.5136198	0.2424678	0.2482274	0.682058	0.2714428	0.06327026	0.4131337	0.08498626	0.3926501	0.1972905	0.7269855	0.8597528	0.8366305	0.9485917	0.7953723	NA	2.1431869536E-06	3696.2410752	895.6382272	5020.8358416	3138.59576	4051.4329824	1912.5860064	1958.0177312	5380.073504	2141.1408064	499.07581088	3258.7986256	670.37161888	3097.2239888	1556.227464	5734.461624	6781.7300864	6599.341384	7482.4913296	6273.8967024
cg26533368	2.284959E-10	0.3671848	0.2413461	0.8814882	0.1938568	0.997025	0.2817804	0.4871811	0.4812863	0.4055491	0.08874422	0.787412	0.6060557	0.9297085	0.6138822	0.015594	0.8543395	0.2960064	0.250502	0.7275073	NA	1.8023756592E-06	2896.3537024	1903.7380368	6953.1789216	1529.1424384	7864.5332	2222.6837952	3842.8845168	3796.3863344	3198.9713008	700.01440736	6211.105856	4780.5673616	7333.540648	4842.3027936	123.005472	6739.029976	2334.8984832	1975.959776	5738.5775824
cg26540905	4.603963E-10	0.227058	0.5121346	0.0946565	0.3390718	0.9357234	0.8376104	0.454128	0.8499938	0.2749059	0.6946713	0.1820028	0.4743108	0.2148073	0.9078693	0.06056091	0.3217826	0.7668272	0.9701396	0.6847797	NA	3.6316060144E-06	1791.033504	4039.7177248	746.650472	2674.5983584	7380.9861792	6607.0708352	3582.161664	6704.7510944	2168.4577392	5479.5672144	1435.6380864	3741.3635904	1694.3999824	7161.2730384	477.70445808	2538.2211488	6048.7329536	7652.4611648	5401.5422736
cg26638505	2.796088E-10	0.6981989	0.1781545	0.8854791	0.5084409	0.2107095	0.3321745	0.2811193	0.1744403	0.6297843	0.2825927	0.4289585	0.8383504	0.8124488	0.5607309	0.05404763	0.5026501	0.6619909	0.9387471	0.3607421	NA	2.2055542144E-06	5507.3929232	1405.282696	6984.6591408	4010.5818192	1662.076536	2620.192456	2217.4690384	1375.9850864	4967.7385584	2229.0912176	3383.624648	6612.9079552	6408.5961344	4423.0453392	426.32770544	3964.9039888	5221.7842192	7404.8371248	2845.5336848
cg26649384	2.951335E-13	0.5490635	0.08464466	0.6625057	0.4384922	0.5042022	0.85276	0.2835865	0.7721526	0.8830454	0.07651901	0.6395612	0.220185	0.05343088	0.8254439	0.0005857391	0.2256354	0.2932145	0.2260908	0.6534117	NA	2.328013048E-09	4331.012888	667.67707808	5225.8449616	3458.8264736	3977.1469536	6726.57088	2236.930312	6090.7397088	6965.4621152	603.58195088	5044.8587456	1736.81928	421.46278144	6511.1014832	4.6203100208	1779.8120352	2312.875976	1783.4042304	5154.1114896
cg26983710	6.73905E-12	0.3717173	0.3342629	0.4530817	0.2232978	0.5176869	0.7499537	0.8245705	0.7969816	0.8494245	0.06781347	0.3478243	0.191928	0.2582801	0.6501504	0.06636093	0.06440387	0.7084438	0.7821099	0.9579497	NA	5.31576264E-08	2932.1060624	2636.6657552	3573.9084496	1761.3730464	4083.5142672	5915.6347856	6504.212104	6286.5908608	6700.260456	534.91265136	2743.6380784	1513.928064	2037.3134288	5128.3863552	523.45501584	508.01772656	5588.2046944	6169.2828912	7556.3072336
cg26995744	1.173667E-12	0.330036	0.4570479	0.3111823	0.6753596	0.3429691	0.1155615	0.3862015	0.1434029	0.3492568	0.09934268	0.3371984	0.7245947	0.2195712	0.7884539	0.01475473	0.04410567	0.4513946	0.2009875	0.6662345	NA	9.257885296E-09	2603.323968	3605.1938352	2454.6059824	5327.2365248	2705.3402608	911.549112	3046.357432	1131.1620752	2754.9376384	783.61505984	2659.8209792	5715.6029936	1731.9776256	6219.3243632	116.38531024	347.90552496	3560.6006048	1585.3894	5255.257736
cg27076454	2.323297E-10	0.9843411	0.08827269	0.3936639	0.8632312	0.9433667	0.3966118	0.9257171	0.9452125	0.741851	0.5192328	0.3912514	0.1551163	0.08766126	0.8814832	0.004161954	0.4041936	0.5698863	0.453305	0.7391483	NA	1.8326166736E-06	7764.4825968	696.29497872	3105.2208432	6809.1677056	7441.2765296	3128.4738784	7302.0564848	7455.8362	5851.720688	4095.7083264	3086.1910432	1223.5573744	691.47201888	6953.1394816	32.829493152	3188.2791168	4495.2631344	3575.66984	5830.4017904
cg27078812	1.168239E-10	0.08185507	0.2145933	0.7334106	0.5683279	0.4130522	0.4472286	0.5159815	0.6204488	0.5253565	0.9262033	0.06778378	0.2082185	0.1082574	0.09970739	0.3383439	0.4101229	0.1820996	0.9934187	0.9976363	NA	9.215069232E-07	645.67279216	1692.7119504	5785.1428128	4482.9704752	3258.1557536	3527.7391968	4070.062072	4894.1001344	4144.012072	7305.8916304	534.67845664	1642.427528	853.9343712	786.49189232	2668.8566832	3235.0494352	1436.4016448	7836.0867056	7869.3551344
cg27116912	1.08287E-11	0.8425237	0.1274371	0.4088961	0.5975566	0.5124735	0.3569605	0.7638383	0.5510513	0.5236893	0.1377904	0.8167404	0.09069652	0.1964165	0.750413	0.04234473	0.3170071	0.535625	0.2512852	0.9235603	NA	8.54167856E-08	6645.8269456	1005.2238448	3225.3724368	4713.5264608	4042.390968	2815.704424	6025.1565104	4346.6926544	4130.8611984	1086.8906752	6442.4482752	715.41414976	1549.333352	5919.257744	334.01523024	2500.5520048	4225.01	1982.1376576	7285.0436464
cg27311227	3.67846E-09	0.1785241	0.88055	0.9166085	0.3381849	0.466047	0.5820409	0.2120459	0.7595689	0.1813235	0.8273015	0.6763145	0.9725298	0.904702	0.5164303	0.3962553	0.0799575	0.7284516	0.5631608	0.5791734	NA	2.901569248E-05	1408.1981008	6945.7784	7230.207848	2667.6024912	3676.178736	4591.1386192	1672.6180592	5991.4794832	1430.279768	6525.754232	5334.768776	7671.3150624	7136.289376	4073.6022064	3125.6618064	630.70476	5746.0262208	4442.2123904	4568.5197792
cg27369452	5.20468E-13	0.7260229	0.2367912	0.5763812	0.02368182	0.7290533	0.2231948	0.23906	0.748405	0.9825494	0.03842731	0.0897892	0.07494596	0.07809644	0.4136036	0.07982626	0.9765864	0.995812	0.9403127	0.9246786	NA	4.105451584E-09	5726.8686352	1867.8089856	4546.4949056	186.80219616	5750.7724304	1760.5605824	1885.70528	5903.41864	7750.3496672	303.11462128	708.2572096	591.17373248	616.02471872	3262.5051968	629.66953888	7703.3135232	7854.965056	7417.1865776	7293.8647968
cg27418586	1.577939E-10	0.770532	0.4659209	0.5073302	0.4460142	0.5227933	0.7547939	0.735032	0.5871014	0.8331058	0.02127467	0.589624	0.4278604	0.6737699	0.4562139	0.08854369	0.8181755	0.8841695	0.7161039	0.5633337	NA	1.2446782832E-06	6077.956416	3675.1840592	4001.8206176	3518.1600096	4123.7935504	5953.8142832	5797.932416	4631.0558432	6571.5385504	167.81459696	4650.954112	3374.9628352	5314.6969712	3598.6152432	698.43262672	6453.768344	6974.329016	5648.6275632	4443.5762256
cg00028935	1.219485E-09	0.8736602	0.3188828	0.4624186	0.5645319	0.7985489	0.4133029	0.8935339	0.5586773	0.8610995	0.1297448	0.49319	0.2863722	0.8701443	0.8303819	0.03173231	0.2917897	0.9103163	0.9054842	0.959428	NA	9.61929768E-06	6891.4316576	2515.3475264	3647.5579168	4453.0276272	6298.9537232	3260.1332752	7048.1954032	4406.8465424	6792.352856	1023.4269824	3890.28272	2258.9039136	6863.6982384	6550.0524272	250.30446128	2301.6371536	7180.5749744	7142.4593696	7567.968064
cg00060320	2.286271E-11	0.9349292	0.1628212	0.459337	0.4159062	0.8002945	0.9239557	0.7361545	0.9384209	0.7028318	0.05283635	0.4476303	0.01824074	0.2755486	0.4396451	0.002383764	0.5836289	0.1046238	0.8276702	0.9442613	NA	1.8034105648E-07	7374.7215296	1284.3336256	3623.250256	3280.6681056	6312.723016	7288.1625616	5806.786696	7402.2640592	5543.9372384	416.7731288	3530.9078064	143.88295712	2173.5273568	3467.9205488	18.803130432	4603.6647632	825.2725344	6528.6625376	7448.3331344
cg00127545	1.793212E-10	0.0744984	0.2327609	0.1805998	0.2265739	0.1059559	0.8323041	0.9803034	0.4024392	0.5111587	0.4306793	0.630361	0.5826385	0.4407376	0.06255964	0.6675337	0.3109235	0.8744311	0.8824587	0.1261288	NA	1.4144856256E-06	587.6433792	1836.0179792	1424.5712224	1787.2149232	835.7801392	6565.2147408	7732.6332192	3174.4404096	4032.0198256	3397.1983184	4972.287568	4595.852488	3476.5381888	493.47044032	5265.5058256	2452.564568	6897.5125168	6960.8342256	994.9039744
cg00344900	7.253228E-10	0.6227162	0.09103164	0.9880471	0.120263	0.3234947	0.7187909	0.5375164	0.8198632	0.3427868	0.1803247	0.7770647	0.4783393	0.4875565	0.6845355	0.1405392	0.2221101	0.9624183	0.9152034	0.7819642	NA	5.7213462464E-06	4911.9853856	718.05757632	7793.7155248	948.634544	2551.7261936	5669.8226192	4239.9293632	6467.0809216	2703.9022784	1422.4012336	6129.4863536	3773.1403984	3845.845672	5399.616024	1108.5732096	1752.0044688	7591.5555504	7219.1244192	6168.1336096
cg00387704	4.049977E-10	0.8703697	0.07643437	0.9082205	0.2864323	0.9969621	0.5691725	0.8657415	0.6841552	0.6438862	0.09144347	0.112929	0.05341746	0.08693021	0.7380981	0.03448064	0.785963	0.7890985	0.8839566	0.9314506	NA	3.1946218576E-06	6865.4761936	602.91431056	7164.043304	2259.3779824	7864.0370448	4489.63268	6828.968952	5396.6162176	5078.9743456	721.30609136	890.783952	421.35692448	685.70549648	5822.1178128	271.98328832	6199.676144	6224.408968	6972.6496608	7347.2823328
cg00619347	8.44743E-11	0.1240379	0.3194509	0.7813478	0.2064412	0.898984	0.6386436	0.4763733	0.5844363	0.3088477	0.6547332	0.3175969	0.08363851	0.2504076	0.6831733	0.3419612	0.3521265	0.01696274	0.6147224	0.3584955	NA	6.663332784E-07	978.4109552	2519.8286992	6163.2714464	1628.4081856	7091.185792	5037.6207168	3757.6325904	4610.0335344	2436.1906576	5164.5354816	2505.2043472	659.74056688	1975.2151488	5388.8709904	2697.3899456	2777.573832	133.80209312	4848.9302912	2827.812504
cg00666105	3.888888E-10	0.3781784	0.2701442	0.1065901	0.6178407	0.2132756	0.3007318	0.2894006	0.4061544	0.2345494	0.8464977	0.4641659	0.4668319	0.1614373	0.03363974	0.06530863	0.6626096	0.6419745	0.8529658	0.7329954	NA	3.0675548544E-06	2983.0712192	2130.8974496	840.7827088	4873.5274416	1682.3179328	2372.1724384	2282.7919328	3203.7459072	1850.1256672	6677.1738576	3661.3406192	3682.3700272	1273.4174224	265.35026912	515.15447344	5226.6645248	5063.894856	6728.1942304	5781.8677152
cg00735667	1.871998E-11	0.8449075	0.09575624	0.4775106	0.162308	0.8414515	0.5686468	0.6250287	0.5657978	0.5849187	0.1089606	0.3137098	0.06960923	0.1159054	0.8306775	0.01044377	0.1128464	0.8572803	0.4475641	0.8946153	NA	1.4766320224E-07	6664.63036	755.32522112	3766.6036128	1280.285504	6637.369432	4485.4859584	4930.2263856	4463.0130464	4613.8387056	859.4812128	2474.5429024	549.07760624	914.2617952	6552.38412	82.38045776	890.1324032	6762.2270064	3530.3856208	7056.7254864
cg00794178	5.50695E-11	0.1570031	0.6345975	0.4760078	0.7477701	0.6660912	0.8768686	0.06999346	0.5978838	0.4359744	0.06846236	0.9287386	0.2056319	0.9086942	0.2267892	0.001304636	0.440281	0.2734239	0.9856109	0.5061051	NA	4.34388216E-07	1238.4404528	5005.70508	3754.7495264	5898.4105488	5254.1273856	6916.7395168	552.10841248	4716.1074144	3438.9660672	540.03109568	7325.8900768	1622.0244272	7167.7798496	1788.9132096	10.290968768	3472.936528	2156.7677232	7774.4987792	3992.1570288
cg00968241	3.161833E-10	0.6853774	0.6782012	0.6074627	0.6911593	0.8438702	0.2338846	0.9928277	0.713579	0.7995262	0.9739498	0.4293975	0.08070064	0.5331958	0.4038589	0.6474287	0.6550644	0.8142827	0.1286228	0.2097059	NA	2.4940538704E-06	5406.2569312	5349.6510656	4791.6657776	5451.8645584	6656.4481376	1844.8817248	7831.4248976	5628.711152	6306.6626656	7682.5160224	3387.08748	636.56664832	4205.8484704	3185.6390032	5106.9175856	5167.1479872	6423.0619376	1014.5766464	1654.1601392
cg00998813	6.035884E-11	0.09565057	0.9259658	0.7993272	0.3785025	0.9744454	0.5798925	0.9072109	0.2271317	0.614314	0.1864132	0.0313607	0.005330929	0.06662286	0.06727951	0.3497525	0.2765624	0.3155856	0.5457934	0.8192561	NA	4.7611052992E-07	754.49169616	7304.0182304	6305.0929536	2985.62772	7686.4253152	4574.19204	7156.0795792	1791.6148496	4845.708832	1470.4273216	247.3732016	42.050367952	525.52111968	530.70077488	2758.84772	2181.5242112	2489.3392128	4305.2183392	6462.2921168
cg01045723	6.98975E-11	0.8546319	0.729342	0.4841573	0.2482461	0.6664079	0.5714549	0.1789732	0.9259029	0.6448603	0.1524541	0.1403223	0.3454477	0.1167639	0.3226726	0.07393644	0.4810342	0.2196422	0.38283	0.6693148	NA	5.5135148E-07	6741.3364272	5753.049696	3819.0327824	1958.1652368	5256.6255152	4507.6362512	1411.7406016	7303.5220752	5086.6580464	1202.5579408	1106.8623024	2724.8914576	921.0336432	2545.2414688	583.21063872	3794.3977696	1732.5376736	3019.76304	5279.5551424
cg01135961	1.160318E-09	0.1198052	0.09034776	0.2555349	0.5360106	0.7272976	0.7055113	0.2408315	0.2189745	0.8626454	0.3845828	0.5070081	0.06291388	0.8481312	0.6214682	0.5271777	0.1736146	0.8353469	0.6219946	0.9501373	NA	9.152588384E-06	945.0234176	712.66313088	2015.6592912	4228.0516128	5736.9234688	5565.0731344	1899.678872	1727.270856	6804.5469152	3033.5891264	3999.2798928	496.26468544	6690.0589056	4902.1411616	4158.3776976	1369.4719648	6589.2163472	4906.2934048	7494.6830224
cg01945562	1.377583E-09	0.7729921	0.8662005	0.884759	0.3825744	0.8043194	0.9234529	0.7363159	0.3795832	0.8732198	0.0510353	0.9648725	0.5177548	0.5257396	0.7925785	0.1806899	0.5889308	0.7550066	0.6572426	0.9943993	NA	1.0866374704E-05	6097.3616848	6832.589544	6978.978992	3017.7468672	6344.4714272	7284.1964752	5808.0598192	2994.1522816	6887.9577824	402.5664464	7610.91428	4084.0498624	4147.0339648	6251.859208	1425.2819312	4645.4861504	5955.4920608	5184.3296288	7843.8216784
cg02062140	1.316959E-10	0.01828239	0.6001804	0.2752326	0.04061409	0.9855783	0.617281	0.6629509	0.5512163	0.920339	0.2407282	0.7669963	0.1534565	0.4439308	0.3957948	0.02311091	0.4749365	0.1584317	0.2125892	0.8285426	NA	1.0388172592E-06	144.21149232	4734.2229952	2171.0347488	320.36394192	7774.2416304	4869.112528	5229.3566992	4347.9941744	7259.634032	1898.8640416	6050.0668144	1210.464872	3501.7261504	3122.0293824	182.29885808	3746.299112	1249.7092496	1676.9036096	6535.5440288
cg02252323	9.93497E-13	0.8611113	0.2197583	0.8544152	0.1500676	0.7467349	0.9918802	0.5085263	0.5177359	0.8581977	0.05802161	0.3114088	0.05191081	0.0560882	0.6532759	0.003376969	0.08316719	0.6548081	0.5798975	0.9159094	NA	7.836704336E-09	6792.4459344	1733.4534704	6739.6270976	1183.7332288	5890.2448912	7823.9510176	4011.2554544	4083.9007792	6769.4634576	457.67445968	2456.3926144	409.47246928	442.4237216	5153.0402992	26.637531472	656.02279472	5165.1262928	4574.23148	7224.6933472
cg02253760	1.350323E-11	0.6576042	0.04604958	0.3833274	0.6253219	0.9210056	0.5659217	0.9247109	0.7890313	0.9441828	0.05670269	0.2099824	0.2375998	0.07736593	0.7940252	0.01786399	0.1546824	0.6774271	0.8029311	0.7696502	NA	1.0651347824E-07	5187.1819296	363.23908704	3023.6865312	4932.5391472	7264.8921728	4463.9903696	7294.1195792	6223.8788944	7447.7139264	447.27081872	1656.3411712	1874.1872224	610.26245584	6263.2707776	140.91115312	1220.1347712	5343.5449648	6333.5205168	6071.0007776
cg02342415	9.599602E-12	0.194592	0.005766268	0.867364	0.9385342	0.8415454	0.3596373	0.1586104	0.2270251	0.03164955	0.8670444	0.2191434	0.1177913	0.9071764	0.589793	0.004567991	0.913693	0.03354429	0.8812704	0.9444582	NA	7.5721660576E-08	1534.941696	45.484321984	6841.767232	7403.1577696	6638.1101152	2836.8190224	1251.1188352	1790.7739888	249.6516504	6839.2462272	1728.6031392	929.1377744	7155.8074432	4652.287184	36.032313008	7207.210384	264.59735952	6951.4609152	7449.8862816
cg02403395	4.669963E-11	0.8091021	0.6675275	0.6544194	0.404297	0.8083728	0.8555355	0.8537757	0.6691546	0.5949339	0.03706328	0.8520049	0.6933394	0.04402834	0.8174215	0.01205197	0.1629663	0.8420966	0.4253493	0.8964328	NA	3.6836668144E-07	6382.1973648	5265.45692	5162.0602272	3189.094736	6376.4446464	6748.464024	6734.5827216	5278.2914848	4692.8386032	292.35515264	6720.6146512	5469.0611872	347.29554592	6447.820792	95.06593936	1285.4781744	6642.4579808	3355.1552784	7071.0619264
cg02519751	5.471636E-10	0.5228467	0.4029017	0.7154869	0.389299	0.5990782	0.9389757	0.2906819	0.9116736	0.3281003	0.6096223	0.3079581	0.4687664	0.9612444	0.6581214	0.05246186	0.1806142	0.6135392	0.1805933	0.9757896	NA	4.3160264768E-06	4124.2147696	3178.0886096	5643.7606672	3070.790512	4725.5288416	7406.6403216	2292.8988272	7191.2813568	2588.0551664	4808.7007024	2429.1734928	3697.6293632	7582.2958272	5191.2616032	413.81915168	1424.6848096	4839.5972096	1424.5199504	7697.0283648
cg02630214	2.019878E-10	0.9028502	0.2710246	0.7046742	0.06134561	0.4188436	0.4360132	0.3265338	0.799466	0.8931607	0.1526251	0.2081454	0.3736576	0.1998226	0.8176239	0.2658958	0.4569321	0.5300558	0.5846744	0.9303272	NA	1.5932797664E-06	7121.6823776	2137.8420448	5558.4700896	483.89417168	3303.8383168	3439.2721216	2575.6986144	6306.187808	7045.2516016	1203.9067888	1641.8509152	2947.4111488	1576.2006688	6449.4173232	2097.3860704	3604.2804048	4181.0801504	4611.9116672	7338.4209536
cg02745211	4.576192E-12	0.5079741	0.0807639	0.3146006	0.3049969	0.9917312	0.1140858	0.7008606	0.8144093	0.8907783	0.04052385	0.8071724	0.1738449	0.05763834	0.3098453	0.007020336	0.6645783	0.7986217	0.6685001	0.7637627	NA	3.6097002496E-08	4006.8997008	637.0656432	2481.5695328	2405.8155472	7822.7757056	899.9087904	5528.3884128	6424.0605584	7026.4592304	319.6521288	6366.9758912	1371.2885712	454.65122592	2444.0597264	55.376410368	5242.1936304	6299.5279696	5273.1287888	6024.5601776
cg02798066	1.359338E-09	0.8989813	0.1481545	0.9679565	0.8274213	0.4276546	0.9929227	0.8776533	0.2965403	0.5898325	0.8069029	0.008683212	0.1379212	0.8739112	0.820478	0.5932271	0.6932752	0.4247878	0.9776553	0.8557687	NA	1.0722458144E-05	7091.1644944	1168.642696	7635.240872	6526.6992144	3373.3394848	7832.1742576	6922.9292304	2339.1098864	4652.59876	6364.8500752	68.493176256	1087.9224256	6893.4115456	6471.930464	4679.3753648	5468.5547776	3350.7261664	7711.7450064	6750.3035056
cg03022680	7.833747E-11	0.6690408	0.2482293	0.8386558	0.2118732	0.5604187	0.5696329	0.4018233	0.6014451	0.5523979	0.1827931	0.6375883	0.3630722	0.8521743	0.9742996	0.1083407	0.6411271	0.9974542	0.02387564	0.4354268	NA	6.1792596336E-07	5277.3938304	1958.0327184	6615.3169504	1671.2558016	4420.5827056	4493.2643152	3169.5821904	4744.1989488	4357.3146352	1441.8719728	5029.2965104	2863.9135136	6721.9508784	7685.2752448	854.5914416	5057.2105648	7867.9187296	188.33104832	3434.6465984
cg03175305	3.525715E-10	0.8711137	0.9854827	0.9744923	0.5356792	0.1859366	0.5644406	0.9201642	0.3618414	0.4495688	0.8918723	0.8267304	0.2817913	0.5796197	0.5814257	0.7209803	0.4630158	0.7670992	0.562097	0.7573091	NA	2.781083992E-06	6871.3448656	7773.4875376	7686.7952624	4225.4375296	1466.6679008	4452.3074528	7258.2552096	2854.2049632	3546.1986944	7035.0887024	6521.2493952	2222.7697744	4572.0401936	4586.2859216	5687.0926064	3652.2686304	6050.8784896	4433.821136	5973.6541808
cg03287940	8.173466E-09	0.837649	0.8997005	0.7771627	0.1291847	0.4965677	0.9104555	0.9912813	0.8085292	0.862839	0.1723275	0.5057275	0.5366021	0.7888203	0.9474734	0.7995669	0.3778723	0.6746517	0.2146521	0.9429661	NA	6.4472299808E-05	6607.375312	7096.837544	6130.2593776	1019.0089136	3916.9260176	7181.672984	7819.2268944	6377.6783296	6806.074032	1359.31932	3989.17852	4232.7173648	6222.2145264	7473.6701792	6306.9837072	2980.6567024	5321.6526096	1693.1757648	7438.1165968
cg03387092	4.048302E-10	0.275811	0.248296	0.9601246	0.7985729	0.8705173	0.4381145	0.6053555	0.6840863	0.5786435	0.6237516	0.5446587	0.6467914	0.729637	0.9224676	0.03818241	0.9827748	0.6791685	0.2751641	0.5141854	NA	3.1933006176E-06	2175.597168	1958.558848	7573.4628448	6299.1430352	6866.6404624	3455.847176	4775.044184	5396.0727344	4564.339928	4920.1526208	4296.2678256	5101.8905632	5755.376656	7276.4244288	301.18285008	7752.1276224	5357.281128	2170.4944208	4055.8944352
cg03467047	7.319437E-10	0.6856471	0.9877552	0.7315423	0.5100259	0.6941885	0.2288512	0.5770876	0.9339004	0.5807264	0.1270226	0.520581	0.3991987	0.3903693	0.3159917	0.4354502	0.6411726	0.9158366	0.9646066	0.6768945	NA	5.7735719056E-06	5408.3843248	7791.4130176	5770.4056624	4023.0842992	5475.758888	1805.1782656	4552.0669888	7366.6063552	4580.7698432	1001.9542688	4106.342928	3148.8793456	3079.2330384	2492.5425296	3434.8311776	5057.5694688	7224.1191008	7608.8168608	5339.343816
cg03900143	7.496533E-11	0.4319773	0.1245728	0.7059205	0.3302748	0.9614559	0.3927763	0.8303155	0.7563533	0.9678745	0.2659684	0.6868374	0.2875997	0.07301597	0.6254676	0.004741996	0.6978487	0.982523	0.3712659	0.7490809	NA	5.9132652304E-07	3407.4369424	982.6302464	5568.300904	2605.2076224	7583.9641392	3098.2194544	6549.528664	5966.1148304	7634.594056	2097.9587392	5417.7734112	2268.5864336	575.94997136	4933.6884288	37.404864448	5504.6305456	7750.141424	2928.5454192	5908.7501392
cg04319617	2.880887E-10	0.3395896	0.6204387	0.7398233	0.1156005	0.4553898	0.9606476	0.1511743	0.3862748	0.4527254	0.4651271	0.5353801	0.4168793	0.07179489	0.7321115	0.08661812	0.8919077	0.7792408	0.5618468	0.807388	NA	2.2724436656E-06	2678.6827648	4894.0204656	5835.7261904	911.856744	3592.1147424	7577.5882688	1192.4628784	3046.9356224	3571.0979552	3668.9225648	4223.0782288	3288.3439184	566.31809232	5774.895512	683.24373056	7035.3679376	6146.6514304	4431.8475584	6368.676544
cg04426311	5.719255E-10	0.8455573	0.5795793	0.3945299	0.5616645	0.6491608	0.7766378	0.3260175	0.08464638	0.9413027	0.04015165	0.6936877	0.9077849	0.08411697	0.619823	0.3011126	0.3338393	0.7960353	0.04545454	0.5842064	NA	4.511348344E-06	6669.7559824	4571.7215184	3112.0518512	4430.409576	5120.5803904	6126.1189664	2571.62604	667.69064544	7424.9956976	316.7162152	5471.8085776	7160.6072912	663.51465936	4889.163824	2375.1761888	2633.3243984	6279.1264464	358.54541152	4608.2200832
cg04481181	1.052516E-09	0.9507863	0.6557385	0.9141139	0.2089616	0.784074	0.7585539	0.8858609	0.9743726	0.9639627	0.08900602	0.62791	0.2063096	0.5204764	0.8843113	0.05294983	0.4254187	0.5875616	0.2758286	0.6510332	NA	8.302246208E-06	7499.8023344	5172.465288	7210.5304432	1648.2891008	6184.775712	5983.4731632	6987.6707792	7685.8510688	7603.7377776	702.07948576	4952.95408	1627.3701248	4105.5178432	6975.4475344	417.66825904	3355.7027056	4634.6859008	2175.7359968	5135.3498816
cg04562217	8.977084E-10	0.5720932	0.3422489	0.5123604	0.4387554	0.8144762	0.8582614	0.5176819	0.7961077	0.256497	0.1538497	0.2700521	0.2362997	0.1772895	0.8132275	0.07909842	0.04756913	0.738534	0.2921313	0.7692959	NA	7.0811238592E-06	4512.6711616	2699.6593232	4041.4988352	3460.9025952	6424.5882656	6769.9659232	4083.4748272	6279.6975376	2023.248336	1213.5664336	2130.1709648	1863.9320336	1398.459576	6414.73852	623.92833696	375.22529744	5825.556192	2304.3316944	6068.2060592
cg04606471	1.518542E-09	0.294254	0.8004597	0.7273247	0.7105825	0.5864628	0.1846201	0.4654086	0.09327875	0.9077318	0.8502398	0.5441645	0.7702651	0.4999107	0.9466808	0.8996197	0.5698643	0.7226169	0.01177574	0.4325049	NA	1.1978259296E-05	2321.075552	6314.0261136	5737.1372336	5605.07476	4626.0185664	1456.2833488	3671.1430368	735.78278	7160.1884384	6706.6915424	4292.369576	6075.8511088	3943.2956016	7467.4181504	7096.2001936	4495.0895984	5700.0021072	92.88703712	3411.5986512
cg04797648	3.281514E-11	0.6943892	0.1130696	0.3973416	0.7771223	0.7474936	0.6639734	0.9859364	0.5600586	0.9078905	0.1670066	0.4936243	0.3441181	0.674279	0.6573161	0.01889884	0.4404022	0.9539305	0.2037366	0.5960204	NA	2.5884582432E-07	5477.3420096	891.8930048	3134.2305408	6129.9407024	5896.2295168	5237.4221792	7777.0663232	4417.7422368	7161.440264	1317.3480608	3893.7084784	2714.4035728	5318.712752	5184.9093968	149.07404992	3473.8925536	7524.603784	1607.0743008	4701.4089152
cg04840739	2.137618E-10	0.8794883	0.9586451	0.7470187	0.7730745	0.8883443	0.2652903	0.8909217	0.4911343	0.1847584	0.1787572	0.5994555	0.2437949	0.6709928	0.7476222	0.3468567	0.3072933	0.2091624	0.1180035	0.2440563	NA	1.6861530784E-06	6937.4037104	7561.7925488	5892.4835056	6098.011656	7007.2598384	2092.6098864	7027.5903696	3874.0673584	1457.3742592	1410.0367936	4728.504984	1923.0541712	5292.7912064	5897.2439136	2736.0056496	2423.9295504	1649.8730112	930.811608	1925.1160944
cg04859466	6.084039E-11	0.922997	0.6310199	0.1860811	0.2855039	0.932599	0.9767146	0.6379094	0.813265	0.1250017	0.08727554	0.4674718	0.3805732	0.1149485	0.7676787	0.1190422	0.02566688	0.3197644	0.3969063	0.7716737	NA	4.7990899632E-07	7280.600336	4977.4849712	1467.8077168	2252.0547632	7356.340912	7704.3247648	5031.8293472	6415.03432	986.0134096	688.42945952	3687.4175584	3001.9614016	906.713768	6055.4495856	939.0048736	202.46034944	2522.3015872	3130.7968944	6086.9621456
cg04931256	1.717741E-10	0.6835756	0.01913553	0.5531865	0.2544134	0.2384956	0.9534934	0.6653461	0.7549958	0.7822556	0.08326417	0.09976043	0.2568748	0.2734922	0.4607247	0.02113073	0.4320776	0.8017213	0.3759759	0.7771061	NA	1.3549541008E-06	5392.0443328	150.94106064	4363.535112	2006.8128992	1881.2532928	7521.1559392	5248.2500368	5955.4068704	6170.4321728	656.78777296	786.91027184	2026.2284224	2157.3064736	3634.1964336	166.67919824	3408.2281088	6323.9776144	2965.6978992	6129.8129168
cg04945331	4.231512E-14	0.3432839	0.4607672	0.7441225	0.8652948	0.8785239	0.5649542	0.8303817	0.7228276	0.3681449	0.1193488	0.8881093	0.9822149	0.06866205	0.993899	0.003280334	0.3123656	0.9767968	0.8726796	0.1379322	NA	3.3378166656E-10	2707.8234032	3634.5316736	5869.63828	6825.4453824	6929.7965232	4456.3587296	6550.0508496	5701.6641088	2903.9269712	941.4233344	7005.4061584	7747.7111312	541.6062504	7839.875312	25.875274592	2463.9398528	7704.9731584	6883.6966848	1088.0091936
cg05052031	2.916843E-13	0.1544513	0.2850473	0.4685	0.8676271	0.5887456	0.5395297	0.4958163	0.6617695	0.30361	0.5169945	0.7770215	0.7195565	0.09139012	0.2608522	0.42093	0.6014104	0.5102773	0.5730872	0.2903653	NA	2.3008057584E-09	1218.3118544	2248.4531024	3695.528	6843.8425648	4644.0252928	4255.8102736	3910.9989744	5220.037816	2394.87568	4078.052616	6129.145592	5675.861672	720.88526656	2057.6021536	3320.29584	4743.9252352	4025.0673424	4520.5118336	2290.4014864
cg05513983	1.774078E-10	0.9784019	0.05747151	0.518464	0.03183301	0.2168023	0.6827991	0.5182216	0.5116905	0.5137284	0.1163067	0.1173889	0.3864141	0.623583	0.5866642	0.1490981	0.5844333	0.2315307	0.8505281	0.9648334	NA	1.3993927264E-06	7717.6341872	453.33527088	4089.644032	251.09878288	1710.1365424	5385.9193008	4087.7319808	4036.214664	4052.2896192	917.4272496	925.9636432	3048.0344208	4918.822704	4627.6072096	1176.0858128	4610.0098704	1826.3141616	6708.9656528	7610.6058592
cg05531255	3.611365E-11	0.3404159	0.004346885	0.2956465	0.337123	0.7780953	0.9660692	0.1846026	0.9097025	0.3038716	0.003361634	0.7537599	0.4317107	0.3530621	0.6280874	0.05237353	0.2131987	0.2797006	0.9184124	0.7479361	NA	2.848644712E-07	2685.2006192	34.28822888	2332.059592	2659.226224	6137.6157264	7620.3538496	1456.1453088	7175.73332	2396.9391808	26.516568992	5945.6580912	3405.3340016	2784.9538448	4954.3534112	413.12240464	1681.7113456	2206.2783328	7244.4370112	5899.7199568
cg05671241	7.801211E-15	0.4627807	0.2956971	0.4522945	0.2184528	0.8140129	0.3494325	0.9891278	0.9555807	0.7949434	0.1133581	0.05557735	0.1572188	0.9964019	0.2856273	0.06313585	0.07922294	0.6115256	0.8350473	0.5307172	NA	6.1535952368E-11	3650.4141616	2332.4587248	3567.699016	1723.1556864	6420.9337552	2756.32356	7802.2400864	7537.6205616	6270.5135392	894.1686928	438.3941368	1240.1418944	7859.6181872	2253.0281424	498.0155848	624.91055072	4823.7139328	6586.8531024	4186.2972736
cg06212498	3.346848E-10	0.7484173	0.4725787	0.9290143	0.5588918	0.9443972	0.6445309	0.4186458	0.4771756	0.5955199	0.6287631	0.03210185	0.07277048	0.7513105	0.3802152	0.3684299	0.9690384	0.8105287	0.8795454	0.9446475	NA	2.6399937024E-06	5903.5156624	3727.7007856	7328.0647984	4408.5385184	7449.4051136	5084.0597392	3302.2780704	3763.9611328	4697.4609712	4959.6833328	253.2193928	574.01354624	5926.337224	2999.1374976	2906.1750512	7643.7748992	6393.4503856	6937.8541152	7451.37948
cg06288251	6.518524E-10	0.3237165	0.2128755	0.9098531	0.1506897	0.6620064	0.4438662	0.655451	0.9355319	0.9322583	0.08831251	0.4886747	0.259842	0.4306383	0.3502697	0.1216076	0.9543556	0.6990087	0.5631038	0.5674206	NA	5.1418117312E-06	2553.475752	1679.161944	7176.9212528	1188.6403536	5221.9064832	3501.2165856	5170.197488	7379.4756272	7353.6534704	696.60907888	3854.6660336	2049.633696	3396.8749104	2762.9273936	959.2407488	7527.9569728	5513.7806256	4441.7627744	4475.8136928
cg06374165	1.568123E-11	0.9373639	0.458754	0.09121014	0.8722251	0.571255	0.9756213	0.7737981	0.2979711	0.910008	0.1200642	0.6989406	0.392328	0.127912	0.7082452	0.01211666	0.07425914	0.3779552	0.6928017	0.6959894	NA	1.2369354224E-07	7393.9264432	3618.651552	719.46558432	6880.1115888	4506.05944	7695.7008144	6103.7194128	2350.3960368	7178.143104	947.0664096	5513.2434528	3094.683264	1008.969856	5586.6381376	95.57621408	585.75609632	2981.3106176	5464.8198096	5489.9643872
cg06492496	1.400227E-08	0.6065413	0.8147408	0.9426562	0.1367304	0.9614085	0.8963302	0.8782776	0.594276	0.9218384	0.218232	0.2914211	0.7003889	0.8367569	0.5982144	0.50282	0.3828935	0.6105193	0.4606183	0.7548446	NA	0.00011044990576	4784.3977744	6426.6754304	7435.6721056	1078.5293952	7583.590248	7070.2526176	6927.8537088	4687.649088	7271.4612992	1721.414016	2298.7296368	5524.6676432	6600.3384272	4718.7151872	3966.24416	3020.263928	4815.7762384	3633.3571504	5954.2142048
cg06671690	2.090635E-10	0.164913	0.3198301	0.2195098	0.9165939	0.5170204	0.7021683	0.5842401	0.8170388	0.5447647	0.2060707	0.8658596	0.1195424	0.3813049	0.6523338	0.01869521	0.7426311	0.3570306	0.9771383	0.7699476	NA	1.649092888E-06	1300.833744	2522.8198288	1731.4933024	7230.0926832	4078.2569152	5538.7035504	4608.4859088	6444.8020544	4297.1039536	1625.4856816	6829.9005248	942.9504512	3007.7330512	5145.6090144	147.46781648	5857.8741168	2816.2573728	7707.6669104	6073.3466688
cg06793267	3.104759E-09	0.5955559	0.5314556	0.3828793	0.1469005	0.6887937	0.3580502	0.7304758	0.9039524	0.9836818	0.1199497	0.6383587	0.7527098	0.3060059	0.9423789	0.06647968	0.7320751	0.5670231	0.4108553	0.7036126	NA	2.4490338992E-05	4697.7449392	4192.1217728	3020.1519184	1158.751144	5433.2047056	2824.2999776	5761.9931104	7130.3765312	7759.2820384	946.1632336	5035.3734256	5937.3749024	2413.7745392	7433.4847632	524.39171584	5774.6083888	4472.6782128	3240.8266064	5550.0961888
cg06804312	2.423459E-13	0.7220942	0.1941999	0.1606833	0.5922308	0.8994902	0.7645101	0.8953194	0.2250687	0.3262171	0.1417991	0.4096881	0.9615716	0.1358404	0.934954	0.01688638	0.1395876	0.739292	0.9974188	0.2903359	NA	1.9116244592E-09	5695.8790496	1531.8488112	1267.4698704	4671.5165504	7095.1786976	6030.4556688	7062.2794272	1775.3419056	2573.2004848	1118.5113008	3231.6197328	7584.8767808	1071.5090752	7374.917152	133.19976544	1101.0669888	5831.535296	7867.6394944	2290.1695792
cg07135614	9.168701E-10	0.9381916	0.9842769	0.9797866	0.02217963	0.5896151	0.5485541	0.7054948	0.9545637	0.197516	0.3072221	0.7949177	0.7574813	0.8710669	0.7453353	0.3882345	0.1227754	0.8781787	0.3736159	0.8902125	NA	7.2322713488E-06	7400.4553408	7763.9761872	7728.5567008	174.95292144	4650.8839088	4326.9947408	5564.9429824	7529.5984656	1558.006208	2423.3679248	6270.3108176	5975.0124944	6870.9757072	5879.2048464	3062.393736	968.4523552	6927.0735856	2947.0822192	7021.9962
cg07272305	1.758988E-10	0.9581222	0.2031687	0.6149451	0.0581185	0.6120733	0.4142434	0.6168453	0.6955049	0.2147144	0.1397343	0.4008888	0.3068728	0.5333012	0.6112088	0.007217732	0.8366552	0.9608554	0.5505433	0.7931129	NA	1.3874897344E-06	7557.6679136	1602.5947056	4850.6869488	458.438728	4828.0341904	3267.5519392	4865.6757264	5486.1426512	1693.6671872	1102.2241584	3162.2108544	2420.6126464	4206.6798656	4821.2150144	56.933470016	6599.5362176	7579.2273952	4342.6855504	6256.0745552
cg07365816	7.310961E-11	0.9071005	0.8567416	0.8368999	0.8468454	0.9889145	0.2706038	0.47128	0.8954783	0.6527498	0.8515932	0.1608214	0.1533586	0.0264713	0.8329082	0.1998303	0.364397	0.1029176	0.880782	0.6146174	NA	5.7668860368E-07	7155.208744	6757.9777408	6601.4664112	6679.9165152	7800.557576	2134.5227744	3717.45664	7063.5328304	5148.8904224	6717.3671616	1268.5592032	1209.6926368	208.8056144	6569.9798816	1576.2614064	2874.363536	811.8140288	6947.608416	4848.1020512
cg07466705	1.366914E-11	0.9342282	0.01447714	0.1724456	0.459378	0.3865064	0.6529228	0.6795988	0.4276144	0.9980917	0.2588529	0.352743	0.1299501	0.1705499	0.3301969	0.2538552	0.8822344	0.4248315	0.7345924	0.8382488	NA	1.0782217632E-07	7369.1920416	114.19568032	1360.2508928	3623.573664	3048.7624832	5150.2550464	5360.6753344	3373.0223872	7872.9473296	2041.8316752	2782.436784	1025.0463888	1345.2976112	2604.5931472	2002.4098176	6959.0649472	3351.070872	5794.4648512	6612.1065344
cg07865967	2.328994E-09	0.1917056	0.5308039	0.3734998	0.4078053	0.3996009	0.7104979	0.5144006	0.9133801	0.4992373	0.4565345	0.1737101	0.8977499	0.07888336	0.491029	0.6267077	0.2331527	0.7304883	0.3049959	0.2983581	NA	1.8371104672E-05	1512.1737728	4186.9811632	2946.1664224	3216.7682064	3152.0518992	5604.4074352	4057.5919328	7204.7422288	3937.9838224	3601.144136	1370.2252688	7081.4512112	622.23194368	3873.236752	4943.4703376	1839.1084976	5762.0917104	2405.8076592	2353.4486928
cg07873980	7.123395E-13	0.8672714	0.3129688	0.8861204	0.4680502	0.8720177	0.7791882	0.9557456	0.35618	0.5703843	0.1230817	0.03971815	0.1767705	0.3826902	0.4704799	0.002034885	0.1409735	0.6865136	0.8946643	0.5126051	NA	5.618933976E-09	6841.0368032	2468.6978944	6989.7177152	3691.9799776	6878.4756176	6146.2365216	7538.9212928	2809.54784	4499.1913584	970.8684496	313.2967672	1394.365704	3018.6602976	3711.1454512	16.05117288	1111.998968	5415.2192768	7057.1119984	4043.4290288
cg07963181	9.59705E-12	0.6771242	0.2994246	0.120071	0.0209535	0.8344786	0.550229	0.8091646	0.8110566	0.7284763	0.01001705	0.8298199	0.3900054	0.4808536	0.4315079	0.0007174991	0.5056939	0.4109183	0.9821872	0.6201339	NA	7.57015304E-08	5341.1556896	2361.8612448	947.120048	165.281208	6582.3671968	4340.206352	6382.6903648	6397.6144608	5746.2210544	79.0144904	6545.6193712	3076.3625952	3792.9731968	3403.7343152	5.6596329008	3988.9134832	3241.3235504	7747.4926336	4891.6162032
cg08013557	3.739747E-13	0.5889485	0.06929114	0.8956392	0.5043777	0.7870992	0.8505209	0.5060615	0.7919926	0.257457	0.02741485	0.4548084	0.2525027	0.1466103	0.67375	0.001560954	0.5018691	0.6930522	0.3405989	0.765916	NA	2.9499124336E-09	4645.625768	546.56851232	7064.8020096	3978.5312976	6208.6384896	6708.9088592	3991.813112	6247.2376288	2030.820816	216.2483368	3587.5286592	1991.7412976	1156.4620464	5314.54	12.312805152	3958.7434608	5466.7957536	2686.6441232	6041.545408
cg08073312	7.521999E-11	0.7852799	0.1480967	0.216781	0.4750423	0.9671842	0.9253367	0.2088327	0.558743	0.1417477	0.07243941	0.4003907	0.1187113	0.1241995	0.9651733	0.06910111	0.1266758	0.7639615	0.3903541	0.8535771	NA	5.9333528112E-07	6194.2878512	1168.1867696	1709.968528	3747.1336624	7629.1489696	7299.0558896	1647.2723376	4407.364784	1118.1058576	571.40206608	3158.2818416	936.3947344	979.685656	7613.2869904	545.06955568	999.2187104	6026.128312	3079.1131408	6733.0161648
cg08463543	7.119739E-10	0.6844391	0.2672349	0.9595524	0.5564867	0.0898741	0.925937	0.2534693	0.3937895	0.4006902	0.02170975	0.9189239	0.5948822	0.6287152	0.7242116	0.378592	0.1039238	0.7150751	0.6310616	0.4416785	NA	5.6160501232E-06	5398.8556208	2107.9488912	7568.9493312	4389.5670896	708.9269008	7303.791056	1999.3658384	3106.211576	3160.6442976	171.246508	7248.4717232	4692.4307936	4959.3054976	5712.5811008	2986.333696	819.7509344	5640.5123888	4977.8139008	3483.960008
cg08857159	7.190305E-09	0.754859	0.72499	0.5983489	0.8205483	0.8923246	0.8901824	0.9282097	0.9155013	0.2895311	0.05076978	0.9693844	0.737948	0.7463761	0.7258464	0.2059342	0.2170119	0.415689	0.4092971	0.745585	NA	5.671712584E-05	5954.327792	5718.72112	4719.7761232	6472.4849904	7038.6564448	7021.7587712	7321.7181136	7221.4742544	2283.8213168	400.47202464	7646.5041472	5820.933824	5887.4146768	5725.4764032	1624.4089696	1711.7898672	3278.954832	3228.5355248	5881.17448
cg09022422	5.261208E-14	0.5260189	0.1188569	0.7760384	0.5155914	0.9785634	0.4236886	0.9459513	0.2747841	0.5591977	0.2296789	0.8942438	0.6304582	0.6707012	0.5919209	0.02878407	0.8310651	0.8043616	0.4378645	0.6143131	NA	4.1500408704E-10	4149.2370832	937.5432272	6121.3908992	4066.9849632	7718.9080992	3342.0556768	7461.6638544	2167.4969808	4410.9514576	1811.7071632	7053.7950944	4973.0542816	5290.4910656	4669.0720592	227.04874416	6555.4415088	6344.8043008	3453.875176	4845.7017328
cg09090724	2.250538E-11	0.8181924	0.2479117	0.7795873	0.07692758	0.9861235	0.8618391	0.7269404	0.9265306	0.9712174	0.04931044	0.5635129	0.1276851	0.07775006	0.9929973	0.002401434	0.1827705	0.4782554	0.3440472	0.8227743	NA	1.7752243744E-07	6453.9016512	1955.5274896	6149.3846224	606.80475104	7778.542168	6798.1868208	5734.1058752	7308.4733728	7660.9628512	388.96075072	4444.9897552	1007.1800688	613.29247328	7832.7627024	18.942511392	1441.693704	3772.4785952	2713.8443136	6490.0436784
cg09462808	2.483629E-12	0.9561115	0.1434135	0.8647157	0.1107853	0.8992925	0.9490116	0.5821317	0.9092248	0.2813307	0.1730484	0.7573956	0.6770635	0.3595657	0.2644365	0.004976493	0.7342579	0.6827003	0.7081121	0.1848726	NA	1.9590865552E-08	7541.807512	1131.245688	6820.8774416	873.8744464	7093.61924	7485.8035008	4591.8548496	7171.9652224	2219.1365616	1365.0057792	5974.3364928	5340.676888	2836.2542416	2085.875112	39.254576784	5791.8263152	5385.1399664	5585.5882448	1458.2750688
cg09686443	1.73449E-09	0.4742948	0.1224895	0.6626578	0.5165844	0.6560869	0.6651139	0.8621844	0.4788471	0.4296014	0.3521627	0.6770921	0.4116935	0.4651633	0.8309467	0.0272664	0.5113665	0.5792601	0.752373	0.4963588	NA	1.368165712E-05	3741.2373824	966.197176	5227.0447264	4074.8177472	5175.2134672	5246.4184432	6800.9105472	3777.1459248	3388.6958432	2777.8593776	5340.9024848	3247.438328	3669.2081104	6554.5075696	215.0773632	4033.658952	4569.2036688	5934.718224	3915.2782144
cg09688601	8.067325E-12	0.777544	0.3829565	0.6881658	0.5336606	0.9061079	0.9778915	0.766893	0.3885035	0.4572146	0.01101763	0.436397	0.1601191	0.1090682	0.6163971	0.1338592	0.59604	0.2229765	0.3431866	0.6527903	NA	6.36350596E-08	6133.267072	3020.760872	5428.2518304	4209.5148128	7147.3791152	7713.608152	6049.251984	3064.515608	3606.5087648	86.90706544	3442.299536	1263.0194608	860.3299616	4862.1403248	1055.8813696	4701.56352	1758.838632	2707.0559008	5149.2098864
cg09721739	2.252479E-10	0.6114098	0.2594012	0.3252609	0.814313	0.2516726	0.3616662	0.2152407	0.2495963	0.7088762	0.1858363	0.3227594	0.5675249	0.3089485	0.4506936	0.8773311	0.7710267	0.2558638	0.3724704	0.4907803	NA	1.7767554352E-06	4822.8005024	2046.1566656	2565.6579792	6423.300944	1985.1934688	2852.8229856	1697.8186416	1968.8156144	5591.6154656	1465.8767344	2545.9261472	4476.6364112	2436.985768	3555.0711168	6920.3877168	6081.8586096	2018.2536544	2938.0465152	3871.2750064
cg09868336	2.969833E-12	0.2417093	0.2394491	0.4514798	0.6192257	0.9600575	0.7743114	0.666902	0.4861209	0.7933764	0.3318971	0.2925202	0.1430228	0.8645254	0.7568115	0.289876	0.7156858	0.7001393	0.9229676	0.9207532	NA	2.3426042704E-08	1906.6029584	1888.7745008	3561.2726624	4884.4523216	7572.93356	6107.7683232	5260.522976	3834.5216592	6258.1530432	2618.0043248	2307.3993376	1128.1638464	6819.3763552	5969.729112	2286.541888	5645.3295904	5522.6987984	7280.3684288	7262.9012416
cg10245988	7.167019E-12	0.6404398	0.04612946	0.1996936	0.6009093	0.7804225	0.4799576	0.691653	0.3359534	0.6712443	0.05989428	0.7142669	0.1514878	0.3239412	0.5637478	0.004052835	0.3521122	0.9978797	0.8780506	0.9735599	NA	5.6533445872E-08	5051.7891424	363.86918048	1575.1831168	4739.9725584	6155.97268	3785.9055488	5455.758864	2650.0004192	5294.7750384	472.44608064	5634.1373072	1194.9357664	2555.2481856	4446.8426464	31.96876248	2777.4610336	7871.2750736	6926.0631328	7679.4404912
cg10263682	4.132873E-10	0.8584441	0.8827772	0.8203025	0.4168467	0.6869719	0.4583121	0.7315174	0.772815	0.5064454	0.1127458	0.1958066	0.5840447	0.1600095	0.9494699	0.04935972	0.2118182	0.9393694	0.7866142	0.6239191	NA	3.2600102224E-06	6771.4070608	6963.3465536	6470.54612	3288.0867696	5418.8343472	3615.1658448	5770.2092512	6095.96472	3994.8413152	889.3388704	1544.5224608	4606.9445936	1262.154936	7489.4185712	389.34947136	1670.8219616	7409.7458272	6204.8128096	4921.4738608
cg10310237	9.372693E-11	0.5385652	0.6633	0.5691073	0.4388041	0.5573365	0.9662417	0.829327	0.3309988	0.1855596	0.06258623	0.5784425	0.2014916	0.2344761	0.9789459	0.01957199	0.4698517	0.869977	0.5859224	0.7661702	NA	7.3931802384E-07	4248.2022976	5232.1104	4489.1183824	3461.2867408	4396.270312	7621.7145296	6541.731376	2610.9185344	1463.6941248	493.68018224	4562.75444	1589.3657408	1849.5474768	7721.9252592	154.38385712	3706.1902096	6862.378576	4621.7558912	6043.5505376
cg10461547	1.781787E-10	0.04800615	0.4967718	0.3512984	0.04742275	0.6571333	0.591414	0.6581261	0.4899798	0.4226131	0.2266729	0.4165901	0.7896536	0.1335188	0.245548	0.112587	0.4808994	0.9111211	0.1466317	0.3162489	NA	1.4054735856E-06	378.6725112	3918.5359584	2771.0417792	374.070652	5183.4674704	4665.073632	5191.2986768	3864.9606624	3333.5721328	1787.9958352	3286.0627088	6228.7875968	1053.1962944	1936.882624	888.086256	3793.3344672	7186.9232368	1156.6308496	2494.5713232
cg10516336	1.191304E-10	0.9357927	0.04723316	0.5310519	0.05799405	0.8480459	0.1677083	0.69651	0.1813449	0.2963203	0.2646443	0.1746688	0.3317625	0.4300504	0.3655842	0.06040161	0.6511188	0.1959722	0.9854508	0.4675974	NA	9.397005952E-07	7381.5328176	372.57516608	4188.9373872	457.4570664	6689.3860592	1322.8830704	5494.07088	1430.4485712	2337.3745264	2087.5142384	1377.7874944	2616.9426	3392.2375552	2883.7281696	476.44789968	5136.0250944	1545.8287136	7773.2359104	3688.4082912
cg10529387	2.587127E-10	0.3603695	0.2563336	0.4767545	0.6920827	0.8794462	0.4884739	0.1906378	0.7946516	0.4525822	0.05097756	0.7383048	0.7389142	0.3054689	0.6936475	0.01729719	0.2408803	0.3692264	0.2937734	0.7573055	NA	2.0407257776E-06	2842.594616	2021.9594368	3760.639496	5459.1483376	6937.0716256	3853.0821232	1503.7509664	6268.2118208	3569.9683936	402.11099328	5823.7482624	5828.5552096	2409.5386832	5471.49148	136.44023472	1900.0638064	2912.4578432	2317.2845792	5973.625784
cg10755512	7.729223E-10	0.2926442	0.4685658	0.02757009	0.1731488	0.8238278	0.1144933	0.9217987	0.8413691	0.9964794	0.8782616	0.3630513	0.2310496	0.6225888	0.4150555	0.4981079	0.611077	0.09524814	0.6928409	0.7631186	NA	6.0968111024E-06	2308.3774496	3696.0470304	217.47286992	1365.7977344	6498.3536864	903.1231504	7271.1481456	6636.7194608	7860.2295072	6927.7275008	2863.7486544	1822.5192448	4910.9804544	3273.957784	3929.0751152	4820.175376	751.31732832	5465.1290192	6019.4795168
cg10960135	3.066432E-11	0.0204493	0.2679352	0.1872873	0.8664425	0.1992438	0.2659453	0.2567931	0.1359053	0.8452424	0.4783416	0.007625116	0.6273885	0.2023852	0.9748063	0.8942751	0.3348935	0.7544566	0.9506954	0.7282089	NA	2.4188015616E-07	161.3040784	2113.4728576	1477.3222224	6834.49844	1571.6350944	2097.7765264	2025.5839728	1072.0210064	6667.2720512	3773.1585408	60.146915008	4948.840488	1596.4144576	7689.2720944	7054.0419888	2641.639928	5951.1536608	7499.0853152	5744.1118032
cg11009245	1.307435E-11	0.3476063	0.06167179	0.4517468	0.7264853	0.4861179	0.9130996	0.5836309	0.8456554	0.6705131	0.4352646	0.05989849	0.2517869	0.5649435	0.8233074	0.0436096	0.519817	0.4337494	0.4786185	0.7090153	NA	1.031304728E-07	2741.9184944	486.46707952	3563.3787584	5730.5160464	3834.4979952	7202.5296448	4603.6805392	6670.5297952	5289.0073328	3433.3671648	472.47928912	1986.0950672	4456.274328	6494.2487712	343.9925248	4100.316496	3421.4152672	3775.342728	5592.7126864
cg11137483	2.121269E-11	0.1976448	0.8916763	0.9495194	0.8462181	0.6475878	0.358607	0.2600746	0.9781786	0.9979932	0.2059613	0.02607112	0.01015689	0.01385132	0.6149357	0.8831337	0.4931468	0.9464866	0.0170446	0.2578716	NA	1.6732569872E-07	1559.0221824	7033.5426544	7489.8090272	6674.9683728	5108.1725664	2828.692016	2051.4684448	7715.8727968	7872.1703616	1624.6227344	205.64899456	80.11754832	109.25921216	4850.6128016	6966.1586256	3889.9419584	7465.8863008	134.4478048	2034.0911808
cg11265952	1.045738E-10	0.9846642	0.1605515	0.9072887	0.7927986	0.8576755	0.4607423	0.290651	0.8698165	0.7631188	0.6050373	0.02122703	0.3992818	0.1777515	0.08130302	0.9689039	0.03725156	0.4069533	0.6249036	0.448784	NA	8.248781344E-07	7767.0312096	1266.430232	7156.6932656	6253.5953568	6765.344344	3634.3352624	2292.655088	6861.112552	6019.4810944	4772.5342224	167.43881264	3149.5348384	1402.103832	641.31822176	7642.7139632	293.84030528	3210.0476304	4929.2395968	3540.008192
cg11598976	6.569285E-10	0.5417241	0.1108596	0.4930635	0.78544	0.2703987	0.1913937	0.05664652	0.4327369	0.2437816	0.3197776	0.740284	0.1514166	0.9723389	0.4936764	0.8672786	0.9590555	0.08558081	0.5513933	0.2773021	NA	5.181852008E-06	4273.1197008	874.4605248	3889.284888	6195.55072	2132.9049456	1509.7135056	446.82774976	3413.4286672	1922.9492608	2522.4057088	5839.360192	1194.3741408	7669.8092432	3894.1194432	6841.0935968	7565.029784	675.06142928	4349.3903504	2187.3589648
cg12463703	6.322175E-12	0.3801599	0.4494859	0.64655	0.1108064	0.5783893	0.661895	0.6258339	0.4642085	0.4622011	0.9067122	0.9350479	0.05785638	0.1685706	0.7501707	0.9263986	0.2078385	0.2082774	0.2216168	0.7338849	NA	4.98693164E-08	2998.7012912	3545.5447792	5099.9864	874.0408832	4562.3347984	5221.02776	4936.5778032	3661.676648	3645.8422768	7152.1458336	7375.6578352	456.37112544	1329.6848928	5917.3464816	7307.4321568	1639.430088	1642.8921312	1748.1133184	5788.8840912
cg12479047	1.496445E-10	0.9453656	0.5863489	0.6279163	0.9063822	0.5278524	0.6978247	0.4631143	0.7887932	0.7734656	0.03675978	0.6317885	0.9204249	0.06851422	0.7903817	0.3070105	0.1122673	0.07507924	0.004726354	0.3770472	NA	1.180395816E-06	7457.0438528	4625.1201232	4953.0037744	7149.5427936	4163.6997312	5504.4412336	3653.0455984	6222.0007616	6101.0966528	289.96114464	4983.547688	7260.3116112	540.44016736	6234.5308496	2421.698824	885.5644624	592.22504512	37.281480352	2974.1483136
cg12700904	3.997654E-11	0.7110702	0.0838186	0.8161774	0.2631051	0.9133423	0.8726312	0.8303516	0.8259382	0.8256609	0.3620134	0.4551636	0.5480528	0.2691789	0.4564901	0.06993878	0.82057	0.5200248	0.9255763	0.7944833	NA	3.1533494752E-07	5608.9217376	661.1611168	6438.0073312	2075.3730288	7204.4440624	6883.3149056	6549.8134208	6515.0005216	6512.8131792	2855.5616992	3590.3304768	4323.0404864	2123.2831632	3600.7939088	551.67709664	6472.65616	4101.9556224	7300.9458544	6266.8842704
cg12892506	2.275621E-11	0.9870208	0.2780407	0.9387495	0.5172698	0.818493	0.7616436	0.8571741	0.8255753	0.6254313	0.02471516	0.7973434	0.6995809	0.4115861	0.6690333	0.007556776	0.8458622	0.4087065	0.323006	0.9825271	NA	1.7950098448E-07	7785.6200704	2193.1850416	7404.856056	4080.2241824	6456.272784	6007.8447168	6761.3893008	6512.1379664	4933.4020944	194.95318208	6289.4447392	5518.2941392	3246.5911568	5277.3346704	59.607849088	6672.1610336	3223.876872	2547.871328	7750.1737648
cg13072057	2.318079E-09	0.7393151	0.2203899	0.1893339	0.7681758	0.4184091	0.3218385	0.6588833	0.7818719	0.4018541	0.1469295	0.8552624	0.582698	0.5605002	0.5533471	0.4941418	0.1798258	0.9232479	0.997477	0.4065972	NA	1.8285007152E-05	5831.7175088	1738.4355312	1493.4658032	6059.3707104	3300.4109808	2538.662088	5197.2714704	6167.4055472	3169.8251408	1158.979896	6746.3098112	4596.321824	4421.2255776	4364.8019248	3897.7905184	1418.4659104	7282.5794352	7868.098576	3207.2387136
cg13147822	8.641336E-10	0.6161481	0.3138548	0.5979995	0.4142258	0.7536073	0.7897728	0.6655613	0.6521052	0.0932283	0.03397812	0.5354362	0.2734666	0.3384411	0.6837953	0.02045546	0.9892325	0.8088061	0.9273373	0.7852644	NA	6.8162858368E-06	4860.1762128	2475.6866624	4717.020056	3267.4131104	5944.4543824	6229.7278464	5249.9475344	5143.8058176	735.3848304	268.01941056	4223.5207456	2157.1045408	2669.6233968	5393.7773264	161.35266848	7803.06596	6379.8625168	7314.8366224	6194.1655872
cg13331200	6.122208E-10	0.9621511	0.2907925	0.5657862	0.9740995	0.6520651	0.8979856	0.4451908	0.8771128	0.517224	0.1810998	0.117256	0.1017059	0.0274647	0.2128599	0.2242799	0.3131847	0.7976375	0.567884	0.661242	NA	4.8291976704E-06	7589.4478768	2293.77124	4462.9215456	7683.696856	5143.4895088	7083.3104128	3511.6650304	6918.6657664	4079.862912	1428.5152224	924.915328	802.2561392	216.6415536	1679.0388912	1769.1198512	2470.4009136	6291.7646	4479.468992	5215.876896
cg13409248	1.532426E-09	0.5535497	0.3330429	0.7770678	0.08742238	0.8049387	0.8609023	0.8937899	0.2450933	0.5714486	0.4050295	0.213634	0.08007171	0.1566569	0.9473327	0.677144	0.4444795	0.6207719	0.2535484	0.7565668	NA	1.2087776288E-05	4366.4000336	2627.0423952	6129.5108064	689.58773344	6349.3564656	6790.7973424	7050.2147312	1933.2959504	4507.5865568	3194.872696	1685.144992	631.60564848	1235.7096272	7472.5603376	5341.311872	3506.054296	4896.6487472	1999.9897792	5967.7989184
cg13469346	4.100544E-11	0.01484385	0.1926702	0.07693135	0.7358177	0.786528	0.443342	0.5382045	0.1259128	0.8917144	0.2896639	0.9594084	0.07726111	0.7709356	0.7871496	0.5784791	0.5370376	0.8249802	0.1532264	0.3901441	NA	3.2345091072E-07	117.0882888	1519.7825376	606.8344888	5804.1300176	6204.132864	3497.081696	4245.357096	993.2001664	7033.8431872	2284.8688432	7567.8134592	609.43563568	6081.1400128	6209.0360448	4563.0431408	4236.1525888	6507.4438176	1208.6498432	3077.4566608
cg13491481	3.368693E-10	0.1953782	0.1229866	0.2587739	0.447748	0.3561196	0.8897998	0.9390943	0.6891837	0.2561295	0.04947908	0.458369	0.3553519	0.4682198	0.6957634	0.1784171	0.4188067	0.2765828	0.9919319	0.5781105	NA	2.6572250384E-06	1541.1432416	970.1183008	2041.2085232	3531.836224	2809.0714048	7018.7408224	7407.5758384	5436.2810256	2020.349496	390.29098304	3615.614672	2803.0157872	3693.3177824	5488.1816992	1407.3540848	3303.5472496	2181.6851264	7824.3588272	4560.135624
cg14207967	9.790567E-12	0.5477354	0.2676868	0.5903859	0.7469719	0.9117919	0.08828843	0.7799264	0.3385451	0.5786197	0.2036064	0.02764177	0.04152531	0.614069	0.4653741	0.1866168	0.4402968	0.3017098	0.1861338	0.6242757	NA	7.7227992496E-08	4320.5368352	2111.5134784	4656.9639792	5892.1143472	7192.2145072	696.41913584	6152.0594432	2670.4437488	4564.1521936	1606.0472832	218.03828176	327.55164528	4843.776272	3670.8709008	1472.0333184	3473.0611584	2379.8869024	1468.2234144	4924.2867216
cg14572581	3.247497E-10	0.06749301	0.5388055	0.3725876	0.6468226	0.1562537	0.8609373	0.3737132	0.975234	0.9125962	0.6931347	0.2186264	0.5239705	0.2875988	0.05603185	0.8217144	0.3533514	0.3196616	0.4907223	0.9629001	NA	2.5616256336E-06	532.38486288	4250.097784	2938.9709888	5102.1366688	1232.5291856	6791.0734224	2947.8497216	7692.645792	7198.5588256	5467.4465136	1724.5250432	4133.079304	2268.5793344	441.9792328	6481.6831872	2787.2358432	2521.4907008	3870.8175024	7595.3559888
cg14611399	3.401891E-10	0.6601476	0.9500229	0.4630096	0.4879631	0.6027382	0.7477136	0.8776844	0.5642285	0.6245457	0.3252054	0.9022646	0.2539154	0.8873716	0.6292635	0.1245847	0.2528202	0.3997559	0.06655659	0.5133802	NA	2.6834116208E-06	5207.2442688	7493.7806352	3652.2197248	3849.0529328	4754.3989216	5897.9648768	6923.1745472	4450.634408	4926.4164816	2565.2201952	7117.0631648	2002.8846752	6999.5871808	4963.630488	982.7241136	1994.2457376	3153.2745392	524.99838192	4049.5430176
cg15093079	1.44366E-11	0.7459958	0.759136	0.8857797	0.4002746	0.3475253	0.443954	0.7685608	0.5380315	0.03115034	0.007806431	0.520099	0.6252862	0.5483023	0.05033617	0.01270398	0.6560497	0.3627696	0.9423981	0.8303099	NA	1.138759008E-07	5884.4148704	5988.064768	6987.0302736	3157.3660448	2741.2795664	3501.909152	6062.4075904	4243.992472	245.71388192	61.577127728	4102.540912	4932.2575456	4325.0085424	397.05170896	100.20899424	5174.9200336	2861.5266048	7433.6362128	6549.4844912
cg15324256	2.272159E-09	0.8159556	0.5238869	0.2221944	0.7787724	0.6745313	0.07054141	0.9698817	0.5582856	0.1052293	0.8061981	0.3240997	0.7855644	0.5631273	0.9691945	0.9010596	0.8363139	0.4722084	0.7004901	0.6915486	NA	1.7922790192E-05	6436.2577728	4132.4198672	1752.6694272	6142.9566912	5320.7028944	556.43064208	7650.4268496	4403.7568128	830.0487184	6359.2906128	2556.4984336	6196.5319872	4441.9481424	7645.006216	7107.5581248	6596.8440432	3724.7798592	5525.4659088	5454.9353568
cg15585318	2.993893E-10	0.5744903	0.04997028	0.3727063	0.1089639	0.2052253	0.743577	0.9412755	0.4056304	0.3801259	0.8268033	0.3212616	0.5276264	0.1503422	0.9019303	0.457519	0.8459812	0.2976613	0.1748169	0.9626264	NA	2.3615827984E-06	4531.5794864	394.16556864	2939.9072944	859.5072432	1618.8171664	5865.335376	7424.781144	3199.6125952	2998.4330992	6521.8244304	2534.1115008	4161.9170432	1185.8992736	7114.4262064	3608.909872	6673.0997056	2347.9523344	1378.9557072	7593.1970432
cg15688396	1.930714E-12	0.2849933	0.2906272	0.9481615	0.0273904	0.6982514	0.8452321	0.4984697	0.9557492	0.3640876	0.0693568	0.3079871	0.4006179	0.6450664	0.7296363	0.04039254	0.3601933	0.5220216	0.5104507	0.4932352	NA	1.5229472032E-08	2248.0271504	2292.4673536	7479.097912	216.0554752	5507.8070432	6667.1908048	3931.9289936	7538.9496896	2871.9229888	547.0864384	2429.4022448	3160.0739952	5088.2837632	5755.3711344	318.61635552	2841.2047504	4117.7063808	4026.4351216	3890.6392576
cg15867939	3.771928E-11	0.7284792	0.5510976	0.7482933	0.0659214	0.4495512	0.4134399	0.5242877	0.2967346	0.8951712	0.525848	0.868552	0.03837758	0.7100463	0.8692102	0.08705038	0.276351	0.5781625	0.1805067	0.8854904	NA	2.9752968064E-07	5746.2439296	4347.0578688	5902.5375504	519.9880032	3546.0598656	3261.2139312	4135.5813776	2340.6425248	7061.1104256	4147.889024	6851.138176	302.72235104	5600.8452144	6856.3300576	686.65339744	2179.856688	4560.5458	1423.8368496	6984.7482752
cg15931949	5.930732E-13	0.6641608	0.06881952	0.8180322	0.3348486	0.5974334	0.9157813	0.3695492	0.6991737	0.5498168	0.3844509	0.6268626	0.4669845	0.4815912	0.5603749	0.08561523	0.2917765	0.7378951	0.4723966	0.5215279	NA	4.6781614016E-09	5238.9003904	542.84837376	6452.6379936	2641.2857568	4712.5546592	7223.6828944	2915.0040896	5515.0821456	4336.9549184	3032.5486992	4944.6921888	3683.573736	3798.7913856	4420.2372112	675.33293424	2301.533032	5820.5165488	3726.2643808	4113.8120752
cg16276063	8.669262E-10	0.7702519	0.4380309	0.4513892	0.1151875	0.3104318	0.8268189	0.4511243	0.5840876	0.6296952	0.2282608	0.1554556	0.1553339	0.3238656	0.5740548	0.037183	0.39678	0.5298352	0.8347765	0.7522487	NA	6.8383138656E-06	6075.7469872	3455.1877392	3560.5580096	908.599	2448.6860384	6521.9474832	3558.4684784	4607.2829888	4967.0357376	1800.5211904	1226.2337728	1225.2738032	2554.6518528	4528.1442624	293.299504	3129.80064	4179.3400576	6584.717032	5933.7377456
cg16306190	1.029248E-09	0.5173481	0.796042	0.511837	0.5519438	0.3477623	0.719733	0.5493485	0.7262541	0.6985137	0.2910203	0.4327355	0.4737347	0.5846498	0.4901388	0.0567712	0.9016405	0.8561627	0.5573874	0.6092638	NA	8.118708224E-06	4080.8418128	6279.179296	4037.370256	4353.7326944	2743.1490224	5677.253904	4333.260968	5728.6923408	5509.8760656	2295.5681264	3413.417624	3736.8193136	4611.7176224	3866.2148544	447.8112256	7112.140264	6753.4113776	4396.6718112	4805.8728544
cg16342439	1.59957E-10	0.5350547	0.0270231	0.1879438	0.8193736	0.7775503	0.8705288	0.5591842	0.4285236	0.5764787	0.1836824	0.9538606	0.7308799	0.7500601	0.3245496	0.03276359	0.2465071	0.7681255	0.9466809	0.8183032	NA	1.261740816E-06	4220.5114736	213.1582128	1482.5006944	6463.2189568	6133.3167664	6866.7311744	4410.8449696	3380.1941568	4547.2639856	1448.8867712	7524.0524128	5765.1806512	5916.4740688	2560.0472448	258.43919792	1944.4480048	6058.973944	7467.4189392	6454.7756416
cg16435571	1.870953E-10	0.6576913	0.1809872	0.7097009	0.9000372	0.8200569	0.7293196	0.9806144	0.9017659	0.7120083	0.284724	0.1800308	0.4027687	0.1258659	0.5104417	0.01104494	0.1914069	0.599182	0.5626672	0.8161106	NA	1.4758077264E-06	5187.8689744	1427.6270336	5598.1206992	7099.4934336	6468.6088272	5752.8730048	7735.0863872	7113.1294192	5616.3214704	2245.902912	1420.0829504	3177.0395056	992.8302192	4026.3641296	87.12248672	1509.8176272	4726.347616	4438.3188736	6437.4804128
cg16446585	8.83087E-09	0.4900433	0.7416336	0.7204854	0.1607493	0.7704455	0.3769354	0.841063	0.3856198	0.6655286	0.5620911	0.9329525	0.5018744	0.6051077	0.9466179	0.8207004	0.6042477	0.2049728	0.8755104	0.1980188	NA	6.965790256E-05	3865.4615504	5850.0058368	5683.1888352	1267.9904784	6077.274104	2973.2664352	6634.304944	3041.7689824	5249.6895968	4433.7745968	7359.12932	3958.7852672	4773.0895376	7466.9219952	6473.6847552	4766.3058576	1616.8254464	6906.0260352	1561.9722944
cg16451661	2.706479E-10	0.8621584	0.07245171	0.1115591	0.4093138	0.7164547	0.98676	0.673594	0.8914336	0.6015111	0.1023639	0.5571861	0.1627654	0.2304715	0.2598194	0.2984149	0.3889999	0.1216743	0.4914331	0.4190508	NA	2.1348706352E-06	6800.7054592	571.49908848	879.9781808	3228.6672544	5651.3946736	7783.56288	5313.309472	7031.6282368	4744.7195568	807.4464432	4395.0839568	1283.8934752	1817.959192	2049.4554272	2353.8967312	3068.4312112	959.7668784	3876.4242928	3305.4727104
cg16718624	2.046674E-12	0.7388806	0.1427101	0.4032704	0.1537908	0.9461778	0.9763647	0.6692814	0.8451984	0.670991	0.3614394	0.2474256	0.1425568	0.4517565	0.4672461	0.06808841	0.06384998	0.5697536	0.8058904	0.9476834	NA	1.6144164512E-08	5828.2901728	1125.6972688	3180.9969152	1213.1018304	7463.4504864	7701.5647536	5279.2916832	6666.9249792	5292.777008	2851.0339872	1951.6931328	1124.4880384	3563.455272	3685.6372368	537.08137808	503.64864224	4494.2163968	6356.8634752	7475.3266592
cg16768018	2.437427E-10	0.9958461	0.1512427	0.5196943	0.5539669	0.8035344	0.738873	0.8743917	0.9810491	0.2853208	0.06471399	0.3748136	0.09619453	0.2112718	0.8839624	0.03105556	0.1689741	0.8335707	0.7705388	0.4678744	NA	1.9226424176E-06	7855.2340368	1193.0024176	4099.3486384	4369.6909072	6338.2793472	5828.230224	6897.2017296	7738.5153008	2250.6104704	510.46395312	2956.5296768	758.78245264	1666.5119584	6972.6954112	244.96625728	1332.8677008	6575.2056816	6078.0100544	3690.5932672
cg16775939	2.424229E-13	0.6285244	0.1195405	0.06609712	0.2240631	0.0944581	0.1375225	0.02610271	0.5440452	0.4420145	0.05657847	0.00152418	0.2875407	0.03639719	0.003248754	0.5717412	0.5289276	0.01991404	0.125438	0.01324098	NA	1.9122318352E-09	4957.8004672	942.935464	521.37408256	1767.4097328	745.0854928	1084.77748	205.89817648	4291.4285376	3486.610376	446.29097136	12.02273184	2268.1210416	287.10103472	25.626171552	4509.8945856	4172.1809088	157.08194752	989.454944	104.44485024
cg16953067	4.027317E-10	0.261331	0.4552162	0.7878034	0.3738802	0.462971	0.5988262	0.9104484	0.5992456	0.7385744	0.666121	0.7653835	0.338848	0.8451594	0.1796815	0.567686	0.06860357	0.1307396	0.6432092	0.1931396	NA	3.1767476496E-06	2061.378928	3590.7453856	6214.1932192	2949.1670176	3651.915248	4723.5410656	7181.6169792	4726.8492928	5825.8748672	5254.362448	6037.345048	2672.833024	6666.6173472	1417.327672	4477.907168	541.14496016	1031.2739648	5073.6341696	1523.4851648
cg16982917	3.47751E-11	0.7311546	0.2282752	0.5321869	0.8220145	0.9758511	0.1685466	0.8755576	0.9507208	0.427254	0.2344097	0.1867022	0.4278757	0.4793977	0.9940583	0.5056003	0.1262799	0.48234	0.6516789	0.4721545	NA	2.743059888E-07	5767.3474848	1800.6347776	4197.8902672	6484.050376	7697.5134768	1329.4955808	6906.3983488	7499.2856704	3370.179552	1849.0237136	1472.7069536	3375.0835216	3781.4890576	7841.1318704	3988.1751664	996.0958512	3804.69792	5140.4431632	3724.354696
cg17025620	1.499073E-08	0.2240938	0.5088799	0.7052677	0.8617764	0.9946791	0.8526357	0.2463859	0.1763572	0.7684688	0.2587228	0.8164428	0.6670752	0.8177635	0.4937517	0.9893917	0.9720759	0.9639066	0.8815911	0.9542959	NA	0.00011824687824	1767.6518944	4014.0446512	5563.1516176	6797.6922432	7846.0287408	6725.5904016	1943.4919792	1391.1055936	6061.6818944	2040.8054464	6440.1008064	5261.8891776	6450.518488	3894.7134096	7804.3217296	7667.7346992	7603.2952608	6953.9905968	7527.4860592
cg17094985	6.488984E-10	0.4034241	0.5103162	0.1055105	0.6742213	0.3075683	0.631764	0.8864101	0.7252811	0.7343364	0.1210368	0.3994821	0.04967026	0.7437628	0.7199471	0.7023217	0.3281539	0.3936046	0.3988512	0.9700007	NA	5.1185105792E-06	3182.2093008	4025.3741856	832.266824	5318.2576144	2426.0987504	4983.354432	6992.0028688	5721.0173168	5792.4455232	954.7382784	3151.1148048	391.79901088	5866.8009664	5678.9427248	5539.9135696	2588.4779632	3104.7530848	3146.1382656	7651.3655216
cg17241999	2.396791E-10	0.1579374	0.4631495	0.571987	0.7051402	0.2526161	0.8123791	0.8510984	0.8768482	0.4988757	0.02393291	0.3124763	0.2808465	0.641617	0.6934986	0.8615558	0.9063171	0.7709842	0.2407383	0.121437	NA	1.8905887408E-06	1245.8102112	3653.323256	4511.833456	5562.1458976	1992.6357968	6408.0463408	6713.4641792	6916.5786016	3935.1315216	188.78279408	2464.8130544	2215.317192	5061.074896	5470.3169568	6795.9521504	7149.0292848	6081.5233696	1898.9437104	957.895056
cg17277933	1.000533E-10	0.8524516	0.2269713	0.4755399	0.06093755	0.9424647	0.8447508	0.9972585	0.6507216	0.7695819	0.3129872	0.8565841	0.06605018	0.3859921	0.4580179	0.01883395	0.5567337	0.5702127	0.7323384	0.5758338	NA	7.892204304E-07	6724.1382208	1790.3496144	3751.0587312	480.6753944	7434.1615536	6663.3943104	7866.375048	5132.8919808	6070.4620272	2468.8430336	6756.7353808	521.00381984	3044.7056848	3612.8451952	148.5621976	4391.5154256	4497.8377776	5776.6852992	4542.1770144
cg17393267	1.03965E-11	0.3416794	0.2222096	0.1499324	0.3099406	0.842904	0.9120265	0.9823873	0.6600126	0.2753287	0.009411471	0.988399	0.2168578	0.1437607	0.8495403	0.01192458	0.7183826	0.8519669	0.1543136	0.8854307	NA	8.2007592E-08	2695.1671072	1752.7893248	1182.6667712	2444.8114528	6648.826752	7194.065032	7749.0710224	5206.1793888	2171.7927856	74.237683248	7796.491312	1710.5743264	1133.9844016	6701.1738864	94.06108704	5666.6019488	6720.3149072	1217.2256768	6984.2773616
cg17552116	9.159282E-11	0.1419252	0.1733308	0.7631167	0.6213252	0.8046125	0.1418376	0.8403096	0.9249199	0.6129609	0.9009724	0.2419567	0.1104009	0.342406	0.08980941	0.1655207	0.6335101	0.978251	0.7395273	0.6038775	NA	7.2248416416E-07	1119.5059776	1367.2333504	6019.4645296	4901.0131776	6346.7834	1118.8149888	6628.3621248	7295.7681712	4835.0355792	7106.8702912	1908.5544496	870.8422992	2700.898528	708.41662608	1305.6272816	4997.1276688	7716.443888	5833.3913424	4763.38572
cg17631972	1.944684E-11	0.4962828	0.7309978	0.9857643	0.7135509	0.3630851	0.514336	0.408929	0.4950919	0.3632935	0.0287372	0.8962769	0.1517831	0.2943033	0.8651919	0.05107601	0.9107551	0.4048437	0.6514042	0.07000541	NA	1.5339667392E-07	3914.6787264	5766.1106464	7775.7087984	5628.4894992	2864.0152688	4057.082368	3225.631952	3905.2849072	2865.659128	226.6790336	7069.8321872	1197.2650928	2321.4644304	6824.6337072	402.88756688	7184.0362288	3193.4071056	5138.2763296	552.20267408
cg17789800	3.503106E-11	0.7065462	0.8308351	0.6172505	0.287636	0.6115075	0.8504429	0.7563964	0.3078019	0.1560502	0.1142683	0.6536706	0.935752	0.8073766	0.5532221	0.2855542	0.6586772	0.7255027	0.9599981	0.4752358	NA	2.7632500128E-07	5573.2364256	6553.6272688	4868.871944	2268.872768	4823.57116	6708.2935952	5966.4548032	2427.9413872	1230.9239776	901.3483504	5156.1536928	7381.211776	6368.5866208	4363.8159248	2252.4515296	5195.6457536	5722.7652976	7572.4650128	3748.6599904
cg18082337	4.623942E-14	0.5116944	0.1049765	0.4855125	0.9241202	0.4184668	0.3636952	0.723249	0.7031518	0.9027039	0.03867396	0.61238	0.3468966	0.7817517	0.7072259	0.03947546	0.3915255	0.4547735	0.9746865	0.4556645	NA	3.6473654496E-10	4036.2454272	828.054632	3829.7226	7289.4601376	3300.8661184	2868.8277376	5704.988112	5546.4613984	7120.5283632	305.06019648	4830.45344	2736.3203808	6166.4574096	5578.5978992	311.38242848	3088.353144	3587.253368	7688.327112	3594.281576
cg18165852	2.651808E-12	0.6994443	0.2013025	0.7786538	0.63566	0.5988722	0.6339215	0.8372407	0.1997097	0.544611	0.1737195	0.2823414	0.1254366	0.5013291	0.9530271	0.006983998	0.3485621	0.6528356	0.4517953	0.8071409	NA	2.0917461504E-08	5517.2166384	1587.87412	6142.0211744	5014.08608	4723.9039136	5000.372792	6604.1546416	1575.3101136	4295.891568	1370.299416	2227.1089632	989.4439008	3954.4839408	7517.4777648	55.089776224	2749.4578448	5149.5672128	3563.7613264	6366.7274192
cg18252903	3.199224E-13	0.7531277	0.1573525	0.6544078	0.261871	0.4849572	0.3193203	0.9347791	0.8289404	0.2458198	0.09119299	0.9394079	0.2944428	0.3989065	0.7118619	0.001161823	0.2853751	0.8620392	0.9422695	0.8718502	NA	2.5235478912E-09	5940.6712976	1241.19652	5161.9687264	2065.638448	3825.3423936	2518.7985264	7373.5375408	6538.6818752	1939.0265824	719.33030512	7410.0495152	2322.5648064	3146.574472	5615.1666672	9.164459824	2251.0387888	6799.7652096	7432.621816	6877.1543776
cg18290624	1.185173E-10	0.6135835	0.2288619	0.5073469	0.856372	0.5057161	0.8481907	0.340578	0.943948	0.6583043	0.3932473	0.9199011	0.2789547	0.2287767	0.8915364	0.282784	0.05372132	0.7293176	0.937874	0.9506466	NA	9.348644624E-07	4839.946648	1805.2626672	4001.9523472	6755.062336	3989.0885968	6690.5282416	2686.479264	7445.861824	5192.7043184	3101.9347024	7256.1798768	2200.3946736	1804.5906096	7032.4391232	2230.600192	423.75377216	5752.8572288	7397.950112	7498.7003808
cg18297437	9.756699E-11	0.7856541	0.1245205	0.3108915	0.7923708	0.9543732	0.3198045	0.5874535	0.5190669	0.3986644	0.2968329	0.07020176	0.1521843	0.08105403	0.7787264	0.02886313	0.3875953	0.2165772	0.7245965	0.8064983	NA	7.6960841712E-07	6197.2395408	982.217704	2452.312152	6250.2208704	7528.0958016	2522.617896	4633.833208	4094.3997072	3144.6647872	2341.4179152	553.75148288	1200.4297584	639.35418864	6142.5938432	227.67236944	3057.3517264	1708.3609536	5715.617192	6361.6585904
cg18424634	1.873973E-10	0.960917	0.169772	0.7747953	0.979838	0.7086319	0.495374	0.4994807	0.5534381	0.800481	0.2359511	0.8340446	0.326977	0.2772344	0.9953321	0.1157463	0.3813878	0.9437069	0.9385215	0.8043928	NA	1.4781899024E-06	7579.713296	1339.161536	6111.5853264	7728.962144	5589.6884272	3907.510112	3939.9037616	4365.5197328	6314.194128	1861.1822768	6578.9438048	2579.194576	2186.8249472	7851.1796048	913.0068144	3008.3869664	7443.9600272	7403.057592	6345.0504064
cg18863595	6.472731E-10	0.8554895	0.2152196	0.7925262	0.07097403	0.59783	0.346094	0.5821937	0.6449464	0.6590174	0.1422955	0.5223881	0.1564331	0.1575323	0.9661146	0.04325071	0.1681151	0.7277579	0.8556342	0.7962849	NA	5.1056902128E-06	6748.101176	1697.6522048	6251.4466656	559.84314864	4715.68304	2729.989472	4592.3439056	5087.3372032	5198.3292512	1122.426904	4120.5973328	1233.9442928	1242.6147824	7620.7119648	341.16160048	1326.0919088	5740.5543152	6749.2425696	6281.0952912
cg19395074	6.416772E-13	0.8357586	0.07654377	0.2689684	0.3395551	0.591372	0.7085068	0.507838	0.7814392	0.890675	0.01312925	0.8131625	0.0968102	0.2104892	0.7681674	0.04258114	0.1247767	0.3274542	0.8367112	0.8107198	NA	5.0615497536E-09	6592.4638368	603.77725776	2121.6227392	2678.4106288	4664.742336	5588.7016384	4005.826144	6163.9924096	7025.6444	103.563524	6414.2258	763.6388576	1660.3388096	6059.3044512	335.88003232	984.2386096	2582.9587296	6599.9779456	6394.9577824
cg19430967	8.599144E-11	0.7314952	0.2152673	0.4336589	0.2044854	0.5216158	0.5521971	0.4762437	0.6907436	0.145313	0.08806207	0.6227571	0.1509628	0.1214139	0.8228357	0.04418118	0.3607838	0.9411532	0.8450214	0.7498022	NA	6.7830047872E-07	5770.0341376	1698.0284624	3420.7014032	1612.9808352	4114.5054304	4355.7307248	3756.6103056	5448.5855168	1146.228944	694.63360816	4912.3080048	1190.7945664	957.7128432	6490.5280016	348.50114784	2845.8626144	7423.8164416	6665.5288032	5914.4397536
cg19507527	2.606016E-15	0.5308435	0.1620768	0.5678825	0.2546167	0.7154857	0.799903	0.7683944	0.140031	0.9723042	0.06261848	0.2638909	0.1030937	0.8590893	0.810672	0.003289113	0.07515575	0.9973783	0.9496164	0.4341003	NA	2.0556254208E-11	4187.293528	1278.4617984	4479.45716	2008.4165296	5643.7512016	6309.634864	6061.0950272	1104.564528	7669.5355296	493.93457024	2081.5714192	813.2031056	6776.4963984	6394.580736	25.944523344	592.828556	7867.3200304	7490.5741632	3424.1831664
cg20106776	7.549372E-12	0.6568754	0.5565585	0.923626	0.7843047	0.3643842	0.2364908	0.5210824	0.915393	0.1298295	0.03296446	0.5065908	0.2687261	0.7503352	0.600882	0.02018831	0.1909659	0.5002758	0.5110456	0.6368519	NA	5.9549446336E-08	5181.4331552	4390.133448	7285.561888	6186.5954736	2874.2625696	1865.4394304	4110.2979712	7220.619984	1024.095096	260.02366048	3995.9882304	2119.7114768	5918.6440576	4739.757216	159.24538928	1506.3390192	3946.1755104	4031.1276928	5023.4877872
cg20522387	1.257026E-10	0.7572018	0.2124147	0.408924	0.9450957	0.5727887	0.8281565	0.6656253	0.7270768	0.6906164	0.07495859	0.04603738	0.1610747	0.1977007	0.4022371	0.0246472	0.5170121	0.7065885	0.716487	0.9394525	NA	9.915421088E-07	5972.8077984	1675.5271536	3225.592512	7454.9148816	4518.1572656	6532.498472	5250.4523664	5735.1817984	5447.5821632	591.27335792	363.14285344	1270.5572336	1559.4631216	3172.8462448	194.4171136	4078.1914448	5573.570088	5651.649456	7410.40132
cg20585088	8.982326E-13	0.05288227	0.5189891	0.09309197	0.7547767	0.3133791	0.7431055	0.6155155	0.0009835554	0.1939656	0.09379991	0.4015339	0.5401018	0.2523701	0.8482015	0.968233	0.6840085	0.318602	0.606097	0.7779657	NA	7.0852587488E-09	417.13534576	4093.7860208	734.30945936	5953.6786096	2471.9343408	5861.616184	4855.186264	7.7582849952	1530.0006528	739.89369008	3167.2994032	4260.3229984	1990.6953488	6690.613432	7637.421904	5395.459048	2513.132576	4780.893136	6136.5934416
cg20712058	4.099266E-11	0.8591647	0.01241108	0.7522956	0.1545136	0.2426906	0.4192867	0.9135782	0.8270362	0.4524598	0.2834562	0.160847	0.005469054	0.1080083	0.8167902	0.1174867	0.2884437	0.5220012	0.6598254	0.7239969	NA	3.2335010208E-07	6777.0911536	97.89859904	5934.1076928	1218.8032768	1914.3434528	3307.3334896	7206.3048416	6523.6615456	3569.0029024	2235.9025056	1268.761136	43.139897952	851.9694704	6442.8410976	926.7350896	2275.2439056	4117.5454656	5204.7027552	5710.8875472
cg20714110	3.477924E-11	0.2284038	0.03935251	0.6770869	0.1059846	0.8086602	0.3764923	0.5184647	0.9298153	0.8118923	0.1781355	0.07608148	0.1618149	0.1399909	0.3284664	0.02616796	0.147994	0.9232241	0.7903738	0.3487134	NA	2.7433864512E-07	1801.6491744	310.41259888	5340.8614672	836.0065248	6378.7116576	2969.7712624	4089.6495536	7334.3830864	6404.2064624	1405.132824	600.13071424	1276.3959312	1104.2482192	2590.9429632	206.41286848	1167.376672	7282.3917008	6234.4685344	2750.6512992
cg20979852	6.982828E-11	0.6884991	0.05430849	0.6769727	0.6642096	0.9668097	0.08520533	0.8944624	0.7317606	0.3595062	0.1057619	0.7719169	0.1886641	0.8613149	0.2948801	0.1285986	0.5796064	0.3274508	0.1470383	0.5554547	NA	5.5080547264E-07	5430.8809008	428.38536912	5339.9606576	5239.2853248	7626.1949136	672.09964304	7055.5194112	5772.1276128	2835.7849056	834.2498672	6088.8805072	1488.1824208	6794.0519312	2326.0142288	1014.3857568	4571.9352832	2582.9319104	1159.8381104	4381.4266736
cg21074827	1.165349E-11	0.707941	0.174414	0.2602512	0.5588676	0.4499413	0.6330061	0.8833523	0.5851007	0.4295369	0.05189479	0.5669464	0.3966578	0.473655	0.8223039	0.004287747	0.1601739	0.9473149	0.1661752	0.6871459	NA	9.192272912E-08	5584.238608	1375.777632	2052.8614656	4408.3476288	3549.1369744	4993.1521168	6967.8829424	4615.2743216	3388.1870672	409.34610352	4472.0732032	3128.8367264	3736.19064	6486.3331632	33.821748336	1263.4517232	7472.4199312	1310.7899776	5420.2068592
cg21186449	3.155628E-10	0.6568349	0.1855627	0.8863402	0.4289248	0.8583703	0.7079279	0.4993495	0.9336557	0.611181	0.1657793	0.1238405	0.1783379	0.4207939	0.7764785	0.01292729	0.2122486	0.3828681	0.9266384	0.4683086	NA	2.4891593664E-06	5181.1136912	1463.7185776	6991.4514976	3383.3588224	6770.8249264	5584.1352752	3938.868856	7364.6761616	4820.995728	1307.6671184	976.853864	1406.7293552	3319.2222832	6124.862408	101.97046352	1674.2169568	3020.0635728	7309.3236992	3694.0182368
cg21197774	5.918499E-09	0.8530927	0.8518422	0.8080151	0.2424728	0.4097945	0.7058914	0.74803	0.7281772	0.6183001	0.1741126	0.5505584	0.6965779	0.4130598	0.6728414	0.2414222	0.06328936	0.8750017	0.5220635	0.9027712	NA	4.6685120112E-05	6729.1952176	6719.3312736	6373.6231088	1912.6254464	3232.459016	5568.0713632	5900.46064	5743.8617536	4877.1511888	1373.4001888	4342.8046592	5494.6064752	3258.2157024	5307.3729632	1904.3383136	499.22647168	6902.0134096	4118.036888	7121.0592256
cg21327694	1.295888E-10	0.8496905	0.06798086	0.7461336	0.06681864	0.4481989	0.9835926	0.6742287	0.7531354	0.6485247	0.1384305	0.2058483	0.04296667	0.6524373	0.91642	0.1023893	0.7484854	0.8500537	0.5386286	0.7652003	NA	1.0221964544E-06	6702.358664	536.23302368	5885.5018368	527.06543232	3535.3929232	7758.5784288	5318.3159856	5940.7320352	5115.5628336	1091.939784	1623.7313904	338.92109296	5146.4254224	7228.72096	807.6467984	5904.0528352	6705.2235856	4248.7023968	6035.8999664
cg21741562	2.574456E-11	0.6602512	0.9433434	0.9628134	0.2307238	0.5841262	0.2511388	0.8919203	0.4567837	0.4879658	0.2074808	0.9288029	0.796751	0.4308446	0.6538991	0.06368774	0.1208889	0.7622902	0.5926281	0.9234483	NA	2.0307308928E-07	5208.0614656	7441.0927392	7594.6720992	1819.9493344	4607.5874656	1980.9828544	7035.4673264	3603.1098256	3849.0742304	1636.6085504	7326.3972752	6284.771888	3398.5022048	5157.9561008	502.36889312	953.5716432	6012.9450976	4674.6504528	7284.1601904
cg21771463	1.789638E-09	0.5336816	0.3827844	0.7323024	0.229576	0.940086	0.4717484	0.8238607	0.3070739	0.8212524	0.3298546	0.9535193	0.606814	0.4532522	0.7642882	0.248658	0.6992087	0.8172811	0.8046457	0.8273087	NA	1.4116664544E-05	4209.6804608	3019.4033472	5776.4013312	1810.895488	7415.398368	3721.1513792	6498.6132016	2422.1989232	6478.0389312	2601.8930848	7521.3602384	4786.548832	3575.2533536	6028.7053216	1961.414304	5515.3582256	6446.7133168	6347.0452816	6525.8110256
cg21884231	4.844315E-12	0.2269388	0.137229	0.2016455	0.252352	0.8538616	0.8683884	0.3534324	0.6368345	0.645429	0.09151269	0.9490426	0.2927624	0.2926675	0.9208728	0.0881247	0.4635188	0.9588234	0.8185957	0.650326	NA	3.821195672E-08	1790.0932544	1082.462352	1590.579704	1990.552576	6735.2603008	6849.8476992	2787.8747712	5023.350536	5091.143952	721.85209872	7486.0480288	2309.3098112	2308.56124	7263.8446464	695.1276336	3656.2362944	7563.1989792	6457.0828816	5129.771488
cg22477501	1.796607E-10	0.2794349	0.2728306	0.893993	0.09120907	0.3430826	0.3327784	0.0936067	0.1257152	0.4543534	0.1640098	0.6076671	0.9937654	0.7131692	0.7526184	0.1147736	0.5691884	0.4853101	0.6234667	0.4980485	NA	1.4171636016E-06	2204.1824912	2152.0877728	7051.816784	719.45714416	2706.2355488	2624.9560192	738.3696496	991.6414976	3583.9396192	1293.7093024	4793.2780848	7838.8214752	5625.4786496	5936.6539392	905.3341568	4489.7580992	3828.1260688	4917.9053296	3928.606568
cg22536150	1.253177E-10	0.1520239	0.3652359	0.3641711	0.2357756	0.6340985	0.622196	0.1947628	0.7550232	0.3556619	0.1956493	0.08002649	0.3477717	0.02748912	0.7853288	0.03574041	0.4389848	0.5601515	0.4396344	0.5668085	NA	9.885060176E-07	1199.1645232	2880.9807792	2872.5816368	1859.7979328	5001.768968	4907.882048	1536.2889664	5955.6230016	2805.4610672	1543.2816784	631.24895312	2743.2231696	216.83417856	6194.6735744	281.92035408	3462.7121024	4418.475032	3467.8361472	4470.985448
cg22591103	2.050124E-11	0.2992985	0.6036735	0.2945061	0.4589661	0.3048729	0.7498553	0.6878324	0.5260556	0.4517491	0.04797964	0.665226	0.1307639	0.0707844	0.8324921	0.04836943	0.195921	0.3491231	0.0762908	0.2023733	NA	1.6171378112E-07	2360.866568	4761.776568	2323.0641168	3620.3245968	2404.8374352	5914.8586064	5425.6219712	4149.5265728	3563.3969008	378.46340032	5247.302688	1031.4656432	558.3473472	6566.6976848	381.53806384	1545.424848	2753.8830128	601.7818304	1596.3205904
cg23087992	1.099395E-12	0.1669611	0.008403976	0.3937038	0.3627141	0.6187916	0.2700516	0.1330298	0.5160632	0.5428216	0.08603768	0.4850498	0.9839723	0.7219226	0.507465	0.002157228	0.9064004	0.1160019	0.4530258	0.931236	NA	8.67202776E-09	1316.9891568	66.290562688	3105.5355744	2861.0888208	4881.0281408	2130.1670208	1049.3390624	4070.7065216	4281.7767808	678.66521984	3826.0728224	7761.5735024	5694.5254688	4002.88392	17.016214464	7149.6863552	915.0229872	3573.4675104	7345.589568
cg23201032	6.25959E-11	0.5109278	0.09245153	0.357199	0.138416	0.7960685	0.5056097	0.3409788	0.8858102	0.4231782	0.04437595	0.478658	0.1476205	0.3043054	0.5493821	0.01501123	0.7592665	0.9532046	0.3721349	0.8834905	NA	4.937564592E-07	4030.1984864	729.25766864	2817.585712	1091.825408	6279.388328	3988.2493136	2689.6407744	6987.2708576	3338.0296416	350.0374936	3775.654304	1164.430504	2400.3609952	4333.5260048	118.40858224	5989.094152	7518.8778848	2935.4000912	6968.973064
cg23247337	2.080263E-09	0.6457124	0.4404239	0.912623	0.09397207	0.8497855	0.7091753	0.524672	0.8946337	0.9113587	0.48998	0.3761809	0.2685375	0.08614928	0.7377462	0.04569965	0.2443802	0.9165411	0.6416262	0.8496083	NA	1.6409114544E-05	5093.3794112	3474.0637232	7198.770224	741.25168816	6703.108024	5593.9747664	4138.612736	7056.8706256	7188.7974256	3864.96224	2967.3149392	2118.2238	679.54552064	5819.3420256	360.4788392	1927.6710176	7229.6761968	5061.1474656	6701.7102704
cg23431892	4.888725E-11	0.2417187	0.6013719	0.5056774	0.02726724	0.1438562	0.8477396	0.4881388	0.5867338	0.3041191	0.003043337	0.9480118	0.1871027	0.326579	0.7435883	0.0116647	0.2663602	0.9571299	0.372165	0.8499829	NA	3.85622628E-07	1906.6771056	4743.6215472	3988.7833312	215.08398912	1134.7377056	6686.9699648	3850.4388544	4628.1562144	2398.8914608	24.005842256	7477.9170784	1475.8660976	2576.055152	5865.4245104	92.0111536	2101.0492576	7549.8406512	2935.63752	6704.6651152
cg24675998	1.154346E-11	0.6632722	0.03150838	0.6330996	0.07787645	0.2761598	0.3972764	0.2561	0.4306122	0.3537455	0.07841115	0.3564644	0.3934341	0.3556599	0.6336715	0.04286215	0.3751621	0.5855687	0.6433127	0.6804865	NA	9.105481248E-08	5231.8911136	248.53810144	4993.8896448	614.2894376	2178.3485024	3133.7162432	2020.1168	3396.6690336	2790.344504	618.5071512	2811.7911872	3103.4081808	2805.4452912	4998.400792	338.0966392	2959.2786448	4618.9659056	5074.4505776	5367.677512
cg24705960	8.55854E-12	0.6715276	0.07263974	0.8395876	0.3920975	0.9596948	0.3831443	0.3582002	0.7342168	0.341236	0.1151211	0.2094693	0.3087939	0.07424129	0.9218878	0.004789433	0.645108	0.3430468	0.3609951	0.5425543	NA	6.750976352E-08	5297.0097088	572.98226912	6622.6669888	3092.86508	7570.0725824	3022.2422384	2825.4831776	5791.5021184	2691.669568	908.0752368	1652.2938384	2435.7662832	585.61529552	7271.8509664	37.779047504	5088.611904	2705.9531584	2847.5293488	4279.6683184
cg24710320	1.695253E-10	0.8601026	0.8174192	0.9261405	0.04801718	0.946798	0.9513149	0.9532326	0.6504514	0.6226508	0.02074083	0.8225797	0.4804616	0.4324355	0.6659398	0.03717931	0.8240315	0.4903766	0.3904171	0.9670357	NA	1.3372155664E-06	6784.4893088	6447.8026496	7305.396264	378.75951584	7468.342624	7503.9719312	7519.0987488	5130.7606432	4911.4695104	163.60366704	6488.5086736	3789.8811008	3411.051224	5252.9331424	293.27039728	6499.960472	3868.0906208	3079.6100848	7627.9776016
cg24782772	3.629559E-11	0.7776296	0.08355901	0.05248322	0.5993466	0.9404849	0.456733	0.2297651	0.8616325	0.2557134	0.2831145	0.434307	0.7135647	0.4153387	0.3793409	0.1781336	0.3139612	0.738904	0.4879153	0.2435799	NA	2.8629961392E-07	6133.9422848	659.11347088	413.98763936	4727.6459808	7418.5448912	3602.709904	1812.3871088	6796.55716	2017.0672992	2233.207176	3425.813616	5628.5983536	3276.1916656	2992.2410192	1405.1178368	2476.5259456	5828.474752	3848.6758864	1921.3582512
cg24847685	2.24374E-09	0.8658744	0.213718	0.9325346	0.3797653	0.9621511	0.8349252	0.7433424	0.8406014	0.2550244	0.0447116	0.5830491	0.3290211	0.855291	0.8680604	0.05968317	0.7850045	0.5630222	0.8954522	0.9478311	NA	1.769862112E-05	6830.0172672	1685.807584	7355.8329248	2995.5886864	7589.4478768	6585.8899776	5863.4848512	6630.6638432	2011.6324672	352.6851008	4599.0913008	2595.3184368	6746.535408	6847.2604352	470.78084496	6192.115496	4441.1191136	7063.3269536	7476.4917168
cg25092247	1.992535E-10	0.09818087	0.05884205	0.3373053	0.8843306	0.3554877	0.2312682	0.3919776	0.4398745	0.4944744	0.4983139	0.2903628	0.1013467	0.4928315	0.2374462	0.6336311	0.6455175	0.3868151	0.7424694	0.2459269	NA	1.571711608E-06	774.45070256	464.1460904	2660.6642064	6975.5997728	2804.0869776	1824.2435616	3091.9193088	3469.730056	3900.4140672	3930.7000432	2290.3817664	799.4227696	3887.454872	1872.9756256	4998.0821168	5091.84204	3051.1975088	5856.5986272	1939.8713872
cg25095722	2.160691E-09	0.5827494	0.7210419	0.2639053	0.5515497	0.1139864	0.5865456	0.9225238	0.4080419	0.4942234	0.3802906	0.8432488	0.6168179	0.8035668	0.3935893	0.2313601	0.2110981	0.4827006	0.8031313	0.9363201	NA	1.7043530608E-05	4596.7272672	5687.5785072	2081.6850064	4350.6240336	899.1247232	4626.6716928	7276.8677344	3218.6345072	3898.4341792	2999.7322528	6651.5465344	4865.4595952	6338.5349184	3104.6323984	1824.9684688	1665.1418128	3807.5423328	6335.0996944	7385.6929488
cg25335544	1.890366E-10	0.02328717	0.6566968	0.5981114	0.9611766	0.9609344	0.5011523	0.6922502	0.9381405	0.6570056	0.7617183	0.02285326	0.2686566	0.04475812	0.8052928	0.2234228	0.05310078	0.3923919	0.6054019	0.2833965	NA	1.4911207008E-06	183.68919696	5180.0243584	4717.9027232	7581.7610208	7579.8505472	3953.0893424	5460.4695776	7400.052264	5182.4601728	6008.4339504	180.26651488	2119.1632608	353.05205056	6352.1496064	1762.3590464	418.85895264	3095.1873072	4775.4101872	2235.431592
cg25581227	1.572321E-10	0.2828376	0.7911512	0.08641715	0.30074	0.6999179	0.9331258	0.3332523	0.5160227	0.3221909	0.02411223	0.6042929	0.04052031	0.6010696	0.4722848	0.1027154	0.3874049	0.488182	0.9526944	0.7639211	NA	1.2402468048E-06	2231.0229888	6240.6006656	681.6584792	2372.23712	5520.9523952	7360.4963104	2628.6941424	4070.3870576	2541.4418192	190.19727024	4766.6623952	319.62420528	4741.2370048	3725.3825024	810.2190752	3055.8498512	3850.779616	7514.8534272	6025.8096368
cg25611057	1.038475E-10	0.4420954	0.2176749	0.1258029	0.6002206	0.9903368	0.1611142	0.5697211	0.1208662	0.8661477	0.6199106	0.09719195	0.1772454	0.2204878	0.4721133	0.9390028	0.08349106	0.3362306	0.6161756	0.8749335	NA	8.1914908E-07	3487.2485152	1717.0196112	992.3332752	4734.5400928	7811.7766784	1270.8688096	4493.9600368	953.3925856	6832.1730576	4889.8548128	766.6501016	1398.1117152	1739.2077664	3724.0297104	7406.8540864	658.57748128	2652.1869728	4860.3931328	6901.475448
cg25783173	3.316031E-10	0.1797081	0.5532376	0.7958641	0.4440411	0.666492	0.9279274	0.4189586	0.4854457	0.3585461	0.1564211	0.7463998	0.1994106	0.4628461	0.6321074	0.2751189	0.0281543	0.5835005	0.05588822	0.196943	NA	2.6156852528E-06	1417.5374928	4363.9381888	6277.7760208	3502.5961968	5257.288896	7319.4913312	3304.7454368	3829.1956816	2828.2116368	1233.8496368	5887.6016224	1572.9508128	3650.9300368	4986.0631712	2170.1378832	222.0811184	4602.651944	440.84627936	1553.486384
cg25805709	7.246485E-12	0.5221913	0.008586457	0.0009262938	0.9471731	0.4677111	0.493927	0.6387425	0.008200044	0.4436178	0.1101437	0.3675272	0.5408661	0.3250006	0.3773132	0.1109227	0.3459249	0.4166842	0.1294488	0.7290417	NA	5.716027368E-08	4119.0449744	67.729972816	7.3066054944	7471.3014128	3689.3051568	3896.096176	5038.40084	64.681947072	3499.2572064	868.8135056	2899.0545536	4266.3517968	2563.6047328	2976.2465216	874.9582576	2728.6556112	3286.8049696	1021.0921344	5750.6809296
cg25930780	7.767936E-09	0.2412503	0.7490707	0.5967283	0.8566976	0.995375	0.3261271	0.4556216	0.6618371	0.4593001	0.9071906	0.9661602	0.8055973	0.8520823	0.8225659	0.2857988	0.6193527	0.6197239	0.6616333	0.9347091	NA	6.1273479168E-05	1902.9823664	5908.6696816	4706.9928304	6757.6306688	7851.518	2572.4905648	3593.9431808	5220.5710448	3622.9591888	7155.9194528	7621.0716576	6354.5515024	6721.2251824	6488.3998192	2254.3809344	4885.4540976	4888.3821232	5218.9634704	7372.9853808
cg26017091	5.714752E-11	0.4505687	0.4093786	0.7006019	0.5471821	0.650517	0.6612447	0.7214705	0.6302495	0.583206	0.76614	0.1758387	0.003007759	0.01304525	0.2083869	0.2095773	0.9096274	0.7802583	0.5705097	0.9863631	NA	4.5077963776E-07	3554.0859056	3229.1783968	5526.3477872	4316.1724048	5131.278096	5215.8981936	5690.959304	4971.408056	4600.328928	6043.31232	1387.0156656	23.725202992	102.900932	1643.7558672	1653.1457424	7175.1409312	6154.6774704	4500.1805136	7780.4321328
cg26066486	7.583669E-11	0.4293767	0.8784989	0.4141677	0.03667953	0.5567639	0.3207626	0.424455	0.9084999	0.1264069	0.2059961	0.7212544	0.433265	0.9259041	0.8639234	0.6732246	0.0565864	0.7904757	0.7091739	0.7525677	NA	5.9819981072E-07	3386.9234096	6929.5993232	3266.9548176	289.32813264	4391.7536432	2530.1753888	3348.10104	7166.2472112	997.0976272	1624.8972368	5689.2547072	3417.59432	7303.5315408	6814.6277792	5310.3956448	446.3535232	6235.2723216	5593.9637232	5936.2540176
cg26113636	1.367366E-09	0.1292996	0.3783085	0.9380687	0.1371776	0.9074645	0.6486993	0.2898464	0.8112131	0.7243948	0.2095891	0.8461376	0.5639708	0.4030244	0.2704097	0.05849693	0.9110911	0.8366497	0.5226783	0.8432226	NA	1.0785783008E-05	1019.9152448	2984.097448	7399.4859056	1082.0569088	7158.079976	5116.9400784	2286.3084032	6398.8489328	5714.0261824	1653.2388208	6674.3333888	4448.6016704	3179.0564672	2132.9917136	461.42378384	7186.6865968	6599.4928336	4122.8864304	6651.3398688
cg26132612	2.212489E-11	0.6655153	0.2352858	0.4719939	0.5557831	0.9681043	0.5570123	0.4533583	0.5126091	0.4879807	0.3182506	0.4293936	0.2047487	0.8828279	0.2518753	0.7620449	0.4009252	0.5365249	0.6924967	0.3865744	NA	1.7452113232E-07	5249.5846864	1855.9343904	3723.0878832	4384.0170928	7636.4067184	4393.7130224	3576.0902704	4043.4605808	3849.1917616	2510.3607328	3387.0567168	1615.0577456	6963.7464752	1986.7923664	6011.0101712	3162.4979776	4232.1084112	5462.4139696	3049.2988672
cg26387619	1.388831E-09	0.9257035	0.6930614	0.9459637	0.3173259	0.7830047	0.7602295	0.6438588	0.9791931	0.8926132	0.4044368	0.3098348	0.6142969	0.113423	0.6615547	0.212989	0.02207741	0.7946702	0.6824389	0.8752483	NA	1.0955098928E-05	7301.949208	5466.8683232	7461.7616656	2503.0666992	6176.3410736	5996.690296	5078.7582144	7723.8751728	7040.9329216	3190.1974784	2443.9769024	4845.5739472	894.680624	5218.3434736	1680.057232	174.14661008	6268.3585376	5383.0780432	6903.9585904
cg26431313	2.001737E-09	0.7049971	0.8481643	0.5862144	0.5996087	0.5870693	0.5289482	0.6161069	0.656875	0.2002994	0.7868393	0.01312881	0.181647	0.6229855	0.3057657	0.9634622	0.4089727	0.793359	0.635389	0.2760941	NA	1.5789701456E-05	5561.0171248	6690.3199984	4624.0591872	4729.7134256	4630.8026384	4172.3434016	4859.8512272	5181.43	1579.9616672	6206.5883984	103.56005328	1432.831536	4914.109624	2411.8798416	7599.7898336	3225.9766576	6258.015792	5011.948432	2177.8302608
cg26855918	6.833891E-12	0.7232387	0.2753403	0.4041644	0.1194766	0.771065	0.8473239	0.3043503	0.7550618	0.8942506	0.1245308	0.4386606	0.1451493	0.3864068	0.9206568	0.05781108	0.1300517	0.7862062	0.5335066	0.7333164	NA	5.3905732208E-08	5704.9068656	2171.8842864	3188.0487872	942.4314208	6082.16072	6683.6909232	2400.7151664	5955.9274784	7053.8487328	982.2989504	3460.1548128	1144.9376784	3047.9768384	7262.1408384	456.01379904	1025.8478096	6201.5945056	4208.3000608	5784.3997632
cg27088877	4.005837E-09	0.6937169	0.7322344	0.2263329	0.7493588	0.9875561	0.6246599	0.632168	0.5143889	0.04279784	0.2088292	0.9198969	0.6472657	0.5307383	0.8237734	0.1831402	0.6277042	0.8365376	0.7866723	0.6843695	NA	3.1598042256E-05	5472.0389072	5775.8649472	1785.3139152	5910.9422144	7789.8425168	4927.3172912	4986.541184	4057.4996432	337.58936192	1647.2447296	7256.1467472	5105.6318416	4186.4637104	6497.9245792	1444.6098976	4951.3307296	6598.6085888	6205.2711024	5398.306616
cg27118968	8.581563E-16	0.2837305	0.324124	0.9910819	0.561806	0.1584159	0.4665305	0.8587896	0.2308731	0.6213847	0.5493844	0.5317523	0.1970998	0.00595328	0.6018186	0.08338698	0.6069317	0.7840978	0.2569895	0.2892862	NA	6.7691368944E-12	2238.066184	2556.690112	7817.6540272	4431.525728	1249.5846192	3679.992584	6774.1323648	1821.1270128	4901.4825136	4333.5441472	4194.4621424	1554.7232224	46.95947264	4747.1451168	657.75649824	4787.4772496	6184.9634464	2027.133176	2281.8895456
cg27199820	1.675551E-10	0.8217087	0.2431876	0.7989137	0.1625187	0.9570201	0.2089953	0.443792	0.8863482	0.5828169	0.01954593	0.1873343	0.1374899	0.2625442	0.593063	0.04295013	0.3560811	0.9370005	0.96954	0.7571674	NA	1.3216746288E-06	6481.6382256	1918.2637888	6301.8312656	1281.9475056	7548.9745488	1648.5549264	3500.631296	6991.5146016	4597.2597072	154.17829584	1477.6929584	1084.5203312	2070.9486496	4678.080944	338.79062544	2808.7677168	7391.059944	7647.73152	5972.5364512
cg27282530	6.906234E-10	0.2846754	0.1923169	0.7574131	0.9859192	0.3987583	0.9686033	0.5958004	0.9342267	0.4635785	0.2779103	0.3731398	0.6042618	0.1036806	0.4279958	0.2915484	0.5377776	0.3336743	0.6797076	0.5616488	NA	5.4476373792E-06	2245.5195552	1516.9957072	5974.4745328	7776.9306496	3145.4054704	7640.3428304	4699.6735552	7369.1802096	3656.707208	2192.1564464	2943.3267424	4766.4170784	817.8325728	3376.0308704	2299.7337792	4241.9897088	2632.0228784	5361.5335488	4430.2857344
cg27505273	3.879372E-10	0.5726577	0.2409149	0.9202675	0.4317092	0.5990841	0.830229	0.2882813	0.7401975	0.7106906	0.2293843	0.8244206	0.5436971	0.322907	0.6010968	0.03448986	0.2715129	0.6729747	0.6367898	0.8487038	NA	3.0600486336E-06	4517.1239376	1900.3367312	7259.07004	3405.3221696	4725.5753808	6548.846352	2273.9628944	5838.67788	5605.9274528	1809.3833584	6503.0296928	4288.6827248	2547.090416	4741.4515584	272.05601568	2141.6937552	5308.4244336	5022.9979424	6694.5755744
cg27558283	3.26092E-12	0.729903	0.3245123	0.158257	0.2427415	0.54922	0.5971332	0.7054689	0.6413814	0.7785868	0.1065683	0.3451356	0.05993379	0.1135599	0.7632273	0.08379912	0.3301991	0.2591171	0.5799683	0.2086995	NA	2.572213696E-08	5757.474864	2559.7530224	1248.331216	1914.744952	4332.24736	4710.1866816	5564.7386832	5059.2164832	6141.4926784	840.6107504	2722.4296128	472.75773552	895.7604912	6020.3369424	661.00745856	2604.6105008	2043.9156848	4574.7899504	1646.221656
cg00131983	8.25821E-11	0.8620997	0.4389106	0.3555848	0.3302611	0.7711539	0.3651668	0.6181323	0.7795271	0.3233101	0.9160772	0.619483	0.3619999	0.676384	0.4464657	0.1213284	0.5251663	0.8804478	0.7374881	0.7980817	NA	6.514076048E-07	6800.2424336	3462.1268128	2804.8529024	2605.0995568	6082.8619632	2880.4357184	4875.8275824	6148.9097648	2550.2700688	7226.0169536	4886.481904	2855.4552112	5335.316992	3521.7214416	957.0384192	4142.5117744	6944.9722464	5817.3061328	6295.2684496
cg00419314	7.608333E-11	0.6622637	0.2111593	0.5765376	0.06732756	0.5829723	0.9205125	0.4305817	0.8843218	0.1781525	0.02075183	0.6629913	0.1280173	0.5281422	0.6116973	0.007840813	0.3216633	0.7541842	0.9359465	0.6111148	NA	6.0014530704E-07	5223.9360656	1665.6245584	4547.7285888	531.07979328	4598.4855024	7261.0026	3396.4284496	6975.5303584	1405.26692	163.69043504	5229.6753744	1009.8004624	4165.9856736	4825.0683024	61.848332944	2537.2801104	5949.0049696	7382.745992	4820.4735424
cg00469814	5.952285E-10	0.9499403	0.7541088	0.7696764	0.4750703	0.796833	0.2593704	0.5933069	0.8631947	0.507911	0.9001653	0.7935153	0.8777492	0.4493448	0.9566265	0.5678897	0.0688473	0.7467953	0.6997606	0.6106312	NA	4.695162408E-06	7493.1290864	5948.4102144	6071.2074432	3747.3545264	6285.418704	2045.9137152	4680.0048272	6808.8797936	4006.401968	7100.5038864	6259.2486864	6923.6856896	3544.4317824	7545.869832	4479.5139536	543.0675024	5890.7213264	5519.7116128	4816.6589056
cg00688962	4.626839E-12	0.5132156	0.06183875	0.6957516	0.09349261	0.6818305	0.2445855	0.7997587	0.3920801	0.8135193	0.1135041	0.2983639	0.1075457	0.1034112	0.9264778	0.008569924	0.1792453	0.726085	0.5761085	0.7988701	NA	3.6496506032E-08	4048.2446528	487.78406	5488.0886208	737.46970768	5378.278984	1929.290424	6308.4966256	3092.7278288	6417.0402384	895.3203408	2353.4944432	848.3204816	815.7075456	7308.0568864	67.599560512	1413.8869264	5727.35848	4544.343848	6301.4873488
cg00704633	3.952265E-10	0.3568939	0.9170497	0.4821829	0.5119729	0.608419	0.8014675	0.7264559	0.7589735	0.5631917	0.8424972	0.5423499	0.1809562	0.175611	0.9198869	0.2235262	0.4649216	0.561097	0.141157	0.8020604	NA	3.117546632E-06	2815.1790832	7233.6880336	3803.4587152	4038.4422352	4799.209072	6321.97564	5730.2841392	5986.782968	4442.4561296	6645.6179136	4278.0560112	1427.3825056	1385.219568	7256.0678672	1763.1746656	3667.3015808	4425.933136	1113.446416	6326.6524352
cg00729690	1.535056E-09	0.3461688	0.6386102	0.3323297	0.30633	0.1623928	0.2052533	0.9713363	0.3503216	0.1683413	0.4441121	0.9743799	0.5001421	0.855014	0.930272	0.5372943	0.2491276	0.7094654	0.1193673	0.8915347	NA	1.2108521728E-05	2730.5794944	5037.3572576	2621.4166736	2416.33104	1280.9544064	1619.0380304	7661.9007344	2763.3367808	1327.8761744	3503.1562448	7685.9086512	3945.1208848	6744.350432	7337.985536	4238.1774384	1965.1185088	5596.2630752	941.5692624	7032.4257136
cg01106926	3.221718E-12	0.7524065	0.4133742	0.5925873	0.4656904	0.6098853	0.3764098	0.6965696	0.6918298	0.8579085	0.9818335	0.8306203	0.5700347	0.752608	0.7047033	0.3577664	0.650935	0.7285904	0.3102014	0.7359817	NA	2.5412911584E-08	5934.982472	3260.6956896	4674.3286224	3673.3658752	4810.7752464	2969.1205024	5494.5410048	5457.1534624	6767.182248	7744.702648	6551.9329264	4496.4337136	5936.571904	5558.6996304	2822.0613632	5134.57528	5747.1210752	2446.8686432	5805.4236496
cg01244944	1.285664E-12	0.1165323	0.007753453	0.2927061	0.5984719	0.8754035	0.5294525	0.9074571	0.4990906	0.6253478	0.06794631	0.02919878	0.09599322	0.3507402	0.7394671	0.04494163	0.9365825	0.5202882	0.8542552	0.5588219	NA	1.0141317632E-08	919.2067824	61.159237264	2308.8657168	4720.7463472	6905.182808	4176.32132	7158.0216048	3936.8266528	4932.7434464	535.96049328	230.31997664	757.19451936	2766.6386976	5832.9164848	354.49957744	7387.76276	4104.0333216	6738.3650176	4407.9871472
cg01281776	1.00092E-11	0.5111251	0.1352588	0.7714603	0.07764275	0.9276726	0.7173487	0.8479108	0.9263537	0.3682824	0.003416016	0.9957506	0.3914997	0.04627335	0.7473555	0.001276341	0.332234	0.1439189	0.350024	0.8249067	NA	7.89525696E-08	4031.7547888	1066.9214144	6085.2788464	612.446012	7317.4814688	5658.4465456	6688.3203904	7307.0779856	2905.0115712	26.945534208	7854.4807328	3088.1496336	365.0041848	5895.140184	10.067777808	2620.661792	1135.2322832	2760.989312	6506.8640496
cg01389445	3.235058E-15	0.1751447	0.3359241	0.4736128	0.605045	0.03766052	0.2926261	0.113287	0.09477998	0.2617186	0.5513762	0.6925356	0.6193435	0.8259454	0.5784971	0.03953631	0.2133455	0.0004239692	0.9649221	0.4078554	NA	2.5518137504E-11	1381.5413936	2649.7693008	3735.8577664	4772.59496	297.06618176	2308.2346768	893.607856	747.62448224	2064.4363168	4349.2554656	5462.7208128	4885.381528	6515.0573152	4563.1851248	311.86241328	1682.869304	3.3442690496	7611.3055248	3217.1633952
cg01508023	4.049051E-11	0.2454442	0.1629063	0.1998468	0.720145	0.5585739	0.273111	0.3796805	0.5595665	0.2860983	0.0557225	0.3628385	0.2540372	0.1609247	0.7720984	0.01289717	0.2976984	0.745863	0.7941124	0.7038188	NA	3.1938914288E-07	1936.0638496	1285.0048944	1576.3915584	5680.50376	4406.0309232	2154.299568	2994.919784	4413.860552	2256.7433904	439.53908	2862.070088	2003.8454336	1269.3740336	6090.3121792	101.73287696	2348.2449792	5883.367344	6263.9586112	5551.7226944
cg01899437	4.351362E-10	0.3688896	0.36656	0.4599648	0.1885637	0.816983	0.3751761	0.9410499	0.2877523	0.537503	0.01751651	0.4610227	0.8291019	0.6723932	0.5152106	0.01577999	0.8475554	0.3771102	0.8208429	0.7417761	NA	3.4323543456E-06	2909.8011648	2891.42528	3628.2023424	1487.3904656	6444.361904	2959.3890768	7423.0016112	2269.7901424	4239.823664	138.17023088	3636.5470576	6539.9557872	5303.8375616	4063.9812128	124.47256112	6685.5169952	2974.6452576	6474.8087952	5851.1298768
cg01938650	1.213894E-11	0.672036	0.2329453	0.3491628	0.1561866	0.3691716	0.9096644	0.5412876	0.9472454	0.8643468	0.05779942	0.4990406	0.1600026	0.2762604	0.551898	0.003490632	0.1844644	0.9073955	0.4414078	0.9793049	NA	9.575195872E-08	5301.019968	1837.4725264	2754.1961664	1231.9999008	2912.0255808	7175.4327872	4269.6765888	7471.8717152	6817.9675584	455.92182496	3936.4322528	1262.1005088	2179.1420352	4353.371424	27.534105216	1455.0551872	7157.535704	3481.8247264	7724.7570512
cg01942962	6.609984E-10	0.6106069	0.2015374	0.6009454	0.03462622	0.9260589	0.7767024	0.8620715	0.5961104	0.3976677	0.1054833	0.4842931	0.2186006	0.2316377	0.9715828	0.03319417	0.3584799	0.4771552	0.6046906	0.7479151	NA	5.2139553792E-06	4816.4672272	1589.7270112	4740.2573152	273.13162336	7304.7526032	6126.6285312	6800.019992	4702.1188352	3136.8028176	832.0522704	3820.1039728	1724.3215328	1827.1581776	7663.8451264	261.83561296	2827.6894512	3763.8002176	4769.7994528	5899.5543088
cg01962428	3.969246E-11	0.3088729	0.8032061	0.6146507	0.01380086	0.932531	0.5098573	0.7303607	0.5000232	0.3536754	0.005345399	0.6610513	0.5122863	0.8121625	0.1718723	0.02216737	0.9153397	0.07901546	0.3646027	0.1715169	NA	3.1309412448E-07	2436.3894352	6335.6897168	4848.3647216	108.86118368	7355.804528	4021.7543824	5761.0852016	3944.1830016	2789.7915552	42.164507312	5214.3726544	4040.9143344	6406.3378	1355.7287024	174.85621456	7220.1995536	623.27394848	2875.9860976	1352.9253072
cg02002231	3.163333E-10	0.5281405	0.4706272	0.1178565	0.2286449	0.8962527	0.03689681	0.549559	0.4196578	0.07683572	0.1214521	0.4399703	0.8548937	0.9707619	0.7208496	0.08277411	0.2645981	0.5730349	0.2229799	0.7937499	NA	2.4952370704E-06	4165.972264	3712.3073536	929.652072	1803.5509712	7069.6412976	291.04203728	4334.921392	3310.2607264	606.08015936	958.0141648	3470.4857264	6743.4015056	7657.3698672	5686.0616448	652.92217968	2087.1498128	4520.0992912	1758.8654512	6261.0992112
cg02043159	2.890617E-10	0.5400382	0.2928768	0.8329015	0.3837628	0.7785827	0.842848	0.8683483	0.9918963	0.5750996	0.1653991	0.6470533	0.6626284	0.70484	0.6286415	0.005957547	0.2346047	0.752033	0.682685	0.4119799	NA	2.2801186896E-06	4259.8213216	2310.2121984	6569.927032	3027.1209664	6141.4603376	6648.385024	6849.5313904	7824.0780144	4536.3856448	1304.6681008	5103.9564304	5226.8128192	5559.77792	4958.724152	46.993130736	1850.5618736	5932.036304	5385.01928	3249.6974512
cg02071418	1.653732E-14	0.4999913	0.04231672	0.5570196	0.9747521	0.4048559	0.7388468	0.3472345	0.6526024	0.5750343	0.8764392	0.3052433	0.177941	0.2663187	0.09415349	0.7514911	0.1313756	0.7421318	0.2796361	0.6063257	NA	1.3044638016E-10	3943.9313744	333.79428736	4393.7706048	7688.8445648	3193.5033392	5828.0235584	2738.985736	5147.7277312	4535.8705584	6913.3524096	2407.7591504	1403.598608	2100.7219056	742.68272912	5927.7617968	1036.2907328	5853.9356384	2205.7695568	4782.6971216
cg02192967	7.515436E-11	0.5756499	0.7446986	0.8266151	0.9541644	0.107484	0.2073103	0.6147219	0.6938371	0.9453349	0.1058058	0.8228912	0.1814525	0.09663036	0.3470559	0.01965086	0.9752289	0.6775351	0.5534525	0.7819047	NA	5.9281759168E-07	4540.7264112	5874.1825568	6520.3399088	7526.4487872	847.833792	1635.2636464	4848.9263472	5472.9870448	7456.8016912	834.5961504	6490.9657856	1431.29732	762.22027968	2737.5769392	155.00598368	7692.6055632	5344.3968688	4365.63332	6167.6642736
cg02268229	1.283496E-11	0.8242806	0.213954	0.2992035	0.01963003	0.6306003	0.712839	0.9115488	0.3003703	0.5539515	0.005767383	0.7375423	0.2350398	0.1605626	0.9237638	0.02812139	0.3636464	0.7011563	0.4286807	0.8270952	NA	1.0124216448E-07	6501.9253728	1687.669152	2360.117208	154.84167664	4974.1751664	5622.874032	7190.2969344	2369.3209264	4369.569432	45.493117104	5817.7336624	1853.9939424	1266.5177888	7286.6488544	221.82152432	2868.4428032	5530.7208944	3381.4333616	6524.1269376
cg02348751	6.488256E-13	0.2837274	0.1095222	0.9802597	0.03368796	0.7580196	0.1828532	0.4648755	0.804428	0.3818008	0.06097372	0.9020638	0.385797	0.07302473	0.6950184	0.002671469	0.5721997	0.4220356	0.6327856	0.550946	NA	5.1179363328E-09	2238.0417312	863.9111136	7732.2885136	265.73062848	5979.2586048	1442.3460416	3666.937944	6345.328064	3011.6447104	480.96070336	7115.4792544	3043.166736	576.01907024	5482.3051392	21.072547472	4513.5112336	3329.0168128	4991.4128128	4345.862048
cg02571636	4.151276E-10	0.6937579	0.189165	0.7570029	0.4627674	0.5744693	0.9298113	0.3143394	0.5959707	0.5487097	0.5907908	0.6296752	0.370812	0.4464282	0.5172451	0.6113893	0.02782901	0.9431988	0.2504319	0.6781904	NA	3.2745265088E-06	5472.3623152	1492.13352	5971.2388752	3650.3092512	4531.4138384	7334.3515344	2479.5091872	4701.0168816	4328.2221136	4660.1578304	4966.8779776	2924.965056	3521.4256416	4080.0293488	4822.6387984	219.51523088	7439.9521344	1975.4068272	5349.5658752
cg02650266	2.807381E-10	0.3400022	0.07692435	0.9577764	0.3848259	0.706813	0.7936256	0.9368816	0.6781978	0.357712	0.02962023	0.3613952	0.5492063	0.05180204	0.4010992	0.01790055	0.3361628	0.8164514	0.6833616	0.7542237	NA	2.2144621328E-06	2681.9373536	606.7792728	7554.9402432	3035.5066992	5575.340944	6260.1187328	7390.1220608	5349.6242464	2821.632256	233.64437424	2850.6853376	4332.1392944	408.61449152	3163.8704896	141.1995384	2651.6521664	6440.1686432	5390.3563008	5949.3165456
cg03112087	1.619642E-10	0.1683301	0.1450376	0.5754802	0.2596838	0.9028178	0.3875169	0.5339819	0.5165864	0.7277071	0.05011391	0.6456724	0.08646111	0.4566798	0.5152277	0.02244267	0.552485	0.9156785	0.9595894	0.8703485	NA	1.2775736096E-06	1327.7878288	1144.0565888	4539.3878176	2048.3858144	7121.4268064	3056.7333072	4212.0492272	4074.8335232	5740.1536048	395.29852208	5093.0638912	682.00523568	3602.2902624	4064.1160976	177.02778096	4358.00168	7222.872008	7569.2411872	6865.308968
cg03181899	2.510876E-10	0.1039213	0.2507878	0.6533985	0.3648313	0.5899365	0.3772677	0.5960224	0.8620014	0.6328378	0.2964559	0.2341516	0.06399959	0.1171986	0.4857991	0.2603135	0.4995753	0.8337876	0.6463872	0.5865764	NA	1.9805789888E-06	819.7312144	1978.2141664	5154.007368	2877.7892944	4653.419112	2975.8876176	4701.4246912	6799.4670432	4991.8245664	2338.4441392	1846.9878208	504.82876592	924.4625568	3831.9833008	2053.352888	3940.6499664	6576.9165888	5098.7022336	4626.9146432
cg03184290	1.581803E-11	0.8326997	0.1087093	0.9981481	0.5555267	0.5099612	0.3499218	0.4873047	0.3278553	0.6748943	0.1744682	0.3224488	0.5666784	0.1380755	0.3793941	0.01548179	0.07497039	0.787073	0.8042703	0.7216173	NA	1.2477262064E-07	6568.3352336	857.4989584	7873.3922128	4381.9946096	4022.5739456	2760.1831584	3843.8594736	2586.1226064	5323.5662384	1376.2051616	2543.4761344	4469.9592192	1089.139544	2992.6606608	122.12035952	591.36643632	6208.431824	6344.0841264	5692.1172624
cg03189184	2.120121E-11	0.76226	0.3218894	0.666701	0.701627	0.4270902	0.3320054	0.897803	0.7693897	0.2244965	0.05741285	0.9913519	0.2079731	0.05471095	0.1405797	0.02561154	0.7749209	0.2860666	0.8770667	0.8457769	NA	1.6723514448E-07	6012.70688	2539.0635872	5258.937488	5534.433776	3368.8874976	2618.8585952	7081.870064	6068.9459536	1770.828392	452.8725608	7819.7837872	1640.4918128	431.5599736	1108.8926736	202.02382752	6112.5760592	2256.4933408	6918.3021296	6671.4881872
cg03292388	1.584727E-12	0.7774486	0.3431112	0.179509	0.6727871	0.1226631	0.7202243	0.8941313	0.952554	0.4029783	0.06532239	0.3191436	0.01493288	0.78569	0.9875748	0.008987956	0.6008166	0.3767138	0.4908681	0.4988652	NA	1.2500326576E-08	6132.5145568	2706.4611456	1415.966992	5306.9446448	967.5665328	5681.1292784	7052.9076944	7513.745952	3178.6928304	515.26301232	2517.4047168	117.79055744	6197.52272	7789.9900224	70.896996928	4739.2413408	2971.5184544	3871.9675728	3935.0486976
cg03414932	3.576847E-10	0.2852803	0.3026804	0.9032809	0.8490587	0.4464412	0.07775899	0.5026297	0.99231	0.3786674	0.8309366	0.6393108	0.041693	0.4640978	0.4366678	0.5413356	0.3539726	0.9163557	0.2111759	0.8150127	NA	2.8214169136E-06	2250.2910064	2387.5429952	7125.0797392	6697.3750256	3521.5281856	613.36291312	3964.7430736	7827.34128	2986.9284512	6554.4279008	5042.8835904	328.874384	3660.8034464	3444.4356064	4270.0552128	2792.1358688	7228.2137616	1665.7554992	6428.8201776
cg03544320	1.19848E-11	0.6487047	0.04267284	0.5078425	0.2755116	0.804602	0.1165944	0.3023176	0.9792186	0.5884116	0.08555322	0.6995013	0.1780672	0.2229245	0.8717425	0.005151933	0.8604695	0.6199875	0.4785205	0.8542101	NA	9.45361024E-08	5116.9826736	336.60336192	4005.86164	2173.2355008	6346.700576	919.6966272	2384.6812288	7724.0763168	4641.3907008	674.84379936	5517.6662544	1404.5940736	1758.428456	6876.30484	40.638447504	6787.383416	4890.4614	3774.569704	6738.0092688
cg03687345	8.401407E-10	0.2276206	0.8890751	0.3318907	0.7626746	0.3862922	0.9861753	0.526466	0.904384	0.4751553	0.1880783	0.6610371	0.4294739	0.9965032	0.7067537	0.4449127	0.5606917	0.6651494	0.8818098	0.1823166	NA	6.6270298416E-06	1795.4712928	7013.0243888	2617.9538416	6015.9772448	3047.0728736	7778.9507664	4152.763808	7133.780992	3748.0250064	1483.5616304	5214.2606448	3387.6901232	7860.4172416	5574.8731856	3509.4713776	4422.7361296	5246.6984672	6955.7157024	1438.1133408
cg03966785	2.797448E-11	0.7762888	0.1879203	0.8762929	0.08332546	0.4707562	0.9285229	0.9705786	0.7474854	0.8897304	0.19362	0.4682881	0.1653308	0.9069776	0.5767611	0.2294118	0.1809481	0.7468205	0.3789112	0.7454697	NA	2.2066269824E-07	6123.3660544	1482.3153264	6912.1983952	657.27122848	3713.3249056	7324.1886352	7655.9239968	5896.1648352	7018.1933952	1527.27456	3693.8565328	1304.1293504	7154.2393088	4549.4915568	1809.6002784	1427.3186128	5890.920104	2988.8515456	5880.2649936
cg04006722	8.8662E-11	0.2118436	0.1456788	0.7023021	0.07486208	0.6287745	0.3943857	0.9702393	0.7165249	0.602076	0.05350353	0.2155749	0.06555187	0.07281354	0.901629	0.01028556	0.2523239	0.9661587	0.4830261	0.7936335	NA	6.99365856E-07	1671.0223168	1149.1143744	5539.7589648	590.51208704	4959.773256	3110.9144016	7653.2475984	5651.9484112	4749.175488	422.03584464	1700.4548112	517.07315056	574.35320352	7112.049552	81.13249728	1990.3309232	7621.0598256	3810.1098768	6260.181048
cg04188273	5.746858E-10	0.1690663	0.137102	0.6572625	0.8140992	0.8292646	0.864288	0.7830836	0.4811211	0.9722947	0.06817661	0.6833934	0.1913518	0.1384609	0.7012315	0.02132956	0.2302625	0.5924741	0.8538661	0.5707996	NA	4.5331215904E-06	1333.5949744	1081.460576	5184.4866	6421.6144896	6541.2391648	6817.503744	6176.9634368	3795.0832368	7669.4605936	537.77709968	5390.6071392	1509.3829984	1092.1795792	5531.314072	168.24756928	1816.3106	4673.4357008	6735.2957968	4502.4672448
cg04193218	1.146504E-09	0.1961953	0.8044732	0.3336494	0.5948436	0.3484459	0.2357913	0.8411791	0.3357074	0.8298626	0.8738444	0.4359284	0.2376584	0.6945806	0.3006079	0.1846374	0.180644	0.9351189	0.6795581	0.8860887	NA	9.043623552E-06	1547.5885264	6345.6846016	2631.8264672	4692.1263168	2748.5412592	1859.9217744	6635.2207408	2648.0599712	6545.9561888	6892.8846272	3438.6032192	1874.6494592	5478.8517728	2371.1951152	1456.4198112	1424.919872	7376.2178832	5360.3542928	6989.4676656
cg04478179	9.138294E-11	0.9858639	0.7374999	0.597311	0.4446813	0.79866	0.5761227	0.641063	0.8914072	0.8919873	0.00892507	0.2305271	0.929109	0.08565704	0.8772359	0.05377705	0.314392	0.4908093	0.8214428	0.9087981	NA	7.2082863072E-07	7776.4944432	5817.3992112	4711.589168	3507.6460944	6299.83008	4544.4558576	5056.704944	7031.4199936	7035.9958224	70.40095216	1818.3977648	7328.811792	675.66273152	6919.6367792	424.1933704	2479.924096	3871.5037584	6479.5408064	7168.5994128
cg04597433	1.483539E-11	0.808013	0.1912074	0.638787	0.8859562	0.8918068	0.8578599	0.5169271	0.8296094	0.4781911	0.1046621	0.8360803	0.3809752	0.8867356	0.5676161	0.423158	0.7883261	0.8137745	0.3783556	0.8029984	NA	1.1702155632E-07	6373.606544	1508.2439712	5038.751856	6988.4225056	7034.5720384	6766.7988912	4077.5209648	6543.9589472	3771.9713968	825.5746448	6595.0014064	3005.1323776	6994.5704128	4477.3557968	3337.870304	6218.3162768	6419.053256	2984.4689728	6334.0513792
cg04859706	2.047792E-11	0.6674768	0.1147247	0.7104825	0.1118236	0.2362621	0.213698	0.5458393	0.7247728	0.6465974	0.04742061	0.4970849	0.2044055	0.04012332	0.9671217	0.004429193	0.6857371	0.91444	0.5229173	0.9015723	NA	1.6152983296E-07	5265.0569984	904.9484336	5604.28596	882.0645568	1863.6354448	1685.649824	4305.5803984	5717.0078464	5100.3602912	374.05377168	3921.0056912	1612.350584	316.49274816	7628.6559696	34.937474384	5409.0942448	7213.10272	4124.7716624	7111.6023024
cg04945735	5.539908E-14	0.3824754	0.0380571	0.5172868	0.02994345	0.8757452	0.5362757	0.924635	0.8121391	0.2100518	0.01615722	0.05176308	0.05986034	0.137109	0.5311047	0.001038792	0.7960266	0.9515587	0.9153705	0.7230327	NA	4.3698794304E-10	3016.9659552	300.1944048	4080.3582784	236.1939336	6907.8781376	4230.1427216	7293.52088	6406.1532208	1656.8885984	127.44815136	408.30717504	472.17836192	1081.515792	4189.3538736	8.193991296	6279.0578208	7505.8950256	7220.442504	5703.2819376
cg04961466	4.417339E-14	0.9679471	0.01413144	0.04070419	0.3226327	0.6958084	0.1634953	0.3695152	0.1688384	0.1192424	0.1726427	0.385818	0.004010948	0.2031355	0.9935996	0.004743255	0.5709853	0.8563521	0.6815528	0.6979255	NA	3.4843970032E-10	7635.1667248	111.46879872	321.07465072	2544.9267376	5488.5366592	1289.6509264	2914.7358976	1331.7972992	940.5840512	1361.8056176	3043.332384	31.638357824	1602.332824	7837.5136448	37.41479544	4503.9320464	6754.9053648	5376.0884864	5505.236344
cg05203875	8.844338E-11	0.5022199	0.1347837	0.3936007	0.01746136	0.7387191	0.9722701	0.3822383	0.1947799	0.8586737	0.1823057	0.3316507	0.3061377	0.3093382	0.7151134	0.2496897	0.8042378	0.3723093	0.8693184	0.9037524	NA	6.9764138144E-07	3961.5105712	1063.1738256	3104.7223216	137.73520768	5827.0162608	7669.2665488	3015.0957104	1536.4238512	6773.2181456	1438.0273616	2616.0607216	2414.8141776	2440.0597216	5640.8144992	1969.5523536	6343.8277664	2936.7757584	6857.1835392	7128.7989312
cg05205953	2.198215E-10	0.6871357	0.2920209	0.1155963	0.9470326	0.2547348	0.9519096	0.5458022	0.7121208	0.4877543	0.06117839	0.8898088	0.8196751	0.7096039	0.8457405	0.4929688	0.672976	0.2276478	0.2183869	0.748606	NA	1.733951992E-06	5420.1264016	2303.4608592	911.8236144	7470.1931488	2009.3481024	7508.6629248	4305.2877536	5617.2088704	3847.4059184	482.57514032	7018.8118144	6465.5971888	5597.3555632	6671.201064	3888.5378944	5308.434688	1795.6858464	1722.6358672	5905.004128
cg05263495	1.616485E-10	0.1951516	0.1896351	0.4410281	0.9697696	0.9275118	0.2018928	0.8920075	0.9282551	0.9448821	0.5192072	0.5008413	0.5079941	0.3381996	0.5893067	0.004834128	0.8423172	0.6776115	0.4200342	0.4197016	NA	1.275083368E-06	1539.3558208	1495.8416688	3478.8296528	7649.5426048	7316.2130784	1592.5304064	7036.15516	7322.0762288	7453.2300048	4095.5063936	3950.6361744	4007.0574608	2667.7184448	4648.4512496	38.131601664	6644.1980736	5344.999512	3313.2297696	3310.6062208
cg05542338	5.066743E-09	0.5997872	0.3328051	0.8624837	0.4089323	0.936227	0.9535251	0.5593965	0.8399457	0.5020217	0.1408754	0.7799987	0.260162	0.9039733	0.593002	0.1299004	0.5928696	0.6153915	0.5893991	0.8102736	NA	3.9966468784E-05	4731.1214336	2625.1666288	6803.2714256	3225.6579824	7384.958576	7521.4059888	4412.519592	6625.4916816	3959.9471696	1111.2251552	6152.6297456	2052.157856	7130.5413904	4677.599776	1024.6543552	4676.5554048	4854.208152	4649.1801008	6391.4381568
cg05682719	1.574738E-11	0.2664265	0.53169	0.01215672	0.2167635	0.6716286	0.7444043	0.7462027	0.2023755	0.5833856	0.8560913	0.5864641	0.1541197	0.2129072	0.2278595	0.2577099	0.9567038	0.8497702	0.1243094	0.1051501	NA	1.2421533344E-07	2101.572232	4193.97072	95.89220736	1709.830488	5297.8063968	5871.8611184	5886.0468976	1596.337944	4601.7456128	6752.8481744	4626.0288208	1215.6961936	1679.4119936	1797.355736	2032.8156912	7546.4795744	6702.9873376	980.5525472	829.4239888
cg05880302	3.476879E-13	0.9561096	0.1494388	0.1904909	0.862967	0.1011296	0.8021341	0.237449	0.2336807	0.09597274	0.1489352	0.4280404	0.8955542	0.3244479	0.3102802	0.2893745	0.1398616	0.1503526	0.362246	0.718668	NA	2.7425621552E-09	7541.7925248	1178.7732544	1502.5922192	6807.083696	797.7102848	6327.2337808	1872.997712	1843.2733616	757.03297312	1174.8008576	3376.3826752	7064.1315296	2559.2450352	2447.4902176	2282.586056	1103.2283008	1185.9813088	2857.396448	5668.853184
cg05994294	3.421293E-10	0.8927641	0.07372455	0.3084182	0.5660263	0.9190196	0.5838245	0.6744989	0.7391569	0.7778591	0.8810007	0.1486491	0.02749762	0.9582558	0.6548533	0.6881416	0.5454194	0.2323609	0.3997847	0.5747187	NA	2.6987159184E-06	7042.1232208	581.5392504	2432.8027616	4464.8154544	7249.2266048	4605.207656	5320.4473232	5830.4696272	6135.7525808	6949.3335216	1172.5441008	216.90122656	7558.7217504	5165.4828304	5428.0609408	4302.2682272	1832.8627792	3153.5017136	4533.3811056
cg06065125	1.122694E-09	0.7403531	0.1630095	0.7414831	0.5280476	0.3839185	0.5392617	0.6839838	0.9611782	0.7986902	0.141523	0.4592618	0.2777028	0.5083579	0.8105327	0.2388164	0.3291511	0.5469714	0.3233185	0.978894	NA	8.855810272E-06	5839.9052528	1285.818936	5848.8186928	4165.2394688	3028.349128	4253.6962896	5395.2642144	7581.7736416	6300.0682976	1116.333424	3622.6570784	2190.5196864	4009.9271152	6393.4819376	1883.7837632	2596.3438768	4314.5104032	2550.336328	7721.515872
cg06256858	1.38947E-09	0.9353341	0.4202416	0.7842318	0.4427288	0.4379974	0.4099967	0.5329037	0.9605482	0.7289697	0.646113	0.6089485	0.2270158	0.2435716	0.7507127	0.02097152	0.3551158	0.8647403	0.6478698	0.6088206	NA	1.096013936E-05	7377.9153808	3314.8657408	6186.0204384	3492.2447744	3454.9234912	3234.0539696	4203.5443856	7576.8042016	5750.1129936	5096.539344	4803.385768	1790.7006304	1921.2927808	5921.6217776	165.42334976	2801.1534304	6821.0714864	5110.3969824	4802.3768928
cg06466757	2.144632E-10	0.4951465	0.1736719	0.9813278	0.2901893	0.3499161	0.6367177	0.3132054	0.8775671	0.03710726	0.03532318	0.8114175	0.6443499	0.258337	0.4424837	0.3252669	0.3025071	0.5740985	0.5543356	0.8042127	NA	1.6916857216E-06	3905.715592	1369.9239472	7740.7136864	2289.0131984	2760.1381968	5022.4292176	2470.5641952	6922.2492848	292.70206688	278.62924384	6400.46124	5082.6320112	2037.762256	3490.3114256	2565.7053072	2386.1760048	4528.488968	4372.5992128	6343.6297776
cg06588201	6.417616E-11	0.168018	0.07356942	0.6146009	0.419436	0.8343823	0.4067158	0.481612	0.536108	0.04103369	0.1386445	0.1423623	0.1469326	0.2304515	0.5643085	0.04481514	0.1974677	0.9490883	0.2149351	0.8180562	NA	5.0622155008E-07	1325.325984	580.31558496	4847.9718992	3308.511168	6581.6075824	3208.1742304	3798.955456	4228.819904	323.67374672	1093.627816	1122.9538224	1159.0043488	1817.801432	4451.265448	353.50182432	1557.6252176	7486.4085104	1695.4080688	6452.8273056
cg07190988	1.595347E-11	0.07848492	0.6310182	0.5208447	0.4367481	0.7576196	0.5030806	0.8488979	0.9320954	0.05817743	0.01547418	0.6439802	0.0596202	0.9746765	0.1186295	0.115435	0.4702515	0.2524366	0.570203	0.869786	NA	1.2584097136E-07	619.08904896	4977.4715616	4108.4229936	3445.0690128	5976.1034048	3968.2997728	6696.1066352	7352.3685152	458.90356784	122.06033184	5079.7158176	470.2841376	7688.248232	935.749496	910.55128	3709.343832	1991.2199008	4497.761264	6860.871968
cg07349208	2.504133E-10	0.7614429	0.1419092	0.3477789	0.9216382	0.5802475	0.9007129	0.7172104	0.4642195	0.4031655	0.1790885	0.3046372	0.840975	0.2800135	0.7952853	0.01180635	0.3870166	0.8609204	0.8593552	0.6097151	NA	1.9752601104E-06	6006.2615952	1119.3797696	2743.2799632	7269.8821216	4576.99228	7104.8233552	5657.3556352	3661.763416	3180.169464	1412.650088	2402.9782336	6633.6108	2208.746488	6273.2104464	93.1284888	3052.7869408	6790.9401152	6778.5938176	4809.4327088
cg07456114	2.262248E-10	0.6060974	0.5828782	0.3386905	0.2163744	0.6440864	0.9027975	0.2529099	0.3992651	0.5595277	0.2650837	0.2696986	0.2201462	0.9067679	0.5034333	0.3122435	0.7808725	0.7226394	0.9455068	0.8566323	NA	1.7844612224E-06	4780.8962912	4597.7432416	2671.590664	1706.7612672	5080.5535232	7121.26668	1994.9532912	3149.4031088	4413.5544976	2090.9802256	2127.3825568	1736.5132256	7152.5851952	3971.0818704	2462.976728	6159.52228	5700.1795872	7458.1576384	6757.1155824
cg07639489	3.227337E-09	0.814927	0.897769	0.7577083	0.1700414	0.9185528	0.7853019	0.6597042	0.8893371	0.5822511	0.4143247	0.4502975	0.4923505	0.07036702	0.4060501	0.3655224	0.09367571	0.8423129	0.3469224	0.880622	NA	2.5457234256E-05	6428.144176	7081.601872	5976.8030704	1341.2865632	7245.5444864	6194.4613872	5203.7467296	7015.0910448	4592.7966768	3268.1932336	3551.94668	3883.660744	555.05505376	3202.9231888	2883.2406912	738.91400048	6644.1641552	2736.5238912	6946.346336
cg07681935	8.712173E-10	0.4076567	0.7313527	0.3655263	0.3157007	0.8692235	0.6795052	0.4813643	0.9841292	0.7108085	0.721179	0.4157755	0.8980928	0.6923322	0.4451407	0.05225986	0.7457555	0.8624002	0.2735621	0.4975299	NA	6.8721620624E-06	3215.5960496	5768.9100976	2883.2714544	2490.2471216	6856.434968	5359.9370176	3797.0015984	7762.8111296	5606.857448	5688.659952	3279.637144	7084.1560064	5461.1163936	3511.2698416	412.22577568	5882.519384	6802.6127776	2157.8578448	3924.5158512
cg07813249	2.213239E-11	0.5740457	0.4043099	0.566679	0.1536773	0.7447245	0.9846047	0.7721105	0.8160279	0.4650982	0.04904541	0.1933043	0.369875	0.1022801	0.4645679	0.008883554	0.4824211	0.8859532	0.3631057	0.8625199	NA	1.7458029232E-07	4528.0724816	3189.1964912	4469.963952	1212.2065424	5874.386856	7766.5618736	6090.407624	6436.8280752	3668.6946016	386.87019408	1524.7843184	2917.574	806.7854288	3664.5115952	70.073473952	3805.3376368	6988.3988416	2864.1777616	6803.5569712
cg07840120	8.047501E-10	0.2076007	0.2004911	0.5546602	0.5004177	0.5862803	0.9674009	0.4115556	0.7621366	0.2983049	0.1031088	0.412231	0.4304012	0.3520348	0.5246313	0.7487252	0.07097341	0.5361568	0.5743731	0.7820586	NA	6.3478687888E-06	1637.5543216	1581.4737968	4375.1596576	3947.2948176	4624.5790064	7630.8582992	3246.3505728	6011.7335008	2353.0290512	813.3222144	3251.678128	3395.0046656	2776.8505024	4138.2916944	5905.9443776	559.83825808	4229.2048384	4530.6550128	6168.8782368
cg08247450	1.585072E-13	0.01442118	0.03234462	0.2347021	0.02752578	0.5630127	0.6208361	0.7937344	0.8106638	0.7615875	0.04256399	0.0307637	0.1034536	0.07384294	0.9065683	0.0002740285	0.8486582	0.7397944	0.9150191	0.5092955	NA	1.2503047936E-09	113.75426784	255.13436256	1851.3301648	217.12335264	4441.0441776	4897.1551568	6260.9769472	6394.5160544	6007.4022	335.74475312	242.6640656	816.0419968	582.47311072	7151.0107504	2.161536808	6694.2158816	5835.4982272	7217.6706608	4017.322904
cg08402439	1.302507E-10	0.5710555	0.03972745	0.1791146	0.6353016	0.3420874	0.886172	0.881226	0.7089667	0.5459289	0.2627182	0.8957947	0.128906	0.114178	0.2249997	0.8074861	0.4639007	0.8512872	0.2397214	0.9170341	NA	1.0274175216E-06	4504.485784	313.3701256	1412.8559648	5011.2590208	2698.3854112	6990.124736	6951.110688	5592.3293296	4306.2871632	2072.3211616	7066.0285936	1016.810528	900.636064	1774.7976336	6369.4503568	3659.2487216	6714.9534336	1890.9224032	7233.5649808
cg08425479	1.597053E-10	0.868341	0.5278005	0.7121467	0.8913729	0.9436974	0.5350259	0.9948936	0.9619711	0.5093872	0.119516	0.9533866	0.2607358	0.3039621	0.5937017	0.02513789	0.8607958	0.881085	0.6816882	0.7586847	NA	1.2597554064E-06	6849.473808	4163.290344	5617.4131696	7031.1494352	7443.8850912	4220.2842992	7847.7207168	7588.0280368	4018.0462336	942.742208	7520.3135008	2056.6839904	2397.6530448	4683.1190096	198.28767632	6789.9572704	6949.99848	5377.1565216	5984.5049136
cg08593261	3.708558E-10	0.7014505	0.6749937	0.9698736	0.08366503	0.9076028	0.4901507	0.9057241	0.9487783	0.312385	0.09393061	0.2893873	0.3474929	0.3667401	0.831633	0.05796345	0.6548103	0.9405928	0.7631633	0.9962768	NA	2.9253105504E-06	5533.041544	5324.3503056	7650.3629568	659.94975664	7159.1708864	3866.3087216	7144.3517008	7483.9632304	2464.09288	740.92465168	2282.6870224	2741.0239952	2892.8459088	6559.921104	457.2156936	5165.1436464	7419.3960064	6019.8321104	7858.6313984
cg08629884	2.881476E-10	0.150529	0.3123656	0.4027342	0.6944013	0.9428639	0.17857	0.1455652	0.6094819	0.982674	0.6273843	0.3659644	0.2098462	0.3883247	0.1867187	0.2880018	0.6338671	0.2601018	0.5604664	0.8888003	NA	2.2729082688E-06	1187.372752	2463.9398528	3176.7673696	5477.4374544	7437.3104432	1408.56016	1148.2182976	4807.5932272	7751.332512	4948.8073584	2886.7271872	1655.2668256	3063.1052336	1472.8371056	2271.7581984	4999.9436848	2051.6829984	4420.9589632	7010.8567664
cg08769276	5.728465E-10	0.04919866	0.5086478	0.4328314	0.481933	0.9511814	0.4129676	0.303019	0.8910619	0.805124	0.2233708	0.313315	0.8004115	0.1076954	0.03443528	0.7983823	0.4458404	0.4171218	0.688434	0.8486235	NA	4.518613192E-06	388.07903008	4012.2138464	3414.1740832	3801.487504	7502.9188832	3257.4884288	2390.213872	7028.6962672	6350.818112	1761.9488704	2471.42872	6313.645912	849.5013152	271.62548864	6297.6395824	3516.7890752	3290.2567584	5430.367392	6693.942168
cg08853494	4.481754E-11	0.6367781	0.8973811	0.4197787	0.7840888	0.9473804	0.8486689	0.9061251	0.2252026	0.8936648	0.840468	0.06836144	0.3121939	0.3751491	0.8827349	0.2519186	0.4901303	0.1052872	0.5902419	0.408538	NA	3.5352075552E-07	5022.9056528	7078.5421168	3311.2143856	6184.8924544	7472.9365952	6694.3002832	7147.5147888	1776.3981088	7049.2279424	6629.611584	539.23503872	2462.5854832	2959.1761008	6963.0128912	1987.1339168	3866.1478064	830.5054336	4655.8281072	3222.547744
cg08905166	8.050181E-11	0.2528309	0.6945838	0.3538377	0.287344	0.1075137	0.32766	0.7661207	0.1623843	0.9103125	0.3745229	0.06646571	0.1896557	0.5268219	0.531724	0.6630028	0.4669319	0.4061199	0.9804484	0.7999211	NA	6.3499827728E-07	1994.3301392	5478.8770144	2791.0717776	2266.569472	848.0680656	2584.58208	6043.1600816	1280.8873584	7180.545	2954.2366352	524.28152048	1496.0041616	4155.5711472	4194.238912	5229.7660864	3683.1588272	3203.4737712	7733.7769792	6309.7776368
cg08936411	1.150143E-10	0.04269289	0.905403	0.2987094	0.70043	0.239216	0.7715608	0.2889322	0.4833113	0.6292002	0.04913114	0.03962052	0.05558212	0.3334557	0.067504	0.1856103	0.9305321	0.2925563	0.7109293	0.7088732	NA	9.072327984E-07	336.76151632	7141.818864	2356.2197472	5524.99184	1886.935808	6086.0715904	2279.0971936	3812.3595344	4963.1311776	387.54643232	312.52666176	438.43176256	2630.2985616	532.471552	1464.0940464	7340.0372048	2307.6840944	5607.8103184	5591.5918016
cg09009536	8.014311E-12	0.7545295	0.08307574	0.7451407	0.2236948	0.3273652	0.721532	0.7348862	0.6577595	0.5363438	0.08322107	0.6343622	0.2484454	0.2934774	0.7396318	0.006678804	0.4964721	0.8605211	0.3708266	0.8652394	NA	6.3216885168E-08	5951.728696	655.30143712	5877.6698416	1764.5045824	2582.2566976	5691.444416	5796.7823456	5188.406936	4230.6798944	656.44780016	5003.8490336	1959.7373152	2314.9497312	5834.2156384	52.682405952	3916.1719248	6787.7904368	2925.0802208	6825.0083872
cg09020341	1.165421E-10	0.07291315	0.1025721	0.2384975	0.02048464	0.8379066	0.04728481	0.6459156	0.2847809	0.05068323	0.3223011	0.3792649	0.3340745	0.3449336	0.8084384	0.7883348	0.8844628	0.4832521	0.5243861	0.5298234	NA	9.192840848E-07	575.1389272	809.0887248	1881.26828	161.58284032	6609.4072608	372.98258128	5094.9822528	2246.3517392	399.78931824	2542.3110768	2991.6415312	2635.179656	2720.8362368	6376.9620992	6218.3849024	6976.6425664	3811.8925648	4136.3575568	4179.2469792
cg09024126	5.477251E-12	0.2612001	0.1007279	0.4036737	0.8299985	0.5909713	0.5860124	0.8828663	0.6533767	0.4223413	0.828968	0.1572207	0.2003495	0.522692	0.1748332	0.124422	0.6114193	0.5284045	0.6217883	0.4043138	NA	4.3204555888E-08	2060.3463888	794.5416752	3184.1781456	6547.028168	4661.5816144	4622.4658112	6964.0493744	5153.8354096	3331.4281744	6538.899584	1240.1568816	1580.356856	4122.994496	1379.0842816	981.440736	4822.8754384	4168.054696	4904.6661104	3189.2272544
cg09054949	6.575151E-11	0.9864516	0.1971544	0.1810785	0.0795053	0.9732294	0.8502507	0.4013804	0.9034361	0.1435062	0.0222739	0.430964	0.3078675	0.1255881	0.8826742	0.005057826	0.2868599	0.5613193	0.8160576	0.7623188	NA	5.1864791088E-07	7781.1302208	1555.1539072	1428.347208	627.1378064	7676.8335072	6706.7775216	3166.0885952	7126.3039568	1131.9769056	175.6965232	3399.444032	2428.45884	990.6389328	6962.5340896	39.896131488	2262.7508912	4427.6866384	6437.0623488	6013.1706944
cg09082903	1.63956E-12	0.8492575	0.3951035	0.7436536	0.02291716	0.785959	0.7826116	0.5817415	0.6101554	0.3047479	0.1151788	0.8509472	0.6986037	0.1344965	0.5357019	0.01306125	0.9078702	0.1077491	0.1569507	0.9599441	NA	1.293284928E-08	6698.94316	3116.576408	5865.9395968	180.77055808	6199.644592	6173.2403008	4588.776952	4812.9057952	2403.8514352	908.5303744	6712.2715136	5510.5859856	1060.908392	4225.6165872	103.02714	7161.2801376	849.9249008	1238.0271216	7572.0390608
cg09111223	2.494103E-10	0.578155	0.5982434	0.5973713	0.3981213	0.7986632	0.5029849	0.7459334	0.6448723	0.5016037	0.06054464	0.9418411	0.5484002	0.3402208	0.4995946	0.02266014	0.3856016	0.966155	0.7057717	0.9069427	NA	1.9673484464E-06	4560.48664	4718.9439392	4712.0648144	3140.3808144	6299.8553216	3967.5448912	5883.9226592	5086.7527024	3956.6499856	477.57612032	7429.2425968	4325.7807776	2683.6616704	3940.8022048	178.74318432	3041.6254208	7621.03064	5567.1271696	7153.9640176
cg09112514	7.049952E-11	0.2419779	0.4866133	0.6494316	0.9405627	0.8700506	0.3616766	0.2273243	0.4648516	0.7392888	0.2301047	0.5578357	0.8044095	0.4910714	0.8430775	0.01451388	0.7386987	0.6726496	0.9784676	0.7563432	NA	5.5610021376E-07	1908.7216752	3838.4057104	5122.7164608	7419.1585776	6862.9591328	2852.9050208	1793.1340784	3666.7494208	5831.5100544	1815.0658736	4400.2080016	6345.182136	3873.5712032	6650.19532	114.48548544	5826.8553456	5305.8600448	7718.1524288	5966.0351616
cg09354241	2.844275E-11	0.5482994	0.4403736	0.4698978	0.8006236	0.9523155	0.7817012	0.7914667	0.3715083	0.0747016	0.1948569	0.8486265	0.7558222	0.9014405	0.2417219	0.01102179	0.581408	0.5768475	0.8420598	0.8836312	NA	2.24356412E-07	4324.9856672	3473.6669568	3706.5538464	6315.3189568	7511.864664	6166.0590656	6243.0893296	2930.4574704	589.2462208	1537.0312272	6693.965832	5961.9255136	7110.562664	1906.7023472	86.93987952	4586.146304	4550.17308	6642.1677024	6970.0829056
cg09745243	7.502058E-11	0.2114093	0.5469088	0.5972072	0.7917314	0.3163285	0.0523731	0.5082333	0.7962163	0.4814775	0.3174348	0.3757648	0.3752028	0.784798	0.5750908	0.006382677	0.7681474	0.7126897	0.4757006	0.7557063	NA	5.9176233504E-07	1667.5965584	4314.0166144	4710.7703936	6245.1772832	2495.199208	413.1190128	4008.9442704	6280.5541744	3797.89452	2503.9257024	2964.0327424	2959.5996864	6190.486624	4536.3162304	50.346556176	6059.1466912	5621.6963536	3752.3263328	5961.0112944
cg09812070	1.531935E-09	0.9279804	0.2616919	0.9623293	0.7618271	0.9209879	0.9896219	0.3977658	0.4208472	0.07053845	0.7921104	0.7292728	0.5479947	0.1447252	0.4357323	0.3700482	0.0866314	0.5009908	0.4312317	0.8679953	NA	1.208390328E-05	7319.9093952	2064.2257072	7590.8535184	6009.2921648	7264.7525552	7806.1375472	3137.5766304	3319.6427136	556.4072936	6248.1668352	5752.5038464	4322.5821936	1141.5923776	3437.0563824	2918.9402016	683.3484832	3951.8154304	3401.5556496	6846.7469264
cg09912350	1.839109E-09	0.455965	0.6666007	0.9583752	0.2068602	0.9486828	0.4167266	0.9705883	0.4735725	0.9124895	0.04133573	0.9874627	0.4135654	0.4382631	0.6050591	0.07512667	0.6019997	0.5987093	0.6933211	0.6928218	NA	1.4506891792E-05	3596.65192	5258.1463216	7559.6635776	1631.7132576	7483.2099264	3287.1394208	7656.0005104	3735.53988	7197.717176	326.05623824	7789.1057776	3262.2038752	3457.0193328	4772.7061808	592.59917296	4748.5736336	4722.6189584	5468.9168368	5464.9783584
cg09921821	1.503223E-12	0.7649784	0.8394059	0.5413485	0.06445975	0.3134804	0.7490977	0.1956482	0.2491666	0.5005524	0.7684594	0.05849553	0.4469427	0.9386525	0.8825684	0.004529197	0.09319028	0.6176247	0.3251555	0.5020912	NA	1.1857423024E-08	6034.1496192	6621.2337392	4270.156968	508.458508	2472.7333952	5908.8826576	1543.2730016	1965.4261408	3948.3573312	6061.6077472	461.41274064	3525.4840176	7404.09092	6961.6995392	35.726305936	735.08492864	4871.8236336	2564.826584	3960.4953856
cg10031614	5.127091E-11	0.7375984	0.7110553	0.8910849	0.4200283	0.512739	0.7808956	0.2983283	0.662251	0.2752464	0.009948344	0.06021347	0.2023516	0.1445055	0.8834946	0.8213346	0.01885749	0.07914395	0.06046588	0.5954861	NA	4.0442493808E-07	5818.1761792	5608.8042064	7028.8776912	3313.1832304	4044.485232	6159.7044928	2353.2136304	5223.835888	2171.1436032	78.472537472	474.96385136	1596.1494208	1139.859384	6969.0054048	6478.6873248	148.74788112	624.2874776	476.95486144	4697.1943568
cg10088985	1.272667E-10	0.4828311	0.5879894	0.6389541	0.2441852	0.1628875	0.8661778	0.09515718	0.8279043	0.3362085	0.3754065	0.9677873	0.9558018	0.2032566	0.3641865	0.07493167	0.1574541	0.9830417	0.7017925	0.7898244	NA	1.0038797296E-06	3808.5717168	4638.0603872	5040.0699408	1926.1328576	1284.8566	6832.4104864	750.59983584	6530.5091184	2652.012648	2961.206472	7633.9062224	7539.3645984	1603.2880608	2872.703112	591.06101296	1241.9979408	7754.2329296	5535.73924	6230.1348672
cg10208370	3.910565E-10	0.4624955	0.3565909	0.7022715	0.4116158	0.7181082	0.7210979	0.9410819	0.9097118	0.7389566	0.1035434	0.8279247	0.06551805	0.1198859	0.8379366	0.109376	0.9982489	0.4255343	0.6643994	0.7066469	NA	3.084653672E-06	3648.164504	2812.7890192	5539.517592	3246.8254304	5664.4374816	5688.0202352	7423.2540272	7175.8066784	5828.8896608	816.7503392	6530.6700336	516.8063784	945.6599792	6609.6439008	862.757888	7874.1873232	3356.6145584	5240.7824672	5574.0307472
cg10410142	2.417519E-10	0.5949449	0.06093007	0.8960964	0.05070238	0.728455	0.5528742	0.9192214	0.9515973	0.71392	0.227872	0.3606972	0.1567911	0.3596688	0.9066219	0.003931128	0.4198585	0.9656482	0.386047	0.7700976	NA	1.9069389872E-06	4692.9253712	480.61639216	7068.4084032	399.94037344	5746.05304	4361.0716896	7250.8184032	7506.1995024	5631.40096	1797.454336	2845.1795136	1236.7681968	2837.0674944	7151.4335472	31.008737664	3311.843848	7617.0330016	3045.138736	6074.5298688
cg10417567	9.828666E-12	0.2916	0.1293157	0.3949838	0.229842	0.8259446	0.5461328	0.8382694	0.5098552	0.3703662	0.05748321	0.397695	0.3779774	0.2619957	0.6181616	0.01222741	0.2871656	0.9952929	0.4875163	0.7671933	NA	7.7528517408E-08	2300.1408	1020.0422416	3115.6322144	1812.993696	6515.0510048	4307.8955264	6612.2690272	4021.7378176	2921.4485856	453.42756048	3137.01816	2981.4857312	2066.6220816	4876.0587008	96.44981008	2265.1622528	7850.8703952	3845.5285744	6051.6207504
cg10453719	2.243998E-10	0.893401	0.1779588	0.1399606	0.2714204	0.6325452	0.8498679	0.5198676	0.653649	0.6022769	0.09340275	0.2171131	0.1537503	0.05505853	0.4964612	0.05574484	0.08710211	0.4620376	0.6390314	0.8603519	NA	1.7700656224E-06	7047.147088	1403.7390144	1104.0092128	2140.9641152	4989.5165376	6703.7579952	4100.7156288	5155.983312	4750.7601872	736.760892	1712.5881328	1212.7823664	434.30168464	3916.0859456	439.71529792	687.06144368	3644.5525888	5040.6796832	6786.4557872
cg10454246	7.411853E-12	0.7543597	0.2493952	0.4615608	0.2866542	0.8733226	0.550005	0.6866303	0.492203	0.2644077	0.4375213	0.9257357	0.500064	0.2450266	0.2564086	0.005224187	0.8548522	0.9960553	0.3040898	0.3710662	NA	5.8464696464E-08	5950.3893136	1967.2293376	3640.7915904	2261.1283296	6888.7686688	4338.43944	5416.1398064	3882.497264	2085.6479376	3451.1680144	7302.2032016	3944.504832	1932.7698208	2022.5510368	41.208387056	6743.0741536	7856.8842064	2398.6603424	2926.9701856
cg10469329	1.260616E-10	0.8321489	0.1796092	0.7346602	0.4989843	0.5397583	0.5371812	0.6451507	0.2934587	0.619018	0.1091016	0.1195258	0.466147	0.6714373	0.7970126	0.02215569	0.6774289	0.7497933	0.4696685	0.8192567	NA	9.943739008E-07	6563.9905232	1416.7573696	5794.9996576	3935.9881584	4257.6134704	4237.2853056	5088.9487216	2314.8022256	4882.813984	860.5934208	942.8195104	3676.967536	5296.2974224	6286.8353888	174.76408272	5343.5591632	5914.3695504	3704.745128	6462.2968496
cg10603183	1.193662E-08	0.3870695	0.4078688	0.3247662	0.7725692	0.7418077	0.5734491	0.9003444	0.8035675	0.188445	0.4363368	0.6324407	0.2199153	0.8606182	0.8049105	0.972235	0.8067375	0.7804605	0.7988146	0.9410773	NA	9.415605856E-05	3053.204216	3217.2690944	2561.7557856	6094.0258496	5851.3791376	4523.3665008	7101.9166272	6338.54044	1486.45416	3441.8246784	4988.6922416	1734.6918864	6788.5563616	6349.134024	7668.98968	6363.5454	6156.272424	6301.0495648	7423.2177424
cg10712173	2.184079E-10	0.2626562	0.2482873	0.8735731	0.8576873	0.7032716	0.305528	0.8525799	0.6757696	0.883357	0.8985096	0.1344725	0.04584542	0.7111764	0.8296915	0.754467	0.02408069	0.4802847	0.9321876	0.9341454	NA	1.7228015152E-06	2071.8321056	1958.4902224	6890.7446128	6765.4374224	5547.4063808	2410.004864	6725.1502512	5330.4706048	6967.920016	7087.4437248	1060.71908	361.62867296	5609.7594432	6544.606552	5951.235696	189.94848272	3788.4857136	7353.0957888	7368.5389152
cg11079866	5.205811E-10	0.9060749	0.1668403	0.4163633	0.1881636	0.6041824	0.998761	0.6430939	0.853487	0.9964482	0.8033949	0.8038444	0.08613958	0.5123378	0.9863593	0.2315146	0.6183557	0.2565476	0.2313702	0.6918497	NA	4.1063437168E-06	7147.1188112	1316.0362864	3284.2737104	1484.2344768	4765.7907712	7878.226768	5072.7246832	6732.305456	7859.9834016	6337.1789712	6340.7246272	679.46900704	4041.3205664	7780.4021584	1826.1871648	4877.5897616	2023.6474688	1825.0481376	5457.3104336
cg11390378	2.417526E-10	0.9392828	0.0188534	0.4222592	0.6187202	0.278021	0.4180759	0.9024424	0.9582758	0.8148819	0.231938	0.1003401	0.1979432	0.177903	0.5104355	0.06585942	0.8758987	0.7028917	0.9164092	0.7083701	NA	1.9069445088E-06	7409.0627264	148.7156192	3330.7805696	4880.4649376	2193.029648	3297.7826992	7118.4656512	7558.8795104	6427.7884272	1829.526944	791.4827088	1561.3759616	1403.298864	4026.315224	519.49910496	6909.0889456	5544.4097296	7228.6357696	5587.6233488
cg11935021	2.536202E-12	0.5730443	0.1010617	0.2421339	0.085052	0.4998542	0.7876477	0.3326523	0.957395	0.5408233	0.009236635	0.2560415	0.06826216	0.04574801	0.8751335	0.008349675	0.09666625	0.6502334	0.7079245	0.9806671	NA	2.0005561376E-08	4520.1734384	797.1746896	1909.9522032	670.890176	3942.8499296	6212.9650576	2623.9613424	7551.93176	4266.0141904	72.85857688	2019.655352	538.45191808	360.86030288	6903.053048	65.8622364	762.50338	5129.0410592	5584.108456	7735.5020848
cg12076463	1.648636E-10	0.2687815	0.08852559	0.9830053	0.1388371	0.8232951	0.8589365	0.3072364	0.8351365	0.4462311	0.5660398	0.3650128	0.3717982	0.4808564	0.2768778	0.02350826	0.08198028	0.6676386	0.9537682	0.9394185	NA	1.3004440768E-06	2120.148472	698.28985392	7753.9458064	1095.1470448	6494.1517488	6775.291112	2423.4807232	6587.556712	3519.8709168	4464.9219424	2879.2209664	2932.7442016	3792.9952832	2184.0120864	185.43315488	646.66044864	5266.3332768	7523.3235616	7410.133128
cg12210736	6.034852E-11	0.3144047	0.6102668	0.2951726	0.03936447	0.8077061	0.2071934	0.4697266	0.32933	0.9624423	0.2905826	0.6214212	0.1144272	0.1616211	0.9447282	0.003000239	0.5821445	0.5424599	0.2209083	0.5043353	NA	4.7602912576E-07	2480.0242736	4813.7845184	2328.3214688	310.50693936	6371.1857168	1634.3415392	3705.2034208	2597.75504	7591.7448624	2292.1155488	4901.7704256	902.6017536	1274.8672368	7452.0160416	23.665885232	4591.955816	4278.9236912	1742.5246704	3978.1968464
cg12401926	1.208088E-12	0.8850817	0.6301124	0.3323115	0.5755646	0.5619213	0.9157843	0.6429378	0.5398902	0.8736486	0.1139265	0.4937838	0.09424707	0.7502458	0.6518275	0.07436997	0.8563282	0.4907964	0.9973447	0.5727899	NA	9.529398144E-09	6981.5244496	4970.3266112	2621.273112	4540.0535648	4432.4352144	7223.7065584	5071.4933664	4258.6538976	6891.3401568	898.652232	3894.9666144	743.42088816	5917.9388704	5141.61532	586.63032336	6754.7168416	3871.4020032	7867.0549936	4518.1667312
cg12528713	3.288672E-12	0.3721564	0.4603175	0.5959428	0.4582103	0.4576154	0.6389842	0.7717562	0.800823	0.1927799	0.01548967	0.01031326	0.6781728	0.1781397	0.5282063	0.09763632	0.08982697	0.5551552	0.3150478	0.6672099	NA	2.5941044736E-08	2935.5696832	3630.98444	4700.7968064	3614.3628464	3609.6702752	5040.3073696	6087.6129056	6316.891824	1520.6478512	122.18251696	81.35099488	5349.4270464	1405.1659536	4166.4912944	770.15529216	708.55513936	4379.0642176	2485.0970464	5262.9516912
cg12682684	9.619466E-12	0.6717361	0.1525663	0.8603828	0.08476966	0.3676681	0.7915773	0.6594591	0.9823142	0.2566482	0.02428985	0.215862	0.1226954	0.1798052	0.5657922	0.00915453	0.1195196	0.866291	0.318235	0.6742443	NA	7.5878347808E-08	5298.6543568	1203.4429744	6786.6995264	668.66307808	2900.1659728	6243.9617424	5201.8133808	7748.4944096	2024.4410016	191.5983368	1702.719456	967.8213152	1418.3034176	4462.9688736	72.21093264	942.7706048	6833.303408	2510.23768	5318.4390384
cg13208922	6.759011E-10	0.6423718	0.9881604	0.4167475	0.2586513	0.6563386	0.6059221	0.4822517	0.8292588	0.4674252	0.2677072	0.9198946	0.5430254	0.1649377	0.521419	0.9412908	0.1347472	0.8453498	0.6558369	0.9389464	NA	5.3315078768E-06	5067.0287584	7794.6092352	3287.30428	2040.2414544	5177.1988768	4779.5135248	3804.0014096	6541.1934144	3687.0499776	2111.6743936	7256.1286048	4283.3843552	1301.0285776	4112.953072	7424.9018304	1062.8859136	6668.1192224	5173.2414672	7406.4092032
cg13332538	2.007284E-10	0.9419967	0.1124185	0.6407172	0.8577845	0.8512063	0.6917958	0.7193999	0.8013334	0.4571074	0.02959379	0.692215	0.6953938	0.3705349	0.8208855	0.009353721	0.6897622	0.5694683	0.5973053	0.6617582	NA	1.5833456192E-06	7430.4699696	886.757128	5053.9772736	6766.204136	6714.3152944	5456.8852704	5674.6264112	6320.9178592	3605.6631712	233.43581552	5460.19192	5485.2662944	2922.7792912	6475.144824	73.782151248	5440.8442336	4491.9659504	4711.5442064	5219.9486816
cg13582816	1.694556E-10	0.8025788	0.4288837	0.4007707	0.2500012	0.7765344	0.7294869	0.555445	0.852914	0.1032641	0.2521165	0.6521341	0.3000872	0.1933009	0.5923469	0.03367046	0.1915493	0.8261333	0.8747921	0.8499979	NA	1.3366657728E-06	6330.7415744	3383.0346256	3161.2792816	1972.0094656	6125.3033472	5754.1926672	4381.35016	6727.785632	814.5472208	1988.694952	5144.0337808	2367.0878336	1524.7574992	4672.4323472	265.59258848	1510.9408784	6516.5394704	6900.3600848	6704.7834352
cg13646020	2.758801E-09	0.9131575	0.2392318	0.3129725	0.4579225	0.8177381	0.9029873	0.4175194	0.5501509	0.6553411	0.1381053	0.6289601	0.4333508	0.5854091	0.9529519	0.1771274	0.1069428	0.7092452	0.5792553	0.5614132	NA	2.1761422288E-05	7202.98636	1887.0604384	2468.72708	3612.09268	6450.3181328	7122.7638224	3293.3930272	4339.5902992	5169.3305968	1089.3746064	4961.2372688	3418.2711104	4617.7069808	7516.8845872	1397.1809312	843.5648064	5594.5261376	4569.1658064	4428.4273216
cg13914083	2.379994E-10	0.6301285	0.3079353	0.5952795	0.07242386	0.8244913	0.9923957	0.8346606	0.6537498	0.6054943	0.07817901	0.4802602	0.2721299	0.1537416	0.7488024	0.01028814	0.05071554	0.7448808	0.6205485	0.9709652	NA	1.8773392672E-06	4970.453608	2428.9936464	4695.564696	571.27940768	6503.5873744	7828.0172816	6583.8028128	5156.7784224	4776.1390384	616.67603088	3788.2924576	2146.5606512	1212.7137408	5906.5533312	81.15284832	400.04417952	5875.6197504	4894.886568	7658.9734976
cg14143172	4.062974E-11	0.9756729	0.3275763	0.2527965	0.9568062	0.8326085	0.7540477	0.9999283	0.8242882	0.723974	0.1218697	0.6595319	0.8598119	0.6849336	0.5529461	0.4333868	0.6046171	0.1706847	0.7159211	0.3135036	NA	3.2048738912E-07	7696.1078352	2583.9218544	1994.058792	7547.2873056	6567.615848	5947.9282576	7887.4344304	6501.9853216	5710.706912	961.3081936	5202.3876272	6782.1962672	5402.7562368	4361.6388368	3418.5550784	4769.2196848	1346.3609136	5647.1856368	2472.9163968
cg14146100	1.069352E-12	0.7741411	0.06983858	0.5863159	0.9777027	0.6572425	0.8012371	0.9707856	0.8471464	0.9469843	0.01666708	0.4203706	0.2109966	0.1265746	0.8953212	0.02792366	0.3810537	0.8713081	0.2941878	0.6639315	NA	8.435048576E-09	6106.4249968	550.88671904	4624.8598192	7712.1188976	5184.32884	6320.1582448	7657.5568128	6682.2908032	7469.8121584	131.46992704	3315.8832928	1664.3411808	998.4204448	7062.2936256	220.26183008	3005.7515856	6872.8782928	2320.5533664	5237.091672
cg14235416	1.072102E-12	0.8433414	0.6559715	0.3579086	0.5142344	0.4396072	0.4205667	0.987897	0.4770994	0.4665435	0.1092636	0.4181099	0.9433209	0.5880883	0.7038201	0.4597942	0.8971045	0.1430767	0.2231901	0.9036325	NA	8.456740576E-09	6652.2769632	5174.303192	2823.1830368	4056.2809472	3467.6215936	3317.4301296	7792.531536	3763.3600672	3680.095128	861.8712768	3298.0508912	7440.9152592	4638.8405104	5551.7329488	3626.8566496	7076.360296	1128.5890096	1760.5235088	7127.85316
cg14239811	1.374034E-09	0.5642752	0.515331	0.07857736	0.8207359	0.913994	0.9524937	0.6466823	0.5383659	0.9291037	0.2284265	0.613353	0.7179994	0.3329944	0.7447463	0.1212524	0.1732169	0.9356761	0.488138	0.7525416	NA	1.0838380192E-05	4451.0027776	4064.930928	619.81821568	6473.9647792	7209.584672	7513.2703056	5101.0299824	4246.6302192	7328.7699856	1801.828232	4838.128464	5663.5792672	2626.6598272	5874.5588144	956.4389312	1366.3349072	7380.6130768	3850.432544	5936.0481408
cg14602530	6.10565E-12	0.3774121	0.01166471	0.8897107	0.5586302	0.8917605	0.6019675	0.2432386	0.1643604	0.9737481	0.5529647	0.07885682	0.02012801	0.9715672	0.1930955	0.5347508	0.09761466	0.5748202	0.3953901	0.7080741	NA	4.81613672E-08	2977.0266448	92.01123248	7018.0380016	4406.4750176	7034.206824	4748.31964	1918.6660768	1296.4748352	7680.9250128	4361.7855536	622.02259616	158.76974288	7663.7220736	1523.137304	4218.1143104	769.98443808	4534.1817376	3118.8371088	5585.2885008
cg14736058	1.447449E-11	0.3668341	0.3536709	0.8350266	0.4336444	0.851635	0.5167641	0.5475363	0.8030832	0.833994	0.5143437	0.133095	0.5565999	0.8293748	0.841036	0.2441967	0.5948619	0.9251708	0.7257771	0.8576599	NA	1.1417477712E-07	2893.5873808	2789.7560592	6586.6898208	3420.5870272	6717.69688	4076.2352208	4318.9663344	6334.7202816	6578.544672	4057.1431056	1049.85336	4390.4600112	6542.1084224	6634.091968	1926.2235696	4692.2706672	7297.7472704	5724.9297648	6765.2212912
cg14810013	3.02255E-10	0.4032871	0.5943819	0.5395648	0.5379207	0.9640028	0.9579287	0.934019	0.8439393	0.9494531	0.3413196	0.1509028	0.190117	0.1779784	0.8909579	0.05733694	0.5972125	0.7457942	0.4390807	0.8050624	NA	2.38418744E-06	3181.1286448	4688.4844272	4256.0871424	4243.1184816	7604.0540864	7556.1415856	7367.541872	6656.9931984	7489.2860528	2692.3290048	1190.3212864	1499.642896	1403.8936192	7027.8759152	452.27378272	4710.8122	5882.8246496	3463.4685616	6350.3322112
cg15186910	1.256719E-09	0.2540099	0.7886352	0.7326081	0.1870286	0.9555208	0.578722	0.9788875	0.3067301	0.6733522	0.1822032	0.5167245	0.8122097	0.4456078	0.6358179	0.699514	0.3674027	0.1204036	0.7155574	0.02571826	NA	9.912999472E-06	2003.6300912	6220.7544576	5778.8126928	1475.2815968	7537.1480704	4564.959136	7721.4646	2419.4870288	5311.4021536	1437.2188416	4075.922856	6406.7101136	3514.9543264	5015.3315952	5517.766432	2898.0724976	949.7435968	5644.3167712	202.86563488
cg15285286	9.953631E-11	0.1104191	0.2206938	0.5322907	0.7991502	0.2581042	0.9413227	0.3516647	0.1111362	0.7509638	0.2493013	0.2892991	0.4287659	0.03731857	0.3532932	0.01911066	0.0731365	0.872596	0.8775462	0.6591033	NA	7.8514241328E-07	870.9858608	1740.8326944	4198.7090416	6303.6967776	2035.9259296	7425.1534576	2773.9311536	876.6423456	5923.6024544	1966.4886544	2281.9913008	3382.1054192	294.36888016	2786.7767616	150.74488608	576.900712	6883.037248	6922.0844256	5199.0068304
cg15448975	5.904307E-11	0.3018911	0.02212862	0.3083194	0.6908866	0.5975651	0.6372372	0.9778467	0.8027577	0.9516737	0.09792487	0.8478302	0.4092931	0.6376433	0.8734922	0.00993605	0.8775346	0.6615348	0.4204258	0.5235734	NA	4.6573173616E-07	2381.3169968	174.55055456	2432.0234272	5449.7135008	4713.5935088	5026.5270336	7713.2547696	6332.1527376	7506.8021456	772.43137456	6687.6846176	3228.5039728	5029.7303504	6890.1064736	78.3755624	6921.9929248	5218.1865024	3316.3187104	4129.9469792
cg15918701	7.380301E-11	0.2229144	0.1465729	0.4702937	0.3246163	0.3256721	0.2703916	0.6864369	0.07896423	0.3548737	0.01079061	0.9644008	0.590105	0.8403961	0.7997654	0.08936909	0.1974456	0.0527465	0.8775886	0.2439269	NA	5.8215814288E-07	1758.3487872	1156.1670352	3709.6767056	2560.5733744	2568.9015248	2132.8489408	5414.6142672	622.86984624	2799.2437456	85.11633168	7607.1935104	4654.74824	6629.0444368	6308.5494752	704.94338192	1557.4508928	416.064392	6922.4188768	1924.0953872
cg16056087	3.519117E-12	0.8251779	0.7340748	0.9646084	0.8169409	0.9019661	0.6581865	0.5963888	0.3976171	0.5699667	0.4740772	0.6749384	0.2602425	0.1726954	0.08052636	0.3029175	0.6237234	0.1003212	0.2042514	0.614927	NA	2.7758794896E-08	6509.0032752	5790.3820224	7608.8310592	6444.0298192	7114.7085968	5191.775112	4704.3148544	3136.4036848	4495.8973296	3739.5209536	5323.9140992	2052.79284	1362.2213152	635.19192768	2389.41324	4919.9301792	791.3336256	1611.1350432	4850.544176
cg16142306	1.740776E-10	0.8392913	0.4843943	0.9418389	0.2463879	0.7348458	0.3872732	0.9200559	0.7373392	0.6151555	0.02093312	0.6684891	0.08167586	0.1413	0.7592869	0.04054235	0.08310181	0.5436302	0.08738125	0.8882409	NA	1.3731241088E-06	6620.3297744	3820.9022384	7429.2252432	1943.5077552	5796.4636704	3054.8110016	7257.4009392	5816.1316096	4852.346584	165.12045056	5273.0420208	644.25918368	1114.5744	5989.2550672	319.7980568	655.50707728	4288.1550176	689.2633	7006.4442192
cg16146177	2.640416E-14	0.7183996	0.04108275	0.498382	0.7439373	0.9988688	0.8615618	0.09713194	0.7374583	0.5722423	0.1271061	0.9947614	0.3894551	0.3810149	0.07157763	0.002481766	0.8738935	0.2925973	0.3423948	0.962604	NA	2.0827601408E-10	5666.7360448	324.060732	3931.237216	5868.1774224	7879.0770944	6795.9994784	766.17674272	5817.0710704	4513.8472624	1002.6129168	7846.6779232	3072.0218288	3005.4455312	564.60434544	19.576170208	6893.271928	2308.0075024	2700.8101824	7593.020352
cg16426339	1.244259E-14	0.3827501	0.05974304	0.5072888	0.2249859	0.6353839	0.8219466	0.5023083	0.9235176	0.9354212	0.06293066	0.3154156	0.2264233	0.5056601	0.8553055	0.0008658923	0.4084031	0.8308294	0.9597692	0.9136816	NA	9.814714992E-11	3019.1327888	471.25309952	4001.4940544	1774.6887792	5011.9082032	6483.5147808	3962.2078704	7284.7068288	7378.6024256	496.39704608	2487.9982528	1786.0269904	3988.6468688	6746.649784	6.8301584624	3221.4836528	6553.5823072	7570.6594496	7207.1204608
cg16512615	6.921182E-10	0.9896098	0.08367433	0.8398049	0.3831597	0.8288667	0.9021496	0.9638014	0.8368523	0.622064	0.1421731	0.5418475	0.2045652	0.6568043	0.9651731	0.028818	0.282146	0.8741097	0.8813742	0.8504866	NA	5.4594283616E-06	7806.0421024	660.02311504	6624.3810512	3022.3637136	6538.1005296	7116.1560448	7602.4654432	6601.0909424	4906.840832	1121.4614128	4274.09308	1613.6102976	5180.8723184	7613.2854128	227.316384	2225.567648	6894.9773136	6952.2796896	6708.6383008
cg16700392	2.760522E-11	0.7549662	0.6471769	0.9682823	0.1775973	0.963219	0.6417454	0.5260617	0.8550418	0.6779033	0.03081608	0.7515178	0.05555734	0.2776958	0.9197482	0.004752823	0.9369124	0.4376305	0.8377723	0.600392	NA	2.1774997536E-07	5955.1733856	5104.9313872	7637.8107824	1400.8875024	7597.871472	5062.0877152	4149.5746896	6744.5697184	5347.3012304	243.07723904	5927.9724064	438.23629792	2190.4644704	7254.9738016	37.490267824	7390.3650112	3452.029384	6608.3479024	4735.892096
cg16718445	1.808937E-12	0.5413313	0.303766	0.2349362	0.2770806	0.6794547	0.5863663	0.08854145	0.9270916	0.1388224	0.02089401	0.0761785	0.1510638	0.03471183	0.2556896	0.08460753	0.0139703	0.005700171	0.1603053	0.4591534	NA	1.4268895056E-08	4270.0212944	2396.106208	1853.1767456	2185.6117728	5359.5386736	4625.2573744	698.4149576	7312.8985408	1095.0310912	164.81195088	600.896008	1191.5912544	273.80691504	2016.8795648	667.38419664	110.1977264	44.962948848	1264.4882064	3621.8020192
cg16876315	5.789085E-10	0.3382902	0.06130449	0.7534881	0.536221	0.7415753	0.8469142	0.3153338	0.8720555	0.8596469	0.6472949	0.1154447	0.2910427	0.5670091	0.3061468	0.08669282	0.0218023	0.5307982	0.6546028	0.9476655	NA	4.566430248E-06	2668.4330976	483.56981712	5943.5141328	4229.711248	5849.5459664	6680.4592096	2487.3530144	6878.773784	6780.8947472	5105.8621712	910.6277936	2295.7448176	4472.5677808	2414.8859584	683.83296416	171.9765424	4186.9362016	5163.5068864	7475.185464
cg16887264	3.593045E-09	0.9315531	0.1330691	0.9877858	0.9000674	0.7764036	0.6541592	0.7242202	0.8524216	0.8550375	0.9298388	0.8457813	0.3893844	0.5350863	0.9776676	0.2550015	0.3837549	0.9308955	0.3664506	0.8351653	NA	2.834193896E-05	7348.0908528	1049.6490608	7791.6543904	7099.7316512	6124.2715968	5160.0077696	5712.6489376	6723.9015808	6744.5358	7334.5684544	6671.5228944	3071.4641472	4220.7607344	7711.8420288	2011.451832	3027.0586512	7342.903704	2890.5623328	6587.7838864
cg16919569	3.220286E-10	0.7383275	0.1616889	0.7128052	0.2549695	0.777169	0.6385789	0.4419196	0.7961617	0.347641	0.3200216	0.953905	0.2334531	0.1238188	0.7893901	0.06211189	0.1272849	0.9800264	0.7265242	0.7280218	NA	2.5401615968E-06	5823.92732	1275.4020432	5622.6074176	2011.199416	6130.309072	5037.1103632	3485.8618048	6280.1234896	2742.192208	2524.3303808	7524.40264	1841.4780528	976.6826944	6226.7091088	489.93858832	1004.0232912	7730.4482432	5730.8228896	5742.6359584
cg17081048	5.837699E-11	0.2178851	0.3769665	0.4616553	0.4270098	0.191101	0.1057844	0.3472186	0.6646695	0.6829677	0.4043749	0.4142701	0.01311059	0.958803	0.9653167	0.03300119	0.7430898	0.5677972	0.5008709	0.3331182	NA	4.6047769712E-07	1718.6776688	2973.511752	3641.5370064	3368.2533024	1507.404688	834.4273472	2738.8603168	5242.913016	5387.2492176	3189.7092112	3267.7625488	103.41633392	7563.038064	7614.4181296	260.31338672	5861.4923424	4478.7843136	3950.8696592	2627.6363616
cg17214381	7.667723E-11	0.296894	0.2798484	0.2024335	0.673997	0.9424948	0.2040966	0.3768702	0.3248034	0.3922155	0.1316834	0.5751825	0.3169157	0.09377224	0.5450526	0.0556471	0.634873	0.6015926	0.8463198	0.8775951	NA	6.0482999024E-07	2341.899872	2207.4441792	1596.795448	5316.488336	7434.3989824	1609.9139808	2972.7521376	2562.0492192	3093.795864	1038.7186592	4537.03956	2499.8310416	739.67542912	4299.3749088	438.9443248	5007.878224	4745.3624288	6675.7705824	6922.4701488
cg17265829	7.738959E-11	0.5517105	0.03138745	0.8407225	0.4676137	0.5027692	0.7522636	0.8831697	0.7700292	0.9211279	0.1810709	0.2418474	0.3223636	0.1174003	0.6861871	0.01545855	0.5174754	0.09215614	0.8713856	0.4466502	NA	6.1044908592E-07	4351.892424	247.5842056	6631.61908	3688.5368656	3965.8434496	5933.8552768	6966.4425936	6073.9903296	7265.8568752	1428.2872592	1907.6922912	2542.8040768	926.0535664	5412.6438448	121.9370424	4081.8459552	726.92763232	6873.4896128	3523.1767776
cg17573292	3.127873E-09	0.9271184	0.2296241	0.5565381	0.7869884	0.8868296	0.4072112	0.5726656	0.8654387	0.304447	0.1286639	0.7466696	0.1617204	0.2685439	0.5521879	0.3742191	0.1670548	0.7243921	0.9436657	0.6824818	NA	2.4672662224E-05	7313.1099392	1811.2749008	4389.9725328	6207.7644992	6995.3118848	3212.0819456	4517.1862528	6826.5804656	2401.477936	1014.9008432	5889.7298048	1275.6505152	2118.2742832	4355.6581552	2951.8402608	1317.7282624	5714.0048848	7443.6350416	5383.4164384
cg17790852	1.202517E-11	0.6217514	0.2374861	0.6750008	0.09238702	0.9740147	0.4220266	0.8490619	0.559339	0.06777145	0.1545508	0.6076243	0.09271513	0.9698319	0.9688618	0.07461723	0.8589823	0.5904728	0.9732315	0.7361466	NA	9.485454096E-08	4904.3750432	1873.2903568	5324.4063104	728.74881376	7683.0279536	3328.9458208	6697.4002672	4412.066032	534.5811976	1219.0967104	4792.9404784	731.33694544	7650.0340272	7642.3818784	588.58071024	6775.6523824	4657.6494464	7676.850072	5806.7243808
cg17891759	3.192811E-11	0.3062978	0.8023294	0.9764669	0.1790647	0.3172182	0.7516059	0.4149196	0.9380323	0.8706537	0.6557793	0.9682947	0.3470729	0.07320144	0.2003151	0.7689705	0.6811486	0.3546909	0.7091418	0.6251722	NA	2.5184893168E-07	2416.0770464	6328.7743072	7702.3709072	1412.4623536	2502.2171616	5928.6673392	3272.8858048	7399.1987824	6867.7163856	5172.7871184	7637.9085936	2737.7110352	577.41295872	1580.0855088	6065.639304	5372.9001568	2797.8018192	5593.7105184	4931.3583136
cg17896776	5.074872E-10	0.7127372	0.1511599	0.7461065	0.07041795	0.9464897	0.9509975	0.4449237	0.8639349	0.2962064	0.2601151	0.9400092	0.4455854	0.8419283	0.9962042	0.04635071	0.3270676	0.3533509	0.8187567	0.758247	NA	4.0030590336E-06	5622.0710336	1192.3492912	5885.288072	555.4567896	7465.9107536	7501.46828	3509.5581456	6814.7184912	2336.4760832	2051.7879088	7414.7925696	3514.7776352	6641.1304304	7858.0587296	365.61440048	2579.9092288	2787.2318992	6458.3528496	5981.052336
cg18177533	1.478282E-13	0.5410555	0.4498861	0.04310442	0.8770726	0.2891974	0.5539299	0.5639183	0.1509042	0.5327544	0.9086838	0.2579211	0.2167403	0.9673782	0.8724717	0.02185667	0.3049396	0.9686924	0.7952845	0.8389791	NA	1.1660688416E-09	4267.845784	3548.7015568	340.00766496	6918.3486688	2281.1890912	4369.3990512	4448.1875504	1190.3323296	4202.3667072	7167.6978144	2034.4816368	1709.6474864	7630.6792416	6882.0567696	172.40541296	2405.3635648	7641.0456512	6273.204136	6617.8671408
cg18330675	1.705301E-10	0.5516154	0.4808254	0.7851169	0.5565343	0.7194721	0.9588563	0.420807	0.8957924	0.8520235	0.05478517	0.149671	0.3268701	0.0690807	0.7973214	0.1576495	0.02462862	0.6091281	0.1873523	0.9771609	NA	1.3451414288E-06	4351.1422752	3792.7507552	6193.0021072	4389.9425584	5675.1959248	7563.4584944	3319.325616	7066.0104512	6720.761368	432.14542096	1180.604848	2578.3513488	544.9085616	6289.2712032	1243.539256	194.27055456	4804.8024528	1477.8349424	7707.8451792
cg18342279	8.824469E-13	0.3652153	0.05427966	0.5440754	0.9002611	0.8492835	0.5240936	0.3718812	0.5903503	0.6022096	0.02077362	0.7549135	0.758193	0.3810134	0.9401674	0.0050055	0.1549408	0.08908189	0.9998951	0.7462414	NA	6.9607411472E-09	2880.8182864	428.15795808	4291.6667552	7101.2595568	6699.148248	4134.0503168	2933.3989056	4656.6831664	4750.2293248	163.86231456	5954.757688	5980.626384	3005.4336992	7416.0404512	39.483384	1222.1730304	702.67794832	7887.1725488	5886.3521632
cg18347642	8.524797E-12	0.7622778	0.1859206	0.5892011	0.06126542	0.9110162	0.7387194	0.7093331	0.7088463	0.217688	0.06631552	0.381362	0.1353153	0.09044586	0.7580099	0.003697319	0.06745495	0.4585729	0.2301781	0.9662207	NA	6.7243598736E-08	6012.8472864	1466.5416928	4647.6182768	483.26163296	7186.0957856	5827.0186272	5595.2194928	5591.3796144	1717.122944	523.09682176	3008.183456	1067.3670864	713.43694368	5979.1820912	29.164452272	532.0846456	3617.2230352	1815.6448528	7621.5488816
cg18440897	9.438758E-14	0.5566284	0.02862173	0.876845	0.9528267	0.2880213	0.7589253	0.7949974	0.9386229	0.8045684	0.009828341	0.2832173	0.03366639	0.05963105	0.8934623	0.003401714	0.1346218	0.244022	0.04096488	0.2972896	NA	7.4452923104E-10	4390.6848192	225.76820624	6916.55336	7515.8970096	2271.9120144	5986.4027664	6270.9394912	7403.8574352	6346.4355392	77.525953808	2234.0180624	265.56048432	470.3697224	7047.6306224	26.832720032	1061.8967584	1924.845536	323.13097344	2345.0203648
cg18589016	6.693493E-12	0.3552526	0.2199836	0.6892859	0.7690865	0.6848803	0.7127629	0.9299386	0.3857727	0.4295961	0.02038676	0.1467869	0.07971294	0.2357752	0.9064034	0.008359426	0.834573	0.5675208	0.7419694	0.7244351	NA	5.2798272784E-08	2802.2325088	1735.2306368	5437.0871792	6066.554312	5402.3358064	5622.2737552	7335.3556768	3042.9750576	3388.6540368	160.81076288	1157.8550672	628.77567072	1859.7947776	7149.7100192	65.939152288	6583.111824	4476.6040704	5852.6546272	5714.3440688
cg18729308	5.724801E-11	0.536202	0.2620892	0.5486868	0.1858038	0.6050003	0.5472262	0.1909911	0.05882873	0.4002343	0.06637513	0.1151318	0.06043116	0.2651823	0.6842832	0.03063145	0.3947825	0.5750505	0.7305214	0.6694943	NA	4.5157230288E-07	4229.561376	2067.3596096	4328.0414784	1465.6203744	4772.2423664	4316.5202656	1506.5377968	464.04102224	3157.0481584	523.56702544	908.1596384	476.68099008	2091.7579824	5397.6258816	241.6208776	3114.04436	4535.998344	5762.3528032	5280.9710384
cg18836122	2.305404E-09	0.282737	0.7425017	0.8572347	0.4172052	0.8798533	0.5636517	0.3046918	0.9075007	0.9175855	0.7049852	0.2106996	0.3369332	0.1465587	0.4405743	0.7596011	0.3941883	0.5548916	0.744257	0.8207413	NA	1.8185026752E-05	2230.229456	5856.8534096	6761.8673136	3290.9146176	6940.2828304	4446.0846096	2403.4089184	7158.3655216	7237.914424	5560.9232576	1661.9984448	2657.7290816	1156.0550256	3475.2500784	5991.7334768	3109.3573104	4376.9849408	5870.699216	6474.0073744
cg19129369	3.183639E-13	0.8038397	0.4495514	0.8609005	0.2013068	0.6526268	0.7076265	0.734312	0.4528004	0.192277	0.004100508	0.4607985	0.2508055	0.4202268	0.6153739	0.008339526	0.164708	0.4364198	0.5565438	0.9622566	NA	2.5112544432E-09	6340.6875536	3546.0614432	6790.783144	1587.9080384	5147.9201984	5581.757832	5792.253056	3571.6895552	1516.680976	32.344807104	3634.778568	1978.353784	3314.7489984	4854.0693232	65.782181088	1299.216704	3442.4793824	4390.0174944	7590.2800608
cg19178853	2.206738E-09	0.930597	0.2315652	0.2681354	0.6071929	0.7675569	0.9970696	0.4492642	0.7841406	0.237906	0.7752833	0.9361725	0.1427981	0.8319653	0.6188562	0.7833212	0.9834406	0.7918211	0.9478027	0.7799457	NA	1.7406749344E-05	7340.549136	1826.5862976	2115.0520352	4789.5375952	6054.4888272	7864.8850048	3543.7960096	6185.3010528	1876.602528	6115.4346704	7384.52868	1126.3914128	6562.5422864	4881.5377056	6178.8376256	7757.3794528	6245.8848368	7476.2676976	6152.2116816
cg19449935	1.003317E-09	0.5463821	0.2655377	0.9864941	0.5867096	0.415495	0.6006112	0.2479666	0.9685904	0.8916133	0.3817173	0.18874	0.08261885	0.09792646	0.8699084	0.9425633	0.3585317	0.8818732	0.9675912	0.5091581	NA	7.914164496E-06	4309.8620048	2094.5613776	7781.4654608	4627.9653248	3277.42456	4737.6211456	1955.9605408	7640.2410752	7033.0457104	3010.9860624	1488.78112	651.6974888	772.44391648	6861.8374592	7434.9393104	2828.0980496	6956.2158016	7632.3593856	4016.2390928
cg19597382	1.298425E-11	0.7933201	0.2549836	0.7225784	0.1366425	0.5346835	0.9391842	0.6593396	0.6607185	0.7451489	0.2493591	0.989159	0.2551177	0.1206355	0.8159022	0.06452787	0.1751673	0.3688011	0.7907391	0.7121691	NA	1.02419764E-07	6257.7089488	2011.3106368	5699.6984192	1077.83604	4217.583448	7408.2849696	5200.8707648	5211.747528	5877.7345232	1966.9445808	7802.486192	2012.3684176	951.572824	6435.8365536	508.99583856	1381.7196624	2909.1030768	6237.3500208	5617.5898608
cg19759671	1.847196E-09	0.9875633	0.1236786	0.8422472	0.5654541	0.9596253	0.4966585	0.8934161	0.6535667	0.6052239	0.251996	0.5813873	0.4699346	0.3589392	0.8549497	0.02875145	0.2955634	0.4353619	0.5228571	0.7488437	NA	1.4570682048E-05	7789.8993104	975.5767968	6643.6459136	4460.3019408	7569.5243664	3917.642248	7047.2661968	5155.3341296	4774.0061232	1987.744448	4585.9830224	3706.8441248	2831.3124096	6743.8432336	226.7914376	2331.4040992	3434.1346672	4124.2968048	5906.8791056
cg19764048	6.084707E-12	0.3933088	0.07501666	0.9253728	0.9097259	0.5679614	0.7893831	0.6736425	0.7777692	0.9843708	0.1231751	0.3786252	0.07713011	0.3471082	0.6191994	0.01542036	0.8996438	0.8907349	0.2922342	0.7408667	NA	4.7996168816E-08	3102.4198144	591.73141408	7299.3406464	7175.9178992	4480.0795232	6226.6538928	5313.69204	6135.0434496	7764.7168704	971.6051888	2986.5955776	608.40230768	2737.9894816	4884.2448672	121.63579968	7096.3902944	7026.1168912	2305.1433696	5843.9565296
cg19852958	9.525463E-10	0.8189104	0.09641064	0.9250896	0.5255804	0.9397427	0.4639392	0.809284	0.3988359	0.9529316	0.8896499	0.6304987	0.09775352	0.9517463	0.4249904	0.06950344	0.3569926	0.2719666	0.9699327	0.8653501	NA	7.5136852144E-06	6459.5652352	760.48712832	7297.1067648	4145.7781952	7412.6904176	3659.5524096	6383.632192	3146.0175792	7516.7244608	7017.5584112	4973.3737456	771.07976576	7507.3748144	3352.3242752	548.24313472	2815.9576288	2145.2725408	7650.8291376	6825.8815888
cg19926630	6.390416E-12	0.9713875	0.3478992	0.6205016	0.3559381	0.9088336	0.4339278	0.910297	0.1874414	0.3323753	0.1848429	0.787191	0.9355394	0.9463266	0.6328676	0.2832486	0.8930299	0.08898609	0.7055263	0.1770097	NA	5.0407601408E-08	7662.3046	2744.2288896	4894.5166208	2807.6397328	7168.8794368	3422.8224864	7180.422736	1478.5377632	2621.7763664	1458.0407952	6209.362608	7379.5347872	7464.6242208	4992.0596288	2234.2649568	7044.2198512	701.92227792	5565.1914544	1396.2525136
cg20003494	2.510068E-10	0.6138361	0.9982043	0.6335603	0.4161346	0.3378373	0.4655783	0.9248121	0.9376785	0.190475	0.1806977	0.5774194	0.9475517	0.8420924	0.2677797	0.1656638	0.4760911	0.9772588	0.9543522	0.9798191	NA	1.9799416384E-06	4841.9391568	7873.8355184	4997.5236464	3282.4697248	2664.8606224	3672.4816304	7294.9178448	7396.408008	1502.4668	1425.3434576	4554.6842272	7474.2878096	6642.4248512	2112.2462736	1306.7560544	3755.4065968	7708.6174144	7527.9301536	7728.8130608
cg20438306	6.362812E-10	0.8655772	0.04248813	0.7165236	0.9681505	0.6859404	0.3778872	0.9794434	0.5443116	0.5617411	0.5908638	0.196474	0.5939039	0.9170224	0.6776618	0.02548394	0.5109984	0.3550907	0.8467402	0.8836387	NA	5.0189861056E-06	6827.6729536	335.14636944	5651.9381568	7636.771144	5410.6978752	2980.7742336	7725.8495392	4293.5299008	4431.0137968	4660.7336544	1549.786912	4684.7139632	7233.4726912	5345.3962784	201.01731872	4030.7553792	2800.9554416	6679.0866976	6970.1420656
cg20618622	8.102949E-11	0.1431494	0.1540002	0.3569651	0.833101	0.7099441	0.2258749	0.8064279	0.5569673	0.9739282	0.1064262	0.5808469	0.08459828	0.507016	0.720318	0.009840486	0.904745	0.8318032	0.4904089	0.5537001	NA	6.3916061712E-07	1129.1624672	1214.7535776	2815.7407088	6571.500688	5600.0390608	1781.7012112	6361.1032752	4393.3580624	7682.3456416	839.4898656	4581.7203472	667.31123264	3999.342208	5681.868384	77.621753568	7136.62856	6561.2636416	3868.3454032	4367.5863888
cg21025501	1.625113E-10	0.5765265	0.7156562	0.6994655	0.9160447	0.1912462	0.3655004	0.2766242	0.2459807	0.399706	0.04274791	0.7317749	0.5261727	0.23454	0.604774	0.03580711	0.7229542	0.8998282	0.2013394	0.5190922	NA	1.2818891344E-06	4547.641032	5645.0961056	5517.383864	7225.7605936	1508.5500256	2883.0671552	2182.0116896	1940.2957616	3152.880928	337.19551408	5772.2404112	4150.4502576	1850.05152	4770.457312	282.44648368	5702.6627296	7097.8448416	1588.1651872	4094.5992736
cg21161891	2.446037E-10	0.3214729	0.01240525	0.9552982	0.9391722	0.8179115	0.6022589	0.6940518	0.4167831	0.7314194	0.9227108	0.7583148	0.4687108	0.3996	0.5953869	0.9732697	0.1005271	0.3850935	0.2477727	0.9115865	NA	1.9294339856E-06	2535.7782352	97.852612	7535.3922016	7408.1903136	6451.685912	4750.6182032	5474.6805984	3287.5850928	5769.4362272	7278.3427904	5981.5871424	3697.1907904	3152.0448	4696.4118672	7677.1513936	792.9577648	3037.617528	1954.4310576	7190.594312
cg21823999	5.744186E-13	0.8722093	0.09005334	0.5486311	0.287871	0.629789	0.9067438	0.7558216	0.5025909	0.6148521	0.03782512	0.3696177	0.03962091	0.8562394	0.8104911	0.01871859	0.6732435	0.9900961	0.6274897	0.7452466	NA	4.5310139168E-09	6879.9869584	710.34074592	4327.6021168	2270.726448	4967.775632	7152.3950944	5961.9207808	3964.4370192	4849.9533648	298.36454656	2915.5444176	312.52973808	6754.0163872	6393.1537968	147.65223792	5310.544728	7809.8780368	4949.6387536	5878.5051808
cg21929831	9.947194E-09	0.454142	0.6245869	0.829284	0.7217792	0.5933802	0.2085036	0.9394993	0.7311432	0.6571564	0.9069185	0.8110777	0.6673704	0.9395498	0.8326602	0.5525508	0.5052249	0.4604029	0.3700809	0.9246989	NA	7.8463466272E-05	3582.272096	4926.7414672	6541.392192	5693.3943296	4680.5830176	1644.6763968	7410.7704784	5767.2575616	5183.6496832	7153.773128	6397.7808976	5264.2177152	7411.1688224	6568.0236576	4358.5207104	3985.2140112	3631.6580752	2919.1981392	7294.0249232
cg22017213	6.046595E-12	0.1386484	0.1471594	0.4118707	0.7823046	0.3560233	0.3474137	0.9601645	0.5501744	0.5978745	0.6168617	0.8765135	0.3328822	0.3607177	0.5917448	0.0560018	0.6446539	0.315037	0.6437157	0.4914904	NA	4.769554136E-08	1093.6585792	1160.7933472	3248.8360816	6170.8186848	2808.3117904	2740.3992656	7573.777576	4339.7756672	4716.034056	4865.8050896	6913.938488	2625.7747936	2845.3412176	4667.6829824	441.7421984	5085.0299632	2485.011856	5077.6294416	3876.8762752
cg22093805	1.597033E-10	0.2296357	0.8932346	0.4070405	0.4198609	0.510705	0.2891713	0.9865615	0.2840103	0.6197639	0.1570713	0.2725619	0.4766589	0.9285158	0.5960133	0.8712942	0.2859394	0.1041929	0.324194	0.3158251	NA	1.2597396304E-06	1811.3664016	7045.8345248	3210.735464	3311.8627792	4028.44104	2280.9832144	7781.997112	2240.2732464	4888.6976432	1238.9784144	2149.9682672	3759.8854032	7324.1326304	4701.3529104	6872.7686496	2255.4899872	821.8735952	2557.242272	2491.2283888
cg22274395	1.934257E-11	0.7762268	0.06649323	0.5781405	0.1294351	0.4773059	0.7494262	0.4594731	0.4022507	0.9683138	0.030645	0.3379113	0.05798865	0.4886984	0.6568564	0.02134183	0.4269566	0.9572074	0.4476345	0.905011	NA	1.5257419216E-07	6122.8769984	524.49859824	4560.372264	1020.9840688	3764.9889392	5911.4738656	3624.3238128	3172.9535216	7638.0592544	241.72776	2665.4443344	457.4144712	3854.8529792	5181.2832832	168.34435504	3367.8336608	7550.4519712	3530.940936	7138.726768
cg22299454	2.638366E-10	0.986122	0.2072222	0.9730213	0.8569382	0.6604629	0.8833817	0.6862737	0.8331907	0.6943926	0.1013281	0.8289183	0.9913592	0.6306035	0.9549611	0.08740513	0.3558054	0.9715187	0.6710218	0.9760728	NA	2.0811431008E-06	7778.530336	1634.5687136	7675.1920144	6759.5285216	5209.7313552	6968.1148496	5413.3269456	6572.2082416	5477.3688288	799.2760528	6538.5075504	7819.8413696	4974.200408	7532.7331568	689.45166544	2806.5929952	7663.3395056	5293.0199584	7699.2622464
cg22650648	1.706591E-10	0.621994	0.5718039	0.4859591	0.3445145	0.7659656	0.4584117	0.3088296	0.7082854	0.1396497	0.4704835	0.1897106	0.1112139	0.3897488	0.4085678	0.7801743	0.4131183	0.7699296	0.1421463	0.2422343	NA	1.3461589808E-06	4906.288672	4510.3891632	3833.2453808	2717.530376	6041.9366528	3615.9514896	2436.0478848	5586.9552352	1101.5568336	3711.173848	1496.4372128	877.2552432	3074.3385344	3222.7828064	6154.0148784	3258.6771504	6073.2046848	1121.2500144	1910.7441584
cg22717014	8.296311E-15	0.956121	0.1393547	0.291501	0.2486453	0.5890893	0.9377875	0.990866	0.6452802	0.1459894	0.03520199	0.848373	0.3352768	0.2238191	0.8477723	0.0007747068	0.257059	0.7553289	0.784246	0.8659417	NA	6.5441301168E-11	7541.882448	1099.2298736	2299.359888	1961.3141264	4646.7363984	7397.2678	7815.951008	5089.9702176	1151.5643872	277.67329712	6691.966224	2644.6633984	1765.4850608	6687.2279024	6.1108872384	2027.681392	5958.0343632	6186.132448	6830.5481296
cg22829671	3.831888E-10	0.8764771	0.2048443	0.7209305	0.602624	0.8393365	0.9919114	0.5923426	0.5132402	0.8246804	0.009931408	0.8091352	0.1319034	0.8579985	0.6011766	0.03274314	0.5074304	0.9709815	0.1725981	0.8629899	NA	3.0225932544E-06	6913.6513648	1615.8118384	5686.699784	4753.498112	6620.686312	7824.1971232	4672.3984288	4048.4386976	6505.0789952	78.338946304	6382.4584576	1040.4540192	6767.892168	4742.0810208	258.27788832	4002.6109952	7659.102072	1361.4538128	6807.2643312
cg22888418	1.46631E-12	0.7902975	0.3501416	0.1201923	0.4591991	0.5182064	0.7225397	0.2226024	0.3182363	0.2267108	0.09810166	0.01575033	0.3195625	0.1170996	0.04258198	0.008159539	0.1736191	0.1118135	0.2531179	0.357532	NA	1.156625328E-08	6233.86668	2761.9169408	948.0768624	3622.1625008	4087.6120832	5699.3931536	1755.8877312	2510.2479344	1788.2947904	773.82589408	124.23860304	2520.709	923.6816448	335.88665824	64.362443632	1369.5074608	881.984888	1996.5939952	2820.212416
cg22965511	2.394656E-10	0.1876719	0.295136	0.97076	0.3833108	0.6405829	0.5677625	0.5606121	0.5886829	0.7362899	0.459683	0.3022548	0.2872252	0.1812565	0.7304224	0.1201609	0.2376264	0.7057344	0.06138014	0.7247705	NA	1.8889046528E-06	1480.3559472	2328.032768	7657.35488	3023.5555904	5052.9179152	4478.5106	4422.1082448	4643.5307152	5807.8547312	3625.979504	2384.1858624	2265.6323776	1429.751272	5761.5718912	947.8291792	1874.3970432	5566.8329472	484.16654432	5716.989704
cg22974236	9.910133E-12	0.1264693	0.02612045	0.008794839	0.9449304	0.4604217	0.3605081	0.2105571	0.0545801	0.3836015	0.4537649	0.5713831	0.3309711	0.6893927	0.8673423	0.7747122	0.4052947	0.03966902	0.844007	0.09593166	NA	7.8171129104E-08	997.5898384	206.0381096	69.373690032	7453.6109952	3631.8063696	2843.6878928	1660.8744048	430.5278288	3025.848632	3579.2975312	4507.0698928	2610.7000368	5437.9296176	6841.5960624	6110.9298336	3196.9645936	312.90922976	6657.527216	756.70893408
cg23001131	1.387232E-10	0.205037	0.1425447	0.3441627	0.6016314	0.8812269	0.685065	0.6944664	0.8856524	0.4997887	0.1406234	0.47794	0.4910991	0.04276899	0.7619381	0.003371586	0.3848767	0.8615929	0.3721461	0.5849602	NA	1.0942486016E-06	1617.331856	1124.3925936	2714.7553776	4745.6684832	6951.1177872	5403.79272	5477.9509632	6986.0261312	3942.3332656	1109.2373792	3769.99072	3873.7897008	337.36179312	6010.1677328	26.595070368	3035.9074096	6796.2447952	2935.4884368	4614.1660576
cg23172579	1.951551E-10	0.1043247	0.6572179	0.429828	0.01307916	0.147362	0.4883367	0.6253133	0.8771592	0.8854921	0.8055144	0.9364324	0.9869415	0.8980878	0.8584743	0.5483755	0.2305428	0.9339063	0.4303162	0.04837507	NA	1.5393834288E-06	822.9132336	5184.1347952	3390.483264	103.16841408	1162.391456	3851.9998896	4932.4713104	6919.0317696	6984.7616848	6353.8975872	7386.5787712	7784.994552	7084.1165664	6771.6452784	4325.585944	1818.5216064	7366.6528944	3394.3341856	381.58255216
cg23365637	1.690419E-10	0.3661664	0.1116514	0.7784476	0.6319724	0.6757143	0.412533	0.9295162	0.7162195	0.3307933	0.06622313	0.7733993	0.07229139	0.4449749	0.4517256	0.005894235	0.4787385	0.4005735	0.7149447	0.4010961	NA	1.3334025072E-06	2888.3205632	880.7062432	6140.3946688	4984.9982912	5330.0343984	3254.060304	7332.0237856	5649.539416	2609.2975504	522.36804944	6100.5736784	570.23448432	3509.9620112	3563.2115328	46.49372568	3776.289288	3159.723768	5639.4837936	3163.8460368
cg23649435	7.841502E-11	0.7521018	0.5319205	0.6721206	0.4494679	0.396046	0.631479	0.5383126	0.490337	0.9085649	0.05860597	0.4355675	0.5145054	0.06524461	0.9834184	0.4103245	0.09350836	0.2665135	0.7125198	0.5254743	NA	6.1853767776E-07	5932.5789984	4195.788904	5301.6872928	3545.4027952	3124.010848	4981.106352	4246.2097888	3867.778256	7166.7599312	462.28389136	3435.75644	4058.4185952	514.64948368	7757.2043392	3236.639656	737.59394368	2102.258488	5620.3561824	4144.9412784
cg23663774	5.255838E-11	0.3217058	0.7597295	0.6486314	0.1157061	0.2753086	0.3629851	0.8316201	0.5780135	0.1700211	0.06303963	0.5831562	0.7315227	0.3201824	0.184541	0.005631596	0.398504	0.2809887	0.5772206	0.9681194	NA	4.1458050144E-07	2537.6153504	5992.746296	5116.4044832	912.6897168	2171.6342368	2863.2264688	6559.8193488	4559.370488	1341.1264368	497.25660144	4599.9361056	5770.2510576	2525.5987712	1455.659408	44.422029248	3143.399552	2216.4388656	4553.1160928	7636.5258272
cg23697278	1.527661E-10	0.9481685	0.06636989	0.4286632	0.2956545	0.7382054	0.6558921	0.8057472	0.3028691	0.8919299	0.1631387	0.7423321	0.2405209	0.993505	0.8591369	0.01232039	0.1522051	0.9488239	0.9096859	0.6508597	NA	1.2050189968E-06	7479.153128	523.52569232	3381.2953216	2332.122696	5822.9641952	5173.6768848	6355.7339136	2389.0314608	7035.5430512	1286.8380656	5855.5156048	1897.2288592	7836.76744	6776.8718672	97.18323632	1200.5938288	7484.3229232	7175.6023792	5133.9813136
cg23746574	6.988893E-09	0.6250312	0.1983807	0.7246622	0.8721722	0.999391	0.7374771	0.775038	0.7058616	0.9808768	0.4616617	0.8310217	0.8067885	0.7375456	0.4434386	0.1275638	0.4393894	0.7675034	0.6998199	0.9370662	NA	5.5128387984E-05	4930.2461056	1564.8269616	5716.1354336	6879.6943136	7883.196208	5817.2193648	6113.499744	5567.8363008	7737.1561984	3641.5874896	6555.0991696	6363.947688	5817.7596928	3497.8436768	1006.2232544	3465.9035872	6054.0668192	5520.1793712	7391.5781856
cg23901852	6.77814E-13	0.7645092	0.1448611	0.9732341	0.1527538	0.5019996	0.5101916	0.2277637	0.9256862	0.8699564	0.2775266	0.4807887	0.2346655	0.402944	0.8496649	0.1033777	0.07440855	0.5153617	0.9192653	0.8496115	NA	5.346596832E-09	6030.4485696	1142.6643568	7676.8705808	1204.9219744	3959.7728448	4024.3913408	1796.6000656	7301.8127456	6862.2160832	2189.1298208	3792.4612656	1851.041464	3178.422272	6702.1567312	815.4432976	586.9346424	4065.1730896	7251.1646864	6701.735512
cg23945273	5.236725E-11	0.06379221	0.2336861	0.2441478	0.2618886	0.4540793	0.7569626	0.7417812	0.2159999	0.9198493	0.5441312	0.005425491	0.1622032	0.1728524	0.4515141	0.2530564	0.1981951	0.3063137	0.4591553	0.142498	NA	4.13072868E-07	503.19295248	1843.3159568	1925.8378464	2065.7772768	3581.7775184	5970.9209888	5851.1701056	1703.8072112	7255.7712784	4292.1069056	42.796273008	1279.4588416	1363.4597312	3561.5432208	1996.1088832	1563.3629488	2416.2024656	3621.8170064	1124.024224
cg24071582	2.044274E-12	0.6191796	0.09754786	0.4063102	0.1022911	0.8609482	0.8023416	0.1816791	0.8378904	0.2185924	0.07252129	0.0572479	0.1658803	0.03145879	0.5956788	0.01323464	0.04912839	0.9465664	0.9405505	0.9306665	NA	1.6125233312E-08	4884.0886848	769.45751968	3204.9748576	806.8721968	6791.1594016	6328.8705408	1433.0847408	6609.2794752	1724.2568512	572.04793552	451.5714352	1308.4638064	248.14693552	4698.7143744	104.39484032	387.52474032	7466.5157632	7419.062344	7341.097352
cg24534566	1.26842E-10	0.9287326	0.144117	0.2029812	0.1174436	0.5860468	0.8043001	0.6271051	0.9005804	0.2693332	0.9414913	0.3626189	0.7483574	0.1700475	0.7618555	0.07896595	0.1380695	0.6905775	0.9068142	0.9798357	NA	1.000529696E-06	7325.8427488	1136.794896	1601.1157056	926.3951168	4622.7371584	6344.3191888	4946.6050288	7103.7781952	2124.5002816	7426.4833744	2860.3378832	5903.0431712	1341.33468	6009.516184	622.8834136	1089.092216	5447.27532	7152.9504096	7728.9440016
cg24721899	6.652627E-12	0.2761362	0.2013464	0.6232624	0.4808291	0.6519632	0.2092509	0.510765	0.9164129	0.2807279	0.02652758	0.7157043	0.3706059	0.9616246	0.2741886	0.04175429	0.8035057	0.6570825	0.5464472	0.9457757	NA	5.2475921776E-08	2178.1623456	1588.2204032	4916.2938112	3792.7799408	5142.6857216	1650.5710992	4028.91432	7228.6649552	2214.3816752	209.24955104	5645.4755184	2923.3393392	7585.2948448	2162.7996768	329.35783952	6338.0529616	5183.06676	4310.3755136	7460.2787216
cg24783211	8.150643E-10	0.8709693	0.5278936	0.4395029	0.2634481	0.6152547	0.4754297	0.5275402	0.6037138	0.5379597	0.23509	0.6581267	0.2228495	0.2312608	0.6409767	0.09383671	0.1000189	0.789461	0.9254082	0.9130488	NA	6.4292271984E-06	6870.2058384	4164.0247168	3466.7988752	2078.0786128	4853.1290736	3750.1894736	4161.2370976	4762.0944544	4243.4261136	1854.38992	5191.3034096	1757.836856	1824.1851904	5056.0242096	740.18396848	788.9490832	6227.268368	7299.6198816	7202.1289344
cg24840182	1.791552E-10	0.2616302	0.4077062	0.7242032	0.6481089	0.6254152	0.4109909	0.6857845	0.6076153	0.197741	0.244328	0.2858011	0.08945596	0.975789	0.2022921	0.3183149	0.4033967	0.1170019	0.9798539	0.9151419	NA	1.4131762176E-06	2063.7390176	3215.9865056	5712.5148416	5112.2830032	4933.2750976	3241.8962192	5409.468136	4792.8694864	1559.781008	1927.259264	2254.3990768	705.62861248	7697.023632	1595.6800848	2510.8679312	3181.9931696	922.9109872	7729.0875632	7218.6393072
cg25451082	3.326154E-12	0.2128612	0.06882021	0.6429859	0.5332326	0.2550852	0.4829336	0.1540818	0.5850166	0.9677637	0.1724393	0.5526232	0.1931109	0.1231115	0.47961	0.5875597	0.6090646	0.6874156	0.2601776	0.6592248	NA	2.6236702752E-08	1679.0491456	542.85381648	5071.8727792	4206.1387488	2012.1120576	3809.3802368	1215.3972384	4614.6109408	7633.7200656	1360.2011984	4359.0918016	1523.2587792	971.103512	3783.16368	4634.6709136	4804.3015648	5422.3342528	2052.2809088	5199.9652224
cg25599538	2.599607E-10	0.4964363	0.07824536	0.6366198	0.2204046	0.96415	0.9209513	0.7084339	0.8609004	0.5951206	0.03345754	0.9278107	0.1403432	0.7830671	0.7797382	0.007270805	0.8494827	0.7427887	0.607996	0.9233753	NA	2.0505700016E-06	3915.8895344	617.19939968	5021.6569824	1738.5514848	7605.2152	7264.4638544	5588.1266032	6790.7823552	4694.3112928	263.91307552	7318.5708016	1107.0271616	6176.8332848	6150.5749216	57.35210984	6700.7195376	5859.1172656	4795.872448	7283.5843664
cg25763036	2.59536E-09	0.986378	0.03147732	0.8150526	0.9040296	0.5956706	0.8309368	0.554021	0.6309731	0.4418007	0.432374	0.247537	0.1096726	0.3002074	0.3321956	0.3464557	0.9420393	0.7478612	0.6823334	0.9212438	NA	2.047219968E-05	7780.549664	248.29310016	6429.1349088	7130.9854848	4698.6496928	6554.4294784	4370.117648	4977.1158128	3484.9239216	3410.566112	1952.571856	865.0974688	2368.0359712	2620.3588928	2732.8425616	7430.8059984	5899.1291456	5382.2458592	7266.7710944
cg25798792	1.889487E-13	0.5201144	0.08045011	0.4118021	0.5783781	0.4492704	0.7001546	0.7464147	0.9663716	0.9157333	0.07253993	0.8140316	0.2417256	0.4326126	0.2990653	0.1155476	0.6880829	0.5496283	0.1187817	0.5226454	NA	1.4904273456E-09	4102.6623872	634.59046768	3248.2949648	4562.2464528	3543.8449152	5522.8194848	5887.7191536	7622.7391808	7223.3042704	572.19496784	6421.0812608	1906.7315328	3412.4481888	2359.0270864	911.4394688	5427.5979152	4335.4680304	936.9500496	4122.6269152
cg26084529	3.935918E-10	0.3778044	0.1306438	0.9415861	0.5166627	0.8338604	0.3197151	0.8305965	0.6882268	0.5855824	0.1409726	0.5014035	0.1412655	0.6632122	0.3189197	0.00539746	0.6869779	0.2890884	0.665812	0.9826951	NA	3.1046521184E-06	2980.1211072	1030.5182944	7427.2311568	4075.4353776	6577.4908352	2521.9127088	6551.745192	5428.7329984	4619.0739712	1111.9918688	3955.070808	1114.302264	5231.4178336	2515.6385936	42.57516448	5418.8816752	2280.3292992	5251.925056	7751.4989488
cg26132084	2.279739E-11	0.3209269	0.7487442	0.89871	0.2947058	0.2365719	0.4406281	0.314721	0.4821116	0.02765018	0.1204238	0.802935	0.9718037	0.4193944	0.5947918	0.04212466	0.982298	0.9094747	0.3723804	0.7389344	NA	1.7982581232E-07	2531.4713872	5906.0942496	7089.02448	2324.6393504	1866.0791472	3475.6744528	2482.519248	3802.8963008	218.10461984	949.9029344	6333.55128	7665.5875856	3308.1830272	4691.7177184	332.27931808	7748.366624	7173.9364336	2937.3365952	5828.7145472
cg26195583	4.687826E-10	0.2868823	0.1237125	0.8036095	0.8034088	0.9170642	0.9032515	0.4518041	0.9808242	0.4035302	0.3205491	0.8822631	0.1298774	0.5592107	0.2786241	0.01622258	0.6760002	0.2439821	0.05138753	0.9021672	NA	3.6977571488E-06	2262.9275824	975.8442	6338.871736	6337.2886144	7233.8024096	7124.847832	3563.8307408	7736.7412896	3183.0462176	2528.4913008	6959.2913328	1024.4729312	4411.0540016	2197.7869008	127.96371104	5332.2895776	1924.5308048	405.34483664	7116.2948736
cg26336594	8.579645E-12	0.8808227	0.2195324	0.7343923	0.03130077	0.6868976	0.3150755	0.7507973	0.8742058	0.803027	0.4267083	0.2865661	0.8618928	0.4563794	0.9897258	0.5865955	0.4542601	0.7855048	0.3804211	0.07930747	NA	6.767623976E-08	6947.9294576	1731.6715712	5792.8864624	246.90047376	5418.2482688	2485.315544	5922.2891024	6895.7353504	6334.276976	3365.8750704	2260.4333968	6798.6104064	3599.9207072	7806.9571104	4627.065304	3583.2036688	6196.0618624	3000.7616368	625.57732336
cg26695837	1.081494E-09	0.2589204	0.7879483	0.7743361	0.1650463	0.3633174	0.2923159	0.5591472	0.8947829	0.551556	0.9876811	0.3393094	0.5489177	0.268044	0.7904308	0.10668	0.1192451	0.8137406	0.9859369	0.7601239	NA	8.530824672E-06	2042.3641152	6215.3361904	6107.9631568	1301.8852144	2865.8476512	2305.7878192	4410.5531136	7058.0475152	4350.673728	7790.8285168	2676.4725472	4329.8628176	2114.331072	6234.9181504	841.49184	940.6053488	6418.7858528	7777.0702672	5995.8573232
cg26708319	2.157765E-11	0.6865202	0.104471	0.8488465	0.2323173	0.939506	0.7490041	0.7911945	0.849284	0.4896816	0.1381737	0.2902904	0.2242208	0.1236553	0.3871202	0.02917073	0.3245738	0.4031366	0.293516	0.7324335	NA	1.702045032E-07	5415.2713376	824.067248	6695.701192	1832.5188624	7410.823328	5908.1443408	6240.942216	6699.152192	3862.6084608	1089.9141456	2289.8106752	1768.6536704	975.3930064	3053.6041376	230.09871824	2560.2381344	3179.9415008	2315.254208	5777.435448
cg26804185	2.548319E-10	0.242733	0.4169977	0.4838609	0.9307287	0.3795704	0.8432744	0.3271882	0.4690439	0.8597765	0.2149245	0.2847945	0.00437403	0.4919813	0.6231321	0.4421683	0.3808175	0.3138426	0.9755951	0.9958114	NA	2.0101140272E-06	1914.677904	3289.2778576	3816.6947792	7341.5879856	2994.0513152	6651.7484672	2580.8605216	3699.8182832	6781.917032	1695.324456	2246.459016	34.50234864	3880.7484944	4915.2660048	3487.8235504	3003.88844	2475.5904288	7695.4941488	7854.9603232
cg26926138	9.259526E-10	0.7136785	0.7317832	0.7582522	0.0675943	0.7220098	0.2802858	0.7407306	0.7451997	0.3199779	0.1579843	0.3509998	0.3726856	0.3237428	0.5114515	0.1970369	0.2021356	0.7338857	0.2398666	0.7827838	NA	7.3039141088E-06	5629.496008	5772.3058816	5981.0933536	533.1838384	5695.2133024	2210.8943904	5842.8829728	5878.1352336	2523.9856752	1246.1801584	2768.6864224	2939.7440128	2553.6832064	4034.329432	1554.2270672	1594.4456128	5788.8904016	1892.0677408	6174.5986144
cg27064287	9.087208E-11	0.6546355	0.5797682	0.8324584	0.292695	0.4725947	0.6314896	0.8347506	0.2706301	0.05068368	0.4312116	0.4113493	0.2508343	0.2125076	0.1248852	0.5331105	0.9409483	0.9589271	0.4782297	0.901009	NA	7.1679896704E-07	5163.764824	4573.2115616	6566.4318592	2308.77816	3727.8269936	4981.1899648	6584.5127328	2134.7302288	399.79286784	3401.3971008	3244.7232784	1978.5809584	1676.2599488	985.0944576	4205.175624	7422.2001904	7564.0169648	3772.2758736	7107.158992
cg27264049	1.092646E-10	0.1834954	0.2221977	0.5307882	0.1792528	0.654265	0.6495155	0.8890611	0.9082	0.7899641	0.06952361	0.9995623	0.6554122	0.2708766	0.5304507	0.001914384	0.6613971	0.8837926	0.1341594	0.8997993	NA	8.618791648E-07	1447.4117152	1752.6954576	4186.8573216	1413.9460864	5160.84232	5123.378264	7012.9139568	7163.8816	6231.2368208	548.40223568	7884.5474224	5169.8914336	2136.6746208	4184.1951216	15.100660992	5217.1003248	6971.3560288	1058.2493472	7097.6168784
cg27438798	5.920437E-12	0.7314098	0.3784433	0.3827105	0.4623697	0.1273028	0.8542666	0.5328225	0.1267705	0.1692436	0.1279364	0.2535937	0.3338946	0.06490716	0.8135533	0.1676793	0.2174871	0.9555037	0.5010695	0.5716372	NA	4.6700407056E-08	5769.3605024	2985.1607504	3018.820424	3647.1721936	1004.1644864	6738.4549408	4202.90388	999.965704	1334.9935168	1009.1623232	2000.3471056	2633.7606048	511.98767808	6417.3084304	1322.6543184	1715.5382448	7537.0131856	3952.436216	4509.0742336
cg27490380	1.646627E-09	0.9517409	0.3347711	0.6869549	0.3624614	0.7208371	0.700776	0.2159096	0.3508334	0.1372579	0.2087053	0.5108523	0.276684	0.6821112	0.6216684	0.2016511	0.7778167	0.4485886	0.4483067	0.8104198	NA	1.2988593776E-05	7507.3322192	2640.6744368	5418.7002512	2859.0955232	5685.9630448	5527.721088	1703.0949248	2767.3738592	1082.6903152	1646.2674064	4029.6029424	2182.483392	5380.4931456	4903.7203392	1590.6238768	6135.4181296	3538.4668768	3536.2432496	6392.5913824
cg27600205	3.462506E-11	0.9255464	0.150574	0.8409981	0.05057106	0.2761533	0.9983599	0.9473995	0.8841489	0.9435228	0.02329752	0.6806846	0.441157	0.1899026	0.858232	0.02553248	0.3085567	0.3402624	0.443771	0.9926325	NA	2.7312247328E-07	7300.7100032	1187.727712	6633.7930128	398.90452128	2178.2972304	7875.0628912	7473.087256	6974.1665232	7442.5078464	183.77083776	5369.2401248	3479.846416	1497.9517088	6769.734016	201.40020224	2433.8952496	2683.9898112	3500.465648	7829.88516
cg00131372	7.732184E-11	0.1402396	0.5183007	0.8565157	0.608734	0.2790953	0.6566162	0.4378491	0.9335447	0.4589822	0.2708851	0.5678439	0.6961415	0.4744698	0.4375958	0.02164682	0.3466228	0.436826	0.4985063	0.2822381	NA	6.0991467392E-07	1106.2099648	4088.3559216	6756.1958416	4801.693792	2201.5037264	5179.3885856	3453.7537008	7363.8005936	3620.4515936	2136.7416688	4479.1526832	5491.164152	3742.6177824	3451.7556704	170.75011616	2734.1606464	3445.683488	3932.2176944	2226.2941328
cg00234384	3.703899E-10	0.5985493	0.5774542	0.4938467	0.0981057	0.4679009	0.7147823	0.6941546	0.8009824	0.818175	0.1605511	0.8610313	0.4144927	0.02719271	0.9076377	0.03994628	0.3437375	0.8488055	0.1816698	0.8195897	NA	2.9216355312E-06	4721.3568784	4554.9587296	3895.4627696	773.8577616	3690.8022992	5638.2027824	5475.4914848	6318.1491712	6453.7644	1266.4270768	6791.8148944	3269.5184176	214.49609648	7159.4461776	315.09625664	2711.4014	6695.377784	1433.0113824	6464.9235536
cg00272200	2.971577E-11	0.9242869	0.6240277	0.7254459	0.09704484	0.04221103	0.3477199	0.6052672	0.4112234	0.6507512	0.237494	0.2722399	0.3104543	0.8550714	0.8604056	0.00175105	0.9828895	0.7307078	0.3026108	0.0518923	NA	2.3439799376E-07	7290.7750672	4922.3304976	5722.3172592	765.48969792	332.96060464	2742.8145712	4774.3476736	3243.7301792	5133.1254656	1873.352672	2147.4283312	2448.8635184	6744.8032032	6786.8793728	13.8122824	7753.032376	5763.8231264	2386.9939904	409.3264624
cg00579717	5.074403E-10	0.4207103	0.1293244	0.8903484	0.2528859	0.8990052	0.5568285	0.7624548	0.6976547	0.8812293	0.07181824	0.6357469	0.1746727	0.4226597	0.4896595	0.03503198	0.9752861	0.4813124	0.1941331	0.5207782	NA	4.0026890864E-06	3318.5628464	1020.1108672	7023.0681792	1994.7639792	7091.3530176	4392.263208	6014.2434624	5503.1002736	6951.1367184	566.50227712	5014.7715472	1377.8182576	3333.9397136	3862.434136	276.33225824	7693.0567568	3796.5922112	1531.3218928	4107.8984416
cg00604209	1.289874E-10	0.6799568	0.100284	0.4374461	0.1069492	0.502097	0.9172983	0.8642015	0.3587328	0.6863378	0.1255391	0.5569195	0.413408	0.4215529	0.6575369	0.02387729	0.7627375	0.9563038	0.8028325	0.8422355	NA	1.0174526112E-06	5363.4992384	791.040192	3450.5748368	843.6152896	3960.541136	7235.6489904	6816.821432	2829.6843264	5413.8325664	990.2524208	4392.981016	3260.962304	3325.2092752	5186.6510672	188.34406352	6016.4734	7543.3243744	6332.74276	6643.553624
cg00642749	5.071809E-10	0.9853116	0.4029617	0.9230032	0.2286537	0.7306396	0.9392687	0.9752395	0.5039876	0.7462335	0.04136239	0.9661645	0.8869733	0.1878089	0.9930324	0.03893891	0.3395379	0.8366294	0.8522187	0.8763004	NA	4.0006429392E-06	7772.1379008	3178.5618896	7280.6492416	1803.6203856	5763.2851648	7408.9515056	7692.689176	3975.4541888	5886.289848	326.26653232	7621.105576	6996.4453904	1481.4366032	7833.0395712	307.15012208	2678.2749552	6599.3327072	6722.3011056	6912.2575552
cg00984474	8.124358E-10	0.9167217	0.1638279	0.1931243	0.194038	0.9941402	0.4370845	0.8907086	0.3540942	0.3834202	0.1539091	0.07969557	0.8541834	0.4003901	0.4446613	0.1749217	0.845682	0.9667905	0.4597401	0.4643773	NA	6.4084935904E-06	7231.1007696	1292.2744752	1523.3644784	1530.571744	7841.7778976	3447.722536	7025.9094368	2793.0950496	3024.4185376	1214.0349808	628.63865616	6737.7986592	3158.2771088	3507.4883344	1379.7823696	6670.739616	7626.043464	3626.4299088	3663.0081424
[truncated: 7,058 more rows]
