# Supplementary material for: The signature of HBV-related liver disease in peripheral blood mononuclear cell DNA methylation
Source: Clin Epigenetics. 2020 Jun 8;12:81. doi: 10.1186/s13148-020-00847-z (PMC7278209; doi:10.1186/s13148-020-00847-z)
Supplement: Supplementary file 6 — Additional file 6:. Supplementary table 6. Multivariate linear regression of 4325 CpG sites [file 13148_2020_847_MOESM6_ESM.csv]

Supplementary table 6. Multivariate linear regression of 4325 CpG sites
	Intercept	Group	Gender	Age	Smoking	Alcohol	CD8 T	CD4 T	NK	B cell	Mono	Gran	adj._Group	adj._Gender	adj._Age	adj._Smoking	adj._Alcohol	adj._CD8 T	adj._CD4 T	adj._NK	adj._B cell	adj._Mono	adj._Gran
cg00003994	0.8366878	1.248409E-06	0.840075	0.9787227	0.5723973	0.2703185	0.6784643	0.6896062	0.6760555	0.6961426	0.672103	0.7049842	0.005399368925	3633.324375	4232.9756775	2475.6183225	1169.1275125	2934.3580975	2982.546815	2923.9400375	3010.816745	2906.845475	3049.056665
cg00008810	0.001216068	3.842583E-07	0.26344	0.05544606	0.7929382	0.7880665	0.08294415	0.09033904	0.08637613	0.07815237	0.09557222	0.0879173	0.0016619171475	1139.378	239.8042095	3429.457715	3408.3876125	358.73344875	390.716348	373.57676225	338.00900025	413.3498515	380.2423225
cg00010266	0.9997638	2.404749E-07	0.3472382	0.5109158	0.4128748	0.716172	0.7511447	0.7710742	0.7750605	0.7661667	0.7759525	0.7545664	0.0010400539425	1501.805215	2209.710835	1785.68351	3097.4439	3248.7008275	3334.895915	3352.1366625	3313.6709775	3355.9945625	3263.49968
cg00011346	0.9750911	3.811974E-06	0.598411	0.5731348	0.4467042	0.2637395	0.7986942	0.7674666	0.7572756	0.7497979	0.7911775	0.7908631	0.01648678755	2588.127575	2478.80801	1931.995665	1140.6733375	3454.352415	3319.293045	3275.21697	3242.8759175	3421.8426875	3420.4829075
cg00014085	0.6580463	2.381169E-10	0.03861516	0.5115062	3.483882E-05	0.00912866	0.8966822	0.8842136	0.829428	0.8688919	0.8930495	0.8862201	1.0298555925E-06	167.010567	2212.264315	0.1506778965	39.4814545	3878.150515	3824.22382	3587.2761	3757.9574675	3862.4390875	3832.9019325
cg00018606	0.4630722	2.715604E-06	0.8890623	0.9014187	0.3267398	0.1578374	0.3304171	0.3404782	0.3343766	0.3596565	0.3394911	0.3599258	0.0117449873	3845.1944475	3898.6358775	1413.149635	682.646755	1429.0539575	1472.568215	1446.178795	1555.5143625	1468.2990075	1556.679085
cg00026909	0.9122947	6.77232E-08	0.5875348	0.6976296	0.2021421	0.9053439	0.7104558	0.6912555	0.6702116	0.6833195	0.6743641	0.6383627	0.00029290284	2541.08801	3017.24802	874.2645825	3915.6123675	3072.721335	2989.6800375	2898.66517	2955.3568375	2916.6247325	2760.9186775
cg00032205	0.6387691	5.857072E-07	0.4746226	0.5258863	0.2985204	0.6266181	0.4365074	0.5196025	0.5033825	0.4683291	0.4702381	0.4957798	0.00253318364	2052.742745	2274.4582475	1291.10073	2710.1232825	1887.894505	2247.2808125	2177.1293125	2025.5233575	2033.7797825	2144.247635
cg00037940	5.133847E-05	1.781624E-07	0.8684967	0.5494179	0.3740452	0.0325121	0.07959435	0.1001576	0.09669314	0.09077117	0.08630534	0.09073896	0.00077055238	3756.2482275	2376.2324175	1617.74549	140.6148325	344.24556375	433.18162	418.1978305	392.58531025	373.2705955	392.446002
cg00054890	1.086051E-05	2.10299E-07	0.1530972	0.4276625	0.2353737	0.7972769	0.710773	0.7700141	0.7730489	0.7769699	0.7582201	0.7717596	0.000909543175	662.14539	1849.6403125	1017.9912525	3448.2225925	3074.093225	3330.3109825	3343.4364925	3360.3948175	3279.3019325	3337.86027
cg00055233	0.1764202	1.193786E-06	0.8997455	0.3174782	0.4341692	0.5887643	0.4015956	0.363551	0.3628624	0.3590047	0.3829262	0.3724709	0.00516312445	3891.3992875	1373.093215	1877.78179	2546.4055975	1736.90097	1572.358075	1569.37988	1552.6953275	1656.155815	1610.9366425
cg00057966	0.06093128	1.356847E-06	0.8253988	0.8099233	0.9861195	0.9610615	0.07873305	0.07908626	0.07701629	0.09060766	0.08249305	0.07920318	0.005868363275	3569.84981	3502.9182725	4264.9668375	4156.5909875	340.52044125	342.0480745	333.09545425	391.8781295	356.78244125	342.5537535
cg00060287	0.5062359	1.30292E-05	0.6992151	0.5844643	0.952536	0.6024957	0.3943257	0.3828549	0.3990628	0.4273485	0.4015371	0.3958833	0.05635129	3024.1053075	2527.8080975	4119.7182	2605.7939025	1705.4586525	1655.8474425	1725.94661	1848.2822625	1736.6479575	1712.1952725
cg00060606	0.06147485	3.296322E-07	0.1084816	0.1247113	0.1844683	0.3577927	0.05816008	0.07860293	0.07180771	0.0721016	0.0708233	0.06856848	0.001425659265	469.18292	539.3763725	797.8253975	1547.4534275	251.542346	339.95767225	310.56834575	311.83942	306.3107725	296.558676
cg00062776	6.672695E-07	6.250284E-09	0.8517423	0.02369664	0.2048537	0.6132648	0.9673661	0.8905355	0.8845245	0.9285169	0.9404789	0.8940635	2.70324783E-05	3683.7854475	102.487968	885.9922525	2652.37026	4183.8583825	3851.5660375	3825.5684625	4015.8355925	4067.5712425	3866.8246375
cg00070912	0.2222256	9.338519E-07	0.3369185	0.6295816	0.8151017	0.5858709	0.9055765	0.9316961	0.9326166	0.8875226	0.9023901	0.9328939	0.0040389094675	1457.1725125	2722.94042	3525.3148525	2533.8916425	3916.6183625	4029.5856325	4033.566795	3838.535245	3902.8371825	4034.7661175
cg00082833	1.144105E-06	2.673485E-09	0.02107913	0.1211195	0.2479566	0.03731213	0.5704431	0.5628045	0.5821212	0.627892	0.5620345	0.5715154	1.1562822625E-05	91.16723725	523.8418375	1072.412295	161.37496225	2467.1664075	2434.1294625	2517.67419	2715.6329	2430.7992125	2471.804105
cg00084271	0.3903094	1.207238E-10	0.4289111	0.709027	0.2523616	0.4502964	0.275836	0.3064118	0.2988463	0.2923799	0.2605594	0.3047721	5.22130435E-07	1855.0405075	3066.541775	1091.46392	1947.53193	1192.9907	1325.231035	1292.5102475	1264.5430675	1126.919405	1318.1393325
cg00086113	0.01350494	1.243211E-08	0.5177797	0.9386247	0.7860814	0.5347729	0.8951393	0.817485	0.8804591	0.8839857	0.8761361	0.8620935	5.376887575E-05	2239.3972025	4059.5518275	3399.802055	2312.8927925	3871.4774725	3535.622625	3807.9856075	3823.2381525	3789.2886325	3728.5543875
cg00091742	1.606123E-05	1.025516E-07	0.02691321	0.5531052	0.3106466	0.966781	0.8972818	0.9562408	0.9150021	0.8982376	0.9547562	0.9382734	0.00044353567	116.39963325	2392.17999	1343.546545	4181.327825	3880.743785	4135.74146	3957.3840825	3884.87762	4129.320565	4058.032455
cg00097536	0.7709395	4.377586E-09	0.4129407	0.799971	0.2333736	0.7542334	0.5725502	0.5678396	0.6045302	0.5848412	0.558637	0.5897892	1.893305945E-05	1785.9685275	3459.874575	1009.34082	3262.059455	2476.279615	2455.90627	2614.593115	2529.43819	2416.105025	2550.83829
cg00100800	0.7070481	3.618058E-06	0.9859676	0.415786	0.9271864	0.5331679	0.5328897	0.5674915	0.5418526	0.5479217	0.5681984	0.5710782	0.01564810085	4264.30987	1798.27445	4010.08118	2305.9511675	2304.7479525	2454.4007375	2343.512495	2369.7613525	2457.45808	2469.913215
cg00101713	0.7257989	3.462913E-07	0.3788018	0.2744791	0.02087021	0.01224779	0.5255655	0.5928854	0.5776867	0.5525214	0.5595876	0.5484713	0.0014977098725	1638.317785	1187.1221075	90.26365825	52.97169175	2273.0707875	2564.229355	2498.4949775	2389.655055	2420.21637	2372.1383725
cg00109012	0.01645436	2.022956E-08	0.2430237	0.07311349	0.922277	0.2563483	0.540752	0.5506857	0.5086334	0.5533916	0.521167	0.5291558	8.7492847E-05	1051.0775025	316.21584425	3988.848025	1108.7063975	2338.7524	2381.7156525	2199.839455	2393.41867	2254.047275	2288.598835
cg00113194	1.163784E-05	3.922994E-08	0.1575914	0.865264	0.4026846	0.9825534	0.1794349	0.1798904	0.1825923	0.1840924	0.1852918	0.1916694	0.0001696694905	681.582805	3742.2668	1741.610895	4249.543455	776.0559425	778.02598	789.7116975	796.19963	801.387035	828.970155
cg00125048	0.0003731957	3.034713E-07	0.5208074	0.1056387	0.6277317	0.4543145	0.2219873	0.3039083	0.2589731	0.260505	0.2628582	0.255012	0.0013125133725	2252.492005	456.8873775	2714.9396025	1964.9102125	960.0950725	1314.4033975	1120.0586575	1126.684125	1136.861715	1102.9269
cg00132509	7.152187E-08	1.049142E-07	0.4923666	0.4202561	0.04872048	0.3088994	0.9372034	0.995502	0.9924114	0.9840302	0.9161147	0.9526088	0.000453753915	2129.485545	1817.6076325	210.716076	1335.989905	4053.404705	4305.54615	4292.179305	4255.930615	3962.1960775	4120.03306
cg00133595	0.5842713	2.172087E-06	0.7775272	0.8976578	0.6440454	0.9846257	0.4987211	0.522744	0.5015699	0.5140584	0.5456131	0.5349064	0.009394276275	3362.80514	3882.369985	2785.496355	4258.5061525	2156.9687575	2260.8678	2169.2898175	2223.30258	2359.7766575	2313.47018
cg00136192	0.4039946	2.361925E-06	0.6281226	0.3290989	0.03096181	0.5477703	0.466684	0.5710882	0.5085007	0.4584104	0.5527214	0.5215715	0.010215325625	2716.630245	1423.3527425	133.90982825	2369.1065475	2018.4083	2469.956465	2199.2655275	1982.62498	2390.520055	2255.7967375
cg00139037	0.3499572	5.802169E-09	0.1771334	0.4102176	0.0230724	0.03365283	0.418406	0.4818484	0.4508893	0.4820684	0.4461415	0.4440339	2.5094380925E-05	766.101955	1774.19112	99.78813	145.54848975	1809.60595	2083.99433	1950.0962225	2084.94583	1929.5619875	1920.4466175
cg00139496	0.4872567	2.213604E-08	0.8155555	0.6153988	0.1787402	0.1576286	0.723704	0.6784787	0.6967999	0.7257244	0.7201102	0.7180643	9.5738373E-05	3527.2775375	2661.59981	773.051365	681.743695	3130.0198	2934.4203775	3013.6595675	3138.75803	3114.476615	3105.6280975
cg00140191	0.559717	4.947049E-08	0.4717827	0.427813	0.909961	0.7673461	0.325529	0.3676325	0.3218396	0.3361078	0.3931013	0.3450861	0.00021395986925	2040.4601775	1850.291225	3935.581325	3318.7718825	1407.912925	1590.0105625	1391.95627	1453.666235	1700.1631225	1492.4973825
cg00144465	0.3416793	4.619209E-08	0.8021859	0.3815193	0.1154024	0.00846029	0.391693	0.3377061	0.3864778	0.3563139	0.3814688	0.3684682	0.00019978078925	3469.4540175	1650.0709725	499.11538	36.59075425	1694.072225	1460.5788825	1671.516485	1541.0576175	1649.85256	1593.624965
cg00146756	0.8160266	3.907551E-06	0.07822108	0.5775108	0.5470056	0.6686459	0.6249466	0.5876349	0.604339	0.607049	0.5883669	0.6077594	0.016900158075	338.306171	2497.73421	2365.79922	2891.8935175	2702.894045	2541.5209425	2613.766175	2625.486925	2544.6868425	2628.559405
cg00147216	0.002395132	2.274389E-08	0.06295511	0.4311002	0.2008571	0.553199	0.9282685	0.9911171	0.969076	0.9721673	0.9543479	0.9942486	9.836732425E-05	272.28085075	1864.508365	868.7069575	2392.585675	4014.7612625	4286.5814575	4191.2537	4204.6235725	4127.5546675	4300.125195
cg00148666	0.2501652	4.660604E-07	0.8609312	0.9565956	0.3921987	0.1366473	0.3754395	0.364815	0.3727424	0.3420297	0.3594982	0.3470264	0.00201571123	3723.52744	4137.27597	1696.2593775	590.9995725	1623.7758375	1577.824875	1612.11088	1479.2784525	1554.829715	1500.88918
cg00151271	0.6997677	4.310523E-08	0.7327572	0.9444744	0.06362835	0.04178405	0.2935745	0.2894244	0.2892927	0.2390528	0.3064271	0.283954	0.00018643011975	3169.17489	4084.85178	275.19261375	180.71601625	1269.7097125	1251.76053	1251.1909275	1033.90336	1325.2972075	1228.10105
cg00158934	0.001906567	4.418783E-10	0.4788734	0.3830585	0.01433838	0.0004796006	0.1932178	0.1579199	0.1574141	0.2082659	0.1697343	0.1805578	1.9111236475E-06	2071.127455	1656.7280125	62.0134935	2.074272595	835.666985	683.0035675	680.8159825	900.7500175	734.1008475	780.912485
cg00160066	0.1370809	3.018368E-08	0.799066	0.4250718	0.07565913	0.01474997	0.6923688	0.8164716	0.7559517	0.735717	0.7330882	0.7747592	0.000130544416	3455.96045	1838.435535	327.22573725	63.79362025	2994.49506	3531.23967	3269.4911025	3181.976025	3170.606465	3350.83354
cg00160777	0.550553	1.480485E-08	0.9560462	0.5001991	0.7700917	0.09547029	0.8345564	0.7617742	0.8074514	0.8233639	0.7878757	0.831392	6.403097625E-05	4134.899815	2163.3611075	3330.6466025	412.90900425	3609.45643	3294.673415	3492.227305	3561.0488675	3407.5624025	3595.7704
cg00161345	0.0001544936	8.041433E-07	0.03892063	0.5227362	0.0700145	0.2097768	0.09712222	0.08019022	0.07893481	0.07952802	0.095103	0.08156303	0.0034779197725	168.33172475	2260.834065	302.8127125	907.28466	420.0536015	346.8227015	341.39305325	343.9586865	411.320475	352.76010475
cg00161683	0.003504474	6.686638E-08	0.5155494	0.3716548	0.9026862	0.1182741	0.119425	0.1359673	0.1226461	0.1540975	0.1329588	0.1403214	0.0002891970935	2229.751155	1607.40701	3904.117815	511.5354825	516.513125	588.0585725	530.4443825	666.4716875	575.04681	606.890055
cg00164898	0.5369245	3.832721E-06	0.5751216	0.8492225	0.9786467	0.5732138	0.4653324	0.4439572	0.4559773	0.4828147	0.4536204	0.4656695	0.016576518325	2487.40092	3672.8873125	4232.6469775	2479.149685	2012.56263	1920.11489	1972.1018225	2088.1735775	1961.90823	2014.0205875
cg00165631	0.821345	4.438059E-07	0.1507793	0.3306748	0.2175377	0.4583546	0.4785436	0.5709174	0.5456503	0.5042186	0.5471533	0.5365868	0.0019194605175	652.1204725	1430.16851	940.8505525	1982.383645	2069.70107	2469.217755	2359.9375475	2180.745445	2366.4380225	2320.73791
cg00185170	0.547064	5.354916E-07	0.5841053	0.2133272	0.6362313	0.5908366	0.3894316	0.4358627	0.3980242	0.4442646	0.4318279	0.4425462	0.00231600117	2526.2554225	922.64014	2751.7003725	2555.368295	1684.29167	1885.1061775	1721.454665	1921.444395	1867.6556675	1914.012315
cg00188378	0.1921401	4.987106E-08	0.03101014	0.02787876	0.5330629	0.2899025	0.3481907	0.3266696	0.3329186	0.3131763	0.3362184	0.3460693	0.0002156923345	134.1188555	120.575637	2305.4970425	1253.8283125	1505.9247775	1412.84602	1439.872945	1354.4874975	1454.14458	1496.7497225
cg00188704	0.0002885865	4.748824E-06	0.1762521	0.988033	0.753037	0.9168857	0.3766185	0.3764731	0.3764176	0.4129621	0.3842912	0.3791358	0.0205386638	762.2903325	4273.242725	3256.885025	3965.5306525	1628.8750125	1628.2461575	1628.00612	1786.0610825	1662.05944	1639.762335
cg00190596	0.1333676	2.378183E-07	0.5043179	0.6355645	0.2113387	0.3660733	0.2756511	0.303453	0.2804236	0.2477121	0.2719727	0.2753267	0.0010285641475	2181.1749175	2748.8164625	914.0398775	1583.2670225	1192.1910075	1312.434225	1212.83207	1071.3548325	1176.2819275	1190.7879775
cg00195796	0.9320037	3.740485E-10	0.6580071	0.9057843	0.4334026	0.5670299	0.6455096	0.6295791	0.6491602	0.6666565	0.6252166	0.6580241	1.6177597625E-06	2845.8807075	3917.5170975	1874.466245	2452.4043175	2791.82902	2722.9296075	2807.617865	2883.2893625	2704.061795	2845.9542325
cg00202441	0.7982741	4.753079E-13	0.696998	0.3340154	0.1385938	0.4283636	0.8638565	0.8937388	0.8165827	0.7185805	0.8941347	0.8611329	2.0557066675E-09	3014.51635	1444.616605	599.418185	1852.67257	3736.1793625	3865.42031	3531.7201775	3107.8606625	3867.1325775	3724.3997925
cg00214530	0.7796591	1.791826E-07	0.06448745	0.7683464	0.7487001	0.7336462	0.4760695	0.6071595	0.5365149	0.5223885	0.5545991	0.5468743	0.000774964745	278.90822125	3323.09818	3238.1279325	3173.019815	2059.0005875	2625.9648375	2320.4269425	2259.3302625	2398.6411075	2365.2313475
cg00220952	0.238348	2.575697E-09	0.1344092	0.4529204	0.3591122	0.01154911	0.1515551	0.190805	0.1516233	0.1332781	0.1694106	0.1528976	1.1139889525E-05	581.31979	1958.88073	1553.160265	49.94990075	655.4758075	825.231625	655.7707725	576.4277825	732.700845	661.28212
cg00225006	0.247964	9.538897E-07	0.6462834	0.2626028	0.7343847	0.8524237	0.5424054	0.523596	0.5444991	0.5726485	0.556292	0.5535638	0.0041255729525	2795.175705	1135.75711	3176.2138275	3686.7325025	2345.903355	2264.5527	2354.9586075	2476.7047625	2405.9629	2394.163435
cg00234261	0.7554578	7.619951E-07	0.5094406	0.9852046	0.08997058	0.3979503	0.8395661	0.7849604	0.7752314	0.8170237	0.8152633	0.7775549	0.0032956288075	2203.330595	4261.009895	389.1227585	1721.1350475	3631.1233825	3394.95373	3352.875805	3533.6275025	3526.0137725	3362.9249425
cg00238295	0.1477355	1.945674E-07	0.5792902	0.8116332	0.7604045	0.6297545	0.4089563	0.413416	0.4407883	0.4816094	0.4121748	0.4212094	0.000841504005	2505.430115	3510.31359	3288.7494625	2723.6882125	1768.7359975	1788.0242	1906.4093975	2082.960655	1782.65601	1821.730655
cg00242035	0.4574519	2.426074E-08	0.9243467	0.05741782	0.6600951	0.766264	0.3382773	0.3424478	0.29442	0.337924	0.3475537	0.3163296	0.0001049277005	3997.7994775	248.3320715	2854.9113075	3314.0918	1463.0493225	1481.086735	1273.3665	1461.5213	1503.1697525	1368.12552
cg00247892	3.387242E-05	2.801953E-07	0.05465353	0.9291007	0.2806631	0.7926177	0.4744436	0.4741561	0.4591061	0.5067424	0.4770825	0.4755167	0.0012118446725	236.37651725	4018.3605275	1213.8679075	3428.0715525	2051.96857	2050.7251325	1985.6338825	2191.66088	2063.3818125	2056.6097275
cg00248713	0.2085643	8.682909E-07	0.2229553	0.3102447	0.3488118	0.6717375	0.9588876	0.9465033	0.9369946	0.9590501	0.9911452	0.9503713	0.0037553581425	964.2816725	1341.8083275	1508.611035	2905.2646875	4147.18887	4093.6267725	4052.501645	4147.8916825	4286.70299	4110.3558725
cg00262263	0.004763736	2.150952E-08	0.9900786	0.3367569	0.4039898	0.2350035	0.3972953	0.3634475	0.3515227	0.3058208	0.3812017	0.3571572	9.3028674E-05	4282.089945	1456.4735925	1747.255885	1016.3901375	1718.3021725	1571.9104375	1520.3356775	1322.67496	1648.6973525	1544.70489
cg00265317	0.5586704	1.219457E-07	0.1016007	0.2757514	0.1873613	0.9096304	0.7681949	0.7127127	0.7262451	0.7529324	0.7342701	0.7209161	0.0005274151525	439.4230275	1192.624805	810.3376225	3934.15148	3322.4429425	3082.4824275	3141.0100575	3256.43263	3175.7181825	3117.9621325
cg00267296	0.001340359	2.049096E-07	0.1133439	0.1467174	0.2567948	0.983589	0.4464087	0.4041364	0.4186386	0.4330804	0.4220061	0.4374186	0.00088623402	490.2123675	634.552755	1110.63751	4254.022425	1930.7176275	1747.88993	1810.611945	1873.07273	1825.1763825	1891.835445
cg00271522	0.7758333	9.453047E-06	0.4358841	0.2169532	0.8200583	0.8362977	0.9713541	0.9682783	0.9498021	0.9452667	0.9843322	0.9705417	0.040884428275	1885.1987325	938.32259	3546.7521475	3616.9875525	4201.1064825	4187.8036475	4107.8940825	4088.2784775	4257.236765	4197.5928525
cg00272200	0.1649988	4.906803E-07	0.7029829	0.5558303	0.5190579	0.1772672	0.03404841	0.03376084	0.0309958	0.03668048	0.0353876	0.03729303	0.0021221922975	3040.4010425	2403.9660475	2244.9254175	766.68064	147.25937325	146.015633	134.056835	158.643076	153.05137	161.29235475
cg00281551	0.7801077	1.750784E-07	0.6368284	0.9274579	0.114888	0.4362156	0.9131768	0.9591763	0.9455274	0.9637649	0.9463274	0.9212658	0.00075721408	2754.28283	4011.2554175	496.8906	1886.63247	3949.48966	4148.4374975	4089.406005	4168.2831925	4092.866005	3984.474585
cg00288598	0.06883624	7.961565E-10	0.1358855	0.1018837	0.3315779	0.9836931	0.2651533	0.2269907	0.2462663	0.2817822	0.2247607	0.2735929	3.4433768625E-06	587.7047875	440.6470025	1434.0744175	4254.4726575	1146.7880225	981.7347775	1065.1017475	1218.708015	972.0900275	1183.2892925
cg00290039	0.0001878676	5.663159E-07	0.425444	0.08206038	0.7795445	0.7360095	0.2063863	0.2203089	0.2279661	0.1889718	0.2267034	0.2083023	0.0024493162675	1840.0453	354.9111435	3371.5299625	3183.2410875	892.6207475	952.8359925	985.9533825	817.303035	980.492205	900.9074475
cg00295206	0.2334518	4.634188E-07	0.9873214	0.6449645	0.02710361	0.02524031	0.3411723	0.278284	0.2838638	0.3122104	0.2985347	0.3024389	0.00200428631	4270.165055	2789.4714625	117.22311325	109.16434075	1475.5701975	1203.5783	1227.710935	1350.30998	1291.1625775	1308.0482425
cg00301677	0.000424696	5.533639E-09	0.2906912	0.6323992	0.7725554	0.6341682	0.992883	0.9335929	0.9054754	0.8528819	0.9972566	0.9698708	2.3932988675E-05	1257.23944	2735.12654	3341.302105	2742.777465	4294.218975	4037.7892925	3916.181105	3688.7142175	4313.134795	4194.69121
cg00306390	0.05314204	1.754289E-07	0.6969224	0.1421264	0.7111698	0.07573837	0.1294773	0.1309875	0.1247826	0.1222418	0.121798	0.1142379	0.0007587299925	3014.18938	614.69668	3075.809385	327.56845025	559.9893225	566.5209375	539.684745	528.695785	526.77635	494.0789175
cg00309582	0.7744343	1.336295E-05	0.1710767	0.3693768	0.09322029	0.4217714	0.9903075	0.94296	0.9566094	0.9865501	0.9625679	0.9617627	0.05779475875	739.9067275	1597.55466	403.17775425	1824.161305	4283.0799375	4078.302	4137.335655	4266.8291825	4163.1061675	4159.6236775
cg00316759	0.534279	1.166397E-05	0.4173643	0.7063796	0.9405789	0.4628453	0.9779641	0.9299244	0.945922	0.9351158	0.9448149	0.9344728	0.05044667025	1805.1005975	3055.09177	4068.0037425	2001.8059225	4229.6947325	4021.92303	4091.11265	4044.375835	4086.3244425	4041.59486
cg00318320	0.9187065	4.774817E-07	0.8014591	0.7480471	0.5644195	0.6062235	0.8698026	0.9126814	0.9043408	0.9173417	0.8736873	0.9316665	0.0020651083525	3466.3106075	3235.3037075	2441.1143375	2621.9166375	3761.896245	3947.347055	3911.27396	3967.5028525	3778.6975725	4029.4576125
cg00318737	0.250245	1.153457E-07	0.9176929	0.01248079	0.6681475	0.5441944	0.02265133	0.02487696	0.02372546	0.02443336	0.02272858	0.02511175	0.0004988701525	3969.0217925	53.97941675	2889.7379375	2353.64078	97.96700225	107.592852	102.6126145	105.674282	98.3011085	108.60831875
cg00319223	0.368422	5.950353E-07	0.671272	0.2182958	0.5488493	0.803528	0.7350138	0.7105154	0.7271686	0.7402676	0.6754694	0.684215	0.0025735276725	2903.2514	944.129335	2373.7732225	3475.2586	3178.934685	3072.979105	3145.004195	3201.65737	2921.405155	2959.229875
cg00330455	0.7500343	6.378269E-09	0.9669479	0.9034705	0.5045501	0.3509425	0.2373195	0.228988	0.2147225	0.2093606	0.2411465	0.2224602	2.7586013425E-05	4182.0496675	3907.5099125	2182.1791825	1517.8263125	1026.4068375	990.3731	928.6748125	905.484595	1042.9586125	962.140365
cg00331032	0.0084837	1.735529E-07	0.2350763	0.4745856	0.3178952	0.5722736	0.7837296	0.790059	0.818511	0.7767955	0.8164033	0.8131309	0.0007506162925	1016.7049975	2052.58272	1374.89674	2475.08332	3389.63052	3417.005175	3540.060075	3359.6405375	3530.9442725	3516.7911425
cg00334399	0.007044395	3.734231E-06	0.5625674	0.3414083	0.5182724	0.5089021	0.6459146	0.6662738	0.6596099	0.6631366	0.6550928	0.6785206	0.016150549075	2433.104005	1476.5908975	2241.52813	2201.0015825	2793.580645	2881.634185	2852.8128175	2868.065795	2833.27636	2934.601595
cg00335744	0.745446	5.14646E-07	0.3322309	0.4591895	0.818265	0.9081958	0.2789611	0.293217	0.2736632	0.260355	0.2738913	0.2646915	0.00222584395	1436.8986425	1985.9945875	3538.996125	3927.946835	1206.5067575	1268.163525	1183.59334	1126.035375	1184.5798725	1144.7907375
cg00351210	0.1588238	3.651298E-08	0.003633729	0.007197007	0.01180408	0.2964972	0.08464811	0.09444521	0.09687084	0.0969129	0.08433528	0.09083236	0.0001579186385	15.715877925	31.127055275	51.052646	1282.35039	366.10307575	408.47553325	418.966383	419.1482925	364.750086	392.849957
cg00351681	0.5197566	3.579948E-08	0.4154966	0.6603915	0.7879029	0.6907468	0.594051	0.6213809	0.638413	0.6099406	0.6383238	0.6292899	0.000154832751	1797.022795	2856.1932375	3407.6800425	2987.47991	2569.270575	2687.4723925	2761.136225	2637.993095	2760.750435	2721.6788175
cg00369376	0.8877178	5.464005E-06	0.9692041	0.6520792	0.5367556	0.3683178	0.8494453	0.788004	0.8184647	0.8374126	0.8300396	0.8321222	0.023631821625	4191.8077325	2820.24254	2321.46797	1592.974485	3673.8509225	3408.1173	3539.8598275	3621.809495	3589.92127	3598.928515
cg00376334	0.1551317	1.365468E-07	0.9166282	0.8915584	0.2773961	0.8600266	0.2540126	0.2347824	0.2774419	0.2473306	0.244218	0.245977	0.00059056491	3964.416965	3855.99008	1199.7381325	3719.615045	1098.604495	1015.43388	1199.9362175	1069.704845	1056.24285	1063.850525
cg00376448	0.7391362	1.249027E-07	0.4755071	0.5670726	0.1398469	0.2830258	0.1765447	0.1991111	0.1700966	0.1921909	0.2215699	0.2066629	0.0005402041775	2056.5682075	2452.588995	604.8378425	1224.086585	763.5558275	861.1555075	735.667795	831.2256425	958.2898175	893.8170425
cg00404641	0.802225	4.659865E-08	0.2660934	0.980624	0.5186417	0.4172989	0.5578053	0.5925335	0.5666517	0.5721563	0.6169786	0.6070916	0.00020153916125	1150.853955	4241.1988	2243.1253525	1804.8177425	2412.5079225	2562.7073875	2450.7686025	2474.5759975	2668.432445	2625.67117
cg00419692	0.9472899	1.528145E-06	0.884122	0.440953	0.4409745	0.749718	0.8914525	0.8692579	0.8772398	0.8850636	0.8545942	0.8481232	0.006609227125	3823.82765	1907.121725	1907.2147125	3242.53035	3855.5320625	3759.5404175	3794.062135	3827.90007	3696.119915	3668.13284
cg00428492	9.299764E-05	1.318835E-07	0.331048	0.7214875	0.6066816	0.5402241	0.4025037	0.3851353	0.3974361	0.4118078	0.4269837	0.4201721	0.0005703961375	1431.7826	3120.4334375	2623.89792	2336.4692325	1740.8285025	1665.7101725	1718.9111325	1781.068735	1846.7045025	1817.2443325
cg00435528	1.025905E-05	7.59719E-08	0.1111554	0.07895956	0.1522161	0.1774398	0.08831103	0.08475503	0.0876638	0.09119383	0.0956569	0.08414031	0.0003285784675	480.747105	341.500097	658.3346325	767.427135	381.94520475	366.56550475	379.145935	394.41331475	413.7160925	363.90684075
cg00443869	0.7196696	5.628368E-07	0.2652044	0.5570375	0.9475595	0.8048811	0.9493106	0.941877	0.9260099	0.9525528	0.9983392	0.9578468	0.00243426916	1147.00903	2409.1871875	4098.1948375	3481.1107575	4105.768345	4073.618025	4004.9928175	4119.79086	4317.81704	4142.68741
cg00446925	0.06415156	1.100577E-06	0.9164526	0.2055739	0.7503421	0.5317675	0.131272	0.1298126	0.1280275	0.1167075	0.1257269	0.1169007	0.004759995525	3963.657495	889.1071175	3245.2295825	2299.8944375	567.7514	561.439495	553.7189375	504.7599375	543.7688425	505.5955275
cg00451513	7.048364E-06	5.975676E-07	0.8127962	0.9960383	0.09558584	0.4182309	0.9052977	0.8440212	0.8651205	0.8706142	0.8939029	0.8697702	0.00258447987	3515.343565	4307.8656475	413.408758	1808.8486425	3915.4125525	3650.39169	3741.6461625	3765.406415	3866.1300425	3761.756115
cg00454447	0.0005554566	5.957008E-06	0.9609234	0.2210716	0.7224319	0.4477136	0.9188438	0.8828075	0.8919136	0.8977987	0.8610942	0.9239448	0.0257640596	4155.993705	956.13467	3124.5179675	1936.36132	3973.999435	3818.1424375	3857.52632	3882.9793775	3724.232415	3996.06126
cg00474746	0.6890916	5.583051E-07	0.7694296	0.704201	0.6918846	0.1194669	0.3253911	0.326483	0.3301138	0.3370359	0.3222837	0.349778	0.0024146695575	3327.78302	3045.669325	2992.400895	516.6943425	1407.3165075	1412.038975	1427.742185	1457.6802675	1393.8770025	1512.78985
cg00478246	0.2427456	2.819641E-07	0.8541103	0.4436309	0.4181243	0.4986083	0.1364419	0.1681913	0.1481743	0.1465049	0.1589919	0.1639061	0.0012194947325	3694.0270475	1918.7036425	1808.3875975	2156.4808975	590.1112175	727.4273725	640.8538475	633.6336925	687.6399675	708.8938825
cg00494788	0.3151986	3.588428E-06	0.03015182	0.5899343	0.2843676	0.5079926	0.1185489	0.09921829	0.1046481	0.1101978	0.1106505	0.1024531	0.0155199511	130.4066215	2551.4658475	1229.88987	2197.067995	512.7239925	429.11910425	452.6030325	476.605485	478.5634125	443.1096575
cg00495512	0.01979255	3.870044E-06	0.7161437	0.268534	0.2770486	0.757557	0.1327219	0.1334287	0.1242788	0.13257	0.1350122	0.1300278	0.0167379403	3097.3215025	1161.40955	1198.235195	3276.434025	574.0222175	577.0791275	537.50581	573.36525	583.927765	562.370235
cg00498612	0.6870433	7.070744E-07	0.941146	0.312032	0.7884835	0.5998852	0.908295	0.8238711	0.874269	0.9429418	0.8569707	0.8625915	0.00305809678	4070.45645	1349.5384	3410.1911375	2594.50349	3928.375875	3563.2425075	3781.213425	4078.223285	3706.3982775	3730.7082375
cg00507259	0.6440331	2.562938E-08	0.3689834	0.4485302	0.8932395	0.6535553	0.7181595	0.7104675	0.7148568	0.7324377	0.6890996	0.678784	0.0001108470685	1595.853205	1939.893115	3863.2608375	2826.6266725	3106.0398375	3072.7719375	3091.75566	3167.7930525	2980.35577	2935.7408
cg00508526	0.4394001	1.113999E-06	0.9677886	0.8410133	0.4466597	0.3427451	0.2949025	0.3106568	0.2982142	0.3164184	0.2939427	0.3096953	0.004818045675	4185.685695	3637.3825225	1931.8032025	1482.3725575	1275.4533125	1343.59066	1289.776415	1368.50958	1271.3021775	1339.4321725
cg00509207	0.1857269	9.000365E-08	0.3387531	0.1483552	0.3724806	0.07928973	0.05584567	0.06821138	0.06100914	0.06208997	0.06405636	0.06429308	0.00038926578625	1465.1071575	641.63624	1610.978595	342.92808225	241.53252275	295.0142185	263.8645305	268.53912025	277.043757	278.067571
cg00510991	0.01731009	4.568372E-07	0.2012556	0.8140627	0.4429053	0.4809724	0.353333	0.3145903	0.333584	0.335261	0.3461516	0.3409134	0.00197582089	870.43047	3520.8211775	1915.5654225	2080.20563	1528.165225	1360.6030475	1442.7508	1450.003825	1497.10567	1474.450455
cg00519490	0.478088	3.236606E-08	0.2522556	0.06255033	0.8419779	0.7910648	0.7522966	0.7434081	0.725664	0.6896304	0.7582891	0.747352	0.0001399832095	1091.00547	270.53017725	3641.5544175	3421.35526	3253.682795	3215.2400325	3138.4968	2982.65148	3279.6003575	3232.2974
cg00524108	0.8173002	1.948159E-06	0.7811429	0.7377566	0.9818118	0.2986985	0.6533061	0.6714988	0.6787668	0.7419764	0.674463	0.6857565	0.008425787675	3378.4430425	3190.797295	4246.336035	1291.8710125	2825.5488825	2904.23231	2935.66641	3209.04793	2917.052475	2965.8968625
cg00526835	0.4854073	8.966238E-09	0.5824455	0.5643061	0.5794479	0.515648	0.7227505	0.6904654	0.6884002	0.6896514	0.7188715	0.6894589	3.877897935E-05	2519.0767875	2440.6238825	2506.1121675	2230.1776	3125.8959125	2986.262855	2977.330865	2982.742305	3109.1192375	2981.9097425
cg00526843	0.9139671	3.514942E-07	0.1872725	0.247292	0.07833515	0.1355233	0.7746526	0.8615329	0.8189069	0.8632854	0.8375903	0.8080469	0.001520212415	809.9535625	1069.5379	338.79952375	586.1382725	3350.372495	3726.1297925	3541.7723425	3733.709355	3622.5780475	3494.8028425
cg00532451	1.423836E-09	1.092273E-06	0.3640045	0.509588	0.04256357	0.2290457	0.9701038	0.9660236	0.9848361	0.9991246	0.9948443	0.9776971	0.004724080725	1574.3194625	2203.9681	184.08744025	990.6226525	4195.698935	4178.05207	4259.4161325	4321.213895	4302.7015975	4228.5399575
cg00536792	0.3871688	1.259688E-07	0.3648802	0.3729368	0.04629891	0.08370202	0.9585154	0.9461488	0.9631961	0.9696064	0.9366507	0.9627669	0.00054481506	1578.106865	1612.95166	200.24278575	362.0112365	4145.579105	4092.09356	4165.8231325	4193.54768	4051.0142775	4163.9668425
cg00552226	0.2795202	6.754349E-08	0.9277926	0.3012337	0.5111301	0.06777565	0.1252256	0.150787	0.144155	0.1585907	0.1445044	0.1473567	0.00029212559425	4012.702995	1302.8357525	2210.6376825	293.12968625	541.60072	652.153775	623.470375	685.9047775	624.98153	637.3177275
cg00559939	0.6017909	2.981704E-06	0.6642724	0.813057	0.3166859	0.2375705	0.4045083	0.4107534	0.420524	0.4336636	0.3991283	0.4291467	0.0128958698	2872.97813	3516.471525	1369.6665175	1027.4924125	1749.4983975	1776.508455	1818.7663	1875.59507	1726.2298975	1856.0594775
cg00570849	3.04915E-05	2.410312E-08	0.3793383	0.3422933	0.533714	0.4871346	0.9271345	0.9051351	0.8785964	0.9838934	0.8888971	0.8979459	0.000104245994	1640.6381475	1480.4185225	2308.31305	2106.857145	4009.8567125	3914.7093075	3799.92943	4255.338955	3844.4799575	3883.6160175
cg00573124	0.9291832	2.043726E-06	0.6543186	0.4267775	0.6929664	0.6214517	0.2440596	0.2422323	0.2311688	0.2644057	0.2417002	0.2517746	0.00883911495	2829.927945	1845.8126875	2997.07968	2687.7786025	1055.55777	1047.6546975	999.80506	1143.5546525	1045.353365	1088.925145
cg00573352	0.01139353	3.901662E-08	0.273715	0.05968038	0.5650899	0.187497	0.716221	0.6230639	0.6879211	0.7611495	0.706957	0.7088641	0.0001687468815	1183.817375	258.1176435	2444.0138175	810.924525	3097.655825	2694.7513675	2975.2587575	3291.9715875	3057.589025	3065.8372325
cg00576474	0.0004267738	5.53764E-07	0.142783	0.2383142	0.9690855	0.5333754	0.5234175	0.52146	0.5153048	0.5797855	0.5173281	0.5200851	0.0023950293	617.536475	1030.708915	4191.2947875	2306.848605	2263.7806875	2255.3145	2228.69326	2507.5722875	2237.4440325	2249.3680575
cg00582941	0.001393816	8.921876E-06	0.524639	0.6188156	0.4133553	0.8371877	0.146431	0.1501742	0.1609786	0.1532557	0.1463625	0.1469418	0.0385871137	2269.063675	2676.37747	1787.7616725	3620.8368025	633.314075	649.503415	696.232445	662.8309025	633.0178125	635.523285
cg00583535	0.0870665	4.065891E-08	0.4147039	0.6008105	0.01965222	0.005434085	0.4576219	0.401559	0.4207646	0.4959259	0.3802716	0.4141625	0.00017584978575	1793.5943675	2598.5054125	84.9958515	23.502417625	1979.2147175	1736.742675	1819.806895	2144.8795175	1644.67467	1791.2528125
cg00599163	0.2615794	1.334792E-06	0.788361	0.327946	0.5801986	0.2772981	0.4872895	0.4405088	0.470448	0.479822	0.465253	0.4788566	0.0057729754	3409.661325	1418.36645	2509.358945	1199.3142825	2107.5270875	1905.20056	2034.6876	2075.23015	2012.219225	2071.054795
cg00638945	0.8064654	1.222577E-06	0.5276635	0.8773169	0.9355097	0.4225846	0.5040988	0.5167151	0.5239246	0.4980526	0.4956915	0.5072386	0.005287645525	2282.1446375	3794.3955925	4046.0794525	1827.678395	2180.22731	2234.7928075	2265.973895	2154.077495	2143.8657375	2193.806945
cg00643296	0.4665233	4.8674E-11	0.1529248	0.5036858	0.00810032	0.03380153	0.8786417	0.815464	0.9063031	0.9213406	0.8456773	0.8391564	2.1051505E-07	661.39976	2178.441085	35.033884	146.19161725	3800.1253525	3526.8818	3919.7609075	3984.798095	3657.5543225	3629.35143
cg00648026	0.3462919	2.00612E-13	0.3398698	0.9641869	0.1246282	0.00254998	0.4876904	0.4503056	0.4779595	0.5142697	0.4629328	0.4763729	8.676469E-10	1469.936885	4170.1083425	539.016965	11.0286635	2109.26098	1947.57172	2067.1748375	2224.2164525	2002.18436	2060.3127925
cg00652264	0.1090979	1.628096E-08	0.175351	0.1206617	0.001424562	0.002781028	0.04730246	0.03508672	0.03799548	0.05162345	0.03643202	0.03646882	7.0415152E-05	758.393075	521.8618525	6.16123065	12.0279461	204.5831395	151.750064	164.330451	223.27142125	157.5684865	157.7276465
cg00665908	0.0367529	1.210173E-09	0.04669385	0.3532092	0.1926254	0.3621334	0.02230049	0.02385196	0.02362858	0.02364676	0.02392754	0.02528163	5.233998225E-06	201.95090125	1527.62979	833.104855	1566.226955	96.44961925	103.159727	102.1936085	102.272237	103.4866105	109.34304975
cg00668227	0.9182099	2.423997E-06	0.3380732	0.2915497	0.3110407	0.4498689	0.7984094	0.8618244	0.8267448	0.8444672	0.8529999	0.8456771	0.010483787025	1462.16659	1260.9524525	1345.2510275	1945.6829925	3453.120655	3727.39053	3575.67126	3652.32064	3689.2245675	3657.5534575
cg00668890	0.3608186	2.928959E-06	0.1056377	0.7738112	0.2020765	0.4884413	0.4848916	0.4792491	0.4891397	0.4872662	0.4706634	0.4889894	0.012667747675	456.8830525	3346.73344	873.9808625	2112.5086225	2097.15617	2072.7523575	2115.5292025	2107.426315	2035.619205	2114.879155
cg00677811	0.3483871	2.076266E-08	0.5226574	0.487146	0.7067688	0.195093	0.402333	0.3898572	0.3831783	0.4261897	0.4046132	0.3874619	8.97985045E-05	2260.493255	2106.90645	3056.77506	843.777225	1740.090225	1686.13239	1657.2461475	1843.2704525	1749.95209	1675.7727175
cg00684757	0.1468263	1.811048E-07	0.8615395	0.3194098	0.9160873	0.616	0.148149	0.1169574	0.121464	0.1383221	0.1262363	0.1313994	0.00078327826	3726.1583375	1381.447385	3962.0775725	2664.2	640.744425	505.840755	525.3318	598.2430825	545.9719975	568.302405
cg00692277	0.3555367	1.117502E-09	0.8730592	0.7421922	0.1634139	0.1294388	0.1146941	0.1095838	0.110406	0.1136081	0.1076111	0.1107119	4.83319615E-06	3775.98104	3209.981265	706.7651175	559.82281	496.0519825	473.949935	477.50595	491.3550325	465.4180075	478.8289675
cg00694357	0.06883851	8.32288E-08	0.6384164	0.06179799	0.09802297	0.795329	0.1185532	0.10385	0.1096563	0.1169879	0.120188	0.1169742	0.00035996456	2761.15093	267.27630675	423.94934525	3439.797925	512.74259	449.15125	474.2634975	505.9726675	519.8131	505.913415
cg00699941	0.5737605	1.984029E-07	0.7969206	0.9065551	0.1197048	0.001858126	0.4685133	0.5454191	0.5049025	0.4661565	0.4844627	0.5060521	0.0008580925425	3446.681595	3920.8508075	517.72326	8.03639495	2026.3200225	2358.9376075	2183.7033125	2016.1268625	2095.3011775	2188.6753325
cg00717680	0.01438284	1.965958E-05	0.5246184	0.6539774	0.7173384	0.9719397	0.4312176	0.4213479	0.4213448	0.3872963	0.4346034	0.4190622	0.0850276835	2268.97458	2828.452255	3102.48858	4203.6392025	1865.01612	1822.3296675	1822.31626	1675.0564975	1879.659705	1812.444015
cg00719400	0.9051745	1.36802E-07	0.8712924	0.4116573	0.4457534	0.9962483	0.916416	0.9464507	0.9467527	0.9760862	0.925852	0.9605192	0.00059166865	3768.33963	1780.4178225	1927.883455	4308.7738975	3963.4992	4093.3992775	4094.7054275	4221.572815	4004.3099	4154.24554
cg00722188	1.997569E-06	8.323275E-08	0.8611124	0.5639813	0.9764819	0.5423089	0.9530767	0.8670945	0.9359606	0.8941816	0.9121825	0.8951316	0.00035998164375	3724.31113	2439.2191225	4223.2842175	2345.4859925	4122.0567275	3750.1837125	4048.029595	3867.33542	3945.1893125	3871.44417
cg00728046	0.1424673	7.460167E-07	0.8475232	0.3267957	0.4120607	0.3005832	0.6259821	0.6057876	0.5992039	0.6948763	0.6381191	0.6500403	0.0032265222275	3665.53784	1413.3914025	1782.1625275	1300.02234	2707.3725825	2620.03137	2591.5568675	3005.3399975	2759.8651075	2811.4242975
cg00729627	0.004407521	6.124805E-07	0.7695326	0.9538816	0.5154923	0.4452842	0.5482741	0.5394996	0.5563527	0.5735736	0.5461896	0.5346659	0.0026489781625	3328.228495	4125.53792	2229.5041975	1925.854165	2371.2854825	2333.33577	2406.2254275	2480.70582	2362.27002	2312.4300175
cg00729875	0.8770119	5.901975E-10	0.09164066	0.2599498	0.1009973	0.006540789	0.5598706	0.6120004	0.5782609	0.554142	0.5670352	0.5475407	2.5526041875E-06	396.3458545	1124.282885	436.8133225	28.288912425	2421.440345	2646.90173	2500.9783925	2396.66415	2452.42724	2368.1135275
cg00731650	0.001084568	1.265078E-05	0.7772692	0.6498628	0.8765374	0.2023077	0.2203186	0.202284	0.2122915	0.2212797	0.2177163	0.2088622	0.0547146235	3361.68929	2810.65661	3791.024255	874.9808025	952.877945	874.8783	918.1607375	957.0347025	941.6229975	903.329015
cg00733722	0.06039904	4.985559E-07	0.7092714	0.4457478	0.6457415	0.7225246	0.4473396	0.4666146	0.445728	0.4832039	0.4595353	0.4703682	0.0021562542675	3067.598805	1927.859235	2792.8319875	3124.918895	1934.74377	2018.108145	1927.7736	2089.8568675	1987.4901725	2034.342465
cg00733786	0.8107153	3.913023E-07	0.4450037	0.4030953	0.7607247	0.8515725	0.9470636	0.9890227	0.9695552	0.9387437	0.9320315	0.9839581	0.0016923824475	1924.6410025	1743.3871725	3290.1343275	3683.0510625	4096.05007	4277.5231775	4193.32624	4060.0665025	4031.0362375	4255.6187825
cg00734904	0.3921929	1.478523E-06	0.6278061	0.4419401	0.2762765	0.2103643	0.2384447	0.2550608	0.240886	0.2563243	0.2553889	0.2578373	0.006394611975	2715.2613825	1911.3909325	1194.8958625	909.8255975	1031.2733275	1103.13796	1041.83195	1108.6025975	1104.5569925	1115.1463225
cg00739770	0.7352851	5.165303E-07	0.08535397	0.323459	0.102121	0.8305963	0.2056293	0.1973011	0.1849079	0.2155995	0.2122243	0.2041729	0.0022339935475	369.15592025	1398.960175	441.673325	3592.3289975	889.3467225	853.3272575	799.7266675	932.4678375	917.8700975	883.0477925
cg00746693	0.8207701	3.668251E-07	0.0464988	0.6079324	0.1046321	0.9334596	0.8847306	0.847796	0.8261806	0.7873757	0.8522719	0.85033	0.0015865185575	201.10731	2629.30763	452.5338325	4037.21277	3826.459845	3666.7177	3573.231095	3405.3999025	3686.0759675	3677.67725
cg00754036	0.7272063	1.305034E-07	0.4754093	0.505229	0.8228771	0.1676155	0.3942347	0.382798	0.4216134	0.4289366	0.4016147	0.4043725	0.000564427205	2056.1452225	2185.115425	3558.9434575	724.9370375	1705.0650775	1655.60135	1823.477955	1855.150795	1736.9835775	1748.9110625
cg00756032	0.9388228	4.840029E-07	0.2171322	0.3277916	0.08672944	0.4157605	0.7450361	0.7387257	0.729648	0.7553275	0.7261602	0.7672456	0.0020933125425	939.096765	1417.69867	375.104828	1798.1641625	3222.2811325	3194.9886525	3155.7276	3266.7914375	3140.642865	3318.33722
cg00757414	0.9815751	7.266764E-08	0.07070522	0.007050849	0.5611031	0.71242	0.83291	0.8631933	0.8528344	0.891041	0.8656722	0.9113522	0.000314287543	305.8000765	30.494921925	2426.7709075	3081.2165	3602.33575	3733.3110225	3688.50878	3853.752325	3744.032265	3941.598265
cg00765783	0.1095317	4.345721E-07	0.05871729	0.2259811	0.1077712	0.3374577	0.02812583	0.04163373	0.03607392	0.04070374	0.03709663	0.03810374	0.0018795243325	253.95227925	977.3682575	466.11044	1459.5045525	121.64421475	180.06588225	156.019704	176.0436755	160.44292475	164.7986755
cg00768179	0.1675891	2.154703E-09	0.7734389	0.6590546	0.1271713	0.02531439	0.08122943	0.0788671	0.09251436	0.07887162	0.07222862	0.08320333	9.319090475E-06	3345.1232425	2850.411145	550.0158725	109.48473675	351.31728475	341.1002075	400.124607	341.1197565	312.3887815	359.85440225
cg00776917	0.8021933	3.493311E-07	0.4223663	0.7922736	0.7836912	0.1878883	0.6205658	0.6428683	0.5892431	0.581151	0.6442332	0.6038871	0.0015108570075	1826.7342475	3426.58332	3389.46444	812.6168975	2683.947085	2780.4053975	2548.4764075	2513.478075	2786.30859	2611.8117075
cg00777375	0.09294351	1.633095E-07	0.8852425	0.6448429	0.4992018	0.6117697	0.8163239	0.8406795	0.8185645	0.8127539	0.8421874	0.8343781	0.0007063135875	3828.6738125	2788.9455425	2159.047785	2645.9039525	3530.6008675	3635.9388375	3540.2914625	3515.1606175	3642.460505	3608.6852825
cg00781723	0.8079611	2.42121E-06	0.1331507	0.6101731	0.2835099	0.541312	0.9237231	0.9298475	0.9682225	0.9145635	0.9273844	0.9342802	0.01047173325	575.8767775	2638.9986575	1226.1803175	2341.1744	3995.1024075	4021.5904375	4187.5623125	3955.4871375	4010.93753	4040.761865
cg00783706	2.226536E-06	4.137031E-07	0.1201946	0.7995797	0.4915454	0.6630217	0.3942115	0.4255778	0.4004175	0.3961354	0.4171771	0.418427	0.0017892659075	519.841645	3458.1822025	2125.933855	2867.5688525	1704.9647375	1840.623985	1731.8056875	1713.285605	1804.2909575	1809.696775
cg00789545	0.8281557	1.849458E-07	0.8756124	0.2495232	0.6308622	0.891882	0.9419826	0.9801651	0.9621967	0.9888078	0.9661521	0.9680931	0.000799890585	3787.02363	1079.18784	2728.479015	3857.38965	4074.074745	4239.2140575	4161.5007275	4276.593735	4178.6078325	4187.0026575
cg00793056	0.8399849	1.154691E-06	0.7275986	0.2595822	0.4405133	0.8838947	0.9401627	0.9433227	0.9498475	0.9981867	0.9629898	0.9651408	0.004994038575	3146.863945	1122.693015	1905.2200225	3822.8445775	4066.2036775	4079.8706775	4108.0904375	4317.1574775	4164.930885	4174.23396
cg00794927	0.775381	2.596558E-10	0.1107147	0.5736372	0.5750627	0.3117008	0.7710955	0.7155829	0.780018	0.808769	0.7491945	0.7285819	1.123011335E-06	478.8410775	2480.98089	2487.1461775	1348.10596	3334.9880375	3094.8960425	3373.57785	3497.925925	3240.2662125	3151.1167175
cg00804097	0.594157	3.132873E-08	0.7423047	0.9257112	0.1638346	0.1656765	0.8341368	0.7689118	0.7561507	0.7176328	0.8044003	0.746159	0.00013549675725	3210.4678275	4003.70094	708.584645	716.5508625	3607.64166	3325.543535	3270.3517775	3103.76186	3479.0312975	3227.137675
cg00808969	0.5424387	2.9948E-07	0.01376832	0.8628683	0.7132744	0.5220564	0.2513281	0.2557808	0.2356785	0.2441445	0.2219696	0.2262025	0.001295251	59.547984	3731.9053975	3084.91178	2257.89393	1086.9940325	1106.25196	1019.3095125	1055.9249625	960.01852	978.3258125
cg00818473	0.7326399	5.983706E-09	0.1764768	0.05381667	0.2290144	0.2471375	0.9983679	0.9760086	0.9535504	0.9637171	0.9973445	0.9439984	2.587952845E-05	763.26216	232.75709775	990.48728	1068.8696875	4317.9411675	4221.237195	4124.10548	4168.0764575	4313.5149625	4082.79308
cg00825951	0.719534	2.365361E-06	0.09375775	0.5713089	0.1468909	0.6173543	0.9780781	0.8812306	0.9371465	0.9742278	0.8881561	0.9224086	0.010230186325	405.50226875	2470.9109925	635.3031425	2670.0573475	4230.1877825	3811.322345	4053.1586125	4213.535235	3841.2751325	3989.417195
cg00841781	0.8305488	2.750952E-07	0.8374726	0.5233181	0.295042	0.4356734	0.8053918	0.8299548	0.8582153	0.8686136	0.8334741	0.8369069	0.00118978674	3622.068995	2263.3507825	1276.05665	1884.287455	3483.319535	3589.55451	3711.7811725	3756.75382	3604.7754825	3619.6223425
cg00843623	0.2167484	2.267153E-09	0.8331208	0.3133504	0.5539214	0.08153596	0.07434169	0.07210323	0.07656171	0.08966793	0.07199575	0.07984165	9.805436725E-06	3603.24746	1355.24048	2395.710055	352.643027	321.52780925	311.84646975	331.12939575	387.81379725	311.38161875	345.31513625
cg00847387	0.134659	2.026866E-07	0.3062134	0.01648894	0.01476408	0.6884676	0.008707737	0.006757714	0.007825754	0.008157729	0.007601609	0.008107432	0.000876619545	1324.372955	71.3146655	63.854646	2977.62237	37.660962525	29.22711305	33.84638605	35.282177925	32.876958925	35.0646434
cg00848945	0.5626901	1.414323E-07	0.2081691	0.6435449	0.2134888	0.651828	0.800508	0.7477187	0.7495436	0.7460288	0.7005196	0.7647343	0.0006116946975	900.3313575	2783.3316925	923.33906	2819.1561	3462.1971	3233.8833775	3241.77607	3226.57456	3029.74727	3307.4758475
cg00851125	0.006053281	1.101441E-06	0.6586376	0.8878861	0.4359756	0.8246231	0.1558923	0.1569199	0.1677041	0.1565548	0.1661922	0.1671059	0.004763732325	2848.60762	3840.1073825	1885.59447	3566.4949075	674.2341975	678.6785675	725.3202325	677.09951	718.781265	722.7330175
cg00856775	0.9736072	2.294634E-09	0.1465202	0.7913576	0.4710718	0.01569868	0.2109097	0.2310179	0.1978087	0.1774668	0.1965981	0.20234	9.92429205E-06	633.699865	3422.62162	2037.385535	67.896791	912.1844525	999.1524175	855.5226275	767.54391	850.2867825	875.1205
cg00869546	3.492089E-08	1.182354E-10	0.1923767	0.072212	0.7751647	0.4526758	0.8236264	0.9529191	0.8657	0.8353823	0.9460796	0.8591383	5.11368105E-07	832.0292275	312.3169	3352.5873275	1957.822835	3562.18418	4121.3751075	3744.1525	3613.0284475	4091.79427	3715.7731475
cg00873678	0.0003977164	2.277024E-07	0.9245214	0.4416703	0.8699214	0.555906	0.270582	0.239809	0.2414278	0.2446325	0.2366901	0.2361959	0.00098481288	3998.555055	1910.2240475	3762.410055	2404.29345	1170.26715	1037.173925	1044.175235	1058.0355625	1023.6846825	1021.5472675
cg00890145	9.54212E-05	4.70633E-07	0.0775215	0.9278979	0.5108759	0.1489452	0.8545272	0.8151765	0.7963024	0.8663731	0.8102377	0.8199876	0.002035487725	335.2804875	4013.1584175	2209.5382675	644.18799	3695.83014	3525.6383625	3444.00788	3747.0636575	3504.2780525	3546.44637
cg00907503	0.02413352	3.23875E-07	0.5604303	0.4809616	0.05855385	0.2801634	0.1198865	0.1356621	0.1120077	0.13643	0.1203462	0.1202209	0.001400759375	2423.8610475	2080.15892	253.24540125	1211.706705	518.5091125	586.7385825	484.4333025	590.05975	520.497315	519.9553925
cg00907549	0.1454731	2.526931E-07	0.5856055	0.181517	0.443534	0.4136836	0.08285777	0.08713634	0.07704068	0.09451475	0.07940358	0.07637189	0.0010928976575	2532.7437875	785.061025	1918.28455	1789.18157	358.35985525	376.8646705	333.200941	408.77629375	343.4204835	330.30842425
cg00908824	0.0314047	2.245057E-06	0.6111285	0.1844988	0.9094294	0.7989005	0.9471317	0.9918589	0.9879919	0.9633172	0.9925668	0.9654042	0.009709871525	2643.1307625	797.95731	3933.282155	3455.2446625	4096.3446025	4289.7897425	4273.0649675	4166.34689	4292.85141	4175.373165
cg00913949	0.1494959	3.059642E-06	0.8777919	0.846826	0.633856	0.5521971	0.09024719	0.09980271	0.08798762	0.09142493	0.0958691	0.1009121	0.01323295165	3796.4499675	3662.52245	2741.4272	2388.2524575	390.31909675	431.64672075	380.5464565	395.41282225	414.6338575	436.4448325
cg00922025	0.3383912	3.145428E-06	0.913272	0.5875209	0.7444667	0.4089177	0.2832161	0.2492269	0.2805727	0.2775184	0.2414704	0.2566321	0.0136039761	3949.9014	2541.0278925	3219.8184775	1768.5690525	1224.9096325	1077.9063425	1213.4769275	1200.26708	1044.35948	1109.9338325
cg00927503	0.9080089	4.81895E-08	0.6916282	0.8763327	0.4545763	0.299822	0.1024477	0.1073839	0.09410124	0.09214112	0.1149483	0.09827921	0.0002084195875	2991.291965	3790.1389275	1966.0424975	1296.73015	443.0863025	464.4353675	406.987863	398.510344	497.1513975	425.05758325
cg00932251	0.1145679	6.579445E-08	0.5102979	0.4153484	0.09996212	0.4851873	0.04704517	0.05156355	0.05393222	0.06098839	0.04765943	0.05519985	0.00028456099625	2207.0384175	1796.38183	432.336169	2098.4350725	203.47036025	223.01235375	233.2568515	263.77478675	206.12703475	238.73935125
cg00933411	0.7382209	6.182864E-07	0.6178369	0.4751849	0.6121868	0.3548026	0.9899037	0.9889819	0.9856353	0.9650506	0.9882324	0.9950335	0.00267408868	2672.1445925	2055.1746925	2647.70791	1534.521245	4281.3335025	4277.3467175	4262.8726725	4173.843845	4274.10513	4303.5198875
cg00951204	5.238121E-08	9.288308E-07	0.5003411	0.6043808	0.6684502	0.5469942	0.9317714	0.9176769	0.9383674	0.9612264	0.959833	0.9303993	0.00401719321	2163.9752575	2613.94696	2891.047115	2365.749915	4029.911305	3968.9525925	4058.439005	4157.30418	4151.277725	4023.9769725
cg00954161	0.001283342	3.047214E-07	0.2273485	0.6332208	0.98041	0.2741985	0.5923182	0.6209167	0.6116113	0.5810749	0.6108658	0.6159966	0.001317920055	983.2822625	2738.67996	4240.27325	1185.9085125	2561.776215	2685.4647275	2645.2188725	2513.1489425	2641.994585	2664.185295
cg00962793	0.2440824	8.602079E-07	0.7411328	0.1485419	0.3356761	0.284285	0.9098114	0.9139625	0.8797657	0.9271237	0.9266981	0.9463781	0.0037203991675	3205.39936	642.4437175	1451.7991325	1229.532625	3934.934305	3952.8878125	3804.9866525	4009.8100025	4007.9692825	4093.0852825
cg00966925	2.709959E-06	3.157118E-09	0.452998	0.8574978	0.2424955	0.5888795	0.05308983	0.05038553	0.04609312	0.06087769	0.04559777	0.05006675	1.365453535E-05	1959.21635	3708.677985	1048.7930375	2546.9038375	229.61351475	217.91741725	199.352744	263.29600925	197.21035525	216.53869375
cg00975226	0.3165932	6.893114E-07	0.6446384	0.6937007	0.5268205	0.1686518	0.7287642	0.7336015	0.7100313	0.7440622	0.7425646	0.7441364	0.002981271805	2788.06108	3000.2555275	2278.4986625	729.419035	3151.905165	3172.8264875	3070.8853725	3218.069015	3211.591895	3218.38993
cg00994896	0.08495689	4.219323E-08	0.5148143	0.7792773	0.6061367	0.137321	0.1821159	0.1886492	0.1870927	0.1680961	0.1782752	0.1888154	0.00018248571975	2226.5718475	3370.3743225	2621.5412275	593.913325	787.6512675	815.90779	809.1759275	727.0156325	771.04024	816.626605
cg00995457	3.033492E-07	3.32003E-06	0.7820918	0.2735436	0.363204	0.4512109	0.1121734	0.1143409	0.111683	0.1184639	0.1020001	0.1156172	0.01435912975	3382.547035	1183.07607	1570.8573	1951.4871425	485.149955	494.5243925	483.028975	512.3563675	441.1504325	500.04439
cg00998132	9.125436E-05	1.649756E-07	0.1925846	0.2648948	0.3150773	0.8176375	0.8786147	0.8440906	0.8331233	0.827594	0.8283973	0.8260094	0.00071351947	832.928395	1145.67001	1362.7093225	3536.2821875	3800.0085775	3650.691845	3603.2582725	3579.34405	3582.8183225	3572.490655
cg01009664	0.06884905	1.167961E-06	0.3713001	0.8104002	0.214793	0.8573625	0.03403775	0.03665162	0.03624327	0.03752771	0.035075	0.03899373	0.005051431325	1605.8729325	3504.980865	928.979725	3708.0928125	147.21326875	158.5182565	156.75214275	162.30734575	151.699375	168.64788225
cg01018128	1.816446E-06	4.745437E-06	0.8031484	0.3789876	0.05047384	0.5264066	0.3771001	0.3883518	0.3963615	0.3734089	0.3942039	0.3812584	0.020524015025	3473.61683	1639.12137	218.299358	2276.708545	1630.9579325	1679.621535	1714.2634875	1614.9934925	1704.9318675	1648.94258
cg01021245	0.02238029	9.392413E-07	0.7021459	0.7608814	0.5447592	0.370667	0.7252345	0.7434134	0.7671866	0.7114888	0.7042687	0.7197802	0.0040622186225	3036.7810175	3290.812055	2356.08354	1603.134775	3136.6392125	3215.262955	3318.082045	3077.18906	3045.9621275	3113.049365
cg01021385	0.9770545	3.829159E-08	0.02264246	0.486868	0.6311989	0.8998434	0.7870449	0.7718042	0.7746353	0.9014003	0.7783098	0.8058547	0.00016561112675	97.9286395	2105.7041	2729.9352425	3891.822705	3403.9691925	3338.053165	3350.2976725	3898.5562975	3366.189885	3485.3215775
cg01022171	0.1359869	2.464261E-07	0.61013	0.9945251	0.4719439	0.09904576	0.240487	0.1922773	0.2116	0.2107569	0.2109691	0.2060928	0.0010657928825	2638.81225	4301.3210575	2041.1573675	428.372912	1040.106275	831.5993225	915.17	911.5235925	912.4413575	891.35136
cg01026373	0.400519	5.885599E-08	0.1631859	0.9876061	0.6503351	0.6276253	0.23392	0.2293353	0.2202796	0.2373351	0.2455534	0.2362601	0.00025455215675	705.7790175	4271.3963825	2812.6993075	2714.4794225	1011.704	991.8751725	952.70927	1026.4743075	1062.018455	1021.8249325
cg01031441	0.9266397	8.12583E-06	0.8618155	0.718281	0.6427682	0.5923494	0.5774812	0.5951476	0.5894763	0.5740601	0.5987947	0.5853075	0.03514421475	3727.3520375	3106.565325	2779.972465	2561.911155	2497.60619	2574.01337	2549.4849975	2482.8099325	2589.7870775	2531.4549375
cg01045959	3.906329E-08	1.784198E-07	0.3666377	0.580634	0.3212865	0.5883443	0.7438138	0.797605	0.8126885	0.7801	0.7460737	0.7693022	0.000771665635	1585.7080525	2511.24205	1389.5641125	2544.5890975	3216.994685	3449.641625	3514.8777625	3373.9325	3226.7687525	3327.232015
cg01059747	0.0004288962	2.316018E-07	0.162025	0.1205858	0.3185651	0.5549763	0.7122228	0.7825166	0.7455816	0.7278059	0.7173714	0.7438762	0.001001677785	700.758125	521.533585	1377.7940575	2400.2724975	3080.36361	3384.384295	3224.64042	3147.7605175	3102.631305	3217.264565
cg01060861	0.4847739	6.613227E-08	0.3543012	0.3690058	0.6998851	0.9291483	0.366235	0.3496943	0.3374276	0.3607526	0.3522064	0.365803	0.00028602206775	1532.35269	1595.950085	3027.0030575	4018.5663975	1583.966375	1512.4278475	1459.37437	1560.254995	1523.29268	1582.097975
cg01064918	0.7351689	7.968007E-06	0.9369737	0.6987553	0.7704417	0.7036089	0.910082	0.9652743	0.9434153	0.9272901	0.9603465	0.95836	0.034461630275	4052.4112525	3022.1166725	3332.1603525	3043.1084925	3936.10465	4174.8113475	4080.2711725	4010.5296825	4153.4986125	4144.907
cg01066056	0.1100945	4.302167E-08	0.2204535	0.4842856	0.2392001	0.0007734633	0.7614592	0.8774183	0.8033767	0.7253052	0.8503202	0.8115081	0.00018606872275	953.4613875	2094.53522	1034.5404325	3.3452287725	3293.31104	3794.8341475	3474.6042275	3136.94499	3677.634865	3509.7725325
cg01074797	0.9405433	5.026803E-06	0.8428818	0.9750931	0.09492598	0.2784401	0.2848981	0.2655665	0.2702302	0.2585852	0.2801126	0.2690051	0.021740922975	3645.463785	4217.2776575	410.5548635	1204.2534325	1232.1842825	1148.5751125	1168.745615	1118.38099	1211.486995	1163.4470575
cg01081775	0.06812229	3.899068E-07	0.4857158	0.79859	0.6172208	0.6913475	0.9165984	0.9460168	0.9114203	0.9668722	0.9271685	0.9530479	0.00168634691	2100.720835	3453.90175	2669.47996	2990.0779375	3964.28808	4091.52266	3941.8927975	4181.722265	4010.0037625	4121.9321675
cg01083131	0.8711278	6.770621E-07	0.05886785	0.8220102	0.2197417	0.6130043	0.5246779	0.4813168	0.5111986	0.5148197	0.4803494	0.4892026	0.0029282935825	254.60345125	3555.194115	950.3828525	2651.2435975	2269.2319175	2081.69516	2210.933945	2226.5952025	2077.511155	2115.801245
cg01093854	0.0001180452	1.08986E-08	0.05658277	0.13171	0.1656668	0.1970995	0.2467609	0.261421	0.2727578	0.2844365	0.2460053	0.2521061	4.7136445E-05	244.72048025	569.64575	716.50891	852.4553375	1067.2408925	1130.645825	1179.677485	1230.1878625	1063.9729225	1090.3588825
cg01097011	0.7606374	1.87974E-07	0.6197072	0.3969163	0.01113482	0.04831271	0.5055496	0.4667628	0.4714874	0.4858367	0.5345253	0.4697988	0.00081298755	2680.23364	1716.6629975	48.1580965	208.95247075	2186.50202	2018.74911	2039.183005	2101.2437275	2311.8219225	2031.87981
cg01099024	0.9572784	4.721863E-07	0.9112995	0.6484721	0.5599162	0.5843965	0.685797	0.6875642	0.6575172	0.7303769	0.7202885	0.6677491	0.0020422057475	3941.3703375	2804.6418325	2421.637565	2527.5148625	2966.072025	2973.715165	2843.76189	3158.8800925	3115.2477625	2888.0148575
cg01104554	0.1199131	4.390335E-06	0.203028	0.7939619	0.2093809	0.1411773	0.4950725	0.4385305	0.470445	0.4621567	0.4528111	0.4475102	0.018988198875	878.0961	3433.8852175	905.5723925	610.5918225	2141.1885625	1896.6444125	2034.674625	1998.8277275	1958.4080075	1935.481615
cg01107903	6.567521E-06	1.787181E-06	0.3988222	0.9893868	0.770492	0.07655481	0.7368861	0.767224	0.7692938	0.7652529	0.7652073	0.7225407	0.007729557825	1724.906015	4279.09791	3332.3779	331.09955325	3187.0323825	3318.2438	3327.195685	3309.7187925	3309.5215725	3124.9885275
cg01109169	0.4568301	8.380701E-09	0.8826477	0.5471629	0.58419	0.92444	0.2446626	0.2687084	0.2563331	0.2666881	0.2626988	0.2729054	3.6246531825E-05	3817.4513025	2366.4795425	2526.62175	3998.203	1058.165745	1162.16383	1108.6406575	1153.4260325	1136.17231	1180.315855
cg01112035	0.6132293	2.917223E-07	0.5083647	0.7172953	0.102775	0.2237126	0.7771435	0.7067655	0.7467067	0.7780698	0.7616501	0.7153182	0.0012616989475	2198.6773275	3102.3021725	444.501875	967.556995	3361.1456375	3056.7607875	3229.5064775	3365.151885	3294.1366825	3093.751215
cg01116966	0.8744858	1.047812E-06	0.9843686	0.7967808	0.5217552	0.07122141	0.6828421	0.7452272	0.7149276	0.7131026	0.718604	0.7270636	0.0045317869	4257.394195	3446.07696	2256.59124	308.03259825	2953.2920825	3223.10764	3092.06187	3084.168745	3107.9623	3144.55007
cg01131289	0.0001824712	2.28484E-09	0.9619694	0.845428	0.6104991	0.431409	0.7921066	0.8412817	0.807178	0.8165016	0.8433496	0.83458	9.881933E-06	4160.517655	3656.4761	2640.4086075	1865.843925	3425.861045	3638.5433525	3491.04485	3531.36942	3647.48702	3609.5585
cg01143375	0.01019211	1.714339E-07	0.5010096	0.8464321	0.8807422	0.9518828	0.3139503	0.3212425	0.3121706	0.3328745	0.3240557	0.3393882	0.0007414516175	2166.86652	3660.8188325	3809.210015	4116.89311	1357.8350475	1389.3738125	1350.137845	1439.6822125	1401.5409025	1467.853965
cg01146501	0.0001511105	3.723852E-07	0.05546138	0.409747	0.8732079	0.5773486	0.7529862	0.7966678	0.7620127	0.7860362	0.7724563	0.7615551	0.00161056599	239.8704685	1772.155775	3776.6241675	2497.032695	3256.665315	3445.588235	3295.7049275	3399.606565	3340.8734975	3293.7258075
cg01155404	8.383282E-07	1.748497E-06	0.204036	0.8006367	0.5412669	0.3963092	0.6481144	0.6303894	0.6202681	0.6621904	0.6204	0.6300312	0.007562249525	882.4557	3462.7537275	2340.9793425	1714.03729	2803.09478	2726.434155	2682.6595325	2863.97348	2683.23	2724.88494
cg01157070	0.9720822	1.86081E-09	0.4434209	0.9840341	0.2651106	0.1074057	0.6725288	0.7291905	0.68848	0.6833625	0.7186765	0.718869	8.04800325E-06	1917.7953925	4255.9474825	1146.603345	464.5296525	2908.68706	3153.7489125	2977.676	2955.5428125	3108.2758625	3109.108425
cg01157525	0.002337364	4.938357E-06	0.9432646	0.9662367	0.3108629	0.3203097	0.9175552	0.8792901	0.8969747	0.9416142	0.8714062	0.8955464	0.021358394025	4079.619395	4178.9737275	1344.4820425	1385.3394525	3968.42624	3802.9296825	3879.4155775	4072.481415	3768.831815	3873.23818
cg01172315	0.6462789	5.478916E-11	0.09394955	0.9213637	0.2682477	0.03913199	0.7134531	0.7004924	0.7384837	0.7090522	0.7067108	0.713224	2.36963117E-07	406.33180375	3984.8980025	1160.1713025	169.24585675	3085.6846575	3029.62963	3193.9420025	3066.650765	3056.52421	3084.6938
cg01183595	0.004252299	1.723444E-06	0.592067	0.1854429	0.5827233	0.874599	0.3225193	0.326053	0.3401388	0.3119852	0.3306908	0.2991372	0.0074538953	2560.689775	802.0405425	2520.2782725	3782.640675	1394.8959725	1410.179225	1471.10031	1349.33599	1430.23771	1293.76839
cg01185755	8.17476E-06	1.325549E-06	0.07216411	0.3322079	0.4002692	0.6507337	0.7973845	0.7388868	0.7690458	0.7470418	0.7495715	0.7501533	0.005732999425	312.10977575	1436.7991675	1731.16429	2814.4232525	3448.6879625	3195.68541	3326.123085	3230.955785	3241.8967375	3244.4130225
cg01191286	1.361672E-05	9.859769E-08	0.7738642	0.5747048	0.5588911	0.5261439	0.936577	0.91017	0.8830019	0.9446045	0.9219608	0.9053732	0.00042643500925	3346.962665	2485.59826	2417.2040075	2275.5723675	4050.695525	3936.48525	3818.9832175	4085.4144625	3987.48046	3915.73909
cg01192748	0.2206887	1.824296E-10	0.9955295	0.2927829	0.4112333	0.3674625	0.8491595	0.8898202	0.8813725	0.8482846	0.8584154	0.8816765	7.8900802E-07	4305.6650875	1266.2860425	1778.5840225	1589.2753125	3672.6148375	3848.472365	3811.9360625	3668.830895	3712.646605	3813.2508625
cg01199721	0.8017256	2.500744E-06	0.466721	0.3718364	0.3125393	0.04356188	0.5409333	0.4975232	0.5380684	0.5189239	0.5055334	0.5066596	0.0108157178	2018.568325	1608.19243	1351.7324725	188.405131	2339.5365225	2151.78784	2327.14583	2244.3458675	2186.431955	2191.30277
cg01203365	3.634999E-07	6.976335E-10	0.3186408	0.05827774	0.9715205	0.1119024	0.5774131	0.5292919	0.5478533	0.6707496	0.5309662	0.5822267	3.0172648875E-06	1378.12146	252.0512255	4201.8261625	483.97788	2497.3116575	2289.1874675	2369.4655225	2900.99202	2296.428815	2518.1304775
cg01206410	0.03416029	2.55641E-07	0.8451098	0.3526849	0.1918444	0.3463114	0.6743682	0.7328857	0.6691913	0.7335371	0.7261708	0.7017983	0.001105647325	3655.099885	1525.3621925	829.72703	1497.796805	2916.642465	3169.7306525	2894.2523725	3172.5479575	3140.68871	3035.2776475
cg01206970	3.861757E-05	3.459473E-05	0.7336148	0.5207679	0.6766799	0.5420992	0.8473553	0.8647825	0.8290422	0.7945751	0.8558165	0.8431911	0.14962220725	3172.88401	2252.3211675	2926.6405675	2344.57904	3664.8116725	3740.1843125	3585.607515	3436.5373075	3701.4063625	3646.8015075
cg01220829	0.3261463	1.88224E-06	0.9449297	0.2779805	0.2364074	0.3975656	0.8146481	0.7938299	0.8204172	0.8283538	0.7941163	0.8090068	0.008140688	4086.8209525	1202.2656625	1022.462005	1719.47122	3523.3530325	3433.3143175	3548.30439	3582.630185	3434.5529975	3498.95441
cg01223400	0.99401	2.697316E-07	0.7727976	0.2147982	0.5600154	0.2231875	0.6447457	0.6907323	0.6253945	0.6007753	0.6822819	0.6318297	0.00116658917	3342.34962	929.002215	2422.066605	965.2859375	2788.5251525	2987.4171975	2704.8312125	2598.3531725	2950.8692175	2732.6634525
cg01231620	0.9600685	9.727672E-07	0.4291895	0.2976449	0.5942289	0.6438827	0.9354159	0.9052436	0.8950478	0.9141729	0.8649549	0.924459	0.00420721814	1856.2445875	1287.3141925	2570.0399925	2784.7926775	4045.6737675	3915.17857	3871.081735	3953.7977925	3740.9299425	3998.285175
cg01233948	0.001031438	3.487903E-07	0.02697147	0.2131402	0.8617908	0.5257715	0.08275765	0.0963346	0.08007183	0.08812412	0.09635378	0.08835224	0.0015085180475	116.65160775	921.831365	3727.24521	2273.9617375	357.92683625	416.647145	346.31066475	381.136819	416.7300985	382.123438
cg01234063	0.7156707	7.708129E-08	0.1947522	0.244662	0.1108101	0.2481539	0.91148	0.8732207	0.8928472	0.8910486	0.8735225	0.887365	0.00033337657925	842.303265	1058.16315	479.2536825	1073.2656175	3942.151	3776.6795275	3861.56414	3853.785195	3777.9848125	3837.853625
cg01234610	0.02869183	7.490052E-09	0.7166788	0.8506771	0.4225873	0.1893101	0.4423325	0.440738	0.434243	0.4769457	0.4341802	0.4369789	3.23944749E-05	3099.63581	3679.1784575	1827.6900725	818.7661825	1913.0880625	1906.19185	1878.100975	2062.7901525	1877.829365	1889.9337425
cg01240483	0.5446397	7.941329E-08	0.7373544	0.5116226	0.373371	0.3572198	0.7542268	0.7278399	0.7935029	0.7529838	0.7531889	0.7392985	0.00034346247925	3189.05778	2212.767745	1614.829575	1544.975635	3262.03091	3147.9075675	3431.9000425	3256.654935	3257.5419925	3197.4660125
cg01243297	0.9149899	2.715678E-08	0.04409714	0.0523677	0.07361617	0.185741	0.5669904	0.587129	0.587842	0.5181834	0.5810103	0.5845274	0.0001174530735	190.7201305	226.4903025	318.38993525	803.329825	2452.23348	2539.332925	2542.41665	2241.143205	2512.8695475	2528.081005
cg01264919	0.5673657	6.810742E-07	0.08058848	0.267482	0.1749747	0.981798	0.4623119	0.4682233	0.4626137	0.4993145	0.4657159	0.4733716	0.002945645915	348.545176	1156.85965	756.7655775	4246.27635	1999.4989675	2025.0657725	2000.8042525	2159.5352125	2014.2212675	2047.33217
cg01273256	0.1877136	9.201081E-08	0.9571146	0.6954835	0.7642569	0.5150351	0.09522864	0.08170983	0.08852642	0.09675074	0.09097629	0.08395168	0.00039794675325	4139.520645	3007.9661375	3305.4110925	2227.5268075	411.863868	353.39501475	382.8767665	418.4469505	393.47245425	363.091016
cg01273944	0.06981851	7.226214E-07	0.6137312	0.3391944	0.6577111	0.4916914	0.4811942	0.4337305	0.4548582	0.4559203	0.447827	0.4460436	0.003125337555	2654.38744	1467.01578	2844.6005075	2126.565305	2081.164915	1875.8844125	1967.261715	1971.8552975	1936.851775	1929.13857
cg01277490	0.6982923	2.390481E-08	0.7654925	0.1862023	0.03607301	0.2924005	0.8180138	0.7769751	0.8266795	0.8210393	0.7936294	0.7690892	0.00010338830325	3310.7550625	805.3249475	156.01576825	1264.6321625	3537.909685	3360.4173075	3575.3888375	3550.9949725	3432.447155	3326.31079
cg01281285	0.2821998	4.188674E-07	0.3954505	0.8381411	0.2880004	0.3749977	0.1439275	0.1522978	0.1451566	0.1555577	0.1486014	0.159604	0.001811601505	1710.3234125	3624.9602575	1245.60173	1621.8650525	622.4864375	658.687985	627.802295	672.7870525	642.701055	690.2873
cg01284116	5.578917E-05	7.470567E-06	0.6267769	0.355313	0.9673548	0.5016279	0.2179327	0.2405425	0.2307602	0.2369952	0.2261285	0.227785	0.032310202275	2710.8100925	1536.728725	4183.80951	2169.5406675	942.5589275	1040.3463125	998.037865	1025.00424	978.0057625	985.170125
cg01284869	0.1628792	2.613839E-06	0.7501766	0.438742	0.214986	0.6310919	0.08819666	0.116421	0.09904578	0.1057226	0.106856	0.1037742	0.011304853675	3244.513795	1897.55915	929.81445	2729.4724675	381.4505545	503.520825	428.3729985	457.250245	462.1522	448.823415
cg01287037	0.001492282	1.044827E-07	0.283347	0.3301573	0.2597055	0.6695822	0.1332847	0.1160527	0.1260945	0.1300918	0.1071706	0.1233485	0.0004518876775	1225.475775	1427.9303225	1123.2262875	2895.943015	576.4563275	501.9279275	545.3587125	562.647035	463.512845	533.4822625
cg01302562	0.3555955	2.737726E-07	0.1468178	0.1806397	0.2607937	0.2007813	0.4602813	0.4932667	0.5051008	0.4591827	0.4863625	0.5025875	0.001184066495	634.986985	781.2667025	1127.9327525	868.3791225	1990.7166225	2133.3784775	2184.56096	1985.9651775	2103.5178125	2173.6909375
cg01303236	9.062979E-06	4.236933E-07	0.1716154	0.1241974	0.3289702	0.8892794	0.3012682	0.3524376	0.3196111	0.3235074	0.3229446	0.3355261	0.0018324735225	742.236605	537.153755	1422.796115	3846.133405	1302.984965	1524.29262	1382.3180075	1399.169505	1396.735395	1451.1503825
cg01311360	0.9877245	1.388684E-06	0.08476919	0.1623896	0.03361633	0.144988	0.9235348	0.9449544	0.9302506	0.898563	0.9559744	0.957629	0.0060060583	366.62674675	702.33502	145.39062725	627.0731	3994.28801	4086.92778	4023.333845	3886.284975	4134.58928	4141.745425
cg01314743	0.724856	3.313295E-09	0.3186647	0.3985825	0.4787138	0.3829107	0.4391259	0.4109089	0.390085	0.3582639	0.4375902	0.414454	1.4330000875E-05	1378.2248275	1723.8693125	2070.437185	1656.0887775	1899.2195175	1777.1809925	1687.117625	1549.4913675	1892.577615	1792.51355
cg01315112	0.2411463	1.031499E-06	0.2329752	0.5036888	0.3444753	0.8803413	0.852016	0.9246479	0.9170545	0.9075213	0.8583003	0.9248105	0.004461233175	1007.61774	2178.45406	1489.8556725	3807.4761225	3684.9692	3999.1021675	3966.2607125	3925.0296225	3712.1487975	3999.8054125
cg01321106	0.1038005	5.014393E-07	0.4222258	0.1639528	0.784973	0.4456959	0.1941601	0.2046892	0.1990339	0.184549	0.2026634	0.1935328	0.0021687249725	1826.126585	709.09586	3395.008225	1927.6347675	839.7424325	885.28079	860.8216175	798.174425	876.519205	837.02936
cg01346101	0.7428737	7.689328E-09	0.9833942	0.4705108	0.9118262	0.6140811	0.8532267	0.7924864	0.8608876	0.8689559	0.7902646	0.8200859	3.32563436E-05	4253.179915	2034.95921	3943.648315	2655.9007575	3690.2054775	3427.50368	3723.33887	3758.2342675	3417.894395	3546.8715175
cg01353941	0.6978749	1.174926E-07	0.4470135	0.5034843	0.2266932	0.3512793	0.4115145	0.4591975	0.4123473	0.4610822	0.4424124	0.4465007	0.000508155495	1933.3333875	2177.5695975	980.44809	1519.2829725	1779.8002125	1986.0291875	1783.4020725	1994.180515	1913.43363	1931.1155275
cg01358740	0.2092797	6.500715E-08	0.7843472	0.5401046	0.4576791	0.1578808	0.2494467	0.2234125	0.2453642	0.2531061	0.2212839	0.2313141	0.00028115592375	3392.30164	2335.952395	1979.4621075	682.83446	1078.8569775	966.2590625	1061.200165	1094.6838825	957.0528675	1000.4334825
cg01368133	0.1508026	8.065656E-09	0.06897623	0.223127	0.2537302	0.7342562	0.1321572	0.1280111	0.1242547	0.1294964	0.1431588	0.1366237	3.48839622E-05	298.32219475	965.024275	1097.383115	3175.658065	571.57989	553.6480075	537.4015775	560.07193	619.16181	590.8975025
cg01384593	0.002488243	3.03188E-07	0.2116166	0.04588982	0.2887109	0.7066942	0.3183005	0.3631085	0.3895856	0.3622215	0.3649782	0.3451204	0.0013112881	915.241795	198.4734715	1248.6746425	3056.452415	1376.6496625	1570.4442625	1684.95772	1566.6079875	1578.530715	1492.64573
cg01387073	0.0002340424	2.548995E-08	0.8578791	0.333291	0.9441804	0.9066418	0.8015124	0.8258123	0.8084884	0.8387602	0.8152287	0.8394084	0.00011024403375	3710.3271075	1441.483575	4083.58023	3921.225785	3466.54113	3571.6381975	3496.71233	3627.637865	3525.8641275	3630.44133
cg01387220	0.1631797	1.458835E-06	0.779245	0.3804729	0.07765236	0.1289539	0.5274498	0.5687713	0.5752306	0.5571178	0.5322695	0.5694518	0.006309461375	3370.234625	1645.5452925	335.846457	557.7256175	2281.220385	2459.9358725	2487.872345	2409.534485	2302.0655875	2462.879035
cg01388015	0.04246371	6.736043E-09	0.2324333	0.379473	0.2952625	0.05568169	0.1816097	0.1418888	0.1531415	0.2176129	0.142004	0.1558445	2.9133385975E-05	1005.2740225	1641.220725	1277.0103125	240.82330925	785.4619525	613.66906	662.3369875	941.1757925	614.1673	674.0274625
cg01389445	0.376281	6.024908E-08	0.2661872	0.7840453	0.5802026	0.482909	0.7613149	0.7537086	0.7459439	0.7580413	0.7888604	0.7603955	0.000260577271	1151.25964	3390.9959225	2509.376245	2088.581425	3292.6869425	3259.789695	3226.2073675	3278.5286225	3411.82123	3288.7105375
cg01391662	0.5499447	1.364257E-08	0.5402261	0.4457407	0.2022948	0.03052437	0.33636	0.3481448	0.3473013	0.3778812	0.3299218	0.3604263	5.900411525E-05	2336.4778825	1927.8285275	874.92501	132.01790025	1454.757	1505.72626	1502.0781225	1634.33619	1426.911785	1558.8437475
cg01392307	0.7505821	7.096076E-08	0.8200773	0.01820983	0.09267651	0.2596247	0.9894152	0.941049	0.9880758	0.9219677	0.9755393	0.9626826	0.000306905287	3546.8343225	78.75751475	400.82590575	1122.8768275	4279.22074	4070.036925	4273.427835	3987.5103025	4219.2074725	4163.602245
cg01392841	0.489337	6.294116E-10	0.6593895	0.1219359	0.8999974	0.7920803	0.5470579	0.5396174	0.5330785	0.494863	0.5439644	0.5422905	2.72220517E-06	2851.8595875	527.3727675	3892.488755	3425.7472975	2366.0254175	2333.845255	2305.5645125	2140.282475	2352.64603	2345.4064125
cg01396387	0.3338635	8.822368E-07	0.79727	0.3389637	0.7223452	0.7532501	0.1613883	0.2046187	0.1881316	0.1913153	0.1893091	0.1984247	0.00381567416	3448.19275	1466.0180025	3124.14299	3257.8066825	698.0043975	884.9758775	813.66917	827.4386725	818.7618575	858.1868275
cg01399598	0.1769135	1.592362E-12	0.5424196	0.9139986	0.1854455	0.6294106	0.5911174	0.6039469	0.5553853	0.5895522	0.5967073	0.6134477	6.88696565E-09	2345.96477	3953.043945	802.0517875	2722.200845	2556.582755	2612.0703425	2402.0414225	2549.813265	2580.7590725	2653.1613025
cg01400924	9.553143E-07	6.070764E-06	0.511418	0.6425673	0.7670243	0.08434519	0.8256026	0.7226503	0.7526069	0.7587503	0.8113909	0.759196	0.0262560543	2211.88285	2779.1035725	3317.3800975	364.79294675	3570.731245	3125.4625475	3255.0248425	3281.5950475	3509.2656425	3283.5227
cg01403055	0.3874018	8.70678E-08	0.4916236	0.7426059	0.09247459	0.5951565	0.7804677	0.740189	0.7465168	0.7657776	0.7212944	0.7309158	0.000376568235	2126.27207	3211.7705175	399.95260175	2574.0518625	3375.5228025	3201.317425	3228.68516	3311.98812	3119.59828	3161.210835
cg01404197	0.05007657	1.113378E-09	0.2480968	0.002759421	0.8290597	0.7422232	0.07237538	0.08291939	0.08678654	0.08050389	0.08604491	0.08153095	4.81535985E-06	1073.01866	11.934495825	3585.6832025	3210.11534	313.0235185	358.62636175	375.3517855	348.17932425	372.14423575	352.62135875
cg01410531	0.3340468	3.19667E-06	0.4313459	0.7259047	0.7235427	0.3317528	0.2390905	0.2340459	0.2238594	0.2265309	0.2359294	0.2256771	0.01382559775	1865.5710175	3139.5378275	3129.3221775	1434.83086	1034.0664125	1012.2485175	968.191905	979.7461425	1020.394655	976.0534575
cg01429039	0.1208471	7.710965E-07	0.5746819	0.4634887	0.9383711	0.149719	0.06625729	0.07136726	0.068374	0.07339769	0.07147768	0.07612338	0.0033349923625	2485.4992175	2004.5886275	4058.4550075	647.534675	286.56277925	308.6633995	295.71755	317.44500925	309.140966	329.2336185
cg01429996	0.05155388	1.497302E-07	0.6275314	0.4243708	0.430823	0.8921653	0.02635531	0.02823908	0.02729995	0.02779957	0.02644193	0.02900492	0.000647583115	2714.073305	1835.40371	1863.309475	3858.6149225	113.98671575	122.134021	118.07228375	120.23314025	114.36134725	125.446279
cg01432561	0.7935246	2.169568E-06	0.6451175	0.3587991	0.8515966	0.4268616	0.5305741	0.5474421	0.5690927	0.5673366	0.5489499	0.5613487	0.0093833816	2790.1331875	1551.8061075	3683.155295	1846.17642	2294.7329825	2367.6870825	2461.3259275	2453.730795	2374.2083175	2427.8331275
cg01434611	0.06378644	5.276517E-06	0.6114922	0.9939229	0.9939044	0.8751133	0.829722	0.8773042	0.8332596	0.8362542	0.8525135	0.8533175	0.022820936025	2644.703765	4298.7165425	4298.63653	3784.8650225	3588.54765	3794.340665	3603.84777	3616.799415	3687.1208875	3690.5981875
cg01448947	0.1658618	3.365777E-07	0.8183789	0.9433789	0.3956087	0.1162394	0.7831762	0.7554101	0.7714635	0.7604789	0.797424	0.7476368	0.0014556985525	3539.4887425	4080.1137425	1711.0076275	502.735405	3387.237065	3267.1486825	3336.5796375	3289.0712425	3448.8588	3233.52916
cg01450725	0.9873485	6.511305E-07	0.1209634	0.8774339	0.7625406	0.6952288	0.7195676	0.773807	0.7858918	0.7914335	0.740442	0.7732144	0.0028161394125	523.166705	3794.9016175	3297.988095	3006.86456	3112.12987	3346.715275	3398.982035	3422.9498875	3202.41165	3344.15228
cg01477861	0.338481	3.676218E-07	0.1893827	0.6100687	0.7895671	0.1603339	0.1748284	0.174406	0.165887	0.1686169	0.1808235	0.1761697	0.001589964285	819.0801775	2638.5471275	3414.8777075	693.4441175	756.13283	754.30595	717.461275	729.2680925	782.0616375	761.9339525
cg01485075	0.5174849	2.11479E-06	0.8663439	0.6078112	0.5183242	0.5897668	0.3770867	0.4111115	0.3897298	0.4011653	0.3978112	0.4090659	0.00914646675	3746.9373675	2628.78344	2241.752165	2550.74141	1630.8999775	1778.0572375	1685.581385	1735.0399225	1720.53344	1769.2100175
cg01493016	0.1619421	4.436462E-10	0.313872	0.6480177	0.180346	0.5053156	0.04640465	0.04946855	0.05282784	0.05202964	0.04671599	0.0515407	1.918769815E-06	1357.4964	2802.6765525	779.99645	2185.48997	200.70011125	213.95147875	228.480408	225.028193	202.04665675	222.9135275
cg01493198	0.283428	9.409788E-07	0.4016649	0.1645099	0.9454383	0.7883081	0.3566158	0.418367	0.3803608	0.3698002	0.3669736	0.3843106	0.00406973331	1737.2006925	711.5053175	4089.0206475	3409.4325325	1542.363335	1809.437275	1645.06046	1599.385865	1587.16082	1662.143345
cg01505690	0.002330257	1.497246E-07	0.01130529	0.3145251	0.5903336	0.6592366	0.9263486	0.9994138	0.9909031	0.9361611	0.9623848	0.9732883	0.000647558895	48.89537925	1360.3210575	2553.19282	2851.198295	4006.457695	4322.464685	4285.6559075	4048.8967575	4162.31426	4209.4718975
cg01509809	0.0005685283	2.018541E-06	0.9920926	0.9634784	0.5860471	0.9009911	0.7661627	0.7505021	0.7612859	0.7621008	0.7794942	0.7462881	0.008730189825	4290.800495	4167.04408	2534.6537075	3896.7865075	3313.6536775	3245.9215825	3292.5615175	3296.08596	3371.312415	3227.6960325
cg01510051	0.02333742	2.706335E-09	0.08576031	0.01762553	0.8051502	0.4909749	0.02978913	0.02327284	0.02841721	0.01626397	0.02956421	0.02530655	1.1704898875E-05	370.91334075	76.23041725	3482.274615	2123.4664425	128.83798725	100.655033	122.90443325	70.34167025	127.86520825	109.45082875
cg01511356	0.03997734	2.343016E-06	0.2311359	0.7489921	0.2240581	0.3218173	0.08954033	0.1041164	0.09912776	0.1069485	0.09723547	0.09903331	0.0101335442	999.6627675	3239.3908325	969.0512825	1391.8598225	387.26192725	450.30343	428.727562	462.5522625	420.54340775	428.31906575
cg01536682	0.2900254	3.543208E-07	0.9810338	0.7879765	0.7206149	0.5278856	0.9637175	0.9147146	0.9009363	0.8617344	0.9003147	0.8749959	0.00153243746	4242.971185	3407.9983625	3116.6594425	2283.10522	4168.0781875	3956.140645	3896.5494975	3727.00128	3893.8610775	3784.3572675
cg01536980	0.9963936	8.439028E-07	0.647092	0.8126105	0.07104647	0.08715191	0.8100456	0.8734884	0.8736737	0.8512295	0.8620656	0.8721842	0.00364987961	2798.6729	3514.5404125	307.27598275	376.93201075	3503.44722	3777.83733	3778.6387525	3681.5675875	3728.43372	3772.196665
cg01544351	0.7485903	2.230313E-07	0.8874693	0.586898	0.8502331	0.4226887	0.5702106	0.5523139	0.6136243	0.5681031	0.5525408	0.5788916	0.0009646103725	3838.3047225	2538.33385	3677.2581575	1828.1286275	2466.160845	2388.7576175	2653.9250975	2457.0459075	2389.73896	2503.70617
cg01562537	0.6538805	9.048864E-09	0.6142051	0.8813949	0.5763612	0.7855011	0.2782255	0.2979253	0.2936231	0.3442486	0.2912599	0.2966282	3.91363368E-05	2656.4370575	3812.0329425	2492.76219	3397.2922575	1203.3252875	1288.5269225	1269.9199075	1488.875195	1259.6990675	1282.916965
cg01568492	0.5025426	1.817099E-06	0.5325518	0.3738325	0.2685464	0.8062013	0.3490201	0.3149407	0.3125429	0.3085758	0.344561	0.3200346	0.007858953175	2303.286535	1616.8255625	1161.46318	3486.8206225	1509.5119325	1362.1185275	1351.7480425	1334.590335	1490.226325	1384.149645
cg01568998	0.6269446	1.035431E-07	0.8739984	0.2655803	0.6875432	0.8333203	0.4545372	0.4776908	0.4753998	0.460294	0.4737462	0.4812373	0.0004478239075	3780.04308	1148.6347975	2973.62434	3604.1102975	1965.87339	2066.01271	2056.104135	1990.77155	2048.952315	2081.3513225
cg01570662	0.02350042	3.61904E-09	0.3619938	0.4147313	0.6314497	0.5004483	0.0314931	0.03846936	0.03119649	0.03417704	0.03626263	0.03272904	1.5652348E-05	1565.623185	1793.7128725	2731.0199525	2164.4388975	136.2076575	166.379982	134.92481925	147.815698	156.83587475	141.553098
cg01588826	0.4914722	6.514331E-07	0.6118115	0.2963327	0.4038775	0.8455809	0.2049383	0.2346906	0.2275409	0.2340499	0.2272491	0.2292913	0.0028174481575	2646.0847375	1281.6389275	1746.7701875	3657.1373925	886.3581475	1015.036845	984.1143925	1012.2658175	982.8523575	991.6848725
cg01592387	3.969803E-05	1.647172E-07	0.5664599	0.8380396	0.6117764	0.5881158	0.4176215	0.360796	0.4129991	0.398317	0.3795382	0.3987578	0.00071240189	2449.9390675	3624.52127	2645.93293	2543.600835	1806.2129875	1560.4427	1786.2211075	1722.721025	1641.502715	1724.627485
cg01594538	0.2889568	4.475792E-08	0.8130607	0.1240635	0.4688961	0.1253177	0.1681479	0.1863428	0.1760452	0.1395707	0.1994229	0.1798977	0.000193578004	3516.4875275	536.5746375	2027.9756325	541.9990525	727.2396675	805.93261	761.39549	603.6432775	862.5040425	778.0575525
cg01605945	0.2117923	4.391999E-09	0.076323	0.1844262	0.6723101	0.9264942	0.1514096	0.1222641	0.1186836	0.1439765	0.1253031	0.1343276	1.8995395675E-05	330.096975	797.643315	2907.7411825	4007.087415	654.84652	528.7922325	513.30657	622.6983625	541.9359075	580.96687
cg01610231	0.209134	4.128144E-07	0.9057223	0.9684557	0.8000195	0.9017471	0.1023506	0.1141133	0.09892724	0.1072317	0.1092895	0.1148969	0.00178542228	3917.2489475	4188.5709025	3460.0843375	3900.0562075	442.666345	493.5400225	427.860313	463.7771025	472.6770875	496.9290925
cg01614564	0.2941641	1.596304E-06	0.271992	0.5867224	0.3170638	0.1298159	0.4511049	0.4505626	0.4343066	0.4090316	0.5153546	0.4747547	0.0069040148	1176.3654	2537.57438	1371.300935	561.4537675	1951.0286925	1948.683245	1878.376045	1769.06167	2228.908645	2053.3140775
cg01615333	0.7209139	6.245039E-08	0.3249488	0.2916815	0.4173679	0.1243194	0.2505705	0.2548462	0.2427055	0.254341	0.2549169	0.2558914	0.00027009793675	1405.40356	1261.5224875	1805.1161675	537.681405	1083.7174125	1102.209815	1049.7012875	1100.024825	1102.5155925	1106.730305
cg01624197	5.139448E-05	3.510655E-08	0.5401846	0.5409566	0.140552	0.2213658	0.4090445	0.375154	0.4054075	0.4325154	0.3663682	0.3681938	0.00015183582875	2336.298395	2339.637295	607.8874	957.407085	1769.1174625	1622.54105	1753.3874375	1870.629105	1584.542465	1592.438185
cg01678472	0.001364563	2.823349E-09	0.5280052	0.2222227	0.7373682	0.7825165	0.4913856	0.5326842	0.5711044	0.5648791	0.5487906	0.5201144	1.2210984425E-05	2283.62249	961.1131775	3189.117465	3384.3838625	2125.24272	2303.859165	2470.02653	2443.1021075	2373.519345	2249.49478
cg01684629	0.03753191	2.348011E-06	0.1841979	0.3549836	0.3601459	0.8525477	0.7284764	0.7883694	0.7523726	0.7387106	0.7755601	0.7752781	0.010155147575	796.6559175	1535.30407	1557.6310175	3687.2688025	3150.66043	3409.697655	3254.011495	3194.923345	3354.2974325	3353.0777825
cg01685689	0.6092106	4.910066E-07	0.5585385	0.4796197	0.0405472	0.01661734	0.4626915	0.5022851	0.4865686	0.4802789	0.471945	0.4976686	0.002123603545	2415.6790125	2074.3552025	175.36664	71.8699955	2001.1407375	2172.3830575	2104.409195	2077.2062425	2041.162125	2152.416695
cg01689354	7.078715E-09	8.086772E-09	0.0004217178	0.06506513	0.9791616	0.2430177	0.02060652	0.0189469	0.01998802	0.02603513	0.01793978	0.01819704	3.49752889E-05	1.823929485	281.40668725	4234.87392	1051.0515525	89.123199	81.9453425	86.4481865	112.60193725	77.5895485	78.702198
cg01695083	0.01467549	1.449097E-05	0.3592401	0.1541648	0.05754789	0.8312157	0.2110015	0.2158488	0.2188667	0.2023149	0.2044958	0.2174054	0.06267344525	1553.7134325	666.76276	248.89462425	3595.0079025	912.5814875	933.54606	946.5984775	875.0119425	884.444335	940.278355
cg01703086	0.08123478	3.33461E-06	0.1388848	0.09367227	0.609389	0.9081901	0.667976	0.6909535	0.7306162	0.7058926	0.6912784	0.6969034	0.01442218825	600.67676	405.13256775	2635.607425	3927.9221825	2888.9962	2988.3738875	3159.915065	3052.985495	2989.77908	3014.107205
cg01703291	0.02944518	1.300821E-06	0.5781795	0.2271345	0.8832136	0.6328723	0.3136373	0.3031109	0.3191791	0.3178712	0.297816	0.3112072	0.005626050825	2500.6263375	982.3567125	3819.89882	2737.1726975	1356.4813225	1310.9546425	1380.4496075	1374.79294	1288.0542	1345.97114
cg01704580	0.3755557	1.012277E-07	0.4400712	0.4483172	0.1299443	0.05179292	0.9851959	0.9297467	0.9844539	0.9564382	0.9246999	0.9686027	0.0004378098025	1903.30794	1938.97189	562.0090975	224.004379	4260.9722675	4021.1544775	4257.7631175	4136.595215	3999.3270675	4189.2066775
cg01704924	0.8163244	3.297646E-07	0.4476764	0.8663429	0.3271981	0.1165338	0.5309821	0.4738411	0.5051131	0.5875633	0.5058488	0.5252047	0.001426231895	1936.20043	3746.9330425	1415.1317825	504.008685	2296.4975825	2049.3627575	2184.6141575	2541.2112725	2187.79606	2271.5103275
cg01707820	0.259808	1.217356E-05	0.4092305	0.6888375	0.8264821	0.5784727	0.5459625	0.5906295	0.5774851	0.5194826	0.5693542	0.5394818	0.052650647	1769.9219125	2979.2221875	3574.5350825	2501.8944275	2361.2878125	2554.4725875	2497.6230575	2246.762245	2462.456915	2333.258785
cg01707892	0.1680815	3.870678E-06	0.9003412	0.9576293	0.3785678	0.2074896	0.2445139	0.2206205	0.2424346	0.2334254	0.2289726	0.2211919	0.01674068235	3893.97569	4141.7467225	1637.305735	897.39252	1057.5226175	954.1836625	1048.529645	1009.564855	990.306495	956.6549675
cg01724607	0.315585	8.422673E-07	0.8545194	0.607295	0.8867241	0.6235679	0.4487953	0.4929083	0.4865207	0.5095395	0.4686995	0.4937199	0.0036428060725	3695.796405	2626.550875	3835.0817325	2696.9311675	1941.0396725	2131.8283975	2104.2020275	2203.7583375	2027.1253375	2135.3385675
cg01733673	0.09352342	1.097971E-08	0.7797788	0.8477762	0.01658842	0.003807743	0.07743469	0.08386961	0.07867322	0.07467318	0.09389961	0.0839606	4.748724575E-05	3372.54331	3666.632065	71.7449165	16.468488475	334.90503425	362.73606325	340.2616765	322.9615035	406.11581325	363.129595
cg01735384	0.8898769	4.356579E-08	0.9387605	0.634631	0.1545389	0.2020325	0.8309517	0.8340836	0.8301928	0.8622312	0.8383894	0.8596574	0.00018842204175	4060.1391625	2744.779075	668.3807425	873.7905625	3593.8661025	3607.41157	3590.58386	3729.14994	3626.034155	3718.018255
cg01743370	0.3508113	1.717612E-07	0.3207903	0.5907548	0.8056972	0.3024219	0.4063678	0.4241333	0.4356485	0.4007074	0.4201119	0.4179652	0.00074286719	1387.4180475	2555.01451	3484.64039	1307.9747175	1757.540735	1834.3765225	1884.1797625	1733.059505	1816.9839675	1807.69949
cg01745368	0.4962237	1.698724E-08	0.6079689	0.3120271	0.6092509	0.02339242	0.2777964	0.2549537	0.2863308	0.3204613	0.2507431	0.3002068	7.3469813E-05	2629.4654925	1349.5172075	2635.0101425	101.1722165	1201.46943	1102.6747525	1238.38071	1385.9951225	1084.4639075	1298.39441
cg01755539	0.5994861	1.635963E-09	0.4699088	0.2728796	0.09157808	0.7842025	0.6206885	0.6404024	0.6742314	0.7000787	0.6542714	0.6342065	7.075539975E-06	2032.35556	1180.20427	396.075196	3391.6758125	2684.4777625	2769.74038	2916.050805	3027.8403775	2829.723805	2742.9431125
cg01763236	0.1045243	7.515362E-08	0.6566014	0.2581149	0.279199	0.9683472	0.1261255	0.1532789	0.1442733	0.1346924	0.1394676	0.1371518	0.0003250394065	2839.801055	1116.3469425	1207.535675	4188.10164	545.4927875	662.9312425	623.9820225	582.54463	603.19737	593.181535
cg01766252	0.003664993	5.711565E-08	0.3974996	0.2293853	0.4626123	0.2208223	0.2486252	0.2315303	0.2560827	0.2573241	0.2656355	0.2410472	0.00024702518625	1719.18577	992.0914225	2000.7981975	955.0564475	1075.30399	1001.3685475	1107.5576775	1112.9267325	1148.8735375	1042.52914
cg01781382	0.01169554	2.110735E-08	0.4619928	0.1795033	0.02076063	0.1165684	0.004731062	0.005215937	0.00465869	0.003737228	0.005438346	0.004606083	9.128928875E-05	1998.11886	776.3517725	89.78972475	504.15833	20.46184315	22.558927525	20.14883425	16.1635111	23.52084645	19.921308975
cg01783841	0.1896087	1.235722E-10	0.3376587	0.1034338	0.6573163	0.5588198	0.7378131	0.7217841	0.7599368	0.6906306	0.7031576	0.7022987	5.34449765E-07	1460.3738775	447.351185	2842.8929975	2416.895635	3191.0416575	3121.7162325	3286.72666	2986.977345	3041.15662	3037.4418775
cg01784063	7.890963E-08	2.208121E-06	0.8332131	0.3819851	0.7773781	0.3522261	0.6010311	0.5749518	0.5941113	0.6619892	0.5816272	0.6201663	0.009550123325	3603.6466575	1652.0855575	3362.1602825	1523.3778825	2599.4595075	2486.666535	2569.5313725	2863.10329	2515.53764	2682.2192475
cg01787552	1.118326E-06	1.963317E-07	0.2833085	0.3510668	0.1793987	0.5636423	0.8198529	0.80049	0.7579269	0.7371907	0.8232656	0.7979692	0.0008491346025	1225.3092625	1518.36391	775.8993775	2437.7529475	3545.8637925	3462.11925	3278.0338425	3188.3497775	3560.62372	3451.21679
cg01790894	0.8675835	7.472726E-08	0.8060763	0.831145	0.7483805	0.4733032	0.5022685	0.4616876	0.4520329	0.4064968	0.4914079	0.4747617	0.0003231953995	3486.2799975	3594.702125	3236.7456625	2047.03634	2172.3112625	1996.79887	1955.0422925	1758.09866	2125.3391675	2053.3443525
cg01801314	3.234897E-05	4.165616E-06	0.6448919	0.8746064	0.897259	0.5538332	0.9150975	0.9027409	0.9087691	0.9045322	0.9012868	0.9033526	0.0180162892	2789.1574675	3782.67268	3880.645175	2395.32859	3957.7966875	3904.3543925	3930.4263575	3912.101765	3898.06541	3906.999995
cg01805904	0.0146616	8.533189E-07	0.9155958	0.273876	0.2815111	0.002189917	0.277415	0.2249936	0.2376479	0.2489526	0.2545458	0.2578619	0.0036906042425	3959.951835	1184.5137	1217.5355075	9.471391025	1199.819875	973.09732	1027.8271675	1076.719995	1100.910585	1115.2527175
cg01826897	0.2386714	5.553803E-09	0.1947291	0.464462	0.2445891	0.6521656	0.2852505	0.2737501	0.2837189	0.3260103	0.2556511	0.2741047	2.4020197975E-05	842.2033575	2008.79815	1057.8478575	2820.61622	1233.7084125	1183.9691825	1227.0842425	1409.9945475	1105.6910075	1185.5028275
cg01835037	0.1385935	1.347039E-06	0.8574473	0.5497178	0.40407	0.9627918	0.1040446	0.09589271	0.1002391	0.09305078	0.110621	0.1016987	0.005825943675	3708.4595725	2377.529485	1747.60275	4164.074535	449.992895	414.73597075	433.5341075	402.4446235	478.435825	439.8468775
cg01841471	0.741023	1.876868E-07	0.3586518	0.5000558	0.3590117	0.08249378	0.336627	0.3856601	0.3688352	0.306842	0.3461879	0.3524643	0.00081174541	1551.169035	2162.741335	1552.7256025	356.7855985	1455.911775	1667.9799325	1595.21224	1327.09165	1497.2626675	1524.4080975
cg01841641	0.1559711	1.526805E-06	0.4797428	0.4919815	0.6775297	0.6727563	0.09096531	0.09369403	0.09270775	0.08734228	0.09620549	0.09727165	0.006603431625	2074.88761	2127.8199875	2930.3159525	2909.6709975	393.42496575	405.22667975	400.96101875	377.755361	416.08874425	420.69988625
cg01845355	0.2955803	1.970743E-06	0.3362617	0.4623458	0.237418	0.8756697	0.1878986	0.1975457	0.195036	0.1931394	0.2060379	0.2076445	0.008523463475	1454.3318525	1999.645585	1026.83285	3787.2714525	812.661445	854.3851525	843.5307	835.327905	891.1139175	898.0624625
cg01866897	1.126753E-06	8.642903E-08	0.08028545	0.4403597	0.5785147	0.5019793	0.4339662	0.5026933	0.4477218	0.4552542	0.4750473	0.4623682	0.00037380555475	347.23457125	1904.5557025	2502.0760775	2171.0604725	1876.903815	2174.1485225	1936.396785	1968.974415	2054.5795725	1999.742465
cg01869548	0.02035661	2.52195E-08	0.615357	0.09033338	0.4000522	0.07452871	0.2551131	0.2806968	0.2639586	0.287053	0.2594689	0.2784442	0.0001090743375	2661.419025	390.6918685	1730.225765	322.33667075	1103.3641575	1214.01366	1141.620945	1241.504225	1122.2029925	1204.271165
cg01872593	0.5844734	4.968658E-07	0.5133576	0.7567136	0.3775061	0.6383659	0.3776935	0.3623627	0.3777134	0.3448027	0.3626004	0.3537163	0.002148944585	2220.27162	3272.78632	1632.7138825	2760.9325175	1633.5243875	1567.2186775	1633.610455	1491.2716775	1568.24673	1529.8229975
cg01875529	5.925648E-08	8.829091E-09	0.6861521	0.4915515	0.9676201	0.955784	0.3723872	0.3766359	0.3299699	0.3758762	0.3754794	0.3616448	3.8185818575E-05	2967.6078325	2125.9602375	4184.9569325	4133.7658	1610.57464	1628.9502675	1427.1198175	1625.664565	1623.948405	1564.11376
cg01878708	0.2291317	2.669142E-07	0.4894484	0.6318825	0.8388282	0.173314	0.358489	0.4306483	0.3756641	0.3348657	0.3554678	0.3656525	0.001154403915	2116.86433	2732.8918125	3627.931965	749.58305	1550.464925	1862.5538975	1624.7472325	1448.2941525	1537.398235	1581.4470625
cg01886893	0.02634065	3.647417E-07	0.244316	0.2231911	0.4424225	0.6454699	0.3857064	0.3686232	0.4265804	0.4079426	0.3981711	0.396845	0.0015775078525	1056.6667	965.3015075	1913.4773125	2791.6573175	1668.18018	1594.29534	1844.96023	1764.351745	1722.0900075	1716.354625
cg01888561	0.632443	3.016111E-07	0.2153885	0.5803233	0.3379418	0.7166481	0.8901159	0.891041	0.9062744	0.8814785	0.8647745	0.8592489	0.0013044680075	931.5552625	2509.8982725	1461.598285	3099.5030325	3849.7512675	3853.752325	3919.63678	3812.3945125	3740.1497125	3716.2514925
cg01889070	0.02380081	1.414105E-06	0.618471	0.8421513	0.5217136	0.556963	0.1421173	0.1297574	0.1410415	0.1220327	0.1315844	0.1329484	0.006116004125	2674.887075	3642.3043725	2256.41132	2408.864975	614.6573225	561.200755	610.0044875	527.7914275	569.10253	575.00183
cg01890083	0.3015519	3.616863E-07	0.7935564	0.324916	0.3517426	0.5893729	0.7671862	0.7924434	0.7805243	0.7727805	0.8022902	0.7965407	0.0015642932475	3432.13143	1405.2617	1521.286745	2549.0377925	3318.080315	3427.317705	3375.7675975	3342.2756625	3469.905115	3445.0385275
cg01895482	8.976243E-06	1.284482E-06	0.6458526	0.6705251	0.424458	0.3990901	0.03781434	0.03362917	0.03448836	0.03184779	0.0358074	0.03341232	0.00555538465	2793.312495	2900.0210575	1835.78085	1726.0646825	163.5470205	145.44616025	149.162157	137.74169175	154.867005	144.508284
cg01900788	0.03175222	2.406096E-08	0.6388135	0.7976286	0.5961879	0.6639587	0.04673665	0.03803878	0.04174007	0.03595719	0.04090849	0.04412335	0.000104063652	2762.8683875	3449.743695	2578.5126675	2871.6213775	202.13601125	164.5177235	180.52580275	155.51484675	176.92921925	190.83348875
cg01905034	0.01337858	1.064417E-07	0.9879662	0.7733394	0.5853729	0.4205247	0.6256055	0.5866754	0.5543564	0.5829246	0.5929065	0.5506715	0.0004603603525	4272.953815	3344.692905	2531.7377925	1818.7693275	2705.7437875	2537.371105	2397.59143	2521.148895	2564.3206125	2381.6542375
cg01905902	0.1598914	5.689763E-07	0.5927098	0.7670166	0.6383389	0.8260272	0.7260208	0.6587099	0.6336241	0.6807652	0.6655416	0.6756207	0.0024608224975	2563.469885	3317.346795	2760.8157425	3572.56764	3140.03996	2848.9203175	2740.4242325	2944.30949	2878.46742	2922.0595275
cg01906922	0.6293296	3.674495E-08	0.02863584	0.9495837	0.7620479	0.9858791	0.550642	0.5248395	0.5016422	0.5239076	0.5135171	0.4970211	0.00015892190875	123.850008	4106.9495025	3295.8571675	4263.9271075	2381.52665	2269.9308375	2169.602515	2265.90037	2220.9614575	2149.6162575
cg01915609	0.5174955	2.520202E-06	0.9098825	0.7164504	0.2871245	0.388588	0.3383027	0.363707	0.3408427	0.3508371	0.3543389	0.361752	0.01089987365	3935.2418125	3098.64798	1241.8134625	1680.6431	1463.1591775	1573.032775	1474.1446775	1517.3704575	1532.5157425	1564.5774
cg01926706	0.2159352	1.971765E-05	0.9547195	0.720154	0.867499	0.7680303	0.5198941	0.5120195	0.4834879	0.5137532	0.5306374	0.4982938	0.08527883625	4129.1618375	3114.66605	3751.933175	3321.7310475	2248.5419825	2214.4843375	2091.0851675	2221.98259	2295.006755	2155.120685
cg01933308	0.106456	1.553796E-07	0.2169525	0.8749566	0.8409063	0.9924491	0.04800034	0.05680598	0.05048783	0.05432039	0.0523949	0.05748626	0.00067201677	938.3195625	3784.187295	3636.9197475	4292.3423575	207.6014705	245.6858635	218.35986475	234.93568675	226.6079425	248.6280745
cg01936124	0.5902367	1.561675E-06	0.2901075	0.2988004	0.6331006	0.5099293	0.391931	0.4062762	0.3993336	0.3887955	0.3871306	0.3978842	0.006754244375	1254.7149375	1292.31173	2738.160095	2205.4442225	1695.101575	1757.144565	1727.11782	1681.5405375	1674.339845	1720.849165
cg01939741	0.4495164	1.62122E-08	0.7736651	0.6105506	0.5107284	0.6523792	0.8823956	0.8308502	0.8453978	0.7690343	0.8703882	0.827373	7.0117765E-05	3346.1015575	2640.631345	2208.90033	2821.54004	3816.36097	3593.427115	3656.345485	3326.0733475	3764.428965	3578.388225
cg01940235	0.6992646	2.662533E-07	0.136148	0.2284101	0.4846049	0.783503	0.9204677	0.9563703	0.9654977	0.97653	0.9684481	0.9714736	0.0011515455225	588.8401	987.8736825	2095.9161925	3388.650475	3981.0228025	4136.3015475	4175.7775525	4223.49225	4188.5380325	4201.62332
cg01943447	0.004942503	2.444981E-06	0.3387506	0.8933297	0.2888499	0.3733737	0.8481226	0.7593368	0.7789255	0.7912916	0.7992987	0.7710969	0.010574542825	1465.096345	3863.6509525	1249.2758175	1614.8412525	3668.130245	3284.13166	3368.8527875	3422.33617	3456.9668775	3334.9940925
cg01954746	1.668592E-07	3.46706E-09	0.001049981	0.2147098	0.02470556	0.006474051	0.9804541	0.8658915	0.9703635	0.9954095	0.919104	0.9600451	1.49950345E-05	4.541167825	928.619885	106.851547	28.000270575	4240.4639825	3744.9807375	4196.8221375	4305.1460875	3975.1248	4152.1950575
cg01958221	0.7462906	4.506029E-11	0.5543016	0.4876674	0.1268153	0.2256133	0.9731296	0.8998645	0.8637696	0.9802009	0.908613	0.9285207	1.9488575425E-07	2397.35442	2109.161505	548.4761725	975.7775225	4208.78552	3891.9139625	3735.80352	4239.3688925	3929.751225	4015.8520275
cg01962428	0.4405368	2.927279E-07	0.5920127	0.6916317	0.7446812	0.2762151	0.3165178	0.3526839	0.3289213	0.3192315	0.3384944	0.3541116	0.0012660481675	2560.4549275	2991.3071025	3220.74619	1194.6303075	1368.939485	1525.3578675	1422.5846225	1380.6762375	1463.98828	1531.53267
cg01966160	2.46827E-08	1.461957E-06	0.6657429	0.9360715	0.2600948	0.1907881	0.6199395	0.6810103	0.6751139	0.6048569	0.6624211	0.6613864	0.006322964025	2879.3380425	4048.5092375	1124.91001	825.1585325	2681.2383375	2945.3695475	2919.8676175	2616.0060925	2864.9712575	2860.49618
cg01970496	0.4754919	7.981638E-11	0.2337687	0.8334846	0.04668454	0.05005022	0.5283172	0.5478677	0.5537301	0.5418028	0.5357298	0.5485817	3.452058435E-07	1011.0496275	3604.820895	201.9106355	216.4672015	2284.97189	2369.5278025	2394.8826825	2343.29711	2317.031385	2372.6158525
cg01971122	0.07532824	5.321688E-08	0.6545021	0.462303	0.1683897	0.9218398	0.02540128	0.03008675	0.02852556	0.02979904	0.02848977	0.02927479	0.000230163006	2830.7215825	1999.460475	728.2854525	3986.957135	109.860536	130.12519375	123.373047	128.880848	123.21825525	126.61346675
cg01980810	0.09159485	2.482738E-07	0.2582194	0.1986519	0.6830569	0.7404131	0.0815723	0.07988901	0.07893722	0.09812624	0.088116	0.07774776	0.001073784185	1116.798905	859.1694675	2954.2210925	3202.2866575	352.8001975	345.51996825	341.4034765	424.395988	381.1017	336.259062
cg01981724	0.03143628	2.42878E-07	0.3609082	0.366793	0.7610221	0.664572	0.100224	0.1094914	0.09491927	0.1127165	0.0970016	0.102812	0.00105044735	1560.927965	1586.379725	3291.4205825	2874.2739	433.4688	473.550305	410.52584275	487.4988625	419.53192	444.6619
cg01996497	0.15138	7.951257E-07	0.09550232	0.8676212	0.005452874	0.4869333	0.2693997	0.288106	0.300301	0.2832372	0.3017086	0.3082868	0.0034389186525	413.047534	3752.46169	23.58368005	2105.9865225	1165.1537025	1246.05845	1298.801825	1225.00089	1304.889695	1333.34041
cg02016786	0.5830075	7.30892E-07	0.2792386	0.6234783	0.5240937	0.03603583	0.9424236	0.9813459	0.9360732	0.9010223	0.9482427	0.9404893	0.0031611079	1207.706945	2696.5436475	2266.7052525	155.85496475	4075.98207	4244.3210175	4048.51659	3896.9214475	4101.1496775	4067.6162225
cg02016838	0.9198617	2.124239E-07	0.2036731	0.1206429	0.7480093	0.8983487	0.9392126	0.908916	0.9149633	0.9977903	0.8859368	0.9435997	0.0009187333675	880.8861575	521.7805425	3235.1402225	3885.3581275	4062.094495	3931.0617	3957.2162725	4315.4430475	3831.67666	4081.0687025
cg02023154	0.0003976902	1.361481E-10	0.7052952	0.5569723	0.9309403	0.4380076	0.6024032	0.5798429	0.5780973	0.5707256	0.5866038	0.5626073	5.888405325E-07	3050.40174	2408.9051975	4026.3167975	1894.38287	2605.39384	2507.8205425	2500.2708225	2468.38822	2537.061435	2433.2765725
cg02023895	4.176704E-06	5.648519E-09	0.4307884	0.5937682	0.5500155	0.5154338	0.6644989	0.6264111	0.6422846	0.6647373	0.6702203	0.6577421	2.4429844675E-05	1863.15983	2568.047465	2378.8170375	2229.251185	2873.9577425	2709.2280075	2777.880895	2874.9888225	2898.7027975	2844.7345825
cg02025573	0.1530467	5.205627E-08	0.3779698	0.9537717	0.6492235	0.3973907	0.0911487	0.09433368	0.1059545	0.1096809	0.08765789	0.09138145	0.00022514336775	1634.719385	4125.0626025	2807.8916375	1718.7147775	394.2181275	407.993166	458.2532125	474.3698925	379.12037425	395.22477125
cg02027143	0.6320489	9.081063E-10	0.1672573	0.1957258	0.002675535	0.001014897	0.8295383	0.7995998	0.7900622	0.805714	0.7447697	0.7970603	3.9275597475E-06	723.3878225	846.514085	11.571688875	4.389429525	3587.7531475	3458.269135	3417.019015	3484.71305	3221.1289525	3447.2857975
cg02031111	6.497067E-05	1.160225E-08	0.5392728	0.4459365	0.03299457	0.4896184	0.9144267	0.9458105	0.9504863	0.9371731	0.9663822	0.9452819	5.017973125E-05	2332.35486	1928.6753625	142.70151525	2117.59958	3954.8954775	4090.6304125	4110.8532475	4053.2736575	4179.603015	4088.3442175
cg02033116	0.2125339	3.086934E-06	0.2874027	0.265871	0.3237104	0.08161127	0.3119157	0.3480442	0.3338643	0.2926382	0.3089842	0.3069212	0.01335098955	1243.0166775	1149.892075	1400.04748	352.96874275	1349.0354025	1505.291165	1443.9630975	1265.660215	1336.356665	1327.43419
cg02039712	0.2449076	6.949576E-08	0.05948601	0.2488196	0.3649566	0.7248363	0.8396828	0.8029864	0.8350823	0.8013019	0.8122311	0.8191601	0.000300569162	257.27699325	1076.14477	1578.437295	3134.9169975	3631.62811	3472.91618	3611.7309475	3465.6307175	3512.8995075	3542.8674325
cg02042710	0.0003690988	1.745789E-07	0.8298939	0.2116252	0.9248535	0.3167836	0.716169	0.6772316	0.6970156	0.71152	0.6724509	0.6809208	0.0007550537425	3589.2911175	915.27899	3999.9913875	1370.08907	3097.430925	2929.02667	3014.59247	3077.324	2908.3501425	2944.98246
cg02046941	0.05271397	6.01275E-08	0.7371808	0.139543	0.2666357	0.8597007	0.4436014	0.4567456	0.4829669	0.5337358	0.4749272	0.4435031	0.0002600514375	3188.30696	603.523475	1153.1994025	3718.2055275	1918.576055	1975.42472	2088.8318425	2308.407335	2054.06014	1918.1509075
cg02050165	0.005348369	9.835337E-06	0.6569115	0.1349826	0.4595171	0.07846581	0.6770995	0.6374887	0.6177035	0.6652235	0.6310447	0.6149661	0.042537832525	2841.1422375	583.799745	1987.4114575	339.36462825	2928.4553375	2757.1386275	2671.5676375	2877.0916375	2729.2683275	2659.7283825
cg02054559	0.7758513	5.542149E-06	0.1353596	0.7100201	0.03614477	0.1689318	0.9070431	0.9296275	0.9072797	0.8554581	0.963121	0.9090892	0.023969794425	585.43027	3070.8369325	156.32613025	730.630035	3922.9614075	4020.6389375	3923.9847025	3699.8562825	4165.498325	3931.81079
cg02054667	0.3670065	9.891953E-07	0.5064954	0.3520748	0.4204561	0.1374343	0.2543642	0.2525146	0.2474624	0.2608737	0.2552485	0.2534183	0.0042782696725	2190.592605	1522.72351	1818.4726325	594.4033475	1100.125165	1092.125645	1070.27488	1128.2787525	1103.9497625	1096.0341475
cg02057391	0.7787596	2.400864E-06	0.4155519	0.3634796	0.9810238	0.5365211	0.5008217	0.5495717	0.5238777	0.5406688	0.545149	0.5476987	0.0103837368	1797.2619675	1572.04927	4242.927935	2320.4537575	2166.0538525	2376.8976025	2265.7710525	2338.39256	2357.769425	2368.7968775
cg02059952	2.772266E-08	5.93691E-08	0.4365713	0.7073125	0.4383402	0.4192057	0.06756598	0.09190558	0.08437117	0.08249742	0.08093058	0.08529382	0.0002567713575	1888.1708725	3059.1265625	1895.821365	1813.0646525	292.2228635	397.4916335	364.90531025	356.8013415	350.0247585	368.8957715
cg02060846	9.676671E-06	3.568596E-06	0.4505528	0.7274452	0.6543575	0.5060066	0.6217812	0.6104763	0.5922312	0.531172	0.6052729	0.5893958	0.0154341777	1948.64086	3146.20049	2830.0961875	2188.478545	2689.20369	2640.3099975	2561.39994	2297.3189	2617.8052925	2549.136835
cg02062466	0.001120431	1.589113E-06	0.2863424	0.4076434	0.2966837	0.2482401	0.7368935	0.6773919	0.7092831	0.7162939	0.6912941	0.6996297	0.006872913725	1238.43088	1763.057705	1283.1570025	1073.6384325	3187.0643875	2929.7199675	3067.6494075	3097.9711175	2989.8469825	3025.8984525
cg02063828	0.6001166	4.843699E-08	0.008289214	0.2590063	0.05922178	0.2678776	0.7713946	0.7810772	0.8165121	0.8511729	0.7714258	0.799114	0.00020948998175	35.85085055	1120.2022475	256.1341985	1158.57062	3336.281645	3378.15889	3531.4148325	3681.3227925	3336.416585	3456.16805
cg02068015	0.4838112	5.160994E-09	0.2152382	0.7396417	0.2497853	0.7464174	0.2221825	0.2443134	0.2267134	0.24757	0.2209281	0.2319441	2.232129905E-05	930.905215	3198.9503525	1080.3214225	3228.255255	960.9393125	1056.655455	980.535455	1070.74025	955.5140325	1003.1582325
cg02071418	0.5794163	2.092811E-07	0.5622559	0.05380479	0.4467332	0.2869063	0.1739678	0.2148117	0.2034859	0.2158875	0.1999907	0.2013147	0.0009051407575	2431.7567675	232.70571675	1932.12109	1240.8697475	752.410735	929.0606025	880.0765175	933.7134375	864.9597775	870.6860775
cg02074558	0.7398785	2.009551E-06	0.2352936	0.6885324	0.4156028	0.9725813	0.8334897	0.9008954	0.9063029	0.8805118	0.8667474	0.8953049	0.008691308075	1017.64482	2977.90263	1797.48211	4206.4141225	3604.8429525	3896.372605	3919.7600425	3808.213535	3748.682505	3872.1936925
cg02078870	0.8161188	8.136003E-07	0.5124603	0.4064593	0.09692957	0.2010341	0.5829051	0.6691994	0.675548	0.6496663	0.6416408	0.6647334	0.0035188212975	2216.3907975	1757.9364725	419.22039025	869.4724825	2521.0645575	2894.287405	2921.7451	2809.8067475	2775.09646	2874.971955
cg02083373	0.1480084	1.196172E-06	0.7453359	0.1933543	0.5186952	0.5502101	0.1701113	0.1698798	0.1696369	0.1721087	0.1680093	0.1707326	0.0051734439	3223.5777675	836.2573475	2243.35674	2379.6586825	735.7313725	734.730135	733.6795925	744.3701275	726.6402225	738.418495
cg02085294	0.4160878	7.766956E-08	0.7578713	0.9891401	0.09197346	0.008035296	0.06351278	0.07255151	0.06720173	0.06109326	0.05681907	0.07057968	0.000335920847	3277.7933725	4278.0309325	397.7852145	34.7526552	274.6927735	313.78528075	290.64748225	264.2283495	245.74247775	305.257116
cg02094252	0.9547197	0.0002289625	0.9388037	0.9378498	0.6899037	0.3770531	0.794729	0.8362453	0.843487	0.811829	0.840686	0.8666048	0.9902628125	4060.3260025	4056.200385	2983.8335025	1630.7546575	3437.202925	3616.7609225	3648.081275	3511.160425	3635.96695	3748.06576
cg02094810	0.008783639	4.610869E-07	0.9219937	0.3153759	0.5235262	0.2036496	0.1434622	0.1665818	0.1468247	0.1409173	0.1462991	0.1499408	0.0019942008425	3987.6227525	1364.0007675	2264.250815	880.78452	620.474015	720.466285	635.0168275	609.4673225	632.7436075	648.49396
cg02096396	0.7799886	8.234217E-08	0.9041984	0.9211317	0.4185349	0.9296609	0.3598243	0.3654938	0.3984092	0.4492719	0.3724467	0.3848654	0.00035612988525	3910.65808	3983.8946025	1810.1634425	4020.7833925	1556.2400975	1580.760685	1723.11979	1943.1009675	1610.8319775	1664.542855
cg02114288	2.467936E-09	3.199567E-11	0.8616527	0.2145804	0.808688	0.7202084	0.191142	0.2085483	0.210112	0.2002451	0.2053507	0.1912791	1.3838127275E-07	3726.6479275	928.06023	3497.5756	3114.90133	826.68915	901.9713975	908.7344	866.0600575	888.1417775	827.2821075
cg02128150	0.3043856	7.218116E-09	0.6792661	0.7565884	0.05384477	0.5670783	0.435623	0.3968963	0.4220249	0.4125765	0.3839176	0.3889399	3.12183517E-05	2937.8258825	3272.24483	232.87863025	2452.6136475	1884.069475	1716.5764975	1825.2576925	1784.3933625	1660.44362	1682.1650675
cg02145482	0.002863614	1.165514E-06	0.7444216	0.03438172	0.9589241	0.09599955	0.710914	0.790638	0.7352362	0.6881655	0.7303432	0.73608	0.00504084805	3219.62342	148.700939	4147.3467325	415.19805375	3074.70305	3419.50935	3179.896565	2976.3157875	3158.73434	3183.546
cg02146091	0.03901737	4.999914E-08	0.06909133	0.002652268	0.006830994	0.0347959	0.6275819	0.6773384	0.7025774	0.6450708	0.6382906	0.6381738	0.0002162462805	298.82000225	11.4710591	29.54404905	150.4922675	2714.2917175	2929.48858	3038.647255	2789.93121	2760.606845	2760.101685
cg02166473	0.0001590772	2.696118E-08	0.7614512	0.03351608	0.1354058	0.9619884	0.3521965	0.3429993	0.3399601	0.3824231	0.3436393	0.3729169	0.0001166071035	3293.27644	144.957046	585.630085	4160.59983	1523.2498625	1483.4719725	1470.3274325	1653.9799075	1486.2399725	1612.8655925
cg02176683	0.9303841	3.765438E-07	0.1755364	0.1401837	0.1871114	0.4707089	0.6872455	0.7097741	0.7190592	0.6936655	0.6966037	0.7165076	0.001628551935	759.19493	606.2945025	809.256805	2035.8159925	2972.3367875	3069.7729825	3109.93104	3000.1032875	3012.8110025	3098.89537
cg02180766	0.974826	4.101221E-08	0.1632245	0.2885692	0.003608716	0.0009794516	0.8360083	0.9626665	0.884266	0.8575403	0.8895391	0.8971312	0.00017737780825	705.9459625	1248.06179	15.6076967	4.23612817	3615.7358975	4163.5326125	3824.45045	3708.8617975	3847.2566075	3880.09244
cg02193967	0.0003291064	2.003187E-05	0.9000622	0.174318	0.3067009	0.4865847	0.2192076	0.2081078	0.2250398	0.2480055	0.2076866	0.2206524	0.08663783775	3892.769015	753.92535	1326.4813925	2104.4788275	948.07287	900.066235	973.297135	1072.6237875	898.244545	954.32163
cg02195676	0.6996475	4.053547E-10	0.8742802	0.6640186	0.05234675	0.01849223	0.5509088	0.5797669	0.5803646	0.5483127	0.5435927	0.5740743	1.7531590775E-06	3781.261865	2871.880445	226.39969375	79.97889475	2382.68056	2507.4918425	2510.076895	2371.4524275	2351.0384275	2482.8713475
cg02214595	0.241645	1.863646E-07	0.2603331	0.5070363	0.1893825	0.04134975	0.07880272	0.100539	0.08691386	0.07606953	0.08761135	0.08872354	0.000806026895	1125.9406575	2192.9319975	819.0793125	178.83766875	340.821764	434.831175	375.9024445	329.00071725	378.91908875	383.7293105
cg02219159	0.4595683	7.91499E-08	0.9946552	0.1117801	0.8611826	0.9809123	0.1674924	0.1477158	0.155175	0.2083734	0.153769	0.1533626	0.0003423233175	4301.88374	483.4489325	3724.614745	4242.4456975	724.40463	638.870835	671.131875	901.214955	665.050925	663.293245
cg02221791	0.01728216	3.579688E-06	0.3941464	0.9945904	0.8512092	0.8691933	0.8736641	0.8469752	0.8540366	0.8067134	0.8869877	0.8662486	0.0154821506	1704.68318	4301.60348	3681.47979	3759.2610225	3778.5972325	3663.16774	3693.708295	3489.035455	3836.2218025	3746.525195
cg02222234	0.7142035	1.458337E-07	0.6727834	0.5712977	0.1009179	0.03661995	0.8141244	0.8734528	0.8400859	0.8022172	0.8408687	0.8284772	0.0006307307525	2909.788205	2470.8625525	436.4699175	158.38128375	3521.08803	3777.68336	3633.3715175	3469.58939	3636.7571275	3583.16389
cg02222761	0.8457645	4.922151E-06	0.9487731	0.8367886	0.317001	0.3862762	0.2449755	0.2228395	0.2159299	0.2327187	0.2384209	0.2269748	0.021288303075	4103.4436575	3619.110695	1371.029325	1670.644565	1059.5190375	963.7808375	933.8968175	1006.5083775	1031.1703925	981.66601
cg02226953	0.8291531	1.062861E-09	0.2851241	0.02627028	0.02282189	0.4635118	0.3620251	0.3201942	0.3553361	0.3478096	0.361725	0.3425127	4.596873825E-06	1233.1617325	113.618961	98.70467425	2004.688535	1565.7585575	1384.839915	1536.8286325	1504.27652	1564.460625	1481.3674275
cg02229775	0.544221	3.299351E-09	0.7489174	0.5888887	0.288208	0.2506568	0.3777726	0.3285763	0.3606259	0.3640126	0.3203252	0.3617625	1.4269693075E-05	3239.067755	2546.9436275	1246.4996	1084.09066	1633.866495	1421.0924975	1559.7070175	1574.354495	1385.40649	1564.6228125
cg02230017	0.3239398	1.971468E-06	0.7595867	0.3984376	0.9180984	0.9868591	0.2311442	0.2422347	0.240711	0.239643	0.2402242	0.2528009	0.0085265991	3285.2124775	1723.24262	3970.77558	4268.1656075	999.698665	1047.6650775	1041.075075	1036.455975	1038.969665	1093.3638925
cg02230383	0.6016078	1.651944E-06	0.9095334	0.7559513	0.3026117	0.2424565	0.4579154	0.4563454	0.445145	0.4684733	0.4389587	0.4629979	0.0071446578	3933.731955	3269.4893725	1308.7956025	1048.6243625	1980.484105	1973.693855	1925.252125	2026.1470225	1898.4963775	2002.4659175
cg02239968	0.9024039	2.010687E-06	0.6255787	0.7797434	0.1444511	0.1704184	0.965519	0.8838635	0.8796385	0.9263529	0.8663836	0.8905761	0.008696221275	2705.6278775	3372.390205	624.7510075	737.05958	4175.869675	3822.7096375	3804.4365125	4006.4762925	3747.10907	3851.7416325
cg02245998	0.3761204	1.038976E-07	0.6678318	0.9260492	0.7793623	0.7986646	0.7543621	0.8283615	0.76551	0.8268417	0.7941625	0.8144977	0.00044935712	2888.372535	4005.16279	3370.7419475	3454.224395	3262.6160825	3582.6634875	3310.83075	3576.0903525	3434.7528125	3522.7025525
cg02250400	0.8387291	2.239989E-07	0.2391719	0.09322735	0.4480843	0.5591835	0.4564067	0.4184312	0.4043367	0.3878231	0.4103781	0.4419683	0.0009687952425	1034.4184675	403.20828875	1937.9645975	2418.4686375	1973.9589775	1809.71494	1748.7562275	1677.3349075	1774.8852825	1911.5128975
cg02255871	0.9409161	6.726434E-08	0.5155119	0.08246569	0.105596	0.07575937	0.8026059	0.714938	0.7251625	0.7902461	0.7404157	0.7562933	0.0002909182705	2229.5889675	356.66410925	456.7027	327.65927525	3471.2705175	3092.10685	3136.3278125	3417.8143825	3202.2979025	3270.9685225
cg02261543	0.1366682	2.432253E-07	0.9316246	0.6806727	0.8056487	0.3947419	0.3800244	0.4298837	0.3967766	0.4015379	0.4128926	0.4261632	0.0010519494225	4029.276395	2943.9094275	3484.4306275	1707.2587175	1643.60553	1859.2470025	1716.058795	1736.6514175	1785.760495	1843.15584
cg02262025	0.3491527	4.020965E-07	0.4933575	0.6202568	0.3010121	0.4135267	0.234453	0.2505995	0.2229029	0.2347574	0.2419833	0.2370542	0.0017390673625	2133.7711875	2682.61066	1301.8773325	1788.5029775	1014.009225	1083.8428375	964.0550425	1015.325755	1046.5777725	1025.259415
cg02262662	0.0885593	1.317574E-09	0.52912	0.3444255	0.9615648	0.5965935	0.03733544	0.03967442	0.04191176	0.04366746	0.0364557	0.03986827	5.69850755E-06	2288.444	1489.6402875	4158.76776	2580.2668875	161.475778	171.5918665	181.268362	188.8617645	157.6709025	172.43026775
cg02270518	0.04609969	1.432551E-07	0.8086031	0.4281172	0.6788668	0.5881347	0.2051158	0.1895272	0.2011407	0.2003169	0.1836333	0.1972325	0.0006195783075	3497.2084075	1851.60689	2936.09891	2543.6825775	887.125835	819.70514	869.9335275	866.3705925	794.2140225	853.0305625
cg02283735	0.4569896	1.688158E-07	0.7583307	0.9057332	0.2467384	0.01999998	0.8078139	0.753722	0.7692613	0.855902	0.7472815	0.7930922	0.000730128335	3279.7802775	3917.29609	1067.14358	86.4999135	3493.7951175	3259.84765	3327.0551225	3701.77615	3231.9924875	3430.123765
cg02286717	0.4057418	5.339143E-06	0.9782726	0.7871435	0.5652636	0.7200646	0.7788465	0.7397271	0.7024123	0.7619884	0.764034	0.75713	0.023091793475	4231.028995	3404.3956375	2444.76507	3114.279395	3368.5111125	3199.3197075	3037.9331975	3295.59983	3304.44705	3274.58725
cg02287939	8.012719E-07	2.693099E-09	0.128477	0.3690307	0.1202215	0.0130603	0.2649281	0.2061885	0.2389443	0.2650527	0.2063347	0.2433537	1.1647653175E-05	555.663025	1596.0577775	519.9579875	56.4857975	1145.8140325	891.7652625	1033.4340975	1146.3529275	892.3975775	1052.5047525
cg02294420	0.001443205	1.851071E-07	0.1314819	0.8752733	0.5143233	0.9306116	0.8933781	0.8536701	0.8552696	0.8558364	0.8695294	0.8632927	0.0008005882075	568.6592175	3785.5570225	2224.4482725	4024.89517	3863.8602825	3692.1231825	3699.04102	3701.49243	3760.714655	3733.7409275
cg02300825	2.134359E-10	2.841756E-09	0.2175182	0.7115605	0.1603979	0.4565722	0.5298757	0.565716	0.5265704	0.5444421	0.5297557	0.5777242	1.22905947E-05	940.766215	3077.4991625	693.7209175	1974.674765	2291.7124025	2446.7217	2277.41698	2354.7120825	2291.1934025	2498.657165
cg02304580	0.002444936	6.117009E-06	0.4758257	0.8195089	0.409972	0.9362215	0.8228899	0.8518474	0.8628555	0.8388514	0.8082992	0.8396114	0.026456063925	2057.9461525	3544.3759925	1773.1289	4049.1579875	3558.9988175	3684.240005	3731.8500375	3628.032305	3495.89404	3631.319305
cg02308560	0.001042869	1.317903E-06	0.8337463	0.6376014	0.6507793	0.9575922	0.09536735	0.09606991	0.09949034	0.1151985	0.09032802	0.09182045	0.005699930475	3605.9527475	2757.626055	2814.6204725	4141.586265	412.46378875	415.50236075	430.2957205	498.2335125	390.6686865	397.12344625
cg02310658	1.171969E-05	2.007795E-06	0.9730311	0.575051	0.546044	0.8294423	0.1854807	0.170751	0.1875986	0.1823559	0.1787302	0.176497	0.008683713375	4208.3595075	2487.095575	2361.6403	3587.3379475	802.2040275	738.498075	811.363945	788.6892675	773.008115	763.349525
cg02317321	0.315789	7.038234E-07	0.6424734	0.6583521	0.5027268	0.4666991	0.1583315	0.204559	0.1689602	0.1508075	0.1876118	0.1837767	0.003044036205	2778.697455	2847.3728325	2174.29341	2018.4736075	684.7837375	884.717675	730.752865	652.2424375	811.421035	794.8342275
cg02324737	0.2235914	1.042624E-09	0.8037854	0.9071289	0.02008577	0.001631733	0.2191759	0.2310936	0.2183517	0.1987211	0.2366736	0.2178851	4.5093488E-06	3476.371855	3923.3324925	86.87095525	7.057245225	947.9357675	999.47982	944.3711025	859.4687575	1023.61332	942.3530575
cg02335306	0.02132975	2.809593E-07	0.8164004	0.1404764	0.3453524	0.1246592	0.3211745	0.3315684	0.3116851	0.2748056	0.3390869	0.3070709	0.0012151489725	3530.93173	607.56043	1493.64913	539.15104	1389.0797125	1434.03333	1348.0380575	1188.53422	1466.5508425	1328.0816425
cg02336323	0.391317	1.977211E-07	0.8634509	0.9732883	0.4912574	0.4925597	0.226095	0.2689831	0.2262437	0.2227598	0.2647799	0.2340414	0.0008551437575	3734.4251425	4209.4718975	2124.688255	2130.3207025	977.860875	1163.3519075	978.5040025	963.436135	1145.1730675	1012.229055
cg02337388	0.0009922247	3.700331E-09	0.5759013	0.2153603	0.02503441	0.2104915	0.9352437	0.8751952	0.9123572	0.8952168	0.9482434	0.9278525	1.6003931575E-05	2490.7731225	931.4332975	108.27382325	910.3757375	4044.9290025	3785.21924	3945.94489	3871.81266	4101.152705	4012.9620625
cg02343254	0.5366104	3.766223E-08	0.473261	0.4312847	0.6853041	0.7243402	0.7541995	0.6732845	0.6868657	0.7550501	0.68415	0.7115345	0.00016288914475	2046.853825	1865.3063275	2963.9402325	3132.771365	3261.9128375	2911.9554625	2970.6941525	3265.5916825	2958.94875	3077.3867125
cg02346901	0.02881776	1.646797E-07	0.2505934	0.9009532	0.2890457	0.7653422	0.4498154	0.4539186	0.4895552	0.439907	0.4881094	0.4620865	0.0007122397025	1083.816455	3896.62259	1250.1226525	3310.105015	1945.451605	1963.197945	2117.32624	1902.597775	2111.073155	1998.5241125
cg02349638	0.6415535	1.019373E-06	0.6743978	0.3238624	0.589532	0.560539	0.8008422	0.8341392	0.8053791	0.7918954	0.8509966	0.831972	0.004408788225	2916.770485	1400.70488	2549.7259	2424.331175	3463.642515	3607.65204	3483.2646075	3424.947605	3680.560295	3598.2789
cg02355043	0.6099577	1.292078E-05	0.6610246	0.9132654	0.4334485	0.2936789	0.6035345	0.6261498	0.599057	0.5959776	0.65817	0.6273816	0.0558823735	2858.931395	3949.872855	1874.6647625	1270.1612425	2610.2867125	2708.097885	2590.921525	2577.60312	2846.58525	2713.42542
cg02355680	0.0007446107	1.625111E-08	0.9355631	0.2645499	0.2071954	0.7548501	0.6059135	0.5953092	0.5994913	0.6741	0.5967838	0.6113824	7.028605075E-05	4046.3104075	1144.1783175	896.120105	3264.7266825	2620.5758875	2574.71229	2592.7998725	2915.4825	2581.089935	2644.22888
cg02359409	0.7574197	2.390838E-09	0.4951582	0.05355276	0.8858643	0.974941	0.5995097	0.6636978	0.6509799	0.6403272	0.6233125	0.6220025	1.034037435E-05	2141.559215	231.615687	3831.3630975	4216.619825	2592.8794525	2870.492985	2815.4880675	2769.41514	2695.8265625	2690.1608125
cg02362718	0.1463205	5.338414E-07	0.7029379	0.8312625	0.6867872	0.9336047	0.8364261	0.8742608	0.8504984	0.862356	0.7978866	0.862623	0.002308864055	3040.2064175	3595.2103125	2970.35464	4037.8403275	3617.5428825	3781.17796	3678.40558	3729.6897	3450.859545	3730.844475
cg02371802	0.01259082	1.535255E-07	0.2608179	0.6903814	0.1393479	0.3959957	0.1031577	0.08361096	0.09666238	0.08766223	0.08734849	0.09134066	0.0006639977875	1128.0374175	2985.899555	602.6796675	1712.6814025	446.1570525	361.617402	418.0647935	379.13914475	377.78221925	395.0483545
cg02377053	0.005917715	5.752543E-06	0.03103428	0.4134708	0.6192856	0.7044943	0.9373609	0.9957712	0.9396245	0.8842984	0.9673026	0.9466805	0.024879748475	134.223261	1788.26121	2678.41022	3046.9378475	4054.0858925	4306.71044	4063.8759625	3824.59058	4183.583745	4094.3931625
cg02387554	0.3970909	4.654352E-06	0.1385655	0.3387768	0.1446234	0.01206345	0.3060757	0.3255214	0.2942274	0.2736834	0.3092505	0.3031675	0.0201300724	599.2957875	1465.20966	625.496205	52.17442125	1323.7774025	1407.880055	1272.533505	1183.680705	1337.5084125	1311.1994375
cg02394512	0.6487441	5.776668E-06	0.6122529	0.8439283	0.7748835	0.7390778	0.9792917	0.9481703	0.9437003	0.9736042	0.9582882	0.9561655	0.0249840891	2647.9937925	3649.9898975	3351.3711375	3196.511485	4235.4366025	4100.8365475	4081.5037975	4210.838165	4144.596465	4135.4157875
cg02399645	0.6761938	1.97192E-08	0.1526943	0.7230836	0.01934289	0.0263094	0.7922112	0.7598765	0.7909746	0.8461277	0.771363	0.765706	8.528554E-05	660.4028475	3127.33657	83.65799925	113.788155	3426.31344	3286.4658625	3420.965145	3659.5023025	3336.144975	3311.67845
cg02423014	0.0001657446	7.14082E-09	0.01887754	0.7343345	0.1124771	0.9075472	0.3319189	0.3576086	0.345986	0.3471444	0.336602	0.3517276	3.08840465E-05	81.6453605	3175.9967125	486.4634575	3925.14164	1435.5492425	1546.657195	1496.38945	1501.39953	1455.80365	1521.22187
cg02444243	0.7229232	1.408708E-06	0.5732732	0.9501578	0.2336101	0.263152	0.5362918	0.5700366	0.5599319	0.5320354	0.5857383	0.5581019	0.0060926621	2479.40659	4109.432485	1010.3636825	1138.1324	2319.462035	2465.408295	2421.7054675	2301.053105	2533.3181475	2413.7907175
cg02451467	0.000547332	3.744354E-06	0.2441165	0.9418047	0.4369483	0.2238368	0.5405476	0.5461455	0.5333691	0.4904036	0.5365143	0.5588798	0.01619433105	1055.8038625	4073.3053275	1889.8013975	968.09416	2337.86837	2362.0792875	2306.8213575	2120.99557	2320.4243475	2417.155135
cg02466815	0.6251034	5.590398E-08	0.5775109	0.4213228	0.1739225	0.2061891	0.4160275	0.4082387	0.3940604	0.4188046	0.4204626	0.4259843	0.0002417847135	2497.7346425	1822.22111	752.2148125	891.7678575	1799.3189375	1765.6323775	1704.31123	1811.329895	1818.500745	1842.3820975
cg02469838	0.1236601	1.627962E-09	0.2206254	0.02129623	0.03461051	0.7293499	0.0511914	0.06187634	0.06255682	0.05399262	0.05885922	0.06785306	7.04093565E-06	954.204855	92.10619475	149.69045575	3154.4383175	221.402805	267.6151705	270.5582465	233.5180815	254.5661265	293.4644845
cg02470039	0.558011	1.657886E-07	0.1378708	0.1000357	0.9105878	0.7100452	0.4387218	0.4327022	0.4572422	0.5107503	0.4458577	0.422582	0.000717035695	596.29121	432.6544025	3938.292235	3070.94549	1897.471785	1871.437015	1977.572515	2208.9950475	1928.3345525	1827.66715
cg02476566	0.350823	6.363215E-07	0.347716	0.9646645	0.4134137	0.3970118	0.2757951	0.2535422	0.2340527	0.2523842	0.2703401	0.2653924	0.0027520904875	1503.8717	4172.1739625	1788.0142525	1717.076035	1192.8138075	1096.570015	1012.2779275	1091.561665	1169.2209325	1147.82213
cg02483188	0.239424	1.518988E-08	0.3410852	0.8090977	0.2643835	0.116169	0.3406497	0.267662	0.3047181	0.3042555	0.2938193	0.2956475	6.5696231E-05	1475.19349	3499.3475525	1143.4586375	502.430925	1473.3099525	1157.63815	1317.9057825	1315.9050375	1270.7684725	1278.6754375
cg02488870	0.01376825	2.746708E-07	0.8527694	0.3304243	0.9029113	0.784884	0.4044561	0.3558017	0.391965	0.3594985	0.3644637	0.3658534	0.00118795121	3688.227655	1429.0850975	3905.0913725	3394.6233	1749.2726325	1538.8423525	1695.248625	1554.8310125	1576.3055025	1582.315955
cg02495823	0.09396731	5.745983E-09	0.9939704	0.3094778	0.828928	0.9331951	0.04575826	0.0483629	0.04665374	0.04638446	0.04712576	0.05058201	2.4851376475E-05	4298.92198	1338.491485	3585.1136	4036.0688075	197.9044745	209.1695425	201.7774255	200.6127895	203.818912	218.76719325
cg02497785	0.9804247	1.06428E-06	0.7815987	0.4535833	0.9968518	0.7355642	0.1226862	0.1106972	0.107846	0.1040655	0.1332923	0.1120487	0.004603011	3380.4143775	1961.7477725	4311.384035	3181.315165	530.617815	478.76539	466.43395	450.0832875	576.4891975	484.6106275
cg02498207	0.02209309	1.378036E-05	0.5911683	0.6001413	0.851352	0.9114741	0.4439388	0.4782651	0.4691558	0.4769658	0.4820054	0.4652815	0.059600057	2556.8028975	2595.6111225	3682.0974	3942.1254825	1920.03531	2068.4965575	2029.098835	2062.877085	2084.673355	2012.3424875
cg02498268	0.9355227	7.30456E-11	0.8366556	0.8546418	0.6838235	0.3415021	0.9275971	0.8303418	0.9138773	0.8911598	0.8248878	0.884765	3.1592222E-07	3618.53547	3696.325785	2957.5366375	1476.9965825	4011.8574575	3591.228285	3952.5193225	3854.266135	3567.639735	3826.608625
cg02501479	0.08680496	2.107789E-07	0.7861575	0.4837326	0.3894312	0.05788721	0.1555337	0.1342625	0.1407648	0.1381134	0.1415476	0.1509616	0.0009116187425	3400.1311875	2092.143495	1684.28994	250.36218325	672.6832525	580.6853125	608.80776	597.340455	612.19337	652.90892
cg02501714	0.6042589	3.843911E-08	0.7952345	0.08326434	0.3911465	0.3467908	0.7869861	0.7451131	0.7193153	0.6535853	0.7434093	0.7385398	0.00016624915075	3439.3892125	360.1182705	1691.7086125	1499.87021	3403.7148825	3222.6141575	3111.0386725	2826.7564225	3215.2452225	3194.184635
cg02504136	0.0004633313	6.182889E-06	0.6438309	0.9677219	0.9049274	0.1989599	0.6400402	0.6256605	0.6192996	0.7000396	0.6322898	0.6507695	0.026740994925	2784.5686425	4185.3972175	3913.811005	860.5015675	2768.173865	2705.9816625	2678.47077	3027.67127	2734.653385	2814.5780875
cg02512021	5.539745E-08	6.608571E-10	0.3903179	0.8492398	0.7012855	0.1362978	0.5725203	0.5410792	0.6128214	0.622104	0.5361445	0.5447944	2.8582069575E-06	1688.1249175	3672.962135	3033.0597875	589.487985	2476.1502975	2340.16754	2650.452555	2690.5998	2318.8249625	2356.23578
cg02512395	0.21342	8.7478E-06	0.08946076	0.8930332	0.1367012	0.1699341	0.5494278	0.4733195	0.4602347	0.4413414	0.5002611	0.4710042	0.037834235	386.917787	3862.36859	591.23269	734.9649825	2376.275235	2047.1068375	1990.5150775	1908.801555	2163.6292575	2037.093165
cg02514611	0.889307	1.166909E-08	0.5309674	0.5550162	0.6511616	0.9260204	0.4656113	0.4033968	0.4056875	0.4048415	0.4408627	0.4042189	5.046881425E-05	2296.434005	2400.445065	2816.27392	4005.03823	2013.7688725	1744.69116	1754.5984375	1750.9394875	1906.7311775	1748.2467425
cg02519504	4.46277E-06	5.292836E-07	0.6284253	0.8134345	0.04642821	0.005758202	0.2856826	0.2321511	0.2665357	0.2779994	0.2553863	0.2747049	0.00228915157	2717.9394225	3518.1042125	200.80200825	24.90422365	1235.577245	1004.0535075	1152.7669025	1202.347405	1104.5457475	1188.0986925
cg02523839	0.6104035	2.137438E-07	0.1646809	0.258286	0.03706979	0.1066683	0.4466366	0.4561671	0.457259	0.4329749	0.4650687	0.4309151	0.000924441935	712.2448925	1117.08695	160.32684175	461.3403975	1931.703295	1972.9227075	1977.645175	1872.6164425	2011.4221275	1863.7078075
cg02526623	0.003468188	6.589981E-09	0.101512	0.7410908	0.01182886	0.1973542	0.3030438	0.2857937	0.3376018	0.2954744	0.2701459	0.3131536	2.8501667825E-05	439.0394	3205.21771	51.1598195	853.556915	1310.664435	1236.0577525	1460.127785	1277.92678	1168.3810175	1354.38932
cg02527751	0.09252229	3.765298E-06	0.1422587	0.1708939	0.2699627	0.1590174	0.8925723	0.8176175	0.8702448	0.9211628	0.8665167	0.8515895	0.01628491385	615.2688775	739.1161175	1167.5886775	687.750255	3860.3751975	3536.1956875	3763.80876	3984.02911	3747.6847275	3683.1245875
cg02529502	0.01321815	1.576883E-06	0.6890483	0.968499	0.1093745	0.0732207	0.2372837	0.2093243	0.2328717	0.2213189	0.2202623	0.2116066	0.006820018975	2980.1338975	4188.758175	473.0447125	316.6795275	1026.2520025	905.3275975	1007.1701025	957.2042425	952.6344475	915.198545
cg02533239	0.485419	6.215947E-06	0.2793166	0.2398936	0.321002	0.2213704	0.1402461	0.1416527	0.135717	0.1320198	0.1306321	0.1294916	0.026883970775	1208.044295	1037.53982	1388.33365	957.42698	606.5643825	612.6479275	586.976025	570.985635	564.9838325	560.05117
cg02537587	0.3920054	3.687902E-07	0.9987106	0.8649175	0.2275825	0.3245174	0.3236463	0.3258508	0.3111657	0.2882742	0.3315118	0.3249956	0.001595017615	4319.423345	3740.7681875	984.2943125	1403.537755	1399.7702475	1409.30471	1345.7916525	1246.785915	1433.788535	1405.60597
cg02537838	7.611901E-05	1.971296E-06	0.2716573	0.9066194	0.3729546	0.1070774	0.8212298	0.8010938	0.7840705	0.7930511	0.8241238	0.7978136	0.0085258552	1174.9178225	3921.128905	1613.028645	463.109755	3551.818885	3464.730685	3391.1049125	3429.9460075	3564.335435	3450.54382
cg02540593	0.004509274	1.849449E-08	0.1564909	0.03857284	0.3890244	0.3947101	0.9556887	0.9500563	0.9807141	0.985009	0.9813566	0.9948453	7.998866925E-05	676.8231425	166.827533	1682.53053	1707.1211825	4133.3536275	4108.9934975	4241.5884825	4260.163925	4244.367295	4302.7059225
cg02543879	0.8099639	6.640181E-06	0.1913727	0.5207099	0.6295301	0.9135708	0.9299287	0.9649579	0.9539408	0.9251798	0.916588	0.9261935	0.028718782825	827.6869275	2252.0703175	2722.7176825	3951.19371	4021.9416275	4173.4429175	4125.79396	4001.402635	3964.2431	4005.7868875
cg02544002	0.6332757	8.769886E-09	0.6697302	0.6770797	0.3158896	0.04807961	0.1055268	0.1150622	0.1074694	0.1078643	0.105588	0.1014419	3.792975695E-05	2896.583115	2928.3697025	1366.22252	207.94431325	456.40341	497.644015	464.805155	466.5130975	456.6681	438.7362175
cg02549182	0.02055138	3.938254E-07	0.4243664	0.623922	0.5349132	0.1136017	0.2711528	0.27516	0.2683462	0.2852462	0.2821908	0.2672114	0.001703294855	1835.38468	2698.46265	2313.49959	491.3273525	1172.73586	1190.067	1160.597315	1233.689815	1220.47521	1155.689305
cg02554810	0.06720658	1.354667E-06	0.1094132	0.6644289	0.6659841	0.8034273	0.124914	0.1257341	0.131224	0.108942	0.1180497	0.1246306	0.005858934775	473.21209	2873.6549925	2880.3812325	3474.8230725	540.25305	543.7999825	567.5438	471.17415	510.5649525	539.027345
cg02556436	0.1008462	4.123236E-09	0.8109139	0.4551382	0.2011061	0.05541806	0.4921969	0.4904157	0.4702124	0.5123126	0.4582669	0.4968716	1.78329957E-05	3507.2026175	1968.472715	869.7838825	239.6831095	2128.7515925	2121.0479025	2033.66863	2215.751995	1982.0043425	2148.96967
cg02557652	0.0002645882	5.420529E-10	0.3278515	0.8212174	0.7337629	0.743171	0.2337642	0.2699032	0.2627028	0.2605456	0.2646551	0.261404	2.3443787925E-06	1417.9577375	3551.765255	3173.5245425	3214.214575	1011.030165	1167.33134	1136.18961	1126.85972	1144.6333075	1130.5723
cg02561103	3.606225E-05	4.054367E-06	0.984741	0.2792915	0.980724	0.7814134	0.6822906	0.7736729	0.6974113	0.6742239	0.7793292	0.7010636	0.017535137275	4259.004825	1207.9357375	4241.6313	3379.612955	2950.906845	3346.1352925	3016.3038725	2916.0183675	3370.59879	3032.10007
cg02564175	0.1837981	2.831402E-07	0.2191273	0.4137434	0.1580956	0.2036118	0.1227323	0.1467703	0.1174274	0.12186	0.1298126	0.1377872	0.001224581365	947.7255725	1789.440205	683.76347	880.621035	530.8171975	634.7815475	507.873505	527.0445	561.439495	595.92964
cg02566698	0.6859223	2.383683E-06	0.3067331	0.9296096	0.6076916	0.6746958	0.4526869	0.4289472	0.4425997	0.4312053	0.4214281	0.4312336	0.010309428975	1326.6206575	4020.56152	2628.26617	2918.059335	1957.8708425	1855.19664	1914.2437025	1864.9629225	1822.6765325	1865.08532
cg02575697	0.1095383	1.00042E-09	0.741273	0.9574336	0.1539813	0.9861125	0.1335773	0.1280834	0.1508199	0.1569584	0.1246656	0.1376045	4.3268165E-06	3206.005725	4140.90032	665.9691225	4264.9365625	577.7218225	553.960705	652.2960675	678.84508	539.17872	595.1394625
cg02622852	0.9790177	1.164102E-05	0.9120414	0.4532864	0.347637	0.5865823	0.7899017	0.7803332	0.7977641	0.8272848	0.8095539	0.7814321	0.0503474115	3944.579055	1960.46368	1503.530025	2536.9684475	3416.3248525	3374.94109	3450.3297325	3578.00676	3501.3206175	3379.6938325
cg02627110	0.786848	1.131469E-06	0.5203344	0.7046287	0.9762403	0.6773625	0.939567	0.8645579	0.8729175	0.8810691	0.9066203	0.8969499	0.004893603425	2250.44628	3047.5191275	4222.2392975	2929.5928125	4063.627275	3739.2129175	3775.3681875	3810.6238575	3921.1327975	3879.3083175
cg02628202	0.4868353	1.662925E-06	0.6123983	0.1025114	0.01989683	0.05809366	0.28053	0.3389265	0.3218039	0.2938416	0.3384839	0.3225561	0.007192150625	2648.6226475	443.361805	86.05378975	251.2550795	1213.29225	1465.8571125	1391.8018675	1270.86492	1463.9428675	1395.0551325
cg02642223	0.5054403	6.070565E-07	0.4988126	0.5979926	0.9149103	0.4344108	0.7699097	0.7329125	0.6926863	0.7052909	0.7506941	0.7322498	0.0026255193625	2157.364495	2586.317995	3956.9870475	1878.82671	3329.8594525	3169.8465625	2995.8682475	3050.3831425	3246.7519825	3166.980385
cg02645905	4.391556E-10	2.792139E-07	0.8693533	0.133904	0.3006768	0.3687331	0.3943709	0.3650105	0.3638992	0.4254759	0.3700265	0.3682816	0.0012076001175	3759.9530225	579.1348	1300.42716	1594.7706575	1705.6541425	1578.6704125	1573.86404	1840.1832675	1600.3646125	1592.81792
cg02646398	0.07289651	8.938814E-07	0.7205401	0.5421057	0.9851969	0.6767338	0.02020051	0.0172408	0.01736367	0.01805812	0.0185529	0.01850439	0.003866037055	3116.3359325	2344.6071525	4260.9765925	2926.873685	87.36720575	74.56646	75.09787275	78.101369	80.2412925	80.03148675
cg02657654	0.3742389	5.945735E-07	0.9526678	0.2073066	0.7784793	0.1702703	0.1843246	0.2065394	0.2030734	0.2156105	0.2091675	0.2118746	0.0025715303875	4120.288235	896.601045	3366.9229725	736.4190475	797.203895	893.282905	878.292455	932.5154125	904.6494375	916.357645
cg02657828	0.8495062	9.605475E-08	0.5223421	0.3220581	0.2037534	0.1112016	0.3001938	0.3070875	0.3042743	0.2461422	0.320356	0.2878368	0.00041543679375	2259.1295825	1392.9012825	881.233455	480.94692	1298.338185	1328.1534375	1315.9863475	1064.565015	1385.5397	1244.89416
cg02660541	0.002873492	6.648579E-10	0.1420756	0.8998302	0.8911599	0.5042696	0.6647413	0.7445323	0.6816908	0.6688496	0.7079343	0.6728387	2.8755104175E-06	614.47697	3891.765615	3854.2665675	2180.96602	2875.0061225	3220.1021975	2948.31271	2892.77452	3061.8158475	2910.0273775
cg02666556	0.7614314	5.478534E-08	0.4525341	0.4417979	0.1392097	0.01748949	0.9112353	0.8892614	0.8850957	0.8159089	0.8964686	0.8493009	0.0002369465955	1957.2099825	1910.7759175	602.0819525	75.64204425	3941.0926725	3846.055555	3828.0389025	3528.8059925	3877.226695	3673.2263925
cg02672592	2.24218E-07	2.28097E-07	0.2372977	0.1973322	0.5789907	0.1497812	0.6337045	0.6796532	0.6675389	0.6483741	0.621866	0.6322201	0.000986519525	1026.3125525	853.461765	2504.1347775	647.80369	2740.7719625	2939.50009	2887.1057425	2804.2179825	2689.57045	2734.3519325
cg02677035	0.2042682	4.628535E-08	0.5809597	0.3693651	0.01724859	0.2125015	0.5504679	0.5361905	0.5314986	0.578116	0.5311634	0.5285502	0.00020018413875	2512.6507025	1597.5040575	74.60015175	919.0689875	2380.7736675	2319.0239125	2298.731445	2500.3517	2297.281705	2285.979615
cg02680566	0.01542592	1.825125E-07	0.1755471	0.936625	0.3771198	0.858932	0.08293081	0.09736057	0.08408837	0.07839035	0.08980066	0.0913239	0.0007893665625	759.2412075	4050.903125	1631.043135	3714.8809	358.67575325	421.08446525	363.68220025	339.03826375	388.3878545	394.9758675
cg02690648	0.5874319	1.969121E-09	0.4066868	0.512234	0.5056721	0.6464594	0.3862295	0.3381024	0.3442274	0.397784	0.3548	0.352321	8.516448325E-06	1758.92041	2215.41205	2187.0318325	2795.936905	1670.4425875	1462.29288	1488.783505	1720.4158	1534.51	1523.788325
cg02692116	0.00525517	1.783163E-09	0.6537174	0.608654	0.1034498	0.02312368	0.03822587	0.04083704	0.0463197	0.05294292	0.04032647	0.04113229	7.712179975E-06	2827.327755	2632.42855	447.420385	100.009916	165.32688775	176.620198	200.3327025	228.978129	174.41198275	177.89715425
cg02696327	0.9491493	1.08816E-06	0.9311108	0.9761134	0.954315	0.7590592	0.689549	0.7185777	0.6970692	0.7200844	0.713272	0.7399977	0.004706292	4027.05421	4221.690455	4127.412375	3282.93104	2982.299425	3107.8485525	3014.82429	3114.36503	3084.9014	3200.4900525
cg02700328	0.1482898	6.094969E-07	0.9074335	0.2930983	0.9416003	0.8152979	0.2380808	0.2648408	0.2595313	0.2596132	0.2701631	0.2489781	0.0026360740925	3924.6498875	1267.6501475	4072.4212975	3526.1634175	1029.69946	1145.43646	1122.4728725	1122.82709	1168.4554075	1076.8302825
cg02708799	0.3133336	1.366397E-07	0.9258377	0.1551416	0.6824746	0.799955	0.3811981	0.4123793	0.3907337	0.4209632	0.4172753	0.410246	0.0005909667025	4004.2480525	670.98742	2951.702645	3459.805375	1648.6817825	1783.5404725	1689.9232525	1820.66584	1804.7156725	1774.31395
cg02722188	0.9338902	2.915718E-07	0.7374359	0.9851094	0.9445711	0.7791973	0.6858352	0.7399614	0.6858045	0.7251173	0.7006903	0.7368281	0.001261048035	3189.4102675	4260.598155	4085.2700075	3370.0283225	2966.23724	3200.333055	2966.1044625	3136.1323225	3030.4855475	3186.7815325
cg02723688	3.33272E-07	2.68529E-07	0.9960822	0.7309952	0.7357729	0.510248	0.6698065	0.6170207	0.688636	0.6792869	0.6438669	0.6595368	0.001161387925	4308.055515	3161.55424	3182.2177925	2206.8226	2896.9131125	2668.6145275	2978.3507	2937.9158425	2784.7243425	2852.49666
cg02734972	0.6803716	1.828144E-06	0.8317401	0.9035022	0.7909532	0.5065042	0.2297079	0.2108817	0.2156571	0.2256126	0.2314137	0.2155893	0.0079067228	3597.2759325	3907.647015	3420.87259	2190.630665	993.4866675	912.0633525	932.7169575	975.774495	1000.8642525	932.4237225
cg02735919	5.067344E-05	5.475882E-06	0.6471632	0.4174499	0.8584914	0.6484617	0.5827689	0.5971593	0.5821966	0.5618633	0.5890822	0.5868299	0.02368318965	2798.98084	1805.4708175	3712.975305	2804.5968525	2520.4754925	2582.7139725	2518.000295	2430.0587725	2547.780515	2538.0393175
cg02746514	0.01157056	3.495319E-07	0.1525173	0.2164328	0.9432846	0.7207436	0.3414353	0.3956146	0.3726628	0.4033519	0.361019	0.3776492	0.0015117254675	659.6373225	936.07186	4079.705895	3117.21607	1476.7076725	1711.033145	1611.76661	1744.4969675	1561.407175	1633.33279
cg02763146	1.982693E-06	2.921693E-07	0.2566313	0.940812	0.7440561	0.7340527	0.09425252	0.1130158	0.1088701	0.1126631	0.1136478	0.1115344	0.0012636322225	1109.9303725	4069.0119	3218.0426325	3174.7779275	407.642149	488.793335	470.8631825	487.2679075	491.526735	482.38628
cg02764416	4.17102E-11	7.791836E-08	0.2922983	0.9288192	0.226124	0.6180494	0.08101136	0.1015027	0.1020979	0.08072683	0.0944257	0.09327575	0.000336996907	1264.1901475	4017.14304	977.9863	2673.063655	350.374132	438.9991775	441.5734175	349.14353975	408.3911525	403.41761875
cg02768139	0.3205624	1.003263E-07	0.7265934	0.1772202	0.5977942	0.4477263	0.4474135	0.3966234	0.4137687	0.4059576	0.3985377	0.4131877	0.0004339112475	3142.516455	766.477365	2585.459915	1936.4162475	1935.0633875	1715.396205	1789.5496275	1755.76662	1723.6755525	1787.0368025
cg02772150	0.0004199158	2.168446E-09	0.2716791	0.9215828	0.1654676	0.3397461	0.9695295	0.8927376	0.9304448	0.9513744	0.9567968	0.9557826	9.37852895E-06	1175.0121075	3985.84561	715.64737	1469.4018825	4193.2150875	3861.09012	4024.17376	4114.69428	4138.14616	4133.759745
cg02795624	0.4099729	2.962347E-07	0.6993692	0.2717775	0.6203963	0.431662	0.2909555	0.3175235	0.2855699	0.3126329	0.3309855	0.2963638	0.0012812150775	3024.77179	1175.4376875	2683.2139975	1866.93815	1258.3825375	1373.2891375	1235.0898175	1352.1372925	1431.5122875	1281.773435
cg02804091	0.636248	6.699038E-09	0.3367975	0.8555896	0.8640809	0.3930778	0.9295973	0.9079901	0.9028376	0.9376817	0.9100298	0.9293496	2.897333935E-05	1456.6491875	3700.42502	3737.1498925	1700.061485	4020.5083225	3927.0571825	3904.77262	4055.4733525	3935.878885	4019.43702
cg02816363	0.007776538	2.850713E-11	0.5835471	0.0788478	0.09285729	0.008374791	0.00251075	0.004281126	0.003320344	0.003430326	0.004104165	0.003332666	1.2329333725E-07	2523.8412075	341.016735	401.60777925	36.220971075	10.85899375	18.51586995	14.3604878	14.83615995	17.750513625	14.41378045
cg02817925	1.054681E-06	6.992218E-07	0.1234995	0.6941343	0.7433395	0.8327698	0.1687978	0.1699306	0.1694683	0.1732108	0.1749018	0.1761004	0.003024134285	534.1353375	3002.1308475	3214.9433375	3601.729385	730.050485	734.949845	732.9503975	749.13671	756.450285	761.63423
cg02820040	0.06235009	8.732648E-08	0.9285898	0.6343825	0.1439609	0.05838682	0.2030146	0.1814644	0.1804034	0.1917021	0.1904377	0.1986783	0.000377687026	4016.150885	2743.7043125	622.6308925	252.5229965	878.038145	784.83353	780.244705	829.1115825	823.6430525	859.2836475
cg02829456	0.3783831	3.485603E-08	0.3992411	0.08290538	0.4422183	0.05751758	0.2739211	0.2706139	0.2636702	0.2970281	0.2690098	0.2701574	0.00015075232975	1726.7177575	358.5657685	1912.5941475	248.7635335	1184.7087575	1170.4051175	1140.373615	1284.6465325	1163.467385	1168.430755
cg02835494	0.3626559	7.95108E-11	0.09813836	0.8149598	0.1052508	0.542529	0.476063	0.4641946	0.4501373	0.4545458	0.4696587	0.4557838	3.4388421E-07	424.448407	3524.701135	455.20971	2346.437925	2058.972475	2007.641645	1946.8438225	1965.910585	2031.2738775	1971.264935
cg02845870	0.06083992	1.7005E-07	0.2106699	0.693561	0.8728565	0.7567198	0.3324058	0.3857413	0.4027142	0.3972542	0.3801166	0.3595064	0.00073546625	911.1473175	2999.651325	3775.1043625	3272.813135	1437.655085	1668.3311225	1741.738915	1718.124415	1644.004295	1554.86518
cg02848074	0.0001181223	8.880946E-08	0.08612704	0.2198313	0.4745533	0.09426527	0.3607706	0.4043062	0.3765372	0.3895185	0.3676073	0.3787891	0.0003841009145	372.499448	950.7703725	2052.4430225	407.69729275	1560.332845	1748.624315	1628.52339	1684.6675125	1589.9015725	1638.2628575
cg02853387	0.3278616	3.47631E-10	0.8826283	0.1262646	0.6391148	0.2939397	0.642777	0.6431712	0.6324185	0.7126338	0.6639997	0.6898982	1.503504075E-06	3817.3673975	546.094395	2764.17151	1271.2892025	2780.010525	2781.71544	2735.2100125	3082.141185	2871.7987025	2983.809715
cg02861781	0.295756	7.455234E-08	0.6654299	0.9582951	0.8675336	0.381182	0.1716002	0.1804979	0.1787742	0.1903588	0.183275	0.1888518	0.0003224388705	2877.9843175	4144.6263075	3752.08282	1648.61215	742.170865	780.6534175	773.198415	823.30181	792.664375	816.784035
cg02862904	0.4668372	3.448168E-08	0.07975306	0.931601	0.244875	0.8442719	0.5962147	0.6438396	0.6636605	0.6233616	0.6228193	0.636349	0.000149133266	344.9319845	4029.174325	1059.084375	3651.4759675	2578.6285775	2784.60627	2870.3316625	2696.03892	2693.6934725	2752.209425
cg02879081	3.731388E-10	7.727668E-09	0.5688729	0.2871032	0.03174681	0.002297175	0.5971932	0.5285255	0.538774	0.6540094	0.5060081	0.5410767	3.34221641E-05	2460.3752925	1241.72134	137.30495325	9.935281875	2582.86059	2285.8727875	2330.19755	2828.590655	2188.4850325	2340.1567275
cg02879662	0.808466	5.775572E-07	0.5949373	0.856479	0.7904863	0.9069056	0.9515899	0.9938575	0.9854602	0.9554628	0.9936299	0.9897452	0.00249793489	2573.1038225	3704.271675	3418.8532475	3922.36672	4115.6263175	4298.4336875	4262.115365	4132.37661	4297.4493175	4280.64799
cg02887374	0.01651515	5.044194E-07	0.05290525	0.7882343	0.04629781	0.1723279	0.9357647	0.9351619	0.9586743	0.9899532	0.9673607	0.9582107	0.002181613905	228.81520625	3409.1133475	200.23802825	745.3181675	4047.1823275	4044.5752175	4146.2663475	4281.54759	4183.8350275	4144.2612775
cg02890863	0.1130595	1.402588E-06	0.4921948	0.5905046	0.8432897	0.4457613	0.3945968	0.4004779	0.3841066	0.4192268	0.4006369	0.3882145	0.0060661931	2128.74251	2553.932395	3647.2279525	1927.9176225	1706.63116	1732.0669175	1661.261045	1813.15591	1732.7545925	1679.0277125
cg02906725	0.05713858	4.1265E-06	0.9338137	0.890173	0.2341906	0.05477373	0.2516324	0.2295641	0.2384458	0.2813853	0.2404713	0.2429367	0.0178471125	4038.7442525	3849.998225	1012.874345	236.89638225	1088.31013	992.8647325	1031.278085	1216.9914225	1040.0383725	1050.7012275
cg02907150	0.6713179	1.850142E-06	0.2077859	0.8408931	0.9696014	0.6044987	0.7921835	0.7670573	0.7815198	0.8489935	0.7984168	0.8012668	0.00800186415	898.6740175	3636.8626575	4193.526055	2614.4568775	3426.1936375	3317.5228225	3380.073135	3671.8968875	3453.15266	3465.47891
cg02907402	0.8200043	3.072907E-07	0.01515065	0.6230695	0.08679585	0.06555404	0.856111	0.8050602	0.8041227	0.9165384	0.8417575	0.8549985	0.0013290322775	65.52656125	2694.7755875	375.39205125	283.521223	3702.680075	3481.885365	3477.8306775	3964.02858	3640.6011875	3697.8685125
cg02913194	0.3119899	1.179075E-07	0.7115959	0.9909081	0.4306682	0.1290167	0.9667622	0.8719839	0.9295963	0.9444415	0.9147529	0.9043051	0.0005099499375	3077.6522675	4285.6775325	1862.639965	557.9972275	4181.246515	3771.3303675	4020.5039975	4084.7094875	3956.3062925	3911.1195575
cg02928644	0.7326248	2.99589E-08	0.158609	0.2931483	0.08514452	0.06376111	0.5187695	0.4706676	0.5024671	0.5954653	0.4691426	0.5217438	0.0001295722425	685.983925	1267.8663975	368.250049	275.76680075	2243.6780875	2035.63737	2173.1702075	2575.3874225	2029.041745	2256.541935
cg02934719	1.801622E-06	5.329209E-07	0.3745381	0.3337596	0.8286613	0.5634701	0.4592857	0.4398649	0.469446	0.4555085	0.4200823	0.4471335	0.0023048828925	1619.8772825	1443.51027	3583.9601225	2437.0081825	1986.4106525	1902.4156925	2030.35395	1970.0742625	1816.8559475	1933.8523875
cg02952828	0.9797376	1.921414E-08	0.0635897	0.4951699	0.03064533	0.9265592	0.9029452	0.9761747	0.938014	0.8692336	0.957723	0.9322996	8.31011555E-05	275.0254525	2141.6098175	132.54105225	4007.36854	3905.23799	4221.9555775	4056.91055	3759.43532	4142.151975	4032.19577
cg02959006	0.3159771	3.136404E-07	0.2955774	0.6387839	0.3460677	0.8587109	0.794639	0.8750405	0.802598	0.8102414	0.7714871	0.8127622	0.00135649473	1278.372255	2762.7403675	1496.7428025	3713.9246425	3436.813675	3784.5501625	3471.23635	3504.294055	3336.6817075	3515.196515
cg02959277	0.03480831	2.207928E-06	0.5828924	0.6411877	0.7741169	0.4778478	0.8148045	0.7803475	0.8210276	0.7566162	0.7949397	0.7625302	0.0095492886	2521.00963	2773.1368025	3348.0555925	2066.691735	3524.0294625	3375.0029375	3550.94437	3272.365065	3438.1142025	3297.943115
cg02971627	0.7468071	2.09054E-11	0.1695876	0.3970296	0.2478204	0.5053863	0.5703323	0.4931489	0.5426094	0.536854	0.5280197	0.5035195	9.0415855E-08	733.46637	1717.15302	1071.82323	2185.7957475	2466.6871975	2132.8689925	2346.785655	2321.89355	2283.6852025	2177.7218375
cg02996869	0.6457495	2.832557E-06	0.7348315	0.4930403	0.4430147	0.4301454	0.4767592	0.5148503	0.4907102	0.4999492	0.4875053	0.5135225	0.012250809025	3178.1462375	2132.3992975	1916.0385775	1860.378855	2061.98354	2226.7275475	2122.321615	2162.28029	2108.4604225	2220.9848125
cg02997851	0.007493321	1.997755E-06	0.3776019	0.753446	0.9673784	0.5824374	0.3927051	0.4148319	0.3884148	0.3617692	0.3949817	0.4048012	0.008640290375	1633.1282175	3258.65395	4183.91158	2519.041755	1698.4495575	1794.1479675	1679.89401	1564.65179	1708.2958525	1750.76519
cg02999390	0.353828	4.213067E-07	0.2630971	0.7000926	0.5359793	0.2265873	0.1410059	0.1125205	0.1266853	0.1461947	0.1274959	0.1164307	0.0018221514775	1137.8949575	3027.900495	2318.1104725	979.9900725	609.8505175	486.6511625	547.9139225	632.2920775	551.4197675	503.5627775
cg03000305	0.3068405	1.930293E-06	0.9664644	0.5817304	0.5950875	0.05492548	0.1313337	0.1339066	0.125925	0.1359606	0.1397603	0.1351915	0.008348517225	4179.95853	2515.98398	2573.7534375	237.552701	568.0182525	579.146045	544.625625	588.029595	604.4632975	584.7032375
cg03013699	5.407591E-05	8.139341E-08	0.05170957	0.9455237	0.005993514	0.1775386	0.4262884	0.368481	0.4060965	0.4398007	0.4154615	0.3879475	0.00035202649825	223.64389025	4089.3900025	25.92194805	767.854445	1843.69733	1593.680325	1756.3673625	1902.1380275	1796.8709875	1677.8729375
cg03030665	1.74652E-05	2.449527E-10	0.03346417	0.6173251	0.8198597	0.7786103	0.7954463	0.7110112	0.8263419	0.8219529	0.7863637	0.7987289	1.0594204275E-06	144.73253525	2669.9310575	3545.8932025	3367.4895475	3440.3052475	3075.12344	3573.9287175	3554.9462925	3401.0230025	3454.5024925
cg03041029	0.9571061	7.040057E-07	0.64933	0.7406535	0.8513819	0.8010609	0.4723316	0.4240308	0.404618	0.4410003	0.4674075	0.4328818	0.0030448246525	2808.35225	3203.3263875	3682.2267175	3464.5883925	2042.83417	1833.93321	1749.97285	1907.3262975	2021.5374375	1872.213785
cg03044376	0.529702	1.942024E-08	0.9196212	0.1587848	0.8529804	0.2264485	0.2714352	0.26281	0.2585217	0.2706259	0.268879	0.2732813	8.3992538E-05	3977.36169	686.74426	3689.14023	979.3897625	1173.95724	1136.65325	1118.1063525	1170.4570175	1162.901675	1181.9416225
cg03056436	0.1433437	5.342685E-08	0.733605	0.7764226	0.4948542	0.6081007	0.09595888	0.1000188	0.0886511	0.0954011	0.1012627	0.09641064	0.00023107112625	3172.841625	3358.027745	2140.244415	2630.0355275	415.022156	432.58131	383.4160075	412.6097575	437.9611775	416.976018
cg03056525	0.5257338	6.403704E-09	0.6472621	0.4812362	0.3290663	0.3404985	0.3099894	0.291351	0.2672442	0.2682917	0.3508278	0.3100034	2.76960198E-05	2799.4085825	2081.346565	1423.2117475	1472.6560125	1340.704155	1260.093075	1155.831165	1160.3616025	1517.330235	1340.764705
cg03059018	0.9206088	6.838272E-07	0.1272511	0.045431	0.1401904	0.1217891	0.9288698	0.907608	0.9000688	0.9459053	0.9525682	0.9510994	0.00295755264	550.3610075	196.489075	606.32348	526.7378575	4017.361885	3925.4046	3892.79756	4091.0404225	4119.857465	4113.504905
cg03067660	0.8096847	4.422945E-06	0.4264482	0.8602202	0.5743439	0.491876	0.9343697	0.9327648	0.9636369	0.9971142	0.9219254	0.9076229	0.019129237125	1844.388465	3720.452365	2484.0373675	2127.3637	4041.1489525	4034.20776	4167.7295925	4312.518915	3987.327355	3925.4690425
cg03084184	0.07763889	1.976609E-07	0.2765891	0.9967861	0.9571238	0.491097	0.04143078	0.03609883	0.03702027	0.03992867	0.0378471	0.03977149	0.0008548833925	1196.2478575	4311.0998825	4139.560435	2123.994525	179.1881235	156.12743975	160.11266775	172.69149775	163.6887075	172.01169425
cg03086563	0.02332993	8.627026E-07	0.8068088	0.2277109	0.9436677	0.9502471	0.03233904	0.03324582	0.03177867	0.0347088	0.03659684	0.0338497	0.003731188745	3489.44806	984.8496425	4081.3628025	4109.8187075	139.866348	143.7881715	137.44274775	150.11556	158.281333	146.3999525
cg03088705	1.544751E-05	3.688359E-07	0.1672155	0.27159	0.6521441	0.6998999	0.5220521	0.6017132	0.5666119	0.6042167	0.5363506	0.5636395	0.0015952152675	723.2070375	1174.62675	2820.5232325	3027.0670675	2257.8753325	2602.40959	2450.5964675	2613.2372275	2319.716345	2437.7408375
cg03096803	0.3166772	3.792797E-09	0.08114895	0.1446111	0.7006145	0.5581936	0.3487862	0.3729941	0.3565002	0.3468156	0.3505603	0.3635629	1.6403847025E-05	350.96920875	625.4430075	3030.1577125	2414.18732	1508.500315	1613.1994825	1541.863365	1499.97747	1516.1732975	1572.4095425
cg03105452	0.4455835	2.66786E-06	0.9315318	0.6085477	0.6101555	0.6489301	0.363478	0.302866	0.307155	0.3271525	0.3519208	0.3254496	0.0115384945	4028.875035	2631.9688025	2638.9225375	2806.6226825	1572.04235	1309.89545	1328.445375	1414.9345625	1522.05746	1407.56952
cg03105556	0.8260653	6.967464E-07	0.9358424	0.5078581	0.7445439	0.2801616	0.9603562	0.9819584	0.9530915	0.9242689	0.9306329	0.9654472	0.00301342818	4047.51838	2196.4862825	3220.1523675	1211.69892	4153.540565	4246.97008	4122.1207375	3997.4629925	4024.9872925	4175.55914
cg03109992	0.2787082	6.469046E-09	0.702514	0.4856906	0.7343157	0.1837653	0.9638879	0.9395894	0.9090386	0.8761947	0.9963587	0.9337276	2.797862395E-05	3038.37305	2100.611845	3175.9154025	794.7849225	4168.8151675	4063.724155	3931.591945	3789.5420775	4309.2513775	4038.37187
cg03119829	0.4586915	4.951556E-07	0.6655361	0.1254324	0.4129098	0.417408	0.8087355	0.8044892	0.7478919	0.740844	0.7944646	0.7570995	0.00214154797	2878.4436325	542.49513	1785.834885	1805.2896	3497.7810375	3479.41579	3234.6324675	3204.1503	3436.059395	3274.4553375
cg03124478	0.3538595	2.417045E-09	0.6512481	0.8183162	0.7570604	0.4078458	0.4771344	0.4916153	0.4947704	0.4653899	0.4865308	0.5018092	1.0453719625E-05	2816.6480325	3539.217565	3274.28623	1763.933085	2063.60628	2126.2361725	2139.88198	2012.8113175	2104.24571	2170.32479
cg03125090	0.2003036	2.208767E-10	0.4025479	0.9243784	0.6868687	0.6900264	0.1483616	0.1465578	0.1378787	0.1194685	0.153737	0.1483133	9.552917275E-07	1741.0196675	3997.93658	2970.7071275	2984.36418	641.66392	633.862485	596.3253775	516.7012625	664.912525	641.4550225
cg03136493	0.2116397	3.753546E-09	0.5089189	0.5190512	0.09184939	0.009138459	0.6422612	0.6668916	0.7236814	0.7442761	0.6106638	0.6811926	1.623408645E-05	2201.0742425	2244.89644	397.24861175	39.523835175	2777.77969	2884.30617	3129.922055	3218.9941325	2641.120935	2946.157995
cg03136563	0.956857	1.367151E-06	0.6835326	0.4351198	0.8418947	0.677972	0.810302	0.830308	0.8221902	0.8054675	0.8056257	0.8363889	0.005912928075	2956.278495	1881.893135	3641.1945775	2932.2289	3504.55615	3591.0821	3555.972615	3483.6469375	3484.3311525	3617.3819925
cg03136916	0.0407381	2.578362E-07	0.711186	0.6490927	0.4966369	0.6520507	0.5712536	0.5839624	0.6340905	0.6192689	0.58357	0.6060085	0.001115141565	3075.87945	2807.3259275	2147.9545925	2820.1192775	2470.67182	2525.63738	2742.4414125	2678.3379925	2523.94025	2620.9867625
cg03140418	0.5051665	1.27705E-07	0.424509	0.9017012	0.5569688	0.4373508	0.5241236	0.5321721	0.5404505	0.5527369	0.5507272	0.5148	0.000552324125	1836.001425	3899.85769	2408.89006	1891.54221	2266.83457	2301.6443325	2337.4484125	2390.5870925	2381.89514	2226.51
cg03142586	0.1654089	1.045628E-07	0.6764542	0.6677352	0.3002364	0.2508486	0.1197448	0.1097046	0.1159867	0.1128389	0.1141978	0.1190875	0.00045223411	2925.664415	2887.95474	1298.52243	1084.920195	517.89626	474.472395	501.6424775	488.0282425	493.905485	515.0534375
cg03150474	0.2073816	1.570477E-08	0.751995	0.7168149	0.1373303	0.122889	0.2575282	0.2526602	0.2611673	0.2603499	0.2733541	0.2618179	6.792313025E-05	3252.378375	3100.2244425	593.9535475	531.494925	1113.809465	1092.755365	1129.5485725	1126.0133175	1182.2564825	1132.3624175
cg03151810	0.8934024	6.964771E-08	0.5008569	0.4996622	0.09091413	0.8374049	0.6297699	0.6071836	0.6348618	0.6655477	0.585274	0.6105413	0.00030122634575	2166.2060925	2161.039015	393.20361225	3621.7761925	2723.7548175	2626.06907	2745.777285	2878.4938025	2531.31005	2640.5911225
cg03153775	0.0001860492	1.717737E-09	0.1460584	0.509274	0.8040183	0.5866462	0.9250834	0.9862917	0.9237673	0.8984425	0.9193406	0.9526814	7.429212525E-06	631.70258	2202.61005	3477.3791475	2537.244815	4000.985705	4265.7116025	3995.2935725	3885.7638125	3976.148095	4120.347055
cg03154774	0.0001432653	2.532028E-07	0.8992022	0.6047925	0.2069947	0.8562227	0.2826898	0.2756378	0.2737403	0.328953	0.2869462	0.3049235	0.00109510211	3889.049515	2615.7275625	895.2520775	3703.1631775	1222.633385	1192.133485	1183.9267975	1422.721725	1241.042315	1318.7941375
cg03156305	0.4664384	1.338624E-07	0.9442037	0.9340675	0.01114061	0.5808804	0.371431	0.3509263	0.3561385	0.3701523	0.3136629	0.326314	0.00057895488	4083.6810025	4039.8419375	48.18313825	2512.30773	1606.439075	1517.7562475	1540.2990125	1600.9086975	1356.5920425	1411.30805
cg03158194	0.01343685	2.51666E-07	0.2757829	0.8917045	0.03189756	0.04427579	0.244805	0.220523	0.2350296	0.2684292	0.2334578	0.2353249	0.00108845545	1192.7610425	3856.6219625	137.956947	191.49279175	1058.781625	953.761975	1016.50302	1160.95629	1009.704985	1017.7801925
cg03159004	0.008100997	5.170308E-07	0.2087071	0.4376748	0.2915388	0.4676374	0.7853328	0.6613294	0.7232591	0.7555325	0.7196305	0.7290793	0.00223615821	902.6582075	1892.94351	1260.90531	2022.531755	3396.56436	2860.249655	3128.0956075	3267.6780625	3112.4019125	3153.2679725
cg03169041	0.9054592	4.947437E-06	0.6983378	0.1566272	0.1945088	0.5242585	0.9323807	0.9858111	0.9838807	0.9486326	0.9879441	0.9650132	0.021397665025	3020.310985	677.41264	841.25056	2267.4180125	4032.5465275	4263.6330075	4255.2840275	4102.835995	4272.8582325	4173.68209
cg03170834	0.3201625	7.424175E-08	0.6818669	0.5378689	0.400072	0.2942655	0.4727836	0.5160437	0.5122716	0.5392674	0.5117631	0.5098051	0.00032109556875	2949.0743425	2326.2829925	1730.3114	1272.6982875	2044.78907	2231.8890025	2215.57467	2332.331505	2213.3754075	2204.9070575
cg03174275	0.01907389	3.196454E-06	0.4219665	0.6689139	0.2268975	0.8750495	0.8614014	0.8779795	0.8947731	0.8915751	0.9061949	0.8595871	0.01382466355	1825.0051125	2893.0526175	981.3316875	3784.5890875	3725.561055	3797.2613375	3869.8936575	3856.0623075	3919.2929425	3717.7142075
cg03176971	0.3188422	7.689044E-09	0.2733252	0.6967272	0.8108378	0.1303797	0.5322616	0.5359431	0.485861	0.5181545	0.518038	0.5025784	3.32551153E-05	1182.13149	3013.34514	3506.873485	563.8922025	2302.03142	2317.9539075	2101.348825	2241.0182125	2240.51435	2173.65158
cg03177084	0.8402889	9.749264E-08	0.5188092	0.3711381	0.9757755	0.4704606	0.9994668	0.9992213	0.9832313	0.9938373	0.9777175	0.9853485	0.000421655668	2243.84979	1605.1722825	4220.2290375	2034.742095	4322.69391	4321.6321225	4252.4753725	4298.3463225	4228.6281875	4261.6322625
cg03184141	0.07860436	5.638611E-06	0.4471301	0.3395425	0.3910789	0.2147157	0.034782	0.04090864	0.03753901	0.03735765	0.03919714	0.03856685	0.024386992575	1933.8376825	1468.5213125	1691.4162425	928.6454025	150.43215	176.929868	162.35621825	161.57183625	169.5276305	166.80162625
cg03185655	0.2306399	6.527218E-06	0.8396865	0.5218991	0.7255811	0.4271263	0.1150372	0.09971433	0.1052438	0.1143594	0.09770932	0.1071732	0.02823021785	3631.6441125	2257.2136075	3138.1382575	1847.3212475	497.53589	431.26447725	455.179435	494.604405	422.592809	463.52409
cg03186333	0.2146236	9.593008E-07	0.6872587	0.3120712	0.2816707	0.3963797	0.1273995	0.1483361	0.1365956	0.1376283	0.1324925	0.1401724	0.00414897596	2972.3938775	1349.70794	1218.2257775	1714.3422025	551.0028375	641.5536325	590.77597	595.2423975	573.0300625	606.24563
cg03192897	0.01300638	5.49731E-09	0.2399195	0.04235347	0.5092702	0.1007213	0.06632303	0.07387079	0.08291235	0.09023004	0.08334137	0.07782911	2.377586575E-05	1037.6518375	183.17875775	2202.593615	435.6196225	286.84710475	319.49116675	358.59591375	390.244923	360.45142525	336.61090075
cg03200166	0.6265298	6.509538E-06	0.4790877	0.1471942	0.9661156	0.7750748	0.4265458	0.4562152	0.430986	0.4374672	0.4389724	0.4421226	0.02815375185	2072.0543025	636.614915	4178.44997	3352.19851	1844.810585	1973.13074	1864.01445	1892.04564	1898.55563	1912.180245
cg03202190	8.139025E-06	1.315427E-05	0.8155602	0.9864514	0.4110141	0.5615588	0.6250142	0.5815009	0.5922412	0.6297356	0.6087446	0.599203	0.05689221775	3527.297865	4266.402305	1777.6359825	2428.74181	2703.186415	2514.9913925	2561.44319	2723.60647	2632.820395	2591.552975
cg03212131	0.9083181	2.181989E-07	0.594148	0.217601	0.1226188	0.1953279	0.7233766	0.7402593	0.7015985	0.661832	0.7563859	0.7155498	0.0009437102425	2569.6901	941.124325	530.32631	844.7931675	3128.603795	3201.6214725	3034.4135125	2862.4234	3271.3690175	3094.752885
cg03217679	0.5137777	2.490576E-06	0.452458	0.2935534	0.8722793	0.7557372	0.610499	0.6331351	0.6308696	0.5925551	0.6639321	0.6192473	0.0107717412	1956.88085	1269.618455	3772.6079725	3268.56339	2640.408175	2738.3093075	2728.51102	2562.8008075	2871.5063325	2678.2445725
cg03221366	0.006829773	2.24466E-06	0.6756908	0.2729183	0.7228233	0.7125219	0.5183592	0.4713118	0.4929293	0.5218069	0.4835493	0.4821648	0.0097081545	2922.36271	1180.3716475	3126.2107725	3081.6572175	2241.90354	2038.423535	2131.9192225	2256.8148425	2091.3507225	2085.36276
cg03234186	0.1845136	4.717826E-08	0.8499606	0.7695785	0.1311523	0.403464	0.1391056	0.1217635	0.1339687	0.126885	0.1275552	0.1327297	0.0002040459745	3676.079595	3328.4270125	567.2336975	1744.9818	601.63172	526.6271375	579.4146275	548.777625	551.67624	574.0559525
cg03241287	0.05572308	3.382822E-09	0.08760621	0.6621648	0.01473546	0.03858368	0.07829273	0.0732624	0.0754372	0.08856685	0.07055165	0.07915258	1.463070515E-05	378.89685825	2863.86276	63.7308645	166.874416	338.61605725	316.85988	326.26589	383.05162625	305.13588625	342.3349085
cg03241388	0.06647525	6.870732E-10	0.1405675	0.4035098	0.340269	0.4667824	0.02204613	0.02107331	0.01956556	0.02231849	0.02114394	0.02179214	2.97159159E-06	607.9544375	1745.179885	1471.663425	2018.83388	95.34951225	91.14206575	84.621047	96.52746925	91.4475405	94.2510055
cg03244036	0.2445933	1.39555E-06	0.6865857	0.1747432	0.3324965	0.1194064	0.1697706	0.1646514	0.1453765	0.1620516	0.1540705	0.1649281	0.00603575375	2969.4831525	755.76434	1438.0473625	516.43268	734.257845	712.117305	628.7533625	700.87317	666.3549125	713.3140325
cg03244087	0.4595425	1.581376E-07	0.5720308	0.3207083	0.8585185	0.6855582	0.2999856	0.3251988	0.3148808	0.3178973	0.3084704	0.3223558	0.00068394512	2474.03321	1387.0633975	3713.0925125	2965.039215	1297.43772	1406.48481	1361.85946	1374.9058225	1334.13448	1394.188835
cg03256963	5.30217E-07	5.104405E-08	0.1089233	0.5616669	0.681352	0.3181293	0.603072	0.623863	0.6677273	0.6411302	0.6531218	0.6320685	0.00022076551625	471.0932725	2429.2093425	2946.8474	1375.9092225	2608.2864	2698.207475	2887.9205725	2772.888115	2824.751785	2733.6962625
cg03261725	0.5052198	9.037052E-10	0.1734443	0.07913599	0.7847707	0.8521227	0.7823069	0.8157951	0.7387803	0.6585108	0.8267397	0.7504288	3.90852499E-06	750.1465975	342.26315675	3394.1332775	3685.4306775	3383.4773425	3528.3138075	3195.2247975	2848.05921	3575.6492025	3245.60456
cg03267167	0.003834442	2.854149E-08	0.07781865	0.4766407	0.9605218	0.929442	0.2653121	0.2692908	0.2689315	0.2254896	0.2598342	0.2749798	0.00012344194425	336.56566125	2061.4710275	4154.256785	4019.83665	1147.4748325	1164.68271	1163.1287375	975.24252	1123.782915	1189.287635
cg03273320	0.01143888	2.348597E-07	0.3733728	0.4926342	0.2507272	0.6640397	0.8447838	0.8551084	0.8348127	0.8506741	0.8438722	0.8409378	0.0010157682025	1614.83736	2130.642915	1084.39514	2871.9717025	3653.689935	3698.34383	3610.5649275	3679.1654825	3649.747265	3637.055985
cg03277051	0.3303463	3.509931E-07	0.7281802	0.9423625	0.9864959	0.9570449	0.2150569	0.2163274	0.1984817	0.2011601	0.2245644	0.2168282	0.0015180451575	3149.379365	4075.7178125	4266.5947675	4139.2191925	930.1210925	935.616005	858.4333525	870.0174325	971.24103	937.781965
cg03282153	0.01821481	5.713222E-06	0.1034281	0.7992869	0.7552691	0.3528777	0.8408297	0.8432411	0.8612813	0.9200058	0.8128489	0.847325	0.02470968515	447.3265325	3456.9158425	3266.5388575	1526.1960525	3636.5884525	3647.0177575	3725.0416225	3979.025085	3515.5714925	3664.680625
cg03286202	0.5393617	5.038584E-10	0.3105027	0.662188	0.8118701	0.2656316	0.6975113	0.7271643	0.7219182	0.7923408	0.7194431	0.736764	2.17918758E-06	1342.9241775	2863.9631	3511.3381825	1148.85667	3016.7363725	3144.9855975	3122.296215	3426.87396	3111.5914075	3186.5043
cg03293308	0.8113442	2.282238E-06	0.5575517	0.3848768	0.6658781	0.5259415	0.9221893	0.961858	0.9186262	0.9784941	0.9503932	0.9556098	0.00987067935	2411.4111025	1664.59216	2879.9227825	2274.6969875	3988.4687225	4160.03585	3973.058315	4231.9869825	4110.45059	4133.012385
cg03294207	0.0006917769	1.599552E-07	0.5254282	0.4557896	0.8700246	0.9194477	0.5708682	0.5073601	0.5216163	0.5388549	0.5087429	0.5391873	0.00069180624	2272.476965	1971.29002	3762.856395	3976.6113025	2469.004965	2194.3324325	2255.9904975	2330.5474425	2200.3130425	2331.9850725
cg03305709	0.8688502	1.438735E-06	0.1893352	0.1858074	0.2996805	0.8435543	0.6751174	0.6749644	0.6851816	0.714059	0.6655495	0.6814429	0.006222528875	818.87474	803.617005	1296.1181625	3648.3723475	2919.882755	2919.22103	2963.41042	3088.305175	2878.5015875	2947.2405425
cg03306221	0.01914794	5.792832E-10	0.7783839	0.9507114	0.06679171	0.3899729	0.004920271	0.005350768	0.004307335	0.005735359	0.005381999	0.005799906	2.50539984E-06	3366.5103675	4111.826805	288.87414575	1686.6327925	21.280172075	23.1420716	18.629223875	24.805427675	23.277145675	25.08459345
cg03309251	0.2892848	1.673042E-07	0.8271885	0.3852525	0.1064363	0.09494289	0.02550757	0.02429124	0.02144206	0.02190304	0.02709816	0.02391976	0.000723590665	3577.5902625	1666.2170625	460.3369975	410.62799925	110.32024025	105.059613	92.7369095	94.730648	117.199542	103.452962
cg03309252	0.5182235	3.116408E-11	0.1987699	0.5252599	0.0001095822	4.371375E-05	0.6037598	0.7122221	0.6866388	0.5691082	0.6975494	0.6735664	1.34784646E-07	859.6798175	2271.7490675	0.473943015	0.18906196875	2611.261135	3080.3605825	2969.71281	2461.392965	3016.901155	2913.17468
cg03313172	0.1704908	1.207188E-08	0.3656968	0.005824715	0.1697124	0.2409693	0.4172727	0.3495594	0.3914207	0.446817	0.3871501	0.4026924	5.2210881E-05	1581.63866	25.191892375	734.00613	1042.1922225	1804.7044275	1511.844405	1692.8945275	1932.483525	1674.4241825	1741.64463
cg03319479	0.9258813	1.648263E-06	0.9573259	0.8993754	0.4377794	0.3373242	0.7360642	0.6957852	0.7124997	0.7181369	0.6881274	0.7399025	0.007128737475	4140.4345175	3889.798605	1893.395905	1458.927165	3183.477665	3009.27099	3081.5612025	3105.9420925	2976.151005	3200.0783125
cg03320372	0.5450819	6.255967E-09	0.8192824	0.3356092	0.7302525	0.8049885	0.3581153	0.3745674	0.3600689	0.4026769	0.3755622	0.3743309	2.7057057275E-05	3543.39638	1451.50979	3158.3420625	3481.5752625	1548.8486725	1620.004005	1557.2979925	1741.5775925	1624.306515	1618.9811425
cg03326699	0.4636366	3.021599E-05	0.4209489	0.2530437	0.7417032	0.7739938	0.1215951	0.1194089	0.1253385	0.1215442	0.1222057	0.1224424	0.13068415675	1820.6039925	1094.4140025	3207.86634	3347.523185	525.8988075	516.4434925	542.0890125	525.678665	528.5396525	529.56338
cg03335246	0.9317225	7.870597E-08	0.9435861	0.5561852	0.5843771	0.8235746	0.5234941	0.5832878	0.5616724	0.5790869	0.5623564	0.5941977	0.00034040332025	4081.0098825	2405.50099	2527.4309575	3561.960145	2264.1119825	2522.719735	2429.23313	2504.5508425	2432.19143	2569.9050525
cg03339458	0.4910155	8.778794E-07	0.1370001	0.9080956	0.1787651	0.5714116	0.04095947	0.05264669	0.0453738	0.0464414	0.04377382	0.04598394	0.003796828405	592.5254325	3927.51347	773.1590575	2471.35517	177.14970775	227.69693425	196.241685	200.859055	189.3217715	198.8805405
cg03339731	0.5581472	2.953673E-09	0.2410468	0.5469448	0.8126386	0.4027021	0.3616527	0.4016265	0.3664457	0.3920369	0.4120363	0.38459	1.2774635725E-05	1042.52741	2365.53626	3514.661945	1741.6865825	1564.1479275	1737.0346125	1584.8776525	1695.5595925	1782.0569975	1663.35175
cg03346119	0.01511015	5.847574E-07	0.1909538	0.005545271	0.5859996	0.8617717	0.5874741	0.5815125	0.5789566	0.5631145	0.5381661	0.5542254	0.002529075755	825.875185	23.983297075	2534.44827	3727.1626025	2540.8254825	2515.0415625	2503.987295	2435.4702125	2327.5683825	2397.024855
cg03349819	0.5258918	1.634637E-06	0.4105657	0.9702504	0.6799466	0.3931569	0.429355	0.4124434	0.4110759	0.4395551	0.4203726	0.4305041	0.007069805025	1775.6966525	4196.33298	2940.769045	1700.4035925	1856.960375	1783.817705	1777.9032675	1901.0758075	1818.111495	1861.9302325
cg03354772	0.5700196	1.124011E-07	0.08579757	0.9471431	0.3995129	0.442951	0.4073078	0.3994842	0.3822881	0.4256844	0.4133578	0.4113587	0.0004861347575	371.07449025	4096.3939075	1727.8932925	1915.763075	1761.606235	1727.769165	1653.3960325	1841.08503	1787.772485	1779.1263775
cg03355524	0.4648866	6.096595E-07	0.3707097	0.6821197	0.126081	0.1200885	0.2958086	0.2823483	0.2970874	0.2990452	0.2850532	0.2990367	0.0026367773375	1603.3194525	2950.1677025	545.300325	519.3827625	1279.372195	1221.1563975	1284.903005	1293.37049	1232.85509	1293.3337275
cg03358154	0.5394272	8.854158E-08	0.5605681	0.8943577	0.8347698	0.8858208	0.1037203	0.08864488	0.08907692	0.07628575	0.09741209	0.09462868	0.0003829423335	2424.4570325	3868.0970525	3610.379385	3831.17496	448.5902975	383.389106	385.257679	329.93586875	421.30728925	409.269041
cg03372365	0.5892053	2.487933E-10	0.1783243	0.5037746	0.9116538	0.5636642	0.3864272	0.491421	0.4501234	0.472103	0.4418694	0.4338397	1.0760310225E-06	771.2525975	2178.825145	3942.902685	2437.847665	1671.29764	2125.395825	1946.783705	2041.845475	1911.085155	1876.3567025
cg03374820	0.7059976	9.332851E-08	0.2902473	0.4293355	0.1166726	0.04867577	0.9578779	0.8757057	0.9111122	0.9755791	0.9148899	0.9611141	0.00040364580575	1255.3195725	1856.8760375	504.608995	210.52270525	4142.8219175	3787.4271525	3940.560265	4219.3796075	3956.8988175	4156.8184825
cg03384552	0.7938875	2.964551E-07	0.9773677	0.7727502	0.4497693	0.7989356	0.2746943	0.243415	0.2539185	0.2834911	0.2594408	0.2546706	0.0012821683075	4227.1153025	3342.144615	1945.2522225	3455.39647	1188.0528475	1052.769875	1098.1975125	1226.0990075	1122.08146	1101.450345
cg03399814	5.723583E-06	3.567096E-06	0.2773285	0.2959418	0.5554187	0.9174813	0.540188	0.5527884	0.5579025	0.5445132	0.5798203	0.5735864	0.0154276902	1199.4457625	1279.948285	2402.1858775	3968.1066225	2336.3131	2390.80983	2412.9283125	2355.01959	2507.7227975	2480.76118
cg03408024	0.1556482	8.195811E-07	0.2752595	0.5678366	0.6339456	0.4284749	0.5560539	0.5487718	0.5813197	0.5222531	0.5549837	0.5321581	0.0035446882575	1190.4973375	2455.893295	2741.81472	1853.1539425	2404.9331175	2373.438035	2514.2077025	2258.7446575	2400.3045025	2301.5837825
cg03414318	0.6069025	2.502355E-06	0.4141533	0.9162396	0.2648232	0.4164608	0.4290907	0.442988	0.4318587	0.4275602	0.4702674	0.4710149	0.010822685375	1791.2130225	3962.73627	1145.36034	1801.19296	1855.8172775	1915.9231	1867.7888775	1849.197865	2033.906505	2037.1394425
cg03417156	0.0002931375	2.775376E-06	0.3935501	0.5312107	0.1568296	0.03379797	0.2697817	0.26398	0.2700088	0.2652454	0.2688665	0.2607856	0.0120035012	1702.1041825	2297.4862775	678.28802	146.17622025	1166.8058525	1141.7135	1167.78806	1147.186355	1162.8476125	1127.89772
cg03422651	1.127554E-06	5.163278E-07	0.04572766	0.05887482	0.3212064	0.02934799	0.6600448	0.8265555	0.7522985	0.7598776	0.7494524	0.7358606	0.002233117735	197.7721295	254.6335965	1389.21768	126.93005675	2854.69376	3574.8525375	3253.6910125	3286.47062	3241.38163	3182.597095
cg03445287	0.7932631	5.633111E-06	0.9472985	0.471237	0.8959481	0.6814132	0.8957822	0.950229	0.9135998	0.9081189	0.9075789	0.9430199	0.024363205075	4097.0660125	2038.100025	3874.9755325	2947.11209	3874.258015	4109.740425	3951.319135	3927.6142425	3925.2787425	4078.5610675
cg03447530	0.9589533	2.30451E-07	0.4545368	0.02198445	0.9229878	0.5915792	0.817757	0.8128326	0.8278725	0.7849802	0.7991937	0.8240054	0.000996700575	1965.87166	95.08274625	3991.922235	2558.58004	3536.799025	3515.500995	3580.5485625	3395.039365	3456.5127525	3563.823355
cg03455765	0.05113326	3.440444E-08	0.06403232	0.8133277	0.182612	0.7663063	0.02350156	0.02307601	0.02245732	0.02239416	0.02239172	0.02299357	0.000148799203	276.939784	3517.6423025	789.7969	3314.2747475	101.644247	99.80374325	97.127909	96.854742	96.844189	99.44719025
cg03456560	0.1160859	3.512161E-07	0.8257121	0.1675835	0.7444686	0.8557292	0.05421877	0.05224933	0.04845305	0.04254913	0.0573972	0.04852686	0.0015190096325	3571.2048325	724.7986375	3219.826695	3701.02879	234.49618025	225.97835225	209.55944125	184.02498725	248.24289	209.8786695
cg03458763	0.9414899	1.412193E-05	0.7394893	0.4148247	0.7240281	0.8301967	0.4038591	0.3929997	0.3789174	0.4000764	0.4046572	0.4009696	0.06107734725	3198.2912225	1794.1168275	3131.4215325	3590.6007275	1746.6906075	1699.7237025	1638.817755	1730.33043	1750.14239	1734.19352
cg03469202	0.5694789	3.983458E-07	0.6660898	0.4447466	0.5914362	0.5887071	0.2456848	0.2804341	0.2600305	0.2846531	0.2694922	0.2711932	0.001722845585	2880.838385	1923.529045	2557.961565	2546.1582075	1062.58676	1212.8774825	1124.6319125	1231.1246575	1165.553765	1172.91059
cg03476948	0.7618987	4.683386E-08	0.3239505	0.4897414	0.0451715	0.02231082	0.8034393	0.8585817	0.8156744	0.7601443	0.8454847	0.8061473	0.0002025564445	1401.0859125	2118.131555	195.3667375	96.4942965	3474.8749725	3713.3658525	3527.79178	3287.6240975	3656.7213275	3486.5870725
cg03477052	0.05208217	1.45563E-09	0.6035143	0.7073538	0.631728	0.2879075	0.1643177	0.1420556	0.1599783	0.1968895	0.1479492	0.1523089	6.29559975E-06	2610.1993475	3059.305185	2732.2236	1245.1999375	710.6740525	614.39047	691.9061475	851.5470875	639.88029	658.7359925
cg03479705	0.7764129	2.361421E-08	0.4803296	0.7475094	0.06021963	0.08487825	0.4571267	0.5112629	0.4660864	0.4329845	0.5101561	0.4882706	0.00010213145825	2077.42552	3232.978155	260.44989975	367.09843125	1977.0729775	2211.2120425	2015.82368	1872.6579625	2206.4251325	2111.770345
cg03487407	8.991107E-06	3.848846E-07	0.1049372	0.698769	0.6813178	0.1203781	0.6562615	0.6177645	0.6634371	0.6761132	0.6153832	0.6374543	0.001664625895	453.85339	3022.175925	2946.699485	520.6352825	2838.3309875	2671.8314625	2869.3654575	2924.18959	2661.53234	2756.9898475
cg03491584	0.1972215	3.538698E-08	0.4594276	0.3750478	0.6929128	0.1474486	0.2986847	0.2741971	0.2812911	0.26803	0.3179105	0.2901858	0.0001530486885	1987.02437	1622.081735	2996.84786	637.715195	1291.8113275	1185.9024575	1216.5840075	1159.22975	1374.9629125	1255.053585
cg03514188	0.03096355	1.300224E-05	0.8498752	0.2812988	0.215832	0.03222673	0.7796605	0.7883789	0.766327	0.7117559	0.8022879	0.7526161	0.056234688	3675.71024	1216.61731	933.4734	139.38060725	3372.0316625	3409.7387425	3314.364275	3078.3442675	3469.8951675	3255.0646325
cg03522216	0.06538603	1.978141E-07	0.2782323	0.9761386	0.813402	0.5356072	0.1199703	0.1340964	0.128847	0.1111612	0.1211034	0.126933	0.0008555459825	1203.3546975	4221.799445	3517.96365	2316.50114	518.8715475	579.96693	557.263275	480.77219	523.772205	548.985225
cg03524308	0.8564316	1.356883E-07	0.8490704	0.5078083	0.3205006	0.1138238	0.7080269	0.7164136	0.7114504	0.6587377	0.6863075	0.7123163	0.0005868518975	3672.22948	2196.2708975	1386.165095	492.287935	3062.2163425	3098.48882	3077.02298	2849.0405525	2968.2799375	3080.7679975
cg03525728	1.893496E-05	3.785395E-05	0.7391937	0.7032746	0.6162827	0.6034634	0.7861035	0.7823751	0.8252378	0.8170098	0.8195264	0.799406	0.16371833375	3197.0127525	3041.662645	2665.4226775	2609.979205	3399.8976375	3383.7723075	3569.153485	3533.567385	3544.45168	3457.43095
cg03535862	0.8522482	1.38586E-06	0.535843	0.6523104	0.9525033	0.4994539	0.1496259	0.1352266	0.1524682	0.1656476	0.134981	0.1511045	0.0059938445	2317.520975	2821.24248	4119.5767725	2160.1381175	647.1320175	584.855045	659.424965	716.42587	583.792825	653.5269625
cg03537779	0.4160363	2.371657E-09	0.28569	0.3928317	0.5008161	0.8380029	0.3765064	0.3330876	0.3230512	0.3538663	0.3449118	0.3412744	1.0257416525E-05	1235.60925	1698.9971025	2166.0296325	3624.3625425	1628.39018	1440.60387	1397.19644	1530.4717475	1491.743535	1476.01178
cg03540781	0.5126625	4.379608E-08	0.6875524	0.07770492	0.786531	0.3754435	0.3747086	0.3970051	0.3928869	0.4402619	0.3409922	0.3776723	0.000189418046	2973.66413	336.073779	3401.746575	1623.7931375	1620.614695	1717.0470575	1699.2358425	1904.1327175	1474.791265	1633.4326975
cg03548224	0.2007489	9.468216E-07	0.8200321	0.8161974	0.7050431	0.7168065	0.4496042	0.4307412	0.4471848	0.3982654	0.4314613	0.4206082	0.00409500342	3546.6388325	3530.053755	3049.3114075	3100.1881125	1944.538165	1862.95569	1934.07426	1722.497855	1866.0701225	1819.130465
cg03548384	0.6925436	2.468977E-06	0.6216698	0.2372035	0.9951572	0.3396392	0.9449049	0.9593986	0.9426541	0.9031173	0.9188217	0.9440436	0.010678325525	2688.721885	1025.9051375	4304.05489	1468.93954	4086.7136925	4149.398945	4076.9789825	3905.9823225	3973.9038525	4082.98857
cg03549506	0.2934343	5.354193E-07	0.8749025	0.9603976	0.62896	0.3192295	0.879778	0.8944796	0.8737814	0.8152737	0.9317803	0.887332	0.0023156884725	3783.9533125	4153.71962	2720.252	1380.6675875	3805.03985	3868.62427	3779.104555	3526.0587525	4029.9497975	3837.7109
cg03552663	3.670091E-09	3.166003E-08	0.004103431	0.1511993	0.0269587	0.2045678	0.3156327	0.4201584	0.3747414	0.3585459	0.3721017	0.3762904	0.00013692962975	17.747339075	653.9369725	116.5963775	884.755735	1365.1114275	1817.18508	1620.756555	1550.7110175	1609.3398525	1627.45598
cg03555909	0.8375434	4.213081E-09	0.4664438	0.2768136	0.03746379	0.207841	0.6815385	0.6860572	0.6768561	0.6754059	0.6835378	0.689797	1.8221575325E-05	2017.369435	1197.21882	162.03089175	898.912325	2947.6540125	2967.19739	2927.4026325	2921.1305175	2956.300985	2983.372025
cg03559389	0.02744477	1.266623E-06	0.541396	0.06807997	0.3094812	0.1937995	0.2346348	0.2555244	0.2480482	0.229971	0.2546302	0.240728	0.005478144475	2341.5377	294.44587025	1338.50619	838.1828375	1014.79551	1105.14303	1072.808465	994.624575	1101.275615	1041.1486
cg03560363	0.3527727	1.042736E-06	0.1380896	0.1395884	0.3870396	0.7631631	0.1733199	0.1666576	0.1685844	0.165101	0.1596673	0.1679474	0.0045098332	597.23752	603.71983	1673.94627	3300.6804075	749.6085675	720.79412	729.12753	714.061825	690.5610725	726.372505
cg03564754	0.003558574	2.342385E-08	0.542079	0.8613243	0.5005957	0.4293812	0.2409346	0.2450221	0.2349287	0.2426989	0.2666103	0.2427958	0.00010130815125	2344.491675	3725.2275975	2165.0764025	1857.07369	1042.042145	1059.7205825	1016.0666275	1049.6727425	1153.0895475	1050.091835
cg03570045	5.834775E-07	1.484569E-07	0.7163623	0.1113404	0.4462342	0.05054656	0.2998939	0.2423658	0.2839304	0.3052351	0.2540678	0.2780875	0.0006420760925	3098.2669475	481.54723	1929.962915	218.613872	1297.0411175	1048.232085	1227.99898	1320.1418075	1098.843235	1202.7284375
cg03573683	0.042909	2.332766E-07	0.2124064	0.8375225	0.002738152	0.0439177	0.7953579	0.8797475	0.8715823	0.8063156	0.8503873	0.8664508	0.001008921295	918.65768	3622.2848125	11.8425074	189.9440525	3439.9229175	3804.9079375	3769.5934475	3487.31497	3677.9250725	3747.39971
cg03574415	0.780211	2.472798E-06	0.9268463	0.8060245	0.8159194	0.9965686	0.6211621	0.6213111	0.5817651	0.5500053	0.620854	0.6169586	0.01069485135	4008.6102475	3486.0559625	3528.851405	4310.159195	2686.5260825	2687.1705075	2516.1340575	2378.7729225	2685.19355	2668.345945
cg03580195	3.322607E-07	7.856481E-07	0.0998127	0.7488334	0.5056633	0.3149083	0.5460722	0.6090863	0.5475276	0.5477534	0.5404973	0.5579072	0.0033979280325	431.6899275	3238.704455	2186.9937725	1361.9783975	2361.762265	2634.2982475	2368.05687	2369.033455	2337.6508225	2412.94864
cg03580876	0.6956478	6.800013E-08	0.5703111	0.3803134	0.1030037	0.4013945	0.5618241	0.6124908	0.6108079	0.6351006	0.6171152	0.6092569	0.00029410056225	2466.5955075	1644.855455	445.4910025	1736.0312125	2429.8892325	2649.02271	2641.7441675	2746.810095	2669.02324	2635.0360925
cg03584380	0.4081428	7.670886E-08	0.8719644	0.5945741	0.5098406	0.8477047	0.3108614	0.3188949	0.3282111	0.2979872	0.2926639	0.3034602	0.0003317658195	3771.24603	2571.5329825	2205.060595	3666.3228275	1344.475555	1379.2204425	1419.5130075	1288.79464	1265.7713675	1312.465365
cg03584544	0.9726314	9.774179E-07	0.95849	0.9385135	0.3285026	0.5363587	0.7928495	0.7858989	0.7825547	0.7699528	0.7726956	0.7920332	0.0042273324175	4145.46925	4059.0708875	1420.773745	2319.7513775	3429.0740875	3399.0127425	3384.5490775	3330.04586	3341.90847	3425.54359
cg03586474	0.4868467	6.717335E-10	0.1220443	0.007572004	0.006067958	0.211329	0.7681483	0.8638799	0.867859	0.8313488	0.844244	0.8221665	2.9052473875E-06	527.8415975	32.7489173	26.24391835	913.997925	3322.2413975	3736.2805675	3753.490175	3595.58356	3651.3553	3555.8701125
cg03588998	0.4306365	1.675119E-06	0.1588406	0.7035638	0.5813406	0.2673862	0.2524894	0.2408266	0.2469433	0.2425056	0.2327789	0.2469571	0.007244889675	686.985595	3042.913435	2514.298095	1156.445315	1092.016655	1041.575045	1068.0297725	1048.83672	1006.7687425	1068.0894575
cg03592824	0.03418842	1.587598E-05	0.3236635	0.6750505	0.6277953	0.4441925	0.6010809	0.6011006	0.6096543	0.6469355	0.5882082	0.6105495	0.0686636135	1399.8446375	2919.5934125	2715.2146725	1921.1325625	2599.6748925	2599.760095	2636.7548475	2797.9960375	2544.000465	2640.6265875
cg03593057	0.9244914	6.890727E-07	0.9947724	0.4202976	0.2014573	0.2070719	0.7066557	0.7524048	0.7585458	0.702553	0.7312291	0.7092397	0.0029802394275	4302.39063	1817.78712	871.3028225	895.5859675	3056.2859025	3254.15076	3280.710585	3038.541725	3162.5658575	3067.4617025
cg03596450	0.01380995	1.385639E-09	0.04873995	0.2041838	0.1300266	0.6440497	0.01272712	0.01719969	0.01606204	0.0175621	0.01641383	0.01624071	5.992888675E-06	210.80028375	883.094935	562.365045	2785.5149525	55.044794	74.38865925	69.468323	75.9560825	70.98981475	70.24107075
cg03599110	0.7119409	1.033346E-06	0.3279924	0.7436703	0.5387697	0.8521874	0.8892119	0.9685242	0.9017012	0.8523856	0.9382645	0.9016767	0.00446922145	1418.56713	3216.3740475	2330.1789525	3685.710505	3845.8414675	4188.867165	3899.85769	3686.56772	4057.9939625	3899.7517275
cg03603951	0.2379929	4.312067E-07	0.6017589	0.8535279	0.3387775	0.1273859	0.1292544	0.1244589	0.1303748	0.1340152	0.1226833	0.1338075	0.0018649689775	2602.6072425	3691.5081675	1465.2126875	550.9440175	559.02528	538.2847425	563.87101	579.61574	530.6052725	578.7174375
cg03612485	0.0006380788	2.888859E-08	0.9283392	0.02371448	0.3905997	0.04781723	0.3100559	0.3497254	0.3348119	0.337164	0.315145	0.3266658	0.00012494315175	4015.06704	102.565126	1689.3437025	206.80951975	1340.9917675	1512.562355	1448.0614675	1458.2343	1363.002125	1412.829585
cg03616995	0.8315986	6.612482E-07	0.2640151	0.869448	0.3251764	0.3021015	0.5856709	0.6161896	0.6012496	0.575487	0.5553639	0.5950066	0.002859898465	1141.8653075	3760.3626	1406.38793	1306.5889875	2533.0266425	2665.02002	2600.40452	2488.981275	2401.9488675	2573.403545
cg03622314	4.918549E-06	3.261491E-06	0.8154052	0.4305507	0.4868925	0.1250074	0.0659385	0.07958452	0.07081141	0.06889911	0.07978276	0.06922665	0.014105948575	3526.62749	1862.1317775	2105.8100625	540.657005	285.1840125	344.203049	306.25934825	297.98865075	345.060437	299.40526125
cg03622689	0.9665635	3.828665E-09	0.1943876	0.9498284	0.8879455	0.7356439	0.8510119	0.8505795	0.8273182	0.8670407	0.8585372	0.8178606	1.6558976125E-05	840.72637	4108.00783	3840.3642875	3181.6598675	3680.6264675	3678.7563375	3578.151215	3749.9510275	3713.17339	3537.247095
cg03637703	9.471632E-05	5.102117E-07	0.1168942	0.1739091	0.4276344	0.9190649	0.2284318	0.2457272	0.2398972	0.2469581	0.2266061	0.2398043	0.0022066656025	505.567415	752.1568575	1849.51878	3974.9556925	987.967535	1062.77014	1037.55539	1068.0937825	980.0713825	1037.1535975
cg03638665	0.06720286	4.472592E-08	0.3431053	0.4151796	0.6516655	0.6936562	0.1157969	0.1184913	0.1152049	0.1262274	0.1056778	0.1058614	0.000193439604	1483.9304225	1795.65177	2818.4532875	3000.063065	500.8215925	512.4748725	498.2611925	545.933505	457.056485	457.850555
cg03639170	5.932633E-08	1.3719E-10	0.2376952	0.01851073	0.3122718	0.01054811	0.9477915	0.9635131	0.9952913	0.9435948	0.936896	0.9807139	5.9334675E-07	1028.03174	80.05890725	1350.575535	45.62057575	4099.1982375	4167.1941575	4304.6348725	4081.04751	4052.0752	4241.5876175
cg03658371	3.467804E-07	7.121938E-06	0.381056	0.7680038	0.8827486	0.3370196	0.5805285	0.6092575	0.6028672	0.5798352	0.5992579	0.5995569	0.03080238185	1648.0672	3321.616435	3817.887695	1457.60977	2510.7857625	2635.0386875	2607.40064	2507.78724	2591.7904175	2593.0835925
cg03663215	0.2016167	6.941388E-06	0.264538	0.7379675	0.4463189	0.6808672	0.1149174	0.1362837	0.1165111	0.1136157	0.1244694	0.1283291	0.0300215031	1144.12685	3191.7094375	1930.3292425	2944.75064	497.017755	589.4270025	503.9105075	491.3879025	538.330155	555.0233575
cg03668033	0.3179686	4.555391E-09	0.231129	0.9798095	0.09171638	0.003665756	0.3804257	0.3121846	0.3668322	0.3837556	0.3454205	0.3609394	1.9702066075E-05	999.632925	4237.6760875	396.6733435	15.8543947	1645.3411525	1350.198395	1586.549265	1659.74297	1493.9436625	1561.062905
cg03668556	0.1472656	9.633652E-07	0.9891191	0.309632	0.2273596	0.2724284	0.459726	0.4714165	0.4549588	0.4573424	0.4684251	0.4629066	0.00416655449	4277.9401075	1339.1584	983.33027	1178.25283	1988.31495	2038.8763625	1967.69681	1978.00588	2025.9385575	2002.071045
cg03669782	0.5322613	3.249236E-08	0.506196	0.005535572	0.5595063	0.9200976	0.295105	0.3515745	0.3294937	0.3719493	0.3456915	0.331488	0.000140529457	2189.2977	23.9413489	2419.8647475	3979.42212	1276.329125	1520.5597125	1425.0602525	1608.6807225	1495.1157375	1433.6856
cg03679581	0.4736392	1.103544E-05	0.5912047	0.4838904	0.6593594	0.1559749	0.8106905	0.7674668	0.7815091	0.7639856	0.796151	0.7751988	0.047728278	2556.9603275	2092.82598	2851.729405	674.5914425	3506.2364125	3319.29391	3380.0268575	3304.23772	3443.353075	3352.73481
cg03687929	0.0004137319	1.740299E-09	0.2522413	0.1435485	0.5602212	0.1480987	0.8333312	0.8068815	0.8599309	0.9413387	0.8516408	0.8509494	7.526793175E-06	1090.9436225	620.8472625	2422.95669	640.5268775	3604.15744	3489.7624875	3719.2011425	4071.2898775	3683.34646	3680.356155
cg03700492	0.2631232	1.219893E-06	0.3447016	0.5990901	0.4433123	0.699229	0.1636489	0.1771651	0.1701533	0.1761318	0.1585009	0.1716077	0.005276037225	1490.83442	2591.0646825	1917.3256975	3024.165425	707.7814925	766.2390575	735.9130225	761.770035	685.5163925	742.2033025
cg03704308	0.1144543	2.4548E-08	0.9233936	0.4365876	0.4938535	0.09868518	0.05624968	0.06081556	0.0551943	0.06867716	0.06033115	0.06397801	0.0001061701	3993.67732	1888.24137	2135.9163875	426.8134035	243.279866	263.027297	238.7153475	297.028717	260.93222375	276.70489325
cg03713585	9.72878E-05	7.437521E-06	0.3624807	0.1725634	0.2114776	0.4717188	0.5016818	0.5706266	0.5687829	0.5287571	0.5414188	0.5460169	0.032167278325	1567.7290275	746.336705	914.64062	2040.18381	2169.773785	2467.960045	2459.9860425	2286.8744575	2341.63631	2361.5230925
cg03721887	0.8195242	4.570458E-10	0.5626857	0.6713014	0.01833197	0.2508415	0.6087455	0.6831072	0.6401086	0.59692	0.6794687	0.6237313	1.976723085E-06	2433.6156525	2903.378555	79.28577025	1084.8894875	2632.8242875	2954.43864	2768.469695	2581.679	2938.7021275	2697.6378725
cg03728898	1.043586E-05	3.526992E-07	0.1854038	0.6823323	0.5117713	0.2105252	0.5550864	0.6900907	0.6225091	0.6708741	0.6243251	0.6224397	0.00152542404	801.871435	2951.0871975	2213.4108725	910.52149	2400.74868	2984.6422775	2692.3518575	2901.5304825	2700.2060575	2692.0517025
cg03734896	0.7760515	3.420947E-07	0.5911897	0.90078	0.33969	0.2673706	0.2677187	0.2813657	0.2886826	0.2651037	0.2849726	0.2700131	0.0014795595775	2556.8954525	3895.8735	1469.15925	1156.377845	1157.8833775	1216.9066525	1248.552245	1146.5735025	1232.506495	1167.8066575
cg03744197	0.6225463	4.234766E-08	0.8544273	0.7117456	0.9682456	0.1666408	0.5475418	0.6213733	0.5910476	0.57064	0.5863858	0.5700143	0.0001831536295	3695.3980725	3078.29972	4187.66222	720.72146	2368.118285	2687.4395225	2556.28087	2468.018	2536.118585	2465.3118475
cg03744842	0.4330635	2.309359E-08	0.3054952	0.305019	0.4184191	0.2973874	0.6244324	0.6653336	0.6646467	0.6749511	0.617854	0.637396	9.987977675E-05	1321.26674	1319.207175	1809.6626075	1286.200505	2700.67013	2877.56782	2874.5969775	2919.1635075	2672.21855	2756.7377
cg03749081	0.2449686	4.77716E-06	0.9712089	0.6192688	0.8197475	0.8565629	0.8749597	0.8059333	0.8267242	0.8434496	0.8567223	0.8636756	0.020661217	4200.4784925	2678.33756	3545.4079375	3704.6345425	3784.2007025	3485.6615225	3575.582165	3647.91952	3705.3239475	3735.39697
cg03766400	0.08092565	1.998837E-05	0.499872	0.1616555	0.624372	0.4588932	0.6944975	0.6300687	0.6378483	0.6799604	0.6847395	0.6560801	0.08644970025	2161.9464	699.1600375	2700.4089	1984.71309	3003.7016875	2725.0471275	2758.6938975	2940.82873	2961.4983375	2837.5464325
cg03766998	0.8701349	4.885249E-07	0.890202	0.6442225	0.7184078	0.4104479	0.6697867	0.7065146	0.71026	0.7013616	0.6792835	0.6933628	0.0021128701925	3850.12365	2786.2623125	3107.113735	1775.1871675	2896.8274775	3055.675645	3071.8745	3033.38892	2937.9011375	2998.79411
cg03769927	0.212651	2.154982E-06	0.6199353	0.3263734	0.8967373	0.7867966	0.4327026	0.4614583	0.4443153	0.4258078	0.447993	0.4311043	0.00932029715	2681.2201725	1411.564955	3878.3888225	3402.895295	1871.438745	1995.8071475	1921.6636725	1841.618735	1937.569725	1864.5260975
cg03770703	0.2692271	9.293865E-06	0.1075104	0.5620641	0.8656498	0.595856	0.4747676	0.4577346	0.4321376	0.4064974	0.4613606	0.4261938	0.040195966125	464.98248	2430.9272325	3743.935385	2577.0772	2053.36987	1979.702145	1868.99512	1758.101255	1995.384595	1843.288185
cg03778594	3.344547E-07	4.209089E-06	0.1036906	0.901814	0.7282813	0.7445078	0.966301	0.9709706	0.9753942	0.8751029	0.985381	0.9574108	0.018204309925	448.461845	3900.34555	3149.8166225	3219.996235	4179.251825	4199.447845	4218.579915	3784.8200425	4261.772825	4140.80171
cg03783410	0.373956	3.145768E-07	0.6993263	0.6267572	0.5672847	0.8977664	0.2282084	0.2510676	0.2308917	0.2540118	0.2521206	0.2652482	0.00136054466	3024.5862475	2710.72489	2453.5063275	3882.83968	987.00133	1085.86737	998.6066025	1098.601035	1090.421595	1147.198465
cg03802443	0.04799766	1.351331E-07	0.3371927	0.3327685	0.2418394	0.1841503	0.3853835	0.3356909	0.3595992	0.3783218	0.3834305	0.3731638	0.0005844506575	1458.3584275	1439.2237625	1045.955405	796.4500475	1666.7836375	1451.8631425	1555.26654	1636.241785	1658.3369125	1613.933435
cg03807741	0.489127	3.889735E-10	0.5906307	0.2386866	0.01072315	0.07090718	0.61066	0.5583081	0.536568	0.6040351	0.5561666	0.5628471	1.6823103875E-06	2554.4777775	1032.319545	46.37762375	306.6735535	2641.1045	2414.6825325	2320.6566	2612.4518075	2405.420545	2434.3137075
cg03809147	0.1435909	1.47102E-11	0.695711	0.06864679	0.1298751	0.4900427	0.08850523	0.0881042	0.07362923	0.08057598	0.09548536	0.08791847	6.3621615E-08	3008.950075	296.89736675	561.7098075	2119.4346775	382.78511975	381.050665	318.44641975	348.4911135	412.974182	380.24738275
cg03825158	0.06799882	1.011959E-06	0.6500504	0.98868	0.5460399	0.937182	0.6330779	0.7509938	0.7011817	0.7484918	0.6900472	0.7342345	0.004376722675	2811.46798	4276.041	2361.6225675	4053.31215	2738.0619175	3248.048185	3032.6108525	3237.227035	2984.45414	3175.5642125
cg03825236	6.455774E-06	1.314447E-07	0.5391876	0.06281709	0.7704922	0.8476905	0.1218962	0.1405785	0.1344784	0.135732	0.1162374	0.1326848	0.0005684983275	2331.98637	271.68391425	3332.378765	3666.2614125	527.201065	608.0020125	581.61908	587.0409	502.726755	573.86176
cg03826618	0.2087754	2.71446E-08	0.1383382	0.7307314	0.1151925	0.01446457	0.6837111	0.7497467	0.7094116	0.6935016	0.7713303	0.7096508	0.000117400395	598.312715	3160.413305	498.2075625	62.55926525	2957.0505075	3242.6544775	3068.20517	2999.39442	3336.0035475	3069.23971
cg03834906	0.6585516	1.01228E-07	0.104256	0.3746784	0.1090473	0.6859088	0.1595419	0.1633054	0.1560512	0.1721006	0.1762137	0.1581787	0.0004378111	450.9072	1620.48408	471.6295725	2966.55556	690.0187175	706.295855	674.92144	744.335095	762.1242525	684.1228775
cg03846960	0.009730338	3.007959E-07	0.6335956	0.969488	0.6782033	0.5331225	0.9280997	0.855538	0.8900038	0.8557044	0.9003919	0.8687122	0.0013009422675	2740.30097	4193.0356	2933.2292725	2305.7548125	4014.0312025	3700.20185	3849.266435	3700.92153	3894.1949675	3757.180265
cg03861404	0.3708839	3.454879E-07	0.6502287	0.697791	0.5149246	0.8332324	0.3095827	0.3042709	0.2715541	0.2849899	0.2963461	0.2958492	0.0014942351675	2812.2391275	3017.946075	2227.048895	3603.73013	1338.9451775	1315.9716425	1174.4714825	1232.5813175	1281.6968825	1279.54779
cg03863069	0.954569	1.025704E-07	0.2433329	0.1664827	0.3367147	0.5267048	0.06687793	0.05326375	0.05501074	0.0604269	0.06092376	0.05544308	0.00044361698	1052.4147925	720.0376775	1456.2910775	2277.99826	289.24704725	230.36571875	237.9214505	261.3463425	263.495262	239.791321
cg03863549	0.6535502	3.422141E-07	0.5303162	0.06429184	0.2138667	0.891971	0.7962358	0.8202598	0.8266119	0.8391139	0.808168	0.8156221	0.0014800759825	2293.617565	278.062208	924.9734775	3857.774575	3443.719835	3547.623635	3575.0964675	3629.1676175	3495.3266	3527.5655825
cg03865648	0.658791	1.456717E-09	0.5737804	0.01089926	0.9218469	0.458278	0.9040021	0.9898846	0.9739392	0.9875312	0.995192	0.9708651	6.300301025E-06	2481.60023	47.1392995	3986.9878425	1982.05235	3909.8090825	4281.250895	4212.28704	4271.07244	4304.2054	4198.9915575
cg03870397	0.3906664	4.076384E-08	0.01823177	0.6390224	0.1955638	0.516894	0.2231138	0.2389749	0.2124038	0.2275051	0.2326207	0.2277092	0.000176303608	78.85240525	2763.77188	845.813435	2235.56655	964.967185	1033.5664425	918.646435	983.9595575	1006.0845275	984.84229
cg03871460	0.8580066	2.370062E-08	0.9465986	0.6516835	0.5525275	0.8526469	0.7073618	0.7829015	0.7781782	0.8240704	0.7298717	0.7870738	0.0001025051815	4094.038945	2818.5311375	2389.6814375	3687.6978425	3059.339785	3386.0489875	3365.620715	3564.10448	3156.6951025	3404.094185
cg03873694	0.844588	9.253672E-09	0.878789	0.8822621	0.5933973	0.8416292	0.6170714	0.5814146	0.6009912	0.5947761	0.5753831	0.5747224	4.00221314E-05	3800.762425	3815.7835825	2566.4433225	3640.04629	2668.833805	2514.618145	2599.28694	2572.4066325	2488.5319075	2485.67438
cg03879291	0.3039423	9.117406E-07	0.6871498	0.5747647	0.648732	0.8062389	0.2665151	0.2652587	0.2719262	0.2610307	0.2627423	0.2736774	0.003943278095	2971.922885	2485.8573275	2805.7659	3486.9832425	1152.6778075	1147.2438775	1176.080815	1128.9577775	1136.3604475	1183.654755
cg03896661	0.5090953	1.442601E-08	0.7892655	0.1736468	0.4873978	0.2378825	0.7433376	0.7992061	0.8227031	0.7307222	0.7733339	0.7462063	6.239249325E-05	3413.5732875	751.02241	2107.995485	1028.8418125	3214.93512	3456.5663825	3558.1909075	3160.373515	3344.6691175	3227.3422475
cg03902093	0.116225	7.707776E-07	0.05652078	0.05722747	0.5905459	0.07838287	0.1363911	0.1324081	0.1301606	0.1335467	0.1430418	0.1320026	0.00333361312	244.4523735	247.50880775	2554.1110175	339.00591275	589.8915075	572.6650325	562.944595	577.5894775	618.655785	570.911245
cg03917077	0.1652963	1.813937E-08	0.8758494	0.01610154	0.8320539	0.2469426	0.236696	0.2622546	0.256546	0.2114435	0.2729827	0.258896	7.845277525E-05	3788.048655	69.6391605	3598.6331175	1068.026745	1023.7102	1134.251145	1109.56145	914.4931375	1180.6501775	1119.7252
cg03931661	0.3247566	1.759407E-08	0.2727303	0.9431779	0.7732694	0.6141999	0.7307071	0.7503021	0.7253762	0.6822769	0.7668526	0.71012	7.609435275E-05	1179.5585475	4079.2444175	3344.390155	2656.4145675	3160.3082075	3245.0565825	3137.252065	2950.8475925	3316.637495	3071.269
cg03932161	2.690388E-06	8.677929E-10	0.3817967	0.6803634	0.304754	0.9423659	0.4352054	0.3803646	0.3850605	0.4325579	0.3808171	0.4100914	3.7532042925E-06	1651.2707275	2942.571705	1318.06105	4075.7325175	1882.263355	1645.076895	1665.3866625	1870.8129175	1647.0339575	1773.645305
cg03940662	0.3438604	1.810294E-09	0.2919147	0.5300588	0.2359026	0.435373	0.5606772	0.528295	0.5386212	0.5163285	0.5661631	0.5411245	7.82952155E-06	1262.5310775	2292.50431	1020.278745	1882.988225	2424.92889	2284.875875	2329.53669	2233.1207625	2448.6554075	2340.3634625
cg03953506	0.628788	1.671393E-06	0.4491698	0.956095	0.223609	0.3510313	0.1738185	0.182602	0.1905927	0.2002978	0.1819578	0.178613	0.007228774725	1942.659385	4135.110875	967.108925	1518.2103725	751.7650125	789.75365	824.3134275	866.287985	786.967485	772.501225
cg03953884	0.4779735	4.908213E-08	0.5385241	0.9044715	0.2769686	0.03909625	0.3034154	0.3609694	0.3213759	0.3056663	0.3266107	0.3288956	0.00021228021225	2329.1167325	3911.8392375	1197.889195	169.09128125	1312.271605	1561.192655	1389.9507675	1322.0067475	1412.5912775	1422.47347
cg03958112	3.912407E-05	1.79058E-05	0.521244	0.162006	0.9127734	0.4416176	0.4034659	0.4058059	0.387171	0.3964595	0.4442892	0.4033476	0.077442585	2254.3803	700.67595	3947.744955	1909.99612	1744.9900175	1755.1105175	1674.514575	1714.6873375	1921.55079	1744.47837
cg03971626	0.005535263	3.062825E-07	0.7311669	0.6344307	0.4691115	0.444599	0.2993305	0.3542882	0.3236865	0.3164215	0.3374886	0.3443786	0.0013246718125	3162.2968425	2743.9127775	2028.9072375	1922.890675	1294.6044125	1532.296465	1399.9441125	1368.5229875	1459.638195	1489.437445
cg03976895	0.5512947	1.914668E-06	0.236829	0.2756078	0.1742063	0.4209392	0.3879423	0.4416851	0.4199422	0.3990083	0.4343303	0.4193611	0.0082809391	1024.285425	1192.003735	753.4422475	1820.56204	1677.8504475	1910.2880575	1816.250015	1725.7108975	1878.4785475	1813.7367575
cg03978041	0.02441666	2.512331E-07	0.2020676	0.06020937	0.02599748	0.08162124	0.669617	0.6001862	0.6319055	0.632926	0.6025084	0.6121704	0.0010865831575	873.94237	260.40552525	112.439101	353.011863	2896.093525	2595.805315	2732.9912875	2737.40495	2605.84883	2647.63698
cg03981341	0.4845797	6.341615E-10	0.3165394	0.7583514	0.9145287	0.02082057	0.2644503	0.2550863	0.2540419	0.2964506	0.2679152	0.2821911	2.7427484875E-06	1369.032905	3279.869805	3955.3366275	90.04896525	1143.7475475	1103.2482475	1098.7312175	1282.148845	1158.73324	1220.4765075
cg03998792	0.1360533	9.500621E-13	0.4267182	0.04349977	0.001316863	0.0005227023	0.7635198	0.7160013	0.7458762	0.8659344	0.7013805	0.7647011	4.1090185825E-09	1845.556215	188.13650525	5.695432475	2.2606874475	3302.223135	3096.7056225	3225.914565	3745.16628	3033.4706625	3307.3322575
cg04002444	0.2687268	6.211676E-06	0.2773903	0.4265375	0.4395825	0.6316229	0.1487901	0.1670635	0.1514163	0.153344	0.1538527	0.1615445	0.0268654987	1199.7130475	1844.7746875	1901.1943125	2731.7690425	643.5171825	722.5496375	654.8754975	663.2128	665.4129275	698.6799625
cg04009492	0.5379668	1.020503E-06	0.6284729	0.6791211	0.3718218	0.2791856	0.3535505	0.3502218	0.346363	0.3827833	0.3380902	0.3531509	0.004413675475	2718.1452925	2937.1987575	1608.129285	1207.47772	1529.1059125	1514.709285	1498.019975	1655.5377725	1462.240115	1527.3776425
cg04034577	0.1131346	3.134476E-06	0.5319601	0.9579212	0.2475772	0.3908502	0.1945397	0.1838789	0.1666524	0.1616192	0.1944025	0.1822977	0.0135566087	2300.7274325	4143.00919	1070.77139	1690.427115	841.3842025	795.2762425	720.77163	699.00304	840.7908125	788.4375525
cg04040935	0.005203614	3.107768E-08	0.1161984	0.06173881	0.7189917	0.6705207	0.1704172	0.1481913	0.1524178	0.1732793	0.164141	0.1688953	0.000134410966	502.55808	267.02035325	3109.6391025	2900.0020275	737.05439	640.9273725	659.206985	749.4329725	709.909825	730.4721725
cg04043742	0.4447104	1.253532E-06	0.5495674	0.6868763	0.9245913	0.4725635	0.2733409	0.2936905	0.2931082	0.3347076	0.2856879	0.3056056	0.0054215259	2376.879005	2970.7399975	3998.8573725	2043.8371375	1182.1993925	1270.2114125	1267.692965	1447.61037	1235.6001675	1321.74422
cg04045079	0.5147153	3.536481E-07	0.3695445	0.108163	0.5507729	0.5560865	0.2385084	0.2573868	0.2459412	0.2405469	0.2439405	0.2514529	0.0015295280325	1598.2799625	467.804975	2382.0927925	2405.0741125	1031.54883	1113.19791	1063.69569	1040.3653425	1055.0426625	1087.5337925
cg04062907	0.2643056	1.210753E-07	0.8102879	0.6207049	0.1208446	0.0914158	0.3279736	0.3303539	0.3302042	0.3135283	0.3296606	0.3218018	0.0005236506725	3504.4951675	2684.5486925	522.652895	395.373335	1418.48582	1428.7806175	1428.133165	1356.0098975	1425.782095	1391.792785
cg04065143	0.9127208	6.73495E-07	0.5555053	0.5244567	0.7631087	0.4101277	0.6834365	0.6588903	0.6850808	0.624021	0.6700177	0.6343944	0.002912865875	2402.5604225	2268.2752275	3300.4451275	1773.8023025	2955.8628625	2849.7005475	2962.97446	2698.890825	2897.8265525	2743.75578
cg04066177	0.03744656	2.018851E-06	0.7579625	0.6434557	0.5756201	0.3534004	0.3742969	0.4239154	0.40138	0.4200583	0.3894921	0.4081354	0.008731530575	3278.1878125	2782.9459025	2489.5569325	1528.45673	1618.8340925	1833.434105	1735.9685	1816.7521475	1684.5533325	1765.185605
cg04072910	0.03015788	1.085688E-06	0.3367199	0.9462939	0.7830479	0.4325905	0.4552741	0.510375	0.4678189	0.4702935	0.4955968	0.5066423	0.0046956006	1456.3135675	4092.7211175	3386.6821675	1870.9539125	1969.0604825	2207.371875	2023.3167425	2034.0193875	2143.45616	2191.2279475
cg04073914	0.1173939	4.006406E-08	0.4899427	0.7994617	0.689191	0.9043999	0.1470968	0.160585	0.1627918	0.1663857	0.1719392	0.1556489	0.0001732770595	2119.0021775	3457.6718525	2980.751075	3911.5295675	636.19366	694.530125	704.074535	719.6181525	743.63704	673.1814925
cg04078921	0.1125967	7.686858E-07	0.2630083	0.3657704	0.8974143	0.9257733	0.1642539	0.1759959	0.1882635	0.1881103	0.1889597	0.1766146	0.003324566085	1137.5108975	1581.95698	3881.3168475	4003.9695225	710.3981175	761.1822675	814.2396375	813.5770475	817.2507025	763.858145
cg04079139	0.5656803	4.723262E-06	0.9238891	0.6234147	0.3014747	0.1606183	0.4009807	0.3982449	0.3823471	0.3986185	0.4126887	0.4108695	0.02042810815	3995.8203575	2696.2685775	1303.8780775	694.6741475	1734.2415275	1722.4091925	1653.6512075	1724.0250125	1784.8786275	1777.0105875
cg04080291	0.3372919	6.216477E-07	0.1111439	0.09595243	0.5603455	0.2772166	0.4031333	0.3500189	0.3621521	0.3989225	0.3688385	0.4027881	0.0026886263025	480.6973675	414.99425975	2423.4942875	1198.961795	1743.5515225	1513.8317425	1566.3078325	1725.3398125	1595.2265125	1742.0585325
cg04087608	0.2143958	2.167332E-08	0.8763649	0.6423274	0.5243772	0.1722696	0.8009174	0.7839659	0.7753373	0.7590268	0.8104928	0.7840514	9.3737109E-05	3790.2781925	2778.066005	2267.93139	745.06602	3463.967755	3390.6525175	3353.3338225	3282.79091	3505.38136	3391.022305
cg04089637	0.04213341	1.75111E-05	0.4608875	0.6398787	0.509456	0.8260826	0.3911926	0.3744326	0.3877714	0.4074102	0.3748449	0.3729282	0.0757355075	1993.3384375	2767.4753775	2203.3972	3572.807245	1691.907995	1619.420995	1677.111305	1762.049115	1621.2041925	1612.914465
cg04093381	0.1329124	6.278136E-08	0.3530294	0.014037	0.3815249	0.9091403	0.9591254	0.9375452	0.9478158	0.9359136	0.9468562	0.9080279	0.000271529382	1526.852155	60.710025	1650.0951925	3932.0317975	4148.217355	4054.88299	4099.303335	4047.82632	4095.153065	3927.2206675
cg04102784	0.0017494	3.295197E-07	0.5897166	0.5477064	0.5027728	0.8127674	0.8420771	0.7964071	0.8544914	0.9214186	0.7864371	0.8290815	0.0014251727025	2550.524295	2368.83018	2174.49236	3515.219005	3641.9834575	3444.4607075	3695.675305	3985.135445	3401.3404575	3585.7774875
cg04103326	0.002201084	4.925145E-07	0.6073408	0.7431364	0.9667559	0.5752988	0.6061921	0.6548358	0.6261698	0.6885664	0.6369524	0.6571214	0.0021301252125	2626.74896	3214.06493	4181.2192675	2488.16731	2621.7808325	2832.164835	2708.184385	2978.04968	2754.81913	2842.050055
cg04104256	0.9818972	1.212716E-10	0.3882496	0.3229061	0.4978319	0.6434651	0.892291	0.8055254	0.8554186	0.852085	0.8167642	0.840192	5.2449967E-07	1679.17952	1396.5688825	2153.1229675	2782.9865575	3859.158575	3483.897355	3699.685445	3685.267625	3532.505165	3633.8304
cg04108061	0.06269397	3.949608E-08	0.4049771	0.8725933	0.7145594	0.4518912	0.3485636	0.3430849	0.3474984	0.3760072	0.3361545	0.3455852	0.000170820546	1751.5259575	3773.9660225	3090.469405	1954.42944	1507.53757	1483.8421925	1502.93058	1626.23114	1453.8682125	1494.65599
cg04119805	0.2594641	5.640711E-06	0.2903992	0.6559662	0.43884	0.6400967	0.1883465	0.1947435	0.1837368	0.1885793	0.1895107	0.1907422	0.024396075075	1255.97654	2837.053815	1897.983	2768.4182275	814.5986125	842.2656375	794.66166	815.6054725	819.6337775	824.960015
cg04120520	0.7402498	5.661655E-07	0.5840786	0.5987218	0.7043649	0.410903	0.02034386	0.01447545	0.01577635	0.01868739	0.01686256	0.01693316	0.0024486657875	2526.139945	2589.471785	3046.3781925	1777.155475	87.9871945	62.60632125	68.23271375	80.82296175	72.930572	73.235917
cg04127044	0.6026458	3.071633E-06	0.7234068	0.8356509	0.2767455	0.8137224	0.4468467	0.4476672	0.4678512	0.4540481	0.4483186	0.4644007	0.013284812725	3128.73441	3614.1901425	1196.9242875	3519.34938	1932.6119775	1936.16064	2023.45644	1963.7580325	1938.977945	2008.5330275
cg04130572	0.9881134	7.537162E-09	0.4488349	0.7656891	0.1353726	0.0422854	0.5630131	0.5749714	0.5182213	0.4752729	0.5821769	0.5493512	3.259822565E-05	1941.2109425	3311.6053575	585.486495	182.884355	2435.0316575	2486.751305	2241.3071225	2055.5552925	2517.9150925	2375.94394
cg04135242	4.164997E-05	9.667807E-07	0.9482671	0.2144803	0.8698513	0.5650562	0.08735425	0.09077006	0.08988482	0.09635176	0.08099591	0.08700145	0.0041813265275	4101.2552075	927.6272975	3762.1068725	2443.868065	377.80713125	392.5805095	388.7518465	416.721362	350.30731075	376.28127125
cg04137003	0.1998232	1.687037E-08	0.6961086	0.3884302	0.145264	0.7749234	0.1112813	0.1025801	0.1081212	0.1185922	0.124039	0.1093716	7.296435025E-05	3010.669695	1679.960615	628.2668	3351.543705	481.2916225	443.6589325	467.62419	512.911265	536.468675	473.03217
cg04145565	4.358725E-06	1.450064E-08	0.3443538	0.09129264	0.5601564	0.7879488	0.0405766	0.04800242	0.04618734	0.04329054	0.04081152	0.04276561	6.2715268E-05	1489.330185	394.840668	2422.67643	3407.87856	175.493795	207.6104665	199.7602455	187.2315855	176.509824	184.96126325
cg04148483	0.4741287	2.909085E-09	0.8993475	0.2753242	0.6569811	0.2046084	0.6176393	0.619071	0.6099386	0.5639968	0.5949189	0.6347421	1.2581792625E-05	3889.6779375	1190.777165	2841.4432575	884.93133	2671.2899725	2677.482075	2637.984445	2439.28616	2573.0242425	2745.2595825
cg04150276	0.02881284	4.514144E-09	0.9198456	0.4260384	0.7539119	0.6821007	0.9341205	0.9066048	0.903243	0.8787575	0.9213884	0.9146023	1.95236728E-05	3978.33222	1842.61608	3260.6689675	2950.0855275	4040.0711625	3921.06576	3906.525975	3800.6261875	3985.00483	3955.6549475
cg04164924	1.067703E-06	5.183815E-06	0.05437993	0.03241442	0.7768655	0.8774693	0.1502553	0.1540519	0.1518622	0.1630465	0.1399752	0.1600991	0.022419999875	235.19319725	140.1923665	3359.9432875	3795.0547225	649.8541725	666.2744675	656.804015	705.1761125	605.39274	692.4286075
cg04166595	0.008136042	1.07361E-07	0.07153932	0.005745317	0.07088046	0.08292494	0.01929935	0.02112274	0.02197857	0.02337879	0.0210003	0.01855685	0.000464336325	309.407559	24.848496025	306.5579895	358.6503655	83.46968875	91.3558505	95.05731525	101.11326675	90.8262975	80.25837625
cg04168670	0.6784623	3.281287E-06	0.8269636	0.4697448	0.4221253	0.2470257	0.4571002	0.4681444	0.4624027	0.4740527	0.4539403	0.4739398	0.014191566275	3576.61757	2031.64626	1825.6919225	1068.3861525	1976.958365	2024.72453	1999.8916775	2050.2779275	1963.2917975	2049.789635
cg04187708	1.813383E-06	1.041864E-08	0.8940134	0.6161645	0.1737745	0.7543304	0.1876001	0.1566171	0.1673557	0.1893765	0.1577853	0.1669476	4.5060618E-05	3866.607955	2664.9114625	751.5747125	3262.47898	811.3704325	677.3689575	723.8134025	819.0533625	682.4214225	722.04837
cg04193427	0.9505018	2.680917E-06	0.4983402	0.2624329	0.829554	0.42573	0.9077668	0.9056191	0.8953546	0.927618	0.9015141	0.8990057	0.011594966025	2155.321365	1135.0222925	3587.82105	1841.28225	3926.09141	3916.8026075	3872.408645	4011.94785	3899.0484825	3888.1996525
cg04201750	0.2863314	7.563511E-07	0.5104937	0.5606848	0.1978586	0.1648979	0.1705478	0.1807028	0.1619495	0.164472	0.1690211	0.1800017	0.0032712185075	2207.8852525	2424.96176	855.738445	713.1834175	737.619235	781.53961	700.4315875	711.3414	731.0162575	778.5073525
cg04208928	0.2343297	7.290333E-08	0.149301	0.2530019	0.8603323	0.2295695	0.8840365	0.8150769	0.8749222	0.9484503	0.8758196	0.8817132	0.00031530690225	645.726825	1094.2332175	3720.9371975	992.8880875	3823.4578625	3525.2075925	3784.038515	4102.0475475	3787.91977	3813.40959
cg04216240	0.1332793	5.753445E-08	0.4641762	0.5211463	0.1872717	0.283594	0.9356014	0.8663639	0.8554527	0.8106032	0.9085447	0.8723516	0.00024883649625	2007.562065	2253.9577475	809.9501025	1226.54405	4046.476055	3747.0238675	3699.8329275	3505.85884	3929.4558275	3772.92067
cg04218278	2.535401E-06	3.993488E-08	0.9295325	0.5089574	0.1317988	0.5411395	0.3418887	0.3454304	0.3392745	0.3754065	0.3365588	0.3530435	0.000172718356	4020.2280625	2201.240755	570.02981	2340.4283375	1478.6686275	1493.98648	1467.3622125	1623.6331125	1455.61681	1526.9131375
cg04219001	0.3539913	1.633863E-07	0.3105958	0.9406804	0.05770409	0.1356995	0.5557536	0.4993711	0.5042356	0.4940937	0.4951779	0.4975804	0.0007066457475	1343.326835	4068.44273	249.57018925	586.9003375	2403.63432	2159.7800075	2180.81897	2136.9552525	2141.6444175	2152.03523
cg04225089	0.5044334	1.585389E-08	0.6406889	0.9136921	0.4669607	0.6190233	0.3301177	0.3348736	0.3175712	0.3528065	0.3216322	0.345869	6.856807425E-05	2770.9794925	3951.7183325	2019.6050275	2677.2757725	1427.7590525	1448.32832	1373.49544	1525.8881125	1391.059265	1495.883425
cg04225510	0.2152017	1.28938E-07	0.09212895	0.1817418	0.9528083	0.4797416	0.2808824	0.2692893	0.2749068	0.263788	0.275417	0.27422	0.00055765685	398.45770875	786.033285	4120.8958975	2074.88242	1214.81638	1164.6762225	1188.97191	1140.8831	1191.178525	1186.0015
cg04234708	0.04950627	5.931846E-06	0.7654852	0.5249853	0.8608971	0.9052321	0.301286	0.2887467	0.2834732	0.2770366	0.2882637	0.2825934	0.02565523395	3310.72349	2270.5614225	3723.3799575	3915.1288325	1303.06195	1248.8294775	1226.02159	1198.183295	1246.7405025	1222.216455
cg04255278	0.6591954	3.001839E-07	0.9127055	0.5140071	0.504581	0.8232733	0.8749457	0.8078134	0.8510078	0.9273965	0.8109544	0.8510978	0.0012982953675	3947.4512875	2223.0807075	2182.312825	3560.6570225	3784.1401525	3493.792955	3680.608735	4010.9898625	3507.37778	3680.997985
cg04265051	0.8058527	1.557583E-07	0.4332963	0.898969	0.6831042	0.1288421	0.6289462	0.6541876	0.6109811	0.6224709	0.6642526	0.663864	0.0006736546475	1874.0064975	3888.040925	2954.425665	557.2420825	2720.192315	2829.36137	2642.4932575	2692.1866425	2872.892495	2871.2118
cg04271365	0.7389656	5.643655E-07	0.9184304	0.7005312	0.1663987	0.3637794	0.2014161	0.1680198	0.1654135	0.1841534	0.1759009	0.1776825	0.0024408807875	3972.21148	3029.79744	719.6743775	1573.345905	871.1246325	726.685635	715.4133875	796.463455	760.7713925	768.4768125
cg04277478	1.453373E-06	2.059748E-07	0.9054298	0.09949421	0.8346577	0.4204618	0.2835232	0.3147613	0.3142631	0.2923059	0.3176875	0.2841469	0.00089084101	3915.983885	430.31245825	3609.8945525	1818.497285	1226.23784	1361.3426225	1359.1879075	1264.2230175	1373.9984375	1228.9353425
cg04297258	0.4710322	7.621138E-10	0.5857109	0.1053411	0.3586435	0.02923547	0.805105	0.7902279	0.8205442	0.9059334	0.8291996	0.8210346	3.296142185E-06	2533.1996425	455.6002575	1551.1331375	126.44340775	3482.079125	3417.7356675	3548.853665	3918.161955	3586.28827	3550.974645
cg04301682	0.05111031	8.814031E-07	0.3163081	0.1591852	0.757212	0.7030027	0.07689626	0.08364432	0.08579483	0.08967301	0.08828806	0.07957952	0.0038120684075	1368.0325325	688.47599	3274.9419	3040.4866775	332.5763245	361.761684	371.06263975	387.83576825	381.8458595	344.181424
cg04316126	4.496161E-06	3.285939E-07	0.9557326	0.9421972	0.4490667	0.3660539	0.9706176	0.9603997	0.9787403	0.9927566	0.948742	0.9841595	0.0014211686175	4133.543495	4075.00289	1942.2134775	1583.1831175	4197.92112	4153.7287025	4233.0517975	4293.672295	4103.30915	4256.4898375
cg04318504	0.7735002	5.088903E-07	0.3653943	0.734907	0.7940506	0.9348824	0.7761012	0.7724729	0.7810125	0.7726985	0.8038803	0.7706373	0.0022009505475	1580.3303475	3178.472775	3434.268845	4043.36638	3356.63769	3340.9452925	3377.8790625	3341.9210125	3476.7822975	3333.0063225
cg04324615	0.9511358	4.458805E-07	0.9643619	0.3323385	0.9804838	0.4052859	0.5457068	0.6041377	0.5676049	0.6515139	0.5776209	0.5943615	0.0019284331625	4170.8652175	1437.3640125	4240.592435	1752.8615175	2360.18191	2612.8955525	2454.8911925	2817.7976175	2498.2103925	2570.6134875
cg04330057	0.9036735	2.50723E-08	0.740082	0.7581373	0.1877215	0.8220987	0.1860867	0.1902361	0.2094582	0.188611	0.1882233	0.1865317	0.0001084376975	3200.85465	3278.9438225	811.8954875	3555.5768775	804.8249775	822.7711325	905.906715	815.742575	814.0657725	806.7496025
cg04332927	7.588476E-06	4.796373E-08	0.2576106	0.4068442	0.562945	0.3715367	0.7800241	0.8932227	0.841205	0.7735686	0.8236551	0.8396494	0.00020744313225	1114.165845	1759.601165	2434.737125	1606.8962275	3373.6042325	3863.1881775	3638.211625	3345.684195	3562.3083075	3631.483655
cg04334496	0.7391094	2.73074E-06	0.8723441	0.8225712	0.7814748	0.6911885	0.5365725	0.5139616	0.4903978	0.4844397	0.5447359	0.5356825	0.0118104505	3772.8882325	3557.62044	3379.87851	2989.3902625	2320.6760625	2222.88392	2120.970485	2095.2017025	2355.9827675	2316.8268125
cg04334947	0.8690313	1.06349E-06	0.5329736	0.4172657	0.7126598	0.7671852	0.9087097	0.8962366	0.9017369	0.8939014	0.9183845	0.8940399	0.00459959425	2305.11082	1804.6741525	3082.253635	3318.07599	3930.1694525	3876.223295	3900.0120925	3866.123555	3972.0129625	3866.7225675
cg04336905	0.03385519	4.309585E-08	0.65424	0.6660527	0.386382	0.1938845	0.4039623	0.423333	0.4238715	0.4033945	0.4214249	0.4279553	0.00018638955125	2829.588	2880.6779275	1671.10215	838.5504625	1747.1369475	1830.915225	1833.2442375	1744.6812125	1822.6626925	1850.9066725
cg04347708	1.981974E-05	1.81647E-09	0.01646521	0.1023369	0.5824754	0.04334121	0.09471068	0.1255616	0.1011951	0.09342634	0.1123084	0.09921442	7.85623275E-06	71.21203325	442.6070925	2519.206105	187.45073325	409.623691	543.05392	437.6688075	404.0689205	485.73383	429.1023665
cg04351807	0.511677	3.547272E-06	0.08261027	0.3023499	0.698157	0.8849114	0.4724583	0.4841706	0.4940663	0.5004667	0.4664104	0.459557	0.0153419514	357.28941775	1307.6633175	3019.529025	3827.241805	2043.3821475	2094.037845	2136.8367475	2164.5184775	2017.22498	1987.584025
cg04360080	0.7358835	4.684332E-09	0.04473586	0.04384446	0.187991	0.5866189	0.7384675	0.762545	0.7610872	0.7390315	0.7535153	0.7661036	2.02597359E-05	193.4825945	189.6272895	813.061075	2537.1267425	3193.8719375	3298.007125	3291.70214	3196.3112375	3258.9536725	3313.39807
cg04374177	0.001330304	5.776448E-08	0.4405647	0.2449412	0.7817852	0.08785244	0.3691743	0.3923026	0.3899584	0.3963759	0.3561734	0.3786433	0.000249831376	1905.4423275	1059.37069	3381.22099	379.961803	1596.6788475	1696.708745	1686.57008	1714.3257675	1540.449955	1637.6322725
cg04436474	0.6483508	1.154823E-06	0.7823226	0.5583809	0.422297	0.3385114	0.4621649	0.4878566	0.4819537	0.4842093	0.4640764	0.506445	0.004994609475	3383.545245	2414.9973925	1826.434525	1464.061805	1998.8631925	2109.979795	2084.4497525	2094.2052225	2007.13043	2190.374625
cg04438558	0.2492164	2.133113E-06	0.9325443	0.5781809	0.462108	0.4000595	0.4200112	0.3895701	0.3929488	0.4112264	0.3812692	0.387117	0.009225713725	4033.2540975	2500.6323925	1998.6171	1730.2573375	1816.54844	1684.8906825	1699.50356	1778.55418	1648.98929	1674.281025
cg04442638	0.4270744	1.013318E-06	0.5131946	0.7133663	0.7375958	0.1740907	0.2794687	0.2881769	0.2876245	0.3197998	0.2898177	0.2949936	0.00438260035	2219.566645	3085.3092475	3190.101835	752.9422775	1208.7021275	1246.3650925	1243.9759625	1383.134135	1253.4615525	1275.84732
cg04450456	0.4325915	4.098554E-08	0.3057709	0.3417041	0.2658506	0.9044208	0.8514464	0.8657862	0.8316556	0.8990473	0.8874862	0.8779906	0.0001772624605	1322.4591425	1477.8702325	1149.803845	3911.61996	3682.50568	3744.525315	3596.91047	3888.3795725	3838.377815	3797.309345
cg04470878	3.16246E-06	4.57652E-07	0.3041951	0.03089951	0.4807878	0.1667596	0.4259359	0.4661772	0.4571467	0.4838384	0.4032031	0.437576	0.0019793449	1315.6438075	133.64038075	2079.407235	721.23527	1842.1727675	2016.21639	1977.1594775	2092.60108	1743.8534075	1892.5162
cg04474731	0.7522167	1.377822E-07	0.675701	0.4491343	0.841291	0.5744842	0.8923587	0.9354646	0.9256479	0.9297641	0.9223375	0.9392557	0.000595908015	2922.406825	1942.5058475	3638.583575	2484.644165	3859.4513775	4045.884395	4003.4271675	4021.2297325	3989.1096875	4062.2809025
cg04480325	0.251881	3.464811E-07	0.9816341	0.6830899	0.5190393	0.5945968	0.6226692	0.5916097	0.5919651	0.6151312	0.571459	0.6206898	0.0014985307575	4245.5674825	2954.3638175	2244.8449725	2571.63116	2693.04429	2558.7119525	2560.2490575	2660.44244	2471.560175	2684.483385
cg04506190	0.9744454	1.129901E-06	0.4180187	0.8862418	0.6104212	0.2513974	0.5931124	0.6300272	0.5883475	0.6176695	0.5898126	0.5849773	0.004886821825	1807.9308775	3832.995785	2640.07169	1087.293755	2565.21113	2724.86764	2544.6029375	2671.4205875	2550.939495	2530.0268225
cg04510919	0.2093916	4.075684E-09	0.1656271	0.3165721	0.05580425	0.3578563	0.1022067	0.08339299	0.09155322	0.0834583	0.09631927	0.08738839	1.76273333E-05	716.3372075	1369.1743325	241.35338125	1547.7284975	442.0439775	360.67468175	395.9676765	360.9571475	416.58084275	377.95478675
cg04513197	0.2325787	9.985974E-08	0.6675512	0.841258	0.3516167	0.2191923	0.1558436	0.1618958	0.1578477	0.1573029	0.1789636	0.1666001	0.0004318933755	2887.15894	3638.44085	1520.7422275	948.0066975	674.02357	700.199335	682.6913025	680.3350425	774.01757	720.5454325
cg04513540	0.00233646	2.23297E-06	0.4706639	0.9750635	0.9786117	0.8748472	0.4953451	0.5590142	0.5214362	0.581711	0.5466726	0.5489977	0.00965759525	2035.6213675	4217.1496375	4232.4956025	3783.71414	2142.3675575	2417.736415	2255.211565	2515.900075	2364.358995	2374.4150525
cg04529860	0.6063481	1.914855E-09	0.7785596	0.8102342	0.1401551	0.5587367	0.8993746	0.9380517	0.9061285	0.9371581	0.9324931	0.9083323	8.281747875E-06	3367.27027	3504.262915	606.1708075	2416.5362275	3889.795145	4057.0736025	3919.0057625	4053.2087825	4033.0326575	3928.5371975
cg04536432	0.0818012	2.312395E-07	0.5589144	0.5723748	0.2470685	0.04414259	0.1484049	0.1356198	0.1529015	0.1375475	0.1337582	0.1430709	0.0010001108375	2417.30478	2475.52101	1068.5712625	190.91670175	641.8511925	586.555635	661.2989875	594.8929375	578.504215	618.7816425
cg04536704	0.04774637	3.998336E-06	0.7292	0.762433	0.363002	0.8277624	0.2706609	0.2812372	0.2591753	0.2788857	0.2763979	0.2713019	0.0172928032	3153.79	3297.522725	1569.98365	3580.07238	1170.6083925	1216.35089	1120.9331725	1206.1806525	1195.4209175	1173.3807175
cg04543012	0.3988581	2.103688E-07	0.1172241	0.57796	0.1748751	0.5927044	0.2564359	0.2825486	0.2535758	0.2441427	0.2785877	0.2796244	0.00090984506	506.9942325	2499.677	756.3348075	2563.44653	1109.0852675	1222.022695	1096.715335	1055.9171775	1204.8918025	1209.37553
cg04544567	0.07635049	3.000927E-05	0.6206036	0.3531458	0.8802656	0.6937188	0.7503706	0.7425833	0.7464627	0.6854021	0.7426514	0.7281261	0.12979009275	2684.11057	1527.355585	3807.14872	3000.33381	3245.352845	3211.6727725	3228.4511775	2964.3640825	3211.967305	3149.1453825
cg04548096	0.9670926	9.214119E-07	0.598574	0.795512	0.3324675	0.2510274	0.2770989	0.2219784	0.235876	0.2366004	0.2496232	0.2326655	0.0039851064675	2588.83255	3440.5894	1437.9219375	1085.693505	1198.4527425	960.05658	1020.1637	1023.29673	1079.62034	1006.2782875
cg04548722	0.1165711	1.135613E-08	0.04442321	0.002806502	0.05026988	0.01812575	0.8098392	0.7561363	0.7234666	0.8293192	0.7599898	0.7914194	4.911526225E-05	192.13038325	12.13812115	217.417231	78.39386875	3502.55454	3270.2894975	3128.993045	3586.80554	3286.955885	3422.888905
cg04549162	0.4621143	1.460965E-06	0.7237543	0.4350737	0.3172454	0.02636046	0.223315	0.209596	0.2102932	0.2325064	0.2139217	0.230069	0.006318673625	3130.2373475	1881.6937525	1372.086355	114.0089895	965.837375	906.5027	909.51809	1005.59018	925.2113525	995.048425
cg04557883	0.7899776	6.590968E-06	0.5955414	0.5976425	0.3601582	0.476853	0.6868762	0.6865051	0.6737073	0.6432174	0.6797392	0.6912875	0.0285059366	2575.716555	2584.8038125	1557.684215	2062.389225	2970.739565	2969.1345575	2913.7840725	2781.915255	2939.87204	2989.8184375
cg04581728	0.5251896	5.375346E-11	0.02693803	0.008858974	0.1919469	0.3895132	0.006791833	0.008934407	0.007217541	0.007105595	0.007631676	0.00694347	2.324837145E-07	116.50697975	38.31506255	830.1703425	1684.64459	29.374677725	38.641310275	31.215864825	30.731698375	33.0069987	30.03050775
cg04588079	0.2997681	1.937549E-06	0.6362559	0.9321317	0.7257539	0.7702937	0.1994288	0.2150458	0.1965495	0.2165816	0.2151176	0.22205	0.008379899425	2751.8067675	4031.4696025	3138.8856175	3331.5202525	862.52956	930.073085	850.0765875	936.71542	930.38362	960.36625
cg04590605	0.004445374	6.897183E-06	0.7994045	0.4414238	0.4043064	0.01407857	0.4691191	0.4266136	0.4484668	0.4871117	0.4638212	0.4492248	0.029830316475	3457.4244625	1909.157935	1748.62518	60.88981525	2028.9401075	1845.10382	1939.61891	2106.7581025	2006.02669	1942.89726
cg04597433	0.06879532	6.475197E-07	0.2286219	0.07575334	0.3289322	0.6235818	0.02958533	0.03405022	0.03367402	0.03169137	0.03410605	0.03420466	0.0028005227025	988.7897175	327.6331955	1422.631765	2696.991285	127.95655225	147.2672015	145.6401365	137.06517525	147.50866625	147.9351545
cg04602747	0.8219728	3.115775E-07	0.206488	0.9936625	0.643765	0.6176931	0.9979218	0.9547801	0.9817084	0.9094853	0.9400926	0.9872681	0.0013475726875	893.0606	4297.5903125	2784.283625	2671.5226575	4316.011785	4129.4239325	4245.88883	3933.5239225	4065.900495	4269.9345325
cg04610675	0.191692	1.628084E-08	0.884211	0.4860607	0.249266	0.7629564	0.3331653	0.2850991	0.3563566	0.3796184	0.3228264	0.3281999	7.0414633E-05	3824.212575	2102.2125275	1078.07545	3299.78643	1440.9399225	1233.0536075	1541.242295	1641.84958	1396.22418	1419.4645675
cg04628008	0.399695	4.175629E-07	0.3899087	0.4738176	0.7186926	0.8093996	0.5277569	0.4779557	0.5003237	0.497682	0.5246314	0.4990589	0.0018059595425	1686.3551275	2049.26112	3108.345495	3500.65327	2282.5485925	2067.1584025	2163.9000025	2152.47465	2269.030805	2158.4297425
cg04640109	0.4491538	6.602618E-07	0.872475	0.5951601	0.8518547	0.2421906	0.2196976	0.2399469	0.2299738	0.2396756	0.246269	0.2472075	0.002855632285	3773.454375	2574.0674325	3684.2715775	1047.474345	950.19212	1037.7703425	994.636685	1036.59697	1065.113425	1069.1724375
cg04640885	0.7692288	3.31649E-09	0.4301352	0.9994665	0.736948	0.6809343	0.859962	0.853013	0.8581705	0.910888	0.8650136	0.8765816	1.434381925E-05	1860.33474	4322.6926125	3187.3001	2945.0408475	3719.33565	3689.281225	3711.5874125	3939.5906	3741.18382	3791.21542
cg04654153	0.1333199	1.168264E-08	0.2510846	0.2835897	0.2273849	0.3511712	0.07620749	0.06480566	0.0637011	0.07664387	0.07162534	0.07185733	5.0527418E-05	1085.940895	1226.5254525	983.4396925	1518.81544	329.59739425	280.2844795	275.5072575	331.48473775	309.7795955	310.78295225
cg04655278	4.599628E-07	8.448038E-10	0.3657795	0.03382527	0.804678	0.4859254	0.656697	0.6855155	0.7270204	0.710006	0.635683	0.6356703	3.653776435E-06	1581.9963375	146.29429275	3480.23235	2101.627355	2840.214525	2964.8545375	3144.36323	3070.77595	2749.328975	2749.2740475
cg04657146	0.8005522	1.203415E-06	0.2496973	0.6404281	0.1382911	0.8013877	0.8482661	0.7865694	0.8016792	0.8572834	0.8324624	0.8085545	0.005204769875	1079.9408225	2769.8515325	598.1090075	3466.0018025	3668.7508825	3401.912655	3467.26254	3707.750705	3600.39988	3496.9982125
cg04657684	0.7430499	1.493325E-07	0.4877002	0.4756658	0.174623	0.07175438	0.4913239	0.5601381	0.5262686	0.4672699	0.5182124	0.5173149	0.0006458630625	2109.303365	2057.254585	755.244475	310.3376935	2124.9758675	2422.5972825	2276.111695	2020.9423175	2241.26863	2237.3869425
cg04671476	0.5334108	4.682232E-06	0.8522066	0.4373161	0.6038943	0.542124	0.3519943	0.3183579	0.3285481	0.3031081	0.3088948	0.3122166	0.0202506534	3685.793545	1891.3921325	2611.8428475	2344.6863	1522.3753475	1376.8979175	1420.9705325	1310.9425325	1335.97001	1350.336795
cg04678989	0.07403185	3.136925E-09	0.05384504	0.7509858	0.02086171	0.2436463	0.1204762	0.1300268	0.1530438	0.1265733	0.1343215	0.1297669	1.3567200625E-05	232.879798	3248.013585	90.22689575	1053.7702475	521.059565	562.36591	661.914435	547.4295225	580.9404875	561.2418425
cg04681879	0.003984903	2.399917E-05	0.5537574	0.5353223	0.3413056	0.6448056	0.9458475	0.9445701	0.940089	0.9542418	0.9361851	0.9521504	0.10379641025	2395.000755	2315.2689475	1476.14672	2788.78422	4090.7904375	4085.2656825	4065.884925	4127.095785	4049.0005575	4118.05048
cg04694035	0.8394791	1.882418E-07	0.9825064	0.101791	0.5162732	0.8974836	0.5558832	0.6068316	0.5878978	0.5648603	0.6092258	0.6208342	0.000814145785	4249.34018	440.246075	2232.88159	3881.61657	2404.19484	2624.54667	2542.657985	2443.0207975	2634.901585	2685.107915
cg04697262	0.9485013	1.407869E-05	0.9336707	0.4100049	0.7501107	0.9401864	0.7224476	0.7385961	0.7220194	0.7111113	0.7493817	0.7504634	0.06089033425	4038.1257775	1773.2711925	3244.2287775	4066.30618	3124.58587	3194.4281325	3122.733905	3075.5563725	3241.0758525	3245.754205
cg04705084	2.398883E-06	7.43255E-07	0.07795859	0.4982912	0.3366466	0.2915893	0.3779903	0.3784496	0.3586155	0.4249486	0.3613568	0.3949721	0.003214577875	337.17090175	2155.10944	1455.996545	1261.1237225	1634.8080475	1636.79452	1551.0120375	1837.902695	1562.86816	1708.2543325
cg04708585	0.00533028	9.080226E-08	0.9239529	0.6301301	0.8025227	0.9624738	0.2791131	0.3105108	0.2884124	0.3241699	0.3010032	0.306606	0.0003927197745	3996.0962925	2725.3126825	3470.9106775	4162.699185	1207.1641575	1342.95921	1247.38363	1402.0348175	1301.83884	1326.07095
cg04709703	0.01576652	2.300488E-06	0.1502442	0.5170263	0.8915649	0.5354223	0.128319	0.1241321	0.1237021	0.1334775	0.1214367	0.1216769	0.0099496106	649.806165	2236.1387475	3856.0181925	2315.7014475	554.979675	536.8713325	535.0115825	577.2901875	525.2137275	526.2525925
cg04714939	0.907546	1.593375E-07	0.4213779	0.9323827	0.4122179	0.892339	0.1787645	0.1719167	0.1800286	0.1975995	0.1709023	0.1756566	0.0006891346875	1822.4594175	4032.5551775	1782.8424175	3859.366175	773.1564625	743.5397275	778.623695	854.6178375	739.1524475	759.714795
cg04726876	0.6637299	1.178996E-07	0.9719717	0.1008684	0.6019096	0.2985588	0.4450717	0.5085948	0.4588968	0.4114234	0.4658693	0.4485793	0.00050991577	4203.7776025	436.25583	2603.25902	1291.26681	1924.9351025	2199.67251	1984.72866	1779.406205	2014.8847225	1940.1054725
cg04727856	0.006912886	3.326581E-07	0.4631628	0.3340282	0.1580502	0.1373032	0.2220703	0.2433195	0.2464574	0.2192697	0.2097807	0.2315729	0.0014387462825	2003.17911	1444.671965	683.567115	593.83634	960.4540475	1052.3568375	1065.928255	948.3414525	907.3015275	1001.5527925
cg04737832	7.607085E-06	1.029002E-06	0.9067504	0.3410591	0.5694949	0.4831654	0.9361886	0.9149003	0.9475451	0.9890223	0.9164774	0.9374585	0.00445043365	3921.69548	1475.0806075	2463.0654425	2089.690355	4049.015695	3956.9437975	4098.1325575	4277.5214475	3963.764755	4054.5080125
cg04737950	0.2484367	5.310723E-07	0.8238426	0.5979513	0.9438889	0.9442289	0.1488927	0.1387117	0.1348147	0.1559095	0.1368257	0.1333065	0.0022968876975	3563.119245	2586.1393725	4082.3194925	4083.7899925	643.9609275	599.9281025	583.0735775	674.3085875	591.7711525	576.5506125
cg04747539	0.8532613	1.184796E-06	0.3444325	0.08489046	0.3775828	0.925026	0.2482195	0.2001415	0.2255547	0.2394578	0.2174155	0.2142395	0.0051242427	1489.6705625	367.1512395	1633.04561	4000.73745	1073.5493375	865.6119875	975.5240775	1035.654985	940.3220375	926.5858375
cg04750593	0.1258527	4.42933E-08	0.5587284	0.920037	0.5838263	0.4302761	0.09460096	0.09010239	0.08507692	0.1054609	0.09158305	0.09601507	0.0001915685225	2416.50033	3979.160025	2525.0487475	1860.9441325	409.149152	389.69283675	367.957679	456.1183925	396.09669125	415.26517775
cg04759335	0.1447269	1.647515E-07	0.7241962	0.9207172	0.1578727	0.2894842	0.1835607	0.1942935	0.1891516	0.203602	0.1823432	0.188215	0.0007125502375	3132.148565	3982.10189	682.7994275	1252.019165	793.9000275	840.3193875	818.08067	880.57865	788.63434	814.029875
cg04761267	0.0006167252	1.629985E-05	0.3636014	0.867901	0.6284669	0.8194269	0.7303759	0.7102587	0.7158398	0.6626714	0.7154906	0.7195735	0.07049685125	1572.576055	3753.671825	2718.1193425	3544.0213425	3158.8757675	3071.8688775	3096.007135	2866.053805	3094.496845	3112.1553875
cg04765236	0.9290814	1.249152E-06	0.1545992	0.7879956	0.6300515	0.5845916	0.859216	0.8874526	0.8732804	0.874347	0.8992581	0.8692276	0.0054025824	668.64154	3408.08097	2724.9727375	2528.35867	3716.1092	3838.232495	3776.93773	3781.550775	3889.2912825	3759.40937
cg04767732	0.01025004	6.488627E-08	0.2032823	0.5441338	0.3055983	0.933351	0.06768184	0.05877903	0.06536192	0.06828411	0.05994419	0.0626193	0.00028063311775	879.1959475	2353.378685	1321.7126475	4036.743075	292.723958	254.21930475	282.690304	295.32877575	259.25862175	270.8284725
cg04772025	0.9746349	5.025276E-07	0.8661328	0.6273035	0.4560704	0.258348	0.7111042	0.7368596	0.7329879	0.791539	0.7264495	0.7503779	0.00217343187	3746.02436	2713.0876375	1972.50448	1117.3551	3075.525665	3186.91777	3170.1726675	3423.406175	3141.8940875	3245.3844175
cg04772797	0.03400611	2.79751E-06	0.1025817	0.2389756	0.3889032	0.2692517	0.5500291	0.5819982	0.5454802	0.5770725	0.5981127	0.5760906	0.01209923075	443.6658525	1033.56947	1682.00634	1164.5136025	2378.8758575	2517.142215	2359.201865	2495.8385625	2586.8374275	2491.591845
cg04775566	0.0028765	6.820156E-07	0.4519323	0.06939969	0.266809	0.1621037	0.2745819	0.2709251	0.2739174	0.3123049	0.2611577	0.2670422	0.00294971747	1954.6071975	300.15365925	1153.948925	701.0985025	1187.5667175	1171.7510575	1184.692755	1350.7186925	1129.5070525	1154.957515
cg04776357	0.8215514	5.418995E-08	0.6814343	0.1127682	0.3727926	0.4192619	0.5914379	0.5732526	0.562709	0.4954744	0.5788264	0.5759382	0.00023437153375	2947.2033475	487.722465	1612.327995	1813.3077175	2557.9689175	2479.317495	2433.716425	2142.92678	2503.42418	2490.932715
cg04784196	0.4342189	6.63963E-06	0.7789415	0.3579948	0.5879866	0.8094644	0.597946	0.5916449	0.593387	0.5992897	0.6069171	0.5928778	0.02871639975	3368.9219875	1548.32751	2543.042045	3500.93353	2586.11645	2558.8641925	2566.398775	2591.9279525	2624.9164575	2564.196485
cg04787413	0.6330767	4.60184E-11	0.03514634	0.05414321	0.04850497	0.1503378	0.8550591	0.7834858	0.8838161	0.8345356	0.8134981	0.8637272	1.9902958E-07	152.0079205	234.16938325	209.78399525	650.210985	3698.1306075	3388.576085	3822.5046325	3609.36647	3518.3792825	3735.62014
cg04791601	0.9597719	1.455317E-06	0.7210676	0.4709214	0.4476045	0.5288331	0.3022851	0.2665228	0.2750787	0.2881355	0.2932908	0.2944068	0.006294246025	3118.61737	2036.735055	1935.8894625	2287.2031575	1307.3830575	1152.71111	1189.7153775	1246.1860375	1268.48271	1273.30941
cg04792644	2.630762E-08	8.898916E-07	0.3385661	0.9348743	0.1872085	0.4812267	0.1890857	0.2162772	0.2169978	0.2073677	0.1915299	0.1936026	0.00384878117	1464.2983825	4043.3313475	809.6767625	2081.3054775	817.7956525	935.39889	938.515485	896.8653025	828.3668175	837.331245
cg04803465	7.372125E-08	3.247414E-07	0.6641161	0.9944009	0.9441849	0.1531874	0.9641484	0.9707307	0.9596012	0.9844789	0.9401357	0.9661795	0.001404506555	2872.3021325	4300.7838925	4083.5996925	662.535505	4169.94183	4198.4102775	4150.27519	4257.8712425	4066.0869025	4178.7263375
cg04813695	0.09870173	2.431014E-09	0.2936996	0.007569974	0.3382387	0.3989891	0.05353592	0.06003859	0.06025289	0.07405857	0.05817643	0.06322831	1.051413555E-05	1270.25077	32.74013755	1462.8823775	1725.6278575	231.542854	259.66690175	260.59374925	320.30331525	251.61305975	273.46244075
cg04819497	0.4037222	6.203413E-07	0.6450981	0.4845941	0.2826269	0.8248104	0.3914151	0.3932099	0.3835865	0.4116136	0.3730144	0.3761025	0.0026829761225	2790.0492825	2095.8694825	1222.3613425	3567.30498	1692.8703075	1700.6328175	1659.0116125	1780.22882	1613.28728	1626.6433125
cg04819691	0.7573321	5.861165E-07	0.7624501	0.8035258	0.2579972	0.0588032	0.3765751	0.3832822	0.3734865	0.4008529	0.3802749	0.379255	0.0025349538625	3297.5966825	3475.249085	1115.83789	254.32384	1628.6873075	1657.695515	1615.3291125	1733.6887925	1644.6889425	1640.277875
cg04823921	0.09907018	1.293548E-08	0.09400084	0.3636573	0.033923	0.02413962	0.1880078	0.1899202	0.1714785	0.2143027	0.188763	0.1947563	5.5945951E-05	406.553633	1572.8178225	146.716975	104.4038565	813.133735	821.404865	741.6445125	926.8591775	816.399975	842.3209975
cg04832318	0.6770113	3.391596E-08	0.5418443	0.3942283	0.3088019	0.01239322	0.9722624	0.94337	0.9424623	0.9385331	0.9921451	0.9764026	0.000146686527	2343.4765975	1705.0373975	1335.5682175	53.6006765	4205.03488	4080.07525	4076.1494475	4059.1556575	4291.0275575	4222.941245
cg04836428	0.1325931	4.075951E-07	0.9578773	0.5754539	0.6655	0.8275739	0.06286131	0.08036815	0.06867241	0.07054731	0.07175503	0.07756859	0.0017628488075	4142.8193225	2488.8381175	2878.2875	3579.2571175	271.87516575	347.59224875	297.00817325	305.11711575	310.34050475	335.48415175
cg04843555	0.2586254	8.947777E-07	0.9039791	0.01906062	0.8270185	0.4025404	0.1572758	0.1561759	0.1594923	0.145103	0.1708572	0.1547858	0.0038699135525	3909.7096075	82.4371815	3576.8550125	1740.98723	680.217835	675.4607675	689.8041975	627.570475	738.95739	669.448585
cg04844574	0.02885967	3.97733E-07	0.472047	0.0891287	0.6569389	0.6334243	0.04454341	0.04768502	0.047037	0.04067253	0.044482	0.04421013	0.001720195225	2041.603275	385.4816275	2841.2607425	2739.5600975	192.65024825	206.2377115	203.435025	175.90869225	192.38465	191.20881225
cg04850999	0.3365219	2.215648E-08	0.6370754	0.9481876	0.02221482	0.05426168	0.7654941	0.6696569	0.6990481	0.8238879	0.6897596	0.7215182	9.5826776E-05	2755.351105	4100.91137	96.0790965	234.681766	3310.7619825	2896.2660925	3023.3830325	3563.3151675	2983.21027	3120.566215
cg04851935	0.7975893	7.600662E-07	0.6844939	0.7173715	0.7836664	0.7768943	0.4246111	0.441668	0.4173479	0.4563148	0.4367916	0.4623433	0.003287286315	2960.4361175	3102.6317375	3389.35718	3360.0678475	1836.4430075	1910.2141	1805.0296675	1973.56151	1889.12367	1999.6347725
cg04858834	7.271784E-05	2.646948E-09	0.5266499	0.2547554	0.2317473	0.4515786	0.1828324	0.1737336	0.1785745	0.1928707	0.1828472	0.1712399	1.14480501E-05	2277.7608175	1101.817105	1002.3070725	1953.077445	790.75013	751.39782	772.3347125	834.1657775	790.81414	740.6125675
cg04858987	0.1014596	5.147863E-06	0.783173	0.802352	0.4919868	0.1501272	0.7530823	0.7809603	0.7882365	0.8001238	0.7462813	0.7556646	0.022264507475	3387.223225	3470.1724	2127.84291	649.30014	3257.0809475	3377.6532975	3409.1228625	3460.535435	3227.6666225	3268.249395
cg04861263	0.3933141	1.054521E-07	0.2836212	0.7695046	0.7286795	0.08675604	0.2970902	0.3077906	0.2977533	0.2608162	0.3136236	0.2921821	0.0004560803325	1226.66169	3328.107395	3151.5388375	375.219873	1284.915115	1331.194345	1287.7830225	1128.030065	1356.42207	1263.6875825
cg04868962	0.2413645	9.508657E-08	0.5158541	0.6846213	0.2660774	0.3516588	0.6554947	0.6643565	0.6566347	0.6571639	0.634777	0.6707985	0.00041124941525	2231.0689825	2960.9871225	1150.784755	1520.92431	2835.0145775	2873.3418625	2839.9450775	2842.2338675	2745.410525	2901.2035125
cg04880732	0.9349445	1.900773E-09	0.03211801	0.7809539	0.1341214	0.3197611	0.7518151	0.8932014	0.8429933	0.8179068	0.8588779	0.8544534	8.220843225E-06	138.91039325	3377.6256175	580.075055	1382.9667575	3251.6003075	3863.096055	3645.9460225	3537.44691	3714.6469175	3695.510955
cg04887078	0.02308417	1.346416E-07	0.5180998	0.503431	0.1928665	0.8100002	0.7722193	0.7369935	0.7486144	0.7420562	0.7783231	0.7218584	0.00058232492	2240.781635	2177.339075	834.1476125	3503.250865	3339.8484725	3187.4968875	3237.75728	3209.393065	3366.2474075	3122.03758
cg04887405	0.3014518	2.62979E-08	0.3391221	0.3873136	0.248585	0.8997636	0.5332021	0.4646438	0.5289543	0.5111435	0.5178193	0.4970245	0.0001137384175	1466.7030825	1675.13132	1075.130125	3891.47757	2306.0990825	2009.584435	2287.7273475	2210.6956375	2239.5684725	2149.6309625
cg04915975	0.9016518	9.330083E-07	0.2344926	0.1862301	0.6734559	0.6825261	0.9997937	0.9790014	0.9677306	0.9040407	0.9604766	0.9669638	0.0040352608975	1014.180495	805.4451825	2912.6967675	2951.9253825	4324.1077525	4234.181055	4185.434845	3909.9760275	4154.061295	4182.118435
cg04920358	0.2166116	1.606268E-07	0.9392831	0.6515116	0.3326338	0.3430911	0.1350388	0.157036	0.1479913	0.1463004	0.139386	0.1560163	0.00069471091	4062.3994075	2817.78767	1438.641185	1483.8690075	584.04281	679.1807	640.0623725	632.74923	602.84445	674.7704975
cg04926200	3.377171E-06	2.879145E-06	0.5196498	0.9956903	0.04507193	0.02333827	0.1112758	0.0909422	0.09511594	0.1320559	0.09739954	0.104331	0.012452302125	2247.485385	4306.3605475	194.93609725	100.93801775	481.267835	393.325015	411.3764405	571.1417675	421.2530105	451.231575
cg04927360	1.807798E-08	5.522617E-08	0.0005670309	0.1529629	0.003146066	0.008661458	0.02967207	0.03790413	0.03739973	0.03323214	0.02913078	0.03236563	0.00023885318525	2.4524086425	661.5645425	13.60673545	37.46080585	128.33170275	163.93536225	161.75383225	143.7290055	125.9906235	139.98134975
cg04945331	0.678168	2.044136E-06	0.9469327	0.651576	0.6401638	0.8932616	0.4288378	0.452065	0.4265167	0.4220572	0.4231765	0.4653506	0.0088408882	4095.4839275	2818.0662	2768.708435	3863.35642	1854.723485	1955.181125	1844.6847275	1825.39739	1830.2383625	2012.641345
cg04958872	0.5697023	5.27269E-06	0.5250713	0.2936263	0.536387	0.09354435	0.3763446	0.3836032	0.3610636	0.3529416	0.381172	0.3771436	0.02280438425	2270.9333725	1269.9337475	2319.873775	404.57931375	1627.690395	1659.08384	1561.60007	1526.47242	1648.5689	1631.14607
cg04976245	3.525076E-08	9.135975E-06	0.9190432	0.8141001	0.7639301	0.4471308	0.8795456	0.8457204	0.8789856	0.9411318	0.8695412	0.867719	0.039513091875	3974.86184	3520.9829325	3303.9976825	1933.84071	3804.03472	3657.74073	3801.61272	4070.395035	3760.76569	3752.884675
cg04977376	0.0001580391	1.359141E-06	0.05200157	0.821481	0.6124251	0.3490417	0.4477384	0.4439501	0.4390067	0.4509	0.4799606	0.450758	0.005878284825	224.90679025	3552.905325	2648.7385575	1509.6053525	1936.46858	1920.0841825	1898.7039775	1950.1425	2075.829595	1949.52835
cg04992603	0.0009638046	5.529747E-08	0.5694135	0.4204977	0.1404868	0.2073655	0.584981	0.6342196	0.664994	0.7063672	0.6242506	0.6231792	0.00023916155775	2462.7133875	1818.6525525	607.60541	896.8557875	2530.042825	2742.99977	2876.09905	3055.03814	2699.883845	2695.25004
cg04993286	0.121736	7.064518E-08	0.8606213	0.9546915	0.8163369	0.7080545	0.2284615	0.2269811	0.2331801	0.2286045	0.2438881	0.2347529	0.0003055404035	3722.1871225	4129.0407375	3530.6570925	3062.3357125	988.0959875	981.6932575	1008.5039325	988.7144625	1054.8160325	1015.3062925
cg04996689	0.7855121	1.599946E-08	0.2226524	0.09412604	0.08495188	0.1051928	0.981229	0.997131	0.9541188	0.9206949	0.9851899	0.9874228	6.91976645E-05	962.97163	407.095123	367.416881	454.95886	4243.815425	4312.591575	4126.56381	3982.0054425	4260.9463175	4270.60361
cg05005380	0.5935195	5.546901E-07	0.9020968	0.1528167	0.1746314	0.2140142	0.3985112	0.4311082	0.4509431	0.4017128	0.4397863	0.4293407	0.0023990346825	3901.56866	660.9322275	755.280805	925.611415	1723.56094	1864.542965	1950.3289075	1737.40786	1902.0757475	1856.8985275
cg05005422	0.7425741	1.779225E-06	0.265025	0.2410876	0.6906575	0.3246291	0.02175777	0.02021401	0.02024453	0.02614488	0.01917883	0.02044934	0.007695148125	1146.233125	1042.70387	2987.0936875	1404.0208575	94.10235525	87.42559325	87.55759225	113.076606	82.94843975	88.4433955
cg05005609	0.2993451	2.705832E-08	0.1843945	0.3999656	0.005052103	0.03306401	0.3596346	0.414834	0.4142326	0.4001498	0.4014993	0.3985783	0.000117027234	797.5062125	1729.85122	21.850345475	143.00184325	1555.419645	1794.15705	1791.555995	1730.647885	1736.4844725	1723.8511475
cg05005706	0.9282287	2.218482E-07	0.7265884	0.4310669	0.6696972	0.180215	0.2396682	0.2170094	0.2305917	0.2125273	0.2278862	0.2291983	0.000959493465	3142.49483	1864.3643425	2896.44039	779.429875	1036.564965	938.565655	997.3091025	919.1805725	985.607815	991.2826475
cg05009684	0.7143561	8.13675E-07	0.4751728	0.5438746	0.4732965	0.7523529	0.5884322	0.6057739	0.573595	0.5614038	0.6326737	0.5953657	0.003519144375	2055.12236	2352.257645	2047.0073625	3253.9262925	2544.969265	2619.9721175	2480.798375	2428.071435	2736.3137525	2574.9566525
cg05011276	0.0627723	2.123483E-11	0.3536867	0.1234543	0.3047697	0.8239325	0.06830167	0.06997073	0.07715784	0.08153595	0.07239066	0.07247824	9.184063975E-08	1529.6949775	533.9398475	1318.1289525	3563.5080625	295.40472275	302.62340725	333.707658	352.64298375	313.0896045	313.468388
cg05011784	0.0001197705	5.242683E-07	0.7321297	0.0839529	0.5438483	0.4936252	0.3216683	0.3097492	0.3193471	0.2980271	0.2956814	0.3107061	0.0022674603975	3166.4609525	363.0962925	2352.1438975	2134.92899	1391.2153975	1339.66529	1381.1762075	1288.9672075	1278.822055	1343.8038825
cg05023168	4.550501E-06	8.350216E-07	0.8193863	0.7033546	0.4945317	0.4633962	0.3879035	0.4099443	0.3887573	0.3847599	0.4020722	0.4040023	0.00361146842	3543.8457475	3042.008645	2138.8496025	2004.188565	1677.6826375	1773.0090975	1681.3753225	1664.0865675	1738.962265	1747.3099475
cg05027081	0.2990079	2.78183E-07	0.8359654	0.250285	0.3944005	0.2545224	0.388176	0.4073127	0.417105	0.3922261	0.3964344	0.3830215	0.001203141475	3615.550355	1082.482625	1705.7821625	1100.80938	1678.8612	1761.6274275	1803.979125	1696.3778825	1714.57878	1656.5679875
cg05043461	0.8062307	5.439287E-06	0.8360369	0.9632618	0.9296588	0.3751645	0.8172714	0.8467884	0.8260574	0.8410267	0.822273	0.8541656	0.023524916275	3615.8595925	4166.107285	4020.77431	1622.5864625	3534.698805	3662.35983	3572.698255	3637.4404775	3556.330725	3694.26622
cg05046371	1.897347E-05	7.897093E-07	0.2299307	0.8528013	0.01551178	0.7098673	0.1002397	0.08770685	0.1024624	0.1093609	0.1004255	0.1058793	0.0034154927225	994.4502775	3688.3656225	67.0884485	3070.1760725	433.5367025	379.33212625	443.14988	472.9858925	434.3402875	457.9279725
cg05050944	0.3989711	5.88255E-07	0.7980862	0.5259188	0.3809383	0.9646545	0.1519685	0.1677347	0.16859	0.1911375	0.159423	0.17694	0.002544202875	3451.722815	2274.59881	1647.5581475	4172.1307125	657.2637625	725.4525775	729.15175	826.6696875	689.504475	765.2655
cg05051550	0.00150857	2.749032E-05	0.7440688	0.4645605	0.2892892	0.2987789	0.9352929	0.8927201	0.9115618	0.9462512	0.9115032	0.9404627	0.118895634	3218.09756	2009.2241625	1251.17579	1292.2187425	4045.1417925	3861.0144325	3942.504785	4092.53644	3942.25134	4067.5011775
cg05052031	0.2407195	6.61604E-08	0.2097169	0.1556536	0.7147227	0.8170081	0.08124858	0.091609	0.0960222	0.09418209	0.08273711	0.08403347	0.00028614373	907.0255925	673.20182	3091.1756775	3533.5600325	351.4001085	396.208925	415.296015	407.33753925	357.83800075	363.44475775
cg05054683	0.2990759	2.484544E-06	0.4242167	0.3080773	0.6524193	0.6667985	0.6166892	0.6361895	0.657664	0.69047	0.6276835	0.653531	0.0107456528	1834.7372275	1332.4343225	2821.7134725	2883.9035125	2667.18079	2751.5195875	2844.3968	2986.28275	2714.7311375	2826.521575
cg05074645	0.8827606	1.245622E-07	0.9810835	0.1076976	0.6595578	0.9120276	0.6991407	0.7049465	0.6992914	0.7053796	0.724825	0.7010616	0.000538731515	4243.1861375	465.79212	2852.587485	3944.51937	3023.7835275	3048.8936125	3024.435305	3050.76677	3134.868125	3032.09142
cg05075454	8.966291E-05	1.090572E-05	0.8666909	0.3393085	0.8842533	0.6436653	0.7702545	0.8102261	0.7744225	0.7800181	0.7875661	0.8028058	0.047167239	3748.4381425	1467.5092625	3824.3955225	2783.8524225	3331.3507125	3504.2278825	3349.3773125	3373.5782825	3406.2233825	3472.135085
cg05085565	0.8041326	5.294536E-07	0.5892324	0.9990296	0.9660574	0.6941633	0.8382694	0.8395515	0.8017123	0.7510504	0.8812027	0.8420368	0.00228988682	2548.43013	4320.80302	4178.198255	3002.2562725	3625.515155	3631.0602375	3467.4056975	3248.29298	3811.2016775	3641.80916
cg05091405	0.8863379	1.382948E-12	0.002528438	0.5449167	0.003152825	0.01439241	0.6543947	0.5953627	0.6306131	0.6537405	0.681771	0.6310636	5.9812501E-09	10.93549435	2356.7647275	13.635968125	62.24717325	2830.2570775	2574.9436775	2727.4016575	2827.4276625	2948.659575	2729.35007
cg05096099	3.116297E-07	3.741718E-07	0.1076803	0.4446674	0.1245273	0.6249462	0.2821984	0.2971161	0.2988613	0.2721032	0.3067916	0.30309	0.001618293035	465.7172975	1923.186505	538.5805725	2702.892315	1220.50808	1285.0271325	1292.5751225	1176.84634	1326.87367	1310.86425
cg05096259	0.7782578	7.335935E-06	0.313586	0.2961865	0.5850394	0.3823759	0.945663	0.9488557	0.9294126	0.9951113	0.9137226	0.9615381	0.031727918875	1356.25945	1281.0066125	2530.295405	1653.7757675	4089.992475	4103.8009025	4019.709495	4303.8563725	3951.850245	4158.6522825
cg05122887	0.0009399559	1.450432E-07	0.6341137	0.5641279	0.2230849	0.3994047	0.7064788	0.7252103	0.6397019	0.6793583	0.6774927	0.6758652	0.00062731184	2742.5417525	2439.8531675	964.8421925	1727.4253275	3055.52081	3136.5345475	2766.7107175	2938.2246475	2930.1559275	2923.11699
cg05138403	5.291666E-05	1.545221E-05	0.8625103	0.5286521	0.6882657	0.6202907	0.9655264	0.9824953	0.9934642	0.962819	0.9826258	0.9972543	0.06683080825	3730.3570475	2286.4203325	2976.7491525	2682.7572775	4175.90168	4249.2921725	4296.732665	4164.192175	4249.856585	4313.1248475
cg05138787	2.010251E-07	1.564925E-06	0.2231474	0.1278661	0.1776763	0.4673563	0.2051846	0.2167478	0.207208	0.1946726	0.2169247	0.2139041	0.006768300625	965.112505	553.0208825	768.4499975	2021.3159975	887.423395	937.434235	896.1746	841.958995	938.1993275	925.1352325
cg05148592	0.01032062	3.991829E-06	0.5178978	0.8461693	0.497152	0.5936709	0.5627227	0.5976361	0.587367	0.6251979	0.5845463	0.5940124	0.017264660425	2239.907985	3659.6822225	2150.1824	2567.6266425	2433.7756775	2584.7761325	2540.362275	2703.9809175	2528.1627475	2569.10363
cg05163663	0.7298588	1.312548E-09	0.03204975	0.06078822	0.05509321	0.8711556	0.02073804	0.02388199	0.01999577	0.01713774	0.02109245	0.02075254	5.6767701E-06	138.61516875	262.9090515	238.27813325	3767.74797	89.692023	103.28960675	86.48170525	74.1207255	91.22484625	89.7547355
cg05174759	0.1135384	5.246561E-06	0.9749898	0.4269086	0.4938563	0.7024589	0.6550509	0.7084501	0.7168619	0.6986778	0.6984911	0.6865566	0.022691376325	4216.830885	1846.379695	2135.9284975	3038.1347425	2833.0951425	3064.0466825	3100.4277175	3021.781485	3020.9740075	2969.357295
cg05176970	0.2917252	4.447871E-08	0.05423327	0.01723132	0.04081112	0.5923583	0.4221036	0.3978606	0.3844061	0.4106945	0.4348686	0.4091727	0.00019237042075	234.55889275	74.525459	176.508094	2561.9496475	1825.59807	1720.747095	1662.5563825	1776.2537125	1880.806695	1769.6719275
cg05182249	0.6961428	6.067299E-10	0.07385406	0.1885431	0.3156194	0.8146532	0.3581692	0.4274356	0.3974428	0.4136559	0.3695896	0.416478	2.6241068175E-06	319.4188095	815.4489075	1365.053905	3523.37509	1549.08179	1848.65897	1718.94011	1789.0617675	1598.47502	1801.26735
cg05183931	0.6558033	2.813097E-07	0.8662029	0.3809878	0.7863408	0.4304749	0.4057484	0.4187013	0.3945481	0.4173379	0.4021217	0.4421649	0.0012166644525	3746.3275425	1647.772235	3400.92396	1861.8039425	1754.86183	1810.8831225	1706.4205325	1804.9864175	1739.1763525	1912.3631925
cg05191454	0.1184005	1.904368E-10	0.006302612	0.09790023	0.126255	0.01189736	0.130408	0.1775968	0.1673483	0.1514347	0.1537451	0.145006	8.2363916E-07	27.2587969	423.41849475	546.052875	51.456082	564.0146	768.10616	723.7813975	654.9550775	664.9475575	627.15095
cg05193435	0.6704342	1.462107E-06	0.1241074	0.3478649	0.9387845	0.7993669	0.8147086	0.8150109	0.8160745	0.8572701	0.8450027	0.8347326	0.006323612775	536.764505	1504.5156925	4060.2429625	3457.2618425	3523.614695	3524.9221425	3529.5222125	3707.6931825	3654.6366775	3610.218495
cg05208582	2.1128E-06	2.423782E-07	0.3061754	0.5538798	0.4152217	0.0157696	0.519865	0.5080433	0.5363066	0.4986961	0.5453454	0.5120088	0.001048285715	1324.208605	2395.530135	1795.8338525	68.20352	2248.416125	2197.2872725	2319.526045	2156.8606325	2358.618855	2214.43806
cg05211947	1.123744E-05	2.402622E-10	0.1046215	0.009147736	0.03445655	0.4046933	0.1545382	0.1852863	0.1801687	0.1930404	0.182213	0.1624983	1.039134015E-06	452.4879875	39.5639582	149.02457875	1750.2985225	668.377715	801.3632475	779.2296275	834.89973	788.071225	702.8051475
cg05212323	7.074821E-07	1.710537E-07	0.3888462	0.3003188	0.387694	0.2934831	0.8513827	0.7662009	0.8203621	0.7997229	0.8263257	0.8134158	0.0007398072525	1681.759815	1298.87881	1676.77655	1269.3144075	3682.2301775	3313.8188925	3548.0660825	3458.8015425	3573.8586525	3518.023335
cg05214427	5.133306E-05	1.975927E-10	0.1382252	0.7447099	0.6888939	0.6468257	0.3599089	0.4285876	0.4198138	0.4556072	0.3759505	0.4050114	8.545884275E-07	597.82399	3220.8703175	2979.4661175	2797.5211525	1556.6059925	1853.64137	1815.694685	1970.50114	1625.9859125	1751.674305
cg05221875	0.1128893	8.114123E-09	0.8767854	0.4050699	0.05813201	0.3611798	0.04714209	0.05613842	0.0548044	0.05228941	0.05751804	0.05610566	3.5093581975E-05	3792.096855	1751.9273175	251.42094325	1562.102635	203.88953925	242.7986665	237.02903	226.15169825	248.765523	242.6569795
cg05228408	0.9684347	1.21023E-07	0.7978528	0.9462766	0.2824185	0.8899987	0.4714774	0.5337051	0.5260345	0.5510966	0.5037864	0.5126448	0.000523424475	3450.71336	4092.646295	1221.4600125	3849.2443775	2039.139755	2308.2745575	2275.0992125	2383.492795	2178.87618	2217.18876
cg05235192	0.6507505	4.077278E-07	0.7961699	0.4712857	0.3949486	0.1222803	0.4003545	0.4121461	0.3672797	0.3902745	0.4075428	0.4050961	0.001763422735	3443.4348175	2038.3106525	1708.152695	528.8622975	1731.5332125	1782.5318825	1588.4847025	1687.9372125	1762.62261	1752.0406325
cg05237114	0.0008726699	2.726809E-08	0.2073786	0.2783124	0.8371842	0.488293	0.06406679	0.06016451	0.05644538	0.0672615	0.05868404	0.06221909	0.00011793448925	896.912445	1203.70113	3620.821665	2111.867225	277.08886675	260.21150575	244.1262685	290.9059875	253.808473	269.09756425
cg05248581	0.6754344	2.579185E-07	0.6261677	0.6960925	0.7861777	0.2009338	0.3780251	0.4007603	0.4013978	0.3987514	0.3879051	0.4176374	0.0011154975125	2708.1753025	3010.6000625	3400.2185525	869.038685	1634.9585575	1733.2882975	1736.045485	1724.599805	1677.6895575	1806.281755
cg05249460	0.1084191	3.09954E-09	0.1726811	0.06792476	0.4774244	0.161149	0.6454681	0.7293807	0.6600472	0.7127189	0.7102465	0.6864323	1.34055105E-05	746.8457575	293.774587	2064.86053	696.969425	2791.6495325	3154.5715275	2854.70414	3082.5092425	3071.8161125	2968.8196975
cg05274056	0.180585	7.442132E-07	0.4402307	0.02086771	0.4106585	0.8204878	0.5845986	0.5612334	0.5519914	0.5889797	0.5905934	0.5892312	0.00321872209	1903.9977775	90.25284575	1776.0980125	3548.609735	2528.388945	2427.334455	2387.362805	2547.3372025	2554.316455	2548.42494
cg05284750	0.5854418	2.459251E-08	0.3442683	0.3626003	0.5737617	0.6458889	0.2831423	0.2943725	0.2776851	0.2634021	0.2574784	0.2969936	0.00010636260575	1488.9603975	1568.2462975	2481.5193525	2793.4694925	1224.5904475	1273.1610625	1200.9880575	1139.2140825	1113.59408	1284.49732
cg05285582	0.5166231	1.16176E-06	0.2650884	0.6760479	0.7479566	0.7921804	0.3014035	0.3417036	0.3132619	0.3325897	0.3210984	0.3408677	0.005024612	1146.50733	2923.9071675	3234.912295	3426.18023	1303.5701375	1477.86807	1354.8577175	1438.4504525	1388.75058	1474.2528025
cg05293220	2.624823E-06	3.135714E-06	0.3605511	0.2423749	0.5187301	0.1946684	0.3443459	0.3871993	0.3743813	0.3592289	0.3563435	0.3682961	0.01356196305	1559.3835075	1048.2714425	2243.5076825	841.94083	1489.2960175	1674.6369725	1619.1991225	1553.6649925	1541.1856375	1592.8806325
cg05299545	0.06145672	4.907699E-08	0.7393138	0.1009201	0.732908	0.5555522	0.9867029	0.963104	0.9396736	0.9906445	0.9707449	0.9342612	0.00021225798175	3197.532185	436.4794325	3169.8271	2402.763265	4267.4900425	4165.4248	4064.08832	4284.5374625	4198.4716925	4040.67969
cg05318186	0.8490142	4.319593E-10	0.4020654	0.8220951	0.07241506	0.001030716	0.4559415	0.4952613	0.4537129	0.3493743	0.474928	0.4159626	1.8682239725E-06	1738.932855	3555.5613075	313.1951345	4.4578467	1971.9469875	2142.0051225	1962.3082925	1511.0438475	2054.0636	1799.038245
cg05319515	0.9696358	2.19008E-06	0.4183061	0.2909169	0.8346026	0.8293254	0.4669151	0.4570425	0.4691829	0.4811201	0.4463777	0.4618045	0.009472096	1809.1738825	1258.2155925	3609.656245	3586.832355	2019.4078075	1976.7088125	2029.2160425	2080.8444325	1930.5835525	1997.3044625
cg05329135	1.501953E-06	1.221029E-07	0.02302067	0.5107468	0.005250766	0.001658919	0.8190988	0.9326304	0.8594512	0.8677645	0.8878483	0.9156333	0.0005280950425	99.56439775	2208.97991	22.70956295	7.174824675	3542.60231	4033.62648	3717.12644	3753.0814625	3839.9438975	3960.1140225
cg05340269	0.3730166	2.95385E-07	0.2996625	0.1277511	0.03955731	0.1190727	0.2217173	0.2503179	0.2305995	0.2171481	0.2194711	0.2275132	0.001277540125	1296.0403125	552.5235075	171.08536575	514.9894275	958.9273225	1082.6249175	997.3428375	939.1655325	949.2125075	983.99459
cg05348324	0.1157533	2.879454E-06	0.05007114	0.9699287	0.01170172	0.2129241	0.2285032	0.1919298	0.2066984	0.2133735	0.217908	0.2132152	0.01245363855	216.5576805	4194.9416275	50.609939	920.8967325	988.27634	830.096385	893.97058	922.8403875	942.4521	922.15574
cg05349016	2.101737E-05	1.372077E-06	0.9458834	0.4317481	0.2747004	0.5730732	0.8967096	0.9380477	0.919878	0.8748664	0.973586	0.9501107	0.005934233025	4090.945705	1867.3105325	1188.07923	2478.54159	3878.26902	4057.0563025	3978.47235	3783.79718	4210.75945	4109.2287775
cg05353710	0.5573957	8.740588E-07	0.8934364	0.4293456	0.8963477	0.6561433	0.4576876	0.4486347	0.4538089	0.4497574	0.4630144	0.4626442	0.00378030431	3864.11243	1856.91972	3876.7038025	2837.8197725	1979.49887	1940.3450775	1962.7234925	1945.200755	2002.53728	2000.936165
cg05354479	0.5986528	1.205276E-06	0.3426125	0.5621816	0.7393556	0.2639807	0.3754177	0.4352599	0.4212673	0.4069142	0.4171779	0.3998957	0.0052128187	1481.7990625	2431.43542	3197.71297	1141.7165275	1623.6815525	1882.4990675	1821.9810725	1759.903915	1804.2944175	1729.5489025
cg05365033	0.1020378	4.63255E-09	0.4266041	0.4800058	0.2375972	0.6325293	0.2309312	0.2159851	0.230544	0.2516238	0.2167262	0.2251779	2.003577875E-05	1845.0627325	2076.025085	1027.60789	2735.6892225	998.77744	934.1355575	997.1028	1088.272935	937.340815	973.8944175
cg05375277	0.5347352	9.517267E-08	0.8928113	0.8363862	0.433765	0.8789164	0.4360194	0.4740218	0.4659907	0.4337813	0.4781804	0.4514276	0.00041162179775	3861.4088725	3617.370315	1876.033625	3801.31343	1885.783905	2050.144285	2015.4097775	1876.1041225	2068.13023	1952.42437
cg05377515	0.4284767	2.651884E-06	0.2846503	0.8756181	0.6748092	0.7137615	0.5809489	0.5693232	0.5730434	0.5754357	0.6043325	0.5849366	0.0114693983	1231.1125475	3787.0482825	2918.54979	3087.0184875	2512.6039925	2462.32284	2478.412705	2488.7594025	2613.7380625	2529.850795
cg05385879	0.01197038	1.740678E-06	0.2993223	0.4449057	0.4619256	0.3588854	0.5159601	0.4643452	0.5041804	0.5384209	0.4478315	0.5031171	0.00752843235	1294.5689475	1924.2171525	1997.82822	1552.179355	2231.5274325	2008.29299	2180.58023	2328.6703925	1936.8712375	2175.9814575
cg05387167	1.394862E-07	3.017213E-08	0.1084178	0.6039863	0.6524638	0.9656349	0.5460785	0.6147724	0.5474302	0.5165565	0.6080762	0.5429427	0.00013049446225	468.906985	2612.2407475	2821.905935	4176.3709425	2361.7895125	2658.89063	2367.635615	2234.1068625	2629.929565	2348.2271775
cg05389560	0.2148652	1.83748E-06	0.9192869	0.1858142	0.8282447	0.3061154	0.3303026	0.3563337	0.3442409	0.357436	0.3409815	0.3373212	0.007947101	3975.9158425	803.646415	3582.1583275	1323.949105	1428.558745	1541.1432525	1488.8418925	1545.9107	1474.7449875	1458.91419
cg05397646	5.476422E-05	4.001591E-07	0.8259174	0.4024495	0.5204576	0.3183953	0.8875845	0.7763757	0.8532923	0.8710774	0.8275899	0.811411	0.0017306881075	3572.092755	1740.5940875	2250.97912	1377.0596725	3838.8029625	3357.8249025	3690.4891975	3767.409755	3579.3263175	3509.352575
cg05404005	0.1023353	1.045567E-09	0.9676613	0.8917344	0.001148384	0.002120465	0.4766313	0.4264547	0.4456852	0.5187466	0.4192495	0.453281	4.522077275E-06	4185.1351225	3856.75128	4.9667608	9.171011125	2061.4303725	1844.4165775	1927.58849	2243.579045	1813.2540875	1960.440325
cg05406868	0.160115	7.752216E-08	0.2456331	0.07525612	0.5451565	0.9530325	0.0925834	0.1074855	0.09714359	0.1064204	0.09975002	0.1062126	0.000335283342	1062.3631575	325.482719	2357.8018625	4121.8655625	400.423205	464.8747875	420.14602675	460.26823	431.4188365	459.369495
cg05406943	0.6710126	2.921822E-06	0.5067145	0.2659944	0.850627	0.834009	0.4967658	0.4886995	0.4965267	0.5155765	0.4703684	0.4877704	0.01263688015	2191.5402125	1150.42578	3678.961775	3607.088925	2148.512085	2113.6253375	2147.4779775	2229.8683625	2034.34333	2109.60698
cg05416180	0.5056259	1.364607E-06	0.2839353	0.4340269	0.3458907	0.7313116	0.4709525	0.4517406	0.4618708	0.4194297	0.493735	0.4589111	0.005901925275	1228.0201725	1877.1663425	1495.9772775	3162.92267	2036.8695625	1953.778095	1997.59121	1814.0334525	2135.403875	1984.7905075
cg05416955	0.003075797	5.431312E-10	0.2523833	0.0720955	0.7724261	0.1178641	0.4827404	0.4634212	0.5054337	0.4950036	0.4555994	0.4981383	2.34904244E-06	1091.5577725	311.8130375	3340.7428825	509.7622325	2087.85223	2004.29669	2186.0007525	2140.89057	1970.467405	2154.4481475
cg05419812	0.4481035	1.063349E-07	0.2241518	0.3204189	0.7527147	0.7651377	0.4549226	0.4555635	0.4726979	0.4963626	0.4495566	0.4633286	0.0004598984425	969.456535	1385.8117425	3255.4910775	3309.2205525	1967.540245	1970.3121375	2044.4184175	2146.768245	1944.332295	2003.896195
cg05423942	0.2586933	6.390382E-06	0.626112	0.5462467	0.5471947	0.8188527	0.1960045	0.1816274	0.169851	0.1636279	0.1781562	0.17671	0.02763840215	2707.9344	2362.5169775	2366.6170775	3541.5379275	847.7194625	785.538505	734.605575	707.6906675	770.525565	764.27075
cg05430886	1.69171E-05	2.827908E-08	0.03590658	0.8359538	0.009929346	0.005749857	0.05384577	0.06692572	0.0585633	0.05166623	0.06295174	0.06006203	0.000122307021	155.2959585	3615.500185	42.94442145	24.868131525	232.88295525	289.453739	253.2862725	223.45644475	272.2662755	259.76827975
cg05433222	0.02225242	2.701713E-07	0.3111789	0.10729	0.3224842	0.4198342	0.7944859	0.8234672	0.8156332	0.8102392	0.8367458	0.825351	0.0011684908725	1345.8487425	464.02925	1394.744165	1815.782915	3436.1515175	3561.49564	3527.61359	3504.28454	3618.925585	3569.643075
cg05438353	0.7870705	5.023825E-07	0.702783	0.3060383	0.9273756	0.04602884	0.6706641	0.7055945	0.6704772	0.6773621	0.7155185	0.6722644	0.0021728043125	3039.536475	1323.6156475	4010.89947	199.074733	2900.6222325	3051.6962125	2899.81389	2929.5910825	3094.6175125	2907.54353
cg05441917	5.055709E-05	2.777699E-06	0.1266598	0.08856028	0.04231009	0.04391537	0.2520624	0.2196632	0.2268414	0.3095556	0.2255163	0.2426424	0.012013548175	547.803635	383.023211	182.99113925	189.93397525	1090.16988	950.04334	981.089055	1338.82797	975.3579975	1049.42838
cg05447343	0.000687192	4.179719E-09	0.1451583	0.4764734	0.8399207	0.493725	0.852688	0.9608313	0.9081908	0.956777	0.9244254	0.9020599	1.8077284675E-05	627.8096475	2060.747455	3632.6570275	2135.360625	3687.8756	4155.5953725	3927.92521	4138.060525	3998.139855	3901.4090675
cg05452243	0.04869655	5.316807E-09	0.1237832	0.2927104	0.1332691	0.341684	0.07687724	0.06604607	0.07704396	0.07512211	0.06989491	0.07040381	2.2995190275E-05	535.36234	1265.97248	576.3888575	1477.7833	332.494063	285.64925275	333.215127	324.90312575	302.29548575	304.49647825
cg05473018	0.4351169	2.204298E-11	0.08331274	0.3796389	0.9158371	0.5670458	0.4648568	0.4691088	0.4664219	0.4842752	0.4805882	0.4619503	9.53358885E-08	360.3276005	1641.9382425	3960.9954575	2452.473085	2010.50566	2028.89556	2017.2747175	2094.49024	2078.543965	1997.9350475
cg05480169	1.78381E-05	5.601738E-07	0.1363249	0.2491213	0.18089	0.1673589	0.7120222	0.6736705	0.6462025	0.6849779	0.707089	0.6858436	0.002422751685	589.6051925	1077.4496225	782.34925	723.8272425	3079.496015	2913.6249125	2794.8258125	2962.5294175	3058.159925	2966.27357
cg05481243	0.0002163757	2.885254E-06	0.7259333	0.2607761	0.6288007	0.8632894	0.7772319	0.7350411	0.7773897	0.7360991	0.7394068	0.7596937	0.01247872355	3139.6615225	1127.8566325	2719.5630275	3733.726655	3361.5279675	3179.0527575	3362.2104525	3183.6286075	3197.93441	3285.6752525
cg05490308	0.8556722	3.133742E-07	0.3862174	0.3277045	0.09413609	0.04414742	0.03901075	0.02999757	0.03208953	0.03076804	0.03409577	0.03348954	0.001355343415	1670.390255	1417.3219625	407.13858925	190.9375915	168.72149375	129.73949025	138.78721725	133.071773	147.46420525	144.8422605
cg05493945	0.0006865863	3.410089E-07	0.7904508	0.6308751	0.2435678	0.03566142	0.5315561	0.5153966	0.5142011	0.5341608	0.504368	0.5110359	0.0014748634925	3418.69971	2728.5348075	1053.430735	154.2356415	2298.9801325	2229.090295	2223.9197575	2310.24546	2181.3916	2210.2302675
cg05499853	0.6786053	2.425447E-10	0.1284305	0.2533849	0.1931871	0.3806082	0.4229046	0.4740527	0.4616648	0.4406068	0.4723708	0.4462468	1.0490058275E-06	555.4619125	1095.8896925	835.5342075	1646.130465	1829.062395	2050.2779275	1996.70026	1905.62441	2043.00371	1930.01741
cg05501672	4.165228E-05	7.340508E-07	0.9206803	0.5427954	0.4660456	0.5635124	0.2644456	0.2587009	0.2640098	0.271344	0.2581055	0.2725837	0.00317476971	3981.9422975	2347.590105	2015.64722	2437.19113	1143.72722	1118.8813925	1141.842385	1173.5628	1116.3062875	1178.9245025
cg05506241	0.6012242	1.753652E-08	0.2986805	0.9420148	0.5038389	0.1318426	0.6744325	0.6972601	0.7131939	0.7184712	0.7104897	0.7085367	7.5845449E-05	1291.7931625	4074.21401	2179.1032425	570.219245	2916.9205625	3015.6499325	3084.5636175	3107.38794	3072.8679525	3064.4212275
cg05507607	0.9016631	5.343761E-07	0.104404	0.5452051	0.005442317	0.06442499	0.7968712	0.748027	0.689402	0.7713916	0.7777601	0.7620901	0.0023111766325	451.5473	2358.0120575	23.538021025	278.63808175	3446.46794	3235.216775	2981.66365	3336.26867	3363.8124325	3296.0396825
cg05516100	0.3104112	3.047538E-08	0.08877513	0.4601041	0.03973351	0.5519511	0.01580823	0.019935	0.01979312	0.01937109	0.01963339	0.01872488	0.0001318060185	383.95243725	1989.9502325	171.84743075	2387.1885075	68.37059475	86.218875	85.605244	83.77996425	84.91441175	80.985106
cg05516746	0.4647163	2.574347E-11	0.2502084	0.1081733	0.1362997	0.008392091	0.493378	0.4074334	0.4621117	0.5165563	0.4420325	0.4429938	1.1134050775E-07	1082.15133	467.8495225	589.4962025	36.295793575	2133.85985	1762.149455	1998.6331025	2234.1059975	1911.7905625	1915.948185
cg05517610	0.130164	4.742569E-09	0.5290826	0.9741908	0.6743975	0.2373298	0.4758971	0.4412069	0.4695888	0.4613475	0.4361018	0.4444307	2.0511610925E-05	2288.282245	4213.37521	2916.7691875	1026.451385	2058.2549575	1908.2198425	2030.97156	1995.3279375	1886.140285	1922.1627775
cg05517976	0.0008522007	2.521172E-07	0.1961497	0.9771513	0.1603534	0.004286533	0.7133765	0.633636	0.6320512	0.670332	0.6580951	0.6724828	0.00109040689	848.3474525	4226.1793725	693.528455	18.539255225	3085.3533625	2740.4757	2733.62144	2899.1859	2846.2613075	2908.48811
cg05529448	0.2149427	5.278579E-07	0.7839007	0.2687545	0.3747628	0.1625519	0.2785357	0.2529775	0.2646035	0.2919555	0.2559703	0.2695312	0.0022829854175	3390.3705275	1162.3632125	1620.84911	703.0369675	1204.6669025	1094.1276875	1144.4101375	1262.7075375	1107.0715475	1165.72244
cg05531134	0.4458855	7.355244E-08	0.5411517	0.876413	0.8214879	0.07506865	0.8935745	0.7308938	0.8294233	0.8418906	0.8137136	0.8186803	0.000318114303	2340.4811025	3790.486225	3552.9351675	324.67191125	3864.7097125	3161.115685	3587.2557725	3641.176845	3519.31132	3540.7922975
cg05535809	0.0004799978	1.031065E-08	0.007243114	0.09789586	0.3923853	0.6824368	0.9506733	0.8442388	0.8384876	0.8090213	0.8862267	0.8930686	4.459356125E-05	31.32646805	423.3995945	1697.0664225	2951.53916	4111.6620225	3651.33281	3626.45887	3499.0171225	3832.9304775	3862.521695
cg05538701	0.006846146	2.183606E-08	0.7631235	0.294614	0.1064962	0.01455977	0.5157749	0.5399304	0.5475473	0.6046378	0.5015215	0.5267448	9.44409595E-05	3300.5091375	1274.20555	460.596065	62.97100525	2230.7264425	2335.19898	2368.1420725	2615.058485	2169.0804875	2278.17126
cg05549773	0.06975573	4.758597E-06	0.3037943	0.4351522	0.9882936	0.3371024	0.2055692	0.2024736	0.1839412	0.1652596	0.2179678	0.1868547	0.020580932025	1313.9103475	1882.033265	4274.36982	1457.96788	889.08679	875.69832	795.54569	714.74777	942.710735	808.1465775
cg05552035	0.80355	8.43989E-08	0.3397741	0.4202981	0.8456739	0.8622186	0.9456153	0.8971175	0.8853685	0.8956521	0.8768815	0.9201517	0.0003650252425	1469.5229825	1817.7892825	3657.5396175	3729.095445	4089.7861725	3880.0331875	3829.2187625	3873.6953325	3792.5124875	3979.6561025
cg05559410	1.400684E-05	7.947675E-07	0.5936375	0.974687	0.06109198	0.08360031	0.5070908	0.5479383	0.5509528	0.4999908	0.5476439	0.5383764	0.0034373694375	2567.4821875	4215.521275	264.2228135	361.57134075	2193.16771	2369.8331475	2382.87086	2162.46021	2368.5598675	2328.47793
cg05568762	0.7589437	8.840289E-07	0.1369939	0.04364079	0.3553239	0.1871974	0.6899578	0.6370154	0.6553113	0.6848098	0.6126417	0.6376482	0.0038234249925	592.4986175	188.74641675	1536.7758675	809.628755	2984.067485	2755.091605	2834.2213725	2961.802385	2649.6753525	2757.828465
cg05571063	0.009873394	4.046461E-10	0.1986007	0.6215828	0.2031779	0.6833966	0.07535085	0.07308775	0.07238687	0.0901752	0.08046476	0.08284082	1.7500943825E-06	858.9480275	2688.34561	878.7444175	2955.690295	325.89242625	316.10451875	313.07321275	390.00774	348.010087	358.2865465
cg05573699	0.3583299	9.810828E-08	0.541582	0.8458463	0.7099925	0.9312607	0.201788	0.2289532	0.1986879	0.2252262	0.2171972	0.2098361	0.000424318311	2342.34215	3658.2852475	3070.7175625	4027.7025275	872.7331	990.22259	859.3251675	974.103315	939.37789	907.5411325
cg05585742	0.2440533	5.180085E-06	0.1672866	0.5812483	0.04946541	0.3616482	0.784712	0.7666518	0.8029347	0.7624805	0.8172477	0.7696056	0.022403867625	723.514545	2513.8988975	213.93789825	1564.128465	3393.8794	3315.769035	3472.6925775	3297.7281625	3534.5963025	3328.54422
cg05592483	0.007477528	2.681036E-06	0.3855014	0.2256344	0.7717968	0.4990118	0.597054	0.6507741	0.6373391	0.584181	0.6119573	0.5806812	0.0115954807	1667.293555	975.86878	3338.02116	2158.226035	2582.25855	2814.5979825	2756.4916075	2526.582825	2646.7153225	2511.44619
cg05594356	0.1986909	1.489626E-05	0.4398075	0.8570787	0.5021124	0.8695473	0.1799214	0.1557823	0.1563768	0.1564172	0.1662602	0.1637269	0.0644263245	1902.1674375	3706.8653775	2171.63613	3760.7920725	778.160055	673.7584475	676.32966	676.50439	719.075365	708.1188425
cg05596664	0.649713	4.141371E-06	0.9385618	0.8469213	0.4331255	0.3158195	0.4602821	0.5090692	0.4868569	0.4548048	0.4899678	0.4868845	0.017911429575	4059.279785	3662.9346225	1873.2677875	1365.9193375	1990.7200825	2201.72429	2105.6560925	1967.03076	2119.110735	2105.7754625
cg05598781	3.013151E-05	2.825702E-08	0.02606389	0.2098796	0.2553873	0.755588	0.07131566	0.07408577	0.07815158	0.0855029	0.07548458	0.07826202	0.0001222116115	112.72632425	907.72927	1104.5500725	3267.9181	308.4402295	320.42095525	338.0055835	369.8000425	326.4708085	338.4832365
cg05602479	0.7165656	1.761363E-07	0.5760089	0.5954884	0.5642167	0.6005952	0.9150148	0.975625	0.9401164	0.9603585	0.9819107	0.9418725	0.0007617894975	2491.2384925	2575.48733	2440.2372275	2597.57424	3957.43901	4219.578125	4066.00343	4153.5505125	4246.7637775	4073.5985625
cg05611351	0.9464179	2.18992E-07	0.03343549	0.1281282	0.09291519	0.4466595	0.7611896	0.8173726	0.8117102	0.7693946	0.7759283	0.7985088	0.0009471404	144.60849425	554.154465	401.85819675	1931.8023375	3292.14502	3535.136495	3510.646615	3327.631645	3355.8898975	3453.55056
cg05612066	0.8843302	4.855599E-07	0.9747666	0.5147224	0.5925365	0.9780128	0.1546902	0.1336557	0.1461906	0.130714	0.1546171	0.1321259	0.0021000465675	4215.865545	2226.17438	2562.7203625	4229.90536	669.035115	578.0609025	632.274345	565.33805	668.7189575	571.4445175
cg05618386	0.1861606	7.988042E-08	0.6587721	0.3815592	0.8494495	0.4771698	0.2355642	0.2343158	0.23801	0.2467629	0.2089513	0.2383306	0.0003454828165	2849.1893325	1650.24354	3673.8690875	2063.759385	1018.815165	1013.415835	1029.39325	1067.2495425	903.7143725	1030.779845
cg05620288	0.7069536	1.156733E-05	0.8506979	0.7228261	0.922529	0.276978	0.4002011	0.4450931	0.4414374	0.4494589	0.4346282	0.4486624	0.05002870225	3679.2684175	3126.2228825	3989.937925	1197.92985	1730.8697575	1925.0276575	1909.216755	1943.9097425	1879.766965	1940.46488
cg05622324	0.2315276	8.221612E-08	0.8242289	0.7879803	0.5841395	0.4177749	0.5114924	0.5145061	0.4838114	0.4844607	0.5153075	0.5046782	0.000355584719	3564.7899925	3408.0147975	2526.4033375	1806.8764425	2212.20463	2225.2388825	2092.484305	2095.2925275	2228.7049375	2182.733215
cg05630192	9.78803E-05	1.181694E-08	0.09474711	0.8608304	0.4678231	0.6897373	0.2702956	0.2878764	0.3039713	0.3414653	0.2727803	0.2875113	5.11082655E-05	409.78125075	3723.09148	2023.3349075	2983.1138225	1169.02847	1245.06543	1314.6758725	1476.8374225	1179.7747975	1243.4863725
cg05650055	0.4085601	3.218374E-09	0.03217627	0.3209031	0.1848701	0.08627224	0.2855793	0.2889387	0.2797765	0.2813428	0.3083839	0.2879878	1.391946755E-05	139.16236775	1387.9059075	799.5631825	373.127438	1235.1304725	1249.6598775	1210.0333625	1216.80761	1333.7603675	1245.547235
cg05654008	0.6581092	7.004115E-08	0.9028301	0.2169289	0.1922113	0.541587	0.8711846	0.8088153	0.8273302	0.8194153	0.8207783	0.8099536	0.00030292797375	3904.7401825	938.2174925	831.3138725	2342.363775	3767.873395	3498.1261725	3578.203115	3543.9711725	3549.8661475	3503.04932
cg05655987	0.983118	2.829998E-10	0.6646924	0.1954401	0.1078768	0.03057878	0.7119943	0.818892	0.811533	0.8738226	0.7562036	0.8278923	1.223974135E-06	2874.79463	845.2784325	466.56716	132.2532235	3079.3753475	3541.7079	3509.880225	3779.282745	3270.58057	3580.6341975
cg05658215	3.165824E-05	4.424754E-06	0.20474	0.2917993	0.8485157	0.360718	0.624726	0.6494683	0.63526	0.6347175	0.6396306	0.6254868	0.01913706105	885.5005	1262.0319725	3669.8304025	1560.10535	2701.93995	2808.9503975	2747.4995	2745.1531875	2766.402345	2705.23041
cg05670093	1.163125E-05	1.182929E-05	0.7919886	0.6708328	0.5240322	0.9252173	0.2647477	0.2550336	0.2768821	0.2330003	0.2515951	0.2668398	0.05116167925	3425.350695	2901.35186	2266.439265	4001.5648225	1145.0338025	1103.02032	1197.5150825	1007.7262975	1088.1488075	1154.082135
cg05671241	0.5653415	1.347501E-06	0.2978216	0.671231	0.4122747	0.9048385	0.3048654	0.3504407	0.322192	0.342139	0.3396429	0.3396989	0.005827941825	1288.07842	2903.074075	1783.0880775	3913.4265125	1318.542855	1515.6560275	1393.4804	1479.751175	1468.9555425	1469.1977425
cg05672265	0.2033304	3.220733E-08	0.8974351	0.08865616	0.3646798	0.8117183	0.331336	0.346624	0.3513287	0.3545094	0.3419685	0.3464329	0.00013929670225	3881.4068075	383.437892	1577.240135	3510.6816475	1433.0282	1499.1488	1519.4966275	1533.253155	1479.0137625	1498.3222925
cg05696034	0.616025	3.243706E-07	0.5236427	0.2990966	0.07165016	0.4295965	0.2990034	0.3126565	0.3108031	0.2676207	0.326853	0.3073011	0.001402902845	2264.7546775	1293.592795	309.886942	1858.0048625	1293.189705	1352.2393625	1344.2234075	1157.4595275	1413.639225	1329.0772575
cg05698107	0.5202517	3.928293E-07	0.299747	0.4347635	0.1059765	0.4568155	0.3802734	0.4051535	0.3813195	0.3979624	0.3938858	0.4077277	0.0016989867225	1296.405775	1880.3521375	458.3483625	1975.7270375	1644.682455	1752.2888875	1649.2068375	1721.18738	1703.556085	1763.4223025
cg05701548	0.1094566	7.956388E-07	0.6973223	0.6756099	0.91194	0.801857	0.1100409	0.1015562	0.1067696	0.1316017	0.1020285	0.1109229	0.00344113781	3015.9189475	2922.0128175	3944.1405	3468.031525	475.9268925	439.230565	461.77852	569.1773525	441.2732625	479.7415425
cg05703502	1.550532E-05	9.912095E-07	0.7834453	0.7482585	0.9147614	0.4359722	0.1794987	0.1788247	0.1923543	0.1810677	0.1657836	0.1787457	0.0042869810875	3388.4009225	3236.2180125	3956.343055	1885.579765	776.3318775	773.4168275	831.9323475	783.1178025	717.01407	773.0751525
cg05707211	0.01298096	4.704113E-07	0.4485791	0.5490138	0.47029	0.2305316	0.5240187	0.4597836	0.4798673	0.4787314	0.5010497	0.5075612	0.0020345288725	1940.1046075	2374.484685	2034.00425	997.04917	2266.3808775	1988.56407	2075.4260725	2070.513305	2167.0399525	2195.20219
cg05708544	0.7353026	2.025775E-09	0.9645544	0.1047838	0.3900397	0.6709276	0.8428825	0.7404718	0.7732673	0.7554557	0.755791	0.7451719	8.761476875E-06	4171.69778	453.189935	1686.9217025	2901.76187	3645.4668125	3202.540535	3344.3810725	3267.3459025	3268.796075	3222.8684675
cg05714396	3.337445E-06	1.383971E-07	0.3284696	0.8277892	0.8461425	0.5808784	0.3996587	0.4097439	0.3823256	0.4076265	0.3932568	0.3945481	0.0005985674575	1420.63102	3580.18829	3659.5663125	2512.29908	1728.5238775	1772.1423675	1653.55822	1762.9846125	1700.83566	1706.4205325
cg05715263	0.6061179	8.989444E-07	0.8272371	0.9898824	0.979365	0.461338	0.9370701	0.8881935	0.9092315	0.9329988	0.922989	0.9053132	0.00388793453	3577.8004575	4281.24138	4235.753625	1995.28685	4052.8281825	3841.4368875	3932.4262375	4035.21981	3991.927425	3915.47959
cg05723130	0.0003622612	1.131826E-07	0.009616745	0.04246235	0.1897612	0.8637206	0.6976037	0.7660915	0.7815779	0.7152622	0.7122099	0.7413911	0.000489514745	41.592422125	183.64966375	820.71719	3735.591595	3017.1360025	3313.3457375	3380.3244175	3093.509015	3080.3078175	3206.5165075
cg05728786	0.4976603	9.855793E-08	0.5284228	0.4022373	0.8468749	0.6612739	0.635839	0.684044	0.6668265	0.6220645	0.6745052	0.6681172	0.00042626304725	2285.42861	1739.6763225	3662.7339425	2860.0096175	2750.003675	2958.4903	2884.0246125	2690.4289625	2917.23499	2889.60689
cg05751964	4.939194E-10	9.529499E-11	0.015405	0.07860096	0.254723	0.0941876	0.2650661	0.2710592	0.3041249	0.3023251	0.2953492	0.2745922	4.1215083175E-07	66.626625	339.949152	1101.676975	407.36137	1146.4108825	1172.33104	1315.3401925	1307.5560575	1277.38529	1187.611265
cg05777757	0.03611387	4.664563E-06	0.9245073	0.0870429	0.438989	0.2119918	0.8234845	0.8476262	0.8656675	0.8387478	0.8657783	0.8541562	0.020174234975	3998.4940725	376.4605425	1898.627425	916.864535	3561.5704625	3665.983315	3744.0119375	3627.584235	3744.4911475	3694.225565
cg05777919	3.658012E-10	9.020538E-07	0.1501075	0.8937151	0.02919791	0.2882977	0.04162772	0.04544433	0.04943283	0.04920568	0.0505561	0.0497734	0.003901382685	649.2149375	3865.3178075	126.28096075	1246.8875525	180.039889	196.54672725	213.79698975	212.814566	218.6551325	215.269955
cg05779630	0.5755893	2.738826E-06	0.9682563	0.3325426	0.7128871	0.8729162	0.1486299	0.1287168	0.1480324	0.128987	0.1382719	0.1329625	0.01184542245	4187.7084975	1438.246745	3083.2367075	3775.362565	642.8243175	556.70016	640.24013	557.868775	598.0259675	575.0628125
cg05800683	0.6843384	9.205677E-06	0.4894061	0.2673303	0.2719066	0.3887032	0.5514965	0.5822414	0.5784033	0.5358549	0.5798981	0.5712048	0.039814553025	2116.6813825	1156.2035475	1175.996045	1681.14134	2385.2223625	2518.194055	2501.5942725	2317.5724425	2508.0592825	2470.46076
cg05804139	0.8367786	1.394832E-06	0.8145577	0.8040193	0.6532117	0.9693866	0.6556907	0.6874977	0.6746187	0.7011696	0.6695836	0.6423618	0.0060326484	3522.9620525	3477.3834725	2825.1406025	4192.597045	2835.8622775	2973.4275525	2917.7258775	3032.55852	2895.94907	2778.214785
cg05807768	0.5885725	3.559585E-07	0.5699189	0.1723608	0.3358326	0.572468	0.8845321	0.8973534	0.9378636	0.9632323	0.8761382	0.8899254	0.0015395205125	2464.8992425	745.46046	1452.475995	2475.9241	3825.6013325	3881.053455	4056.26007	4165.9796975	3789.297715	3848.927355
cg05813788	0.3597865	8.644197E-07	0.5554026	0.09801117	0.3807765	0.7445892	0.1805245	0.1920625	0.1980592	0.18035	0.1952942	0.2088102	0.0037386152025	2402.116245	423.89831025	1646.8583625	3220.34829	780.7684625	830.6703125	856.60604	780.01375	844.647415	903.104115
cg05813818	0.03222141	1.324031E-09	0.310767	0.05894037	0.4002246	0.7982323	0.06350793	0.04753003	0.05345914	0.07094287	0.05298668	0.05539428	5.726434075E-06	1344.067275	254.91710025	1730.971395	3452.3546975	274.67179725	205.56737975	231.2107805	306.82791275	229.167391	239.580261
cg05857060	0.08437988	3.746193E-07	0.4001341	0.5912217	0.1162292	0.3397241	0.7573427	0.8212246	0.8011526	0.8361048	0.7982542	0.8123014	0.0016202284725	1730.5799825	2557.0338525	502.69129	1469.3067325	3275.5071775	3551.796395	3464.984995	3616.15326	3452.449415	3513.203555
cg05859229	0.0007667043	1.591643E-07	0.217096	0.9027929	0.2708916	0.7241778	0.4260995	0.3638057	0.3483512	0.3356339	0.404914	0.3786596	0.0006883855975	938.9402	3904.5792925	1171.60617	3132.068985	1842.8803375	1573.4596525	1506.61894	1451.6166175	1751.25305	1637.70277
cg05866062	0.21386	3.493499E-09	0.5075676	0.001751467	0.4474201	0.8619695	0.2745305	0.2832957	0.258139	0.2940332	0.240832	0.2842687	1.5109383175E-05	2195.22987	7.575094775	1935.0919325	3728.0180875	1187.3444125	1225.2539025	1116.451175	1271.69359	1041.5984	1229.4621275
cg05870439	0.1266307	5.280294E-09	0.5256908	0.7610971	0.6851319	0.6615826	0.6647633	0.6482659	0.7114178	0.7568489	0.6388217	0.6870858	2.283727155E-05	2273.61271	3291.7449575	2963.1954675	2861.344745	2875.1012725	2803.7500175	3076.881985	3273.3714925	2762.9038525	2971.646085
cg05872306	0.644989	2.87274E-06	0.9918632	0.6285203	0.812846	0.6634774	0.4247494	0.4644291	0.4414378	0.4129979	0.4741371	0.4648797	0.0124246005	4289.80834	2718.3502975	3515.55895	2869.539755	1837.041155	2008.6558575	1909.218485	1786.2159175	2050.6429575	2010.6047025
cg05873146	0.6090973	1.936536E-08	0.4009918	0.4511007	0.265509	0.4525341	0.701406	0.6300723	0.6753881	0.6665623	0.6565846	0.6448668	8.3755182E-05	1734.289535	1951.0105275	1148.326425	1957.2099825	3033.58095	2725.0626975	2921.0535325	2882.8819475	2839.728395	2789.04891
cg05881745	0.8252502	3.119082E-06	0.24661	0.249124	0.6956793	0.4607115	0.3340052	0.3339547	0.3138403	0.3343117	0.3165415	0.31241	0.01349002965	1066.58825	1077.4613	3008.8129725	1992.5772375	1444.57249	1444.3540775	1357.3592975	1445.8981025	1369.0419875	1351.17325
cg05894557	0.526165	4.583041E-07	0.4976633	0.4277417	0.6846187	0.5246181	0.9422717	0.9185516	0.9340953	0.9192301	0.9181407	0.906077	0.0019821652325	2152.3937725	1849.9828525	2960.9758775	2268.9732825	4075.3251025	3972.73567	4039.9621725	3975.6701825	3970.9585275	3918.783025
cg05894754	0.8728498	2.89286E-06	0.769517	0.6831407	0.4685874	0.2623601	0.7843921	0.7635136	0.7800747	0.7663239	0.7820091	0.7666749	0.0125116195	3328.161025	2954.5835275	2026.640505	1134.7074325	3392.4958325	3302.19632	3373.8230775	3314.3508675	3382.1893575	3315.8689425
cg05896682	0.688718	2.465283E-07	0.9507964	0.5159831	0.6905697	0.3620182	0.8836559	0.8899765	0.8673244	0.8748267	0.8951878	0.8620641	0.0010662348975	4112.19443	2231.6269075	2986.7139525	1565.728715	3821.8117675	3849.1483625	3751.17803	3783.6254775	3871.687235	3728.4272325
cg05898953	0.9658213	7.751604E-07	0.7153967	0.5197436	0.6486322	0.1505748	0.7617608	0.7958836	0.7702607	0.8116819	0.8023366	0.8070801	0.00335256873	3094.0907275	2247.89107	2805.334265	651.23601	3294.61546	3442.19657	3331.3775275	3510.5242175	3470.105795	3490.6214325
cg05899183	0.5431025	4.539269E-08	0.6321509	0.9482593	0.07869912	0.849911	0.7390512	0.7329063	0.7512758	0.7671924	0.7350245	0.75534	0.00019632338425	2734.0526425	4101.2214725	340.373694	3675.865075	3196.39644	3169.8197475	3249.267835	3318.10713	3178.9809625	3266.8455
cg05917273	0.508309	5.211362E-08	0.8310099	0.2950125	0.3736691	0.6855701	0.1758831	0.1924202	0.1887614	0.1521803	0.1822441	0.1914345	0.0002253914065	3594.1178175	1275.9290625	1616.1188575	2965.0906825	760.6944075	832.217365	816.393055	658.1797975	788.2057325	827.9542125
cg05927432	0.1319164	8.869452E-07	0.534866	0.7965045	0.9506762	0.4389319	0.07186825	0.08835057	0.0765605	0.08060113	0.08299077	0.0859905	0.00383603799	2313.29545	3444.8819625	4111.674565	1898.3804675	310.83018125	382.11621525	331.1241625	348.59988725	358.93508025	371.9089125
cg05931542	0.0003499067	4.857871E-09	0.4072852	0.9589093	0.1118942	0.06991202	0.4615024	0.497975	0.480881	0.4561963	0.4757515	0.4596606	2.1010292075E-05	1761.50849	4147.2827225	483.942415	302.3694865	1995.99788	2153.741875	2079.810325	1973.0489975	2057.6252375	1988.032095
cg05935827	0.3688274	1.901346E-06	0.7696088	0.979531	0.3966648	0.5182037	0.2166344	0.2170442	0.2044599	0.2177017	0.2240854	0.2246779	0.00822332145	3328.55806	4236.471575	1715.57526	2241.2310025	936.94378	938.716165	884.2890675	941.5598525	969.169355	971.7319175
cg05937781	0.05920172	1.378535E-07	0.3313483	0.03542237	0.7433111	0.4046929	0.03764128	0.03992724	0.04337603	0.05206767	0.04193597	0.03983856	0.0005962163875	1433.0813975	153.20175025	3214.8205075	1750.2967925	162.798536	172.685313	187.60132975	225.19267275	181.37307025	172.301772
cg05938285	0.7113815	8.213545E-07	0.8764637	0.4091589	0.4180899	0.933522	0.6882135	0.6636285	0.6507858	0.6416534	0.6976467	0.6678564	0.0035523582125	3790.7055025	1769.6122425	1808.2388175	4037.48265	2976.5233875	2870.1932625	2814.648585	2775.150955	3017.3219775	2888.47893
cg05940463	0.8845847	8.281955E-09	0.2041141	0.8427232	0.2176381	0.039495	0.7884384	0.7894987	0.7969136	0.792726	0.7729244	0.7985626	3.5819455375E-05	882.7934825	3644.77784	941.2847825	170.815875	3409.99608	3414.5818775	3446.65132	3428.53995	3342.89803	3453.783245
cg05948305	0.1347861	3.67262E-07	0.382982	0.8649109	0.6300515	0.5861078	0.1860723	0.1885554	0.1862076	0.1899978	0.182021	0.1847764	0.00158840815	1656.39715	3740.7396425	2724.9727375	2534.916235	804.7626975	815.502105	805.34787	821.740485	787.240825	799.15793
cg05951558	0.7498678	1.413116E-07	0.3649075	0.5770799	0.9758033	0.9456572	0.4602785	0.5536582	0.5322105	0.5050343	0.5028338	0.5151739	0.00061117267	1578.2249375	2495.8705675	4220.3492725	4089.96739	1990.7045125	2394.571715	2301.8104125	2184.2733475	2174.756185	2228.1271175
cg05959170	0.7999532	6.330038E-05	0.3924597	0.4470596	0.4382304	0.8827577	0.5481293	0.6123935	0.5809257	0.6005543	0.6145446	0.5880573	0.2737741435	1697.3882025	1933.53277	1895.34648	3817.9270525	2370.6592225	2648.6018875	2512.5036525	2597.3973475	2657.905395	2543.3478225
cg05960806	0.5041878	2.58166E-06	0.8308287	0.777834	0.305861	0.08215862	0.5897669	0.5669433	0.5590809	0.5821591	0.5856173	0.5635106	0.0111656795	3593.3341275	3364.13205	1322.848825	355.3360315	2550.7418425	2452.0297725	2418.0248925	2517.8381075	2532.7948225	2437.183345
cg05962239	0.2550366	4.170188E-08	0.2718954	0.2050176	0.4531098	0.9254159	0.1352121	0.1307921	0.1292667	0.1459828	0.1328529	0.1359377	0.000180360631	1175.947605	886.70112	1959.699885	4002.4237675	584.7923325	565.6758325	559.0784775	631.37561	574.5887925	587.9305525
cg05967340	0.03821041	1.938511E-06	0.9796848	0.7690876	0.1893453	0.0372639	0.7595151	0.7812335	0.7930704	0.7788392	0.778406	0.7407896	0.008384060075	4237.13676	3326.30387	818.9184225	161.1663675	3284.9028075	3378.8348875	3430.02948	3368.47954	3366.60595	3203.91502
cg05977017	5.460847E-09	7.887126E-09	0.01812379	0.5820218	0.1509684	0.09753765	0.5598481	0.6372146	0.5983478	0.5507558	0.5842473	0.5796483	3.411181995E-05	78.38539175	2517.244285	652.93833	421.85033625	2421.3430325	2755.953145	2587.854235	2382.018835	2526.8695725	2506.9788975
cg05985821	0.5304685	1.46072E-06	0.8097062	0.456275	0.6679439	0.3838258	0.8294974	0.8621333	0.8438499	0.8647984	0.861887	0.8621558	0.006317614	3501.979315	1973.389375	2888.8573675	1660.046585	3587.576255	3728.7265225	3649.6508175	3740.25308	3727.661275	3728.823835
cg05991743	0.4180745	1.842035E-08	0.6980332	0.9674612	0.9178021	0.3386196	0.235508	0.2720868	0.2623233	0.2797456	0.2573873	0.2831367	7.966801375E-05	3018.99359	4184.26969	3969.4940825	1464.52977	1018.5721	1176.77541	1134.5482725	1209.89972	1113.2000725	1224.5662275
cg06000732	0.5941666	1.432142E-06	0.8696967	0.475105	0.6222313	0.1829563	0.4259485	0.4455954	0.4177833	0.4820742	0.449619	0.4460451	0.00619401415	3761.4382275	2054.829125	2691.1503725	791.2859975	1842.2272625	1927.200105	1806.9127725	2084.970915	1944.602175	1929.1450575
cg06002665	0.01069175	6.42429E-08	0.4466297	0.4217126	0.3125493	0.2217205	0.8951906	0.9716802	0.9540995	0.9178259	0.9791821	0.9803672	0.0002778505425	1931.6734525	1823.906995	1351.7757225	958.9411625	3871.699345	4202.516865	4126.4803375	3969.5970175	4234.9625825	4240.08814
cg06005197	0.6240105	5.06127E-08	0.6599998	0.117853	0.8867576	0.4187577	0.6261617	0.7377893	0.7301045	0.7370163	0.7187243	0.6901787	0.0002188999275	2854.499135	509.714225	3835.22662	1811.1270525	2708.1493525	3190.9387225	3157.7019625	3187.5954975	3108.4825975	2985.0228775
cg06018853	0.9692375	1.868472E-06	0.7159655	0.2631342	0.9884434	0.6222946	0.2845911	0.2945296	0.2800986	0.2788132	0.2837724	0.2664021	0.0080811414	3096.5507875	1138.055415	4275.017705	2691.424145	1230.8565075	1273.84052	1211.426445	1205.86709	1227.31563	1152.1890825
cg06020727	7.899297E-07	1.440185E-07	0.3157431	0.1165173	0.7513737	0.4100144	0.6934823	0.6747546	0.6653229	0.6714533	0.6672396	0.6901866	0.0006228800125	1365.5889075	503.9373225	3249.6912525	1773.31228	2999.3109475	2918.313645	2877.5215425	2904.0355225	2885.81127	2985.057045
cg06020842	0.8841495	9.625912E-07	0.7297378	0.8292394	0.6270252	0.627265	0.9670934	0.9722136	0.9740854	0.9846686	0.9741906	0.9928669	0.00416320694	3156.115985	3586.460405	2711.88399	2712.921125	4182.678955	4204.82382	4212.919355	4258.691695	4213.374345	4294.1493425
cg06030219	0.3191794	3.337412E-09	0.8465654	0.7760398	0.07032858	0.1395577	0.2834176	0.3032065	0.2925585	0.2667376	0.3098366	0.3019067	1.44343069E-05	3661.395355	3356.372135	304.1711085	603.5870525	1225.78112	1311.3681125	1265.3155125	1153.64012	1340.043295	1305.7464775
cg06034459	1.32123E-06	2.479064E-07	0.1198098	0.692663	0.3193333	0.1589462	0.05330386	0.05587371	0.05045834	0.05898479	0.05698728	0.05281787	0.00107219518	518.177385	2995.767475	1381.1165225	687.442315	230.5391945	241.65379575	218.2323205	255.10921675	246.469986	228.43728775
cg06040206	0.9525703	2.555087E-08	0.2555907	0.1960807	0.3309753	0.7192602	0.7787975	0.8557962	0.8355795	0.8436717	0.7977694	0.857395	0.00011050751275	1105.4297775	848.0490275	1431.4681725	3110.800365	3368.2991875	3701.318565	3613.8813375	3648.8801025	3450.352655	3708.233375
cg06049107	3.90589E-05	2.033253E-07	0.1985377	0.2766549	0.4701395	0.9472813	0.6382141	0.6140916	0.6229249	0.6751325	0.6606293	0.6278426	0.0008793819225	858.6755525	1196.5324425	2033.3533375	4096.9916225	2760.2759825	2655.94617	2694.1501925	2919.9480625	2857.2217225	2715.419245
cg06052921	0.8880129	1.060338E-06	0.1355892	0.6952927	0.05891183	0.1371803	0.6191878	0.6399418	0.6400322	0.670388	0.6296804	0.6425094	0.00458596185	586.42329	3007.1409275	254.79366475	593.3047975	2677.987235	2767.748285	2768.139265	2899.4281	2723.36773	2778.853155
cg06063729	0.824159	9.109308E-09	0.3895417	0.8458955	0.8565663	0.9407384	0.9202499	0.9352235	0.9490764	0.9602398	0.9362947	0.912026	3.93977571E-05	1684.7678525	3658.4980375	3704.6492475	4068.69358	3980.0808175	4044.8416375	4104.75543	4153.037135	4049.4745775	3944.51245
cg06065802	1.268488E-05	3.679123E-07	0.850157	0.3032996	0.8846016	0.7929153	0.6652349	0.6789688	0.667842	0.6567118	0.613644	0.6666089	0.0015912206975	3676.929025	1311.77077	3825.90192	3429.3586725	2877.1409425	2936.54006	2888.41665	2840.278535	2654.0103	2883.0834925
cg06076323	0.09489681	5.568034E-06	0.2054921	0.3138083	0.2222589	0.817454	0.06586854	0.06945993	0.06703144	0.05971946	0.06904014	0.07129114	0.02408174705	888.7533325	1357.2208975	961.2697425	3535.48855	284.8814355	300.41419725	289.910978	258.2866645	298.5986055	308.3341805
cg06085544	0.1232716	1.338554E-06	0.753703	0.9160729	0.2301135	0.5512133	0.07176383	0.07942279	0.07376536	0.08035424	0.07317558	0.08005289	0.00578924605	3259.765475	3962.0152925	995.2408875	2383.9975225	310.37856475	343.50356675	319.035182	347.532088	316.4843835	346.22874925
cg06096452	0.001000695	4.418559E-08	0.7614377	0.6840993	0.3174453	0.08998765	0.2854255	0.3089338	0.2989755	0.2886951	0.2675513	0.2765413	0.00019110267675	3293.2180525	2958.7294725	1372.9509225	389.19658625	1234.4652875	1336.138685	1293.0690375	1248.6063075	1157.1593725	1196.0411225
cg06097977	0.3125379	5.933644E-06	0.9855177	0.4275481	0.8266617	0.9953541	0.1963924	0.1982602	0.2010361	0.2197418	0.1999762	0.1993573	0.0256630103	4262.3640525	1849.1455325	3575.3118525	4304.9064825	849.39713	857.475365	869.4811325	950.383285	864.897065	862.2203225
cg06099659	0.4214172	3.782539E-08	0.6295022	0.3308447	0.5340764	0.9642792	0.6353658	0.6362996	0.6805812	0.6430702	0.60578	0.6699051	0.00016359481175	2722.597015	1430.9033275	2309.88043	4170.50754	2747.957085	2751.99577	2943.51369	2781.278615	2619.9985	2897.3395575
cg06120313	0.3936441	1.770042E-06	0.1947438	0.06438092	0.8623473	0.9066903	0.3744296	0.3396611	0.3726299	0.3874413	0.3577021	0.3509818	0.00765543165	842.266935	278.447479	3729.6520725	3921.4355475	1619.40802	1469.0342575	1611.6243175	1675.6836225	1547.0615825	1517.996285
cg06127159	0.0001743497	3.98027E-06	0.4235924	0.449848	0.3625152	0.9027497	0.7448089	0.7762103	0.7333994	0.6916589	0.7826379	0.7381112	0.01721466775	1832.03713	1945.5926	1567.87824	3904.3924525	3221.2984925	3357.1095475	3171.952405	2991.4247425	3384.9089175	3192.33094
cg06129455	0.1655203	1.059589E-08	0.7925417	0.7814085	0.5275873	0.3171628	0.9848973	0.8912967	0.9083747	0.9124016	0.961418	0.9570978	4.582722425E-05	3427.7428525	3379.5917625	2281.8150725	1371.72911	4259.6808225	3854.8582275	3928.7205775	3946.13692	4158.13285	4139.447985
cg06138941	0.1333558	8.112901E-09	0.5273239	0.7941223	0.5447682	0.2694711	0.4877735	0.4659978	0.4933246	0.5364417	0.4679853	0.4713766	3.5088296825E-05	2280.6758675	3434.5789475	2356.122465	1165.4625075	2109.6203875	2015.440485	2133.628895	2320.1103525	2024.0364225	2038.703795
cg06142442	0.08406177	1.432388E-06	0.8569673	0.07998778	0.280513	0.03711272	0.142033	0.1617172	0.1612795	0.1395402	0.1555201	0.1558976	0.0061950781	3706.3835725	345.9471485	1213.218725	160.512514	614.292725	699.42689	697.5338375	603.511365	672.6244325	674.25712
cg06147545	0.000459783	4.012679E-09	0.4036717	0.6587718	0.5190983	0.8654225	0.8165537	0.8699046	0.8092504	0.8760733	0.8172666	0.8313461	1.7354836675E-05	1745.8801025	2849.188035	2245.1001475	3742.9523125	3531.5947525	3762.337395	3500.00798	3789.0170225	3534.678045	3595.5718825
cg06173579	0.1750445	2.500205E-06	0.5412687	0.997416	0.7275909	0.09380672	0.1432806	0.1547646	0.1332043	0.1525111	0.1593622	0.14855	0.010813386625	2340.9871275	4313.8242	3146.8306425	405.714064	619.688595	669.356895	576.1085975	659.6105075	689.241515	642.47875
cg06178104	0.002911363	5.30834E-07	0.5213969	0.04816284	0.2938694	0.2764915	0.9164736	0.8615876	0.8917573	0.9304158	0.8829568	0.9048424	0.00229585705	2255.0415925	208.304283	1270.985155	1195.8257375	3963.74832	3726.36637	3856.8503225	4024.048335	3818.78816	3913.44338
cg06196636	0.04262841	9.534307E-08	0.6000835	0.1511964	0.4035684	0.7810153	0.7901939	0.707627	0.7344833	0.680915	0.7434557	0.7303183	0.00041235877775	2595.3611375	653.92443	1745.43333	3377.8911725	3417.5886175	3060.486775	3176.6402725	2944.957375	3215.4459025	3158.6266475
cg06211550	0.03044131	5.369922E-07	0.8059436	0.9064315	0.910521	0.4121949	0.01525314	0.01740307	0.0172581	0.01745047	0.01561387	0.01627476	0.002322491265	3485.70607	3920.3162375	3938.003325	1782.7429425	65.9698305	75.26827775	74.6412825	75.47328275	67.52998775	70.388337
cg06211744	0.4640865	7.159161E-07	0.3349077	0.6370552	0.2392561	0.2672273	0.4020424	0.4081519	0.4128008	0.3790784	0.4508747	0.4173372	0.0030963371325	1448.4758025	2755.26374	1034.7826325	1155.7580725	1738.83338	1765.2569675	1785.36346	1639.51408	1950.0330775	1804.98339
cg06211893	0.6392054	1.727098E-08	0.035501	0.4025036	0.05295816	0.1342333	0.842464	0.7479245	0.7947554	0.84068	0.8198067	0.7924971	7.46969885E-05	153.541825	1740.82807	229.044042	580.5590225	3643.6568	3234.7734625	3437.317105	3635.941	3545.6639775	3427.5499575
cg06213964	0.6559984	1.845463E-06	0.9239792	0.835499	0.5195269	0.6774246	0.5092511	0.5065941	0.4961123	0.5171268	0.5020978	0.5278359	0.007981627475	3996.21004	3613.533175	2246.9538425	2929.861395	2202.5110075	2191.0194825	2145.6856975	2236.57341	2171.572985	2282.8902675
cg06215041	0.0005057986	7.921924E-06	0.3760613	0.9064633	0.2938819	0.6759968	0.7279737	0.6926624	0.6893225	0.6458672	0.7077031	0.7146154	0.0342623213	1626.4651225	3920.4537725	1271.0392175	2923.68616	3148.4862525	2995.76488	2981.3198125	2793.37564	3060.8159075	3090.711605
cg06218066	0.3034749	5.983383E-11	0.001653779	0.2255255	0.000790359	0.02383778	0.2600622	0.2629221	0.2543152	0.2805022	0.2425422	0.266942	2.5878131475E-07	7.152594175	975.3977875	3.418302675	103.0983985	1124.769015	1137.1380825	1099.91324	1213.172015	1048.995015	1154.52415
cg06222851	0.2684769	2.712381E-07	0.4451293	0.005798962	0.6377516	0.8353512	0.5152484	0.5145303	0.5443896	0.5893134	0.499601	0.5471536	0.0011731047825	1925.1842225	25.08051065	2758.27567	3612.89394	2228.44933	2225.3435475	2354.48502	2548.780455	2160.774325	2366.43932
cg06223477	0.3500287	4.555604E-07	0.9151142	0.5035001	0.9235075	0.4855556	0.5848615	0.5991606	0.5816809	0.5547608	0.5931758	0.5931292	0.00197029873	3957.868915	2177.6379325	3994.1699375	2100.02797	2529.5259875	2591.369595	2515.7698925	2399.34046	2565.485335	2565.28379
cg06225964	0.0782187	3.187211E-06	0.8858543	0.4679007	0.4546814	0.8825927	0.4671562	0.457904	0.4737512	0.4793904	0.4537255	0.4476372	0.013784687575	3831.3198475	2023.6705275	1966.497055	3817.2134275	2020.450565	1980.4348	2048.97394	2073.36348	1962.3627875	1936.03089
cg06237543	0.6219218	3.156454E-07	0.9713877	0.4599403	0.1746789	0.2365035	0.817744	0.8082802	0.8115233	0.7447334	0.8172132	0.781048	0.001365166355	4201.2518025	1989.2417975	755.4862425	1022.8776375	3536.7428	3495.811865	3509.8382725	3220.971955	3534.44709	3378.0326
cg06238004	0.3926718	1.938634E-08	0.7804591	0.3668934	0.1860753	0.2869664	0.8522221	0.8326608	0.8177584	0.9329455	0.8621877	0.8609073	8.38459205E-05	3375.4856075	1586.813955	804.7756725	1241.12968	3685.8605825	3601.25796	3536.80508	4034.9892875	3728.9618025	3723.4240725
cg06239055	0.1314197	1.009918E-07	0.3383023	0.5689431	0.6714057	0.646801	0.2688821	0.270597	0.2667413	0.2958338	0.2662653	0.2504739	0.000436789535	1463.1574475	2460.6789075	2903.8296525	2797.414325	1162.9150825	1170.332025	1153.6561225	1279.481185	1151.5974225	1083.2996175
cg06242728	0.6490781	4.349723E-09	0.1785742	0.7137966	0.01987854	0.002851705	0.4921832	0.5423903	0.4908191	0.4460102	0.5409155	0.507255	1.8812551975E-05	772.333415	3087.170295	85.9746855	12.333624125	2128.69234	2345.8380475	2122.7926075	1928.994115	2339.4595375	2193.877875
cg06268510	0.001378649	2.002544E-06	0.4206996	0.7737763	0.1701732	0.5642927	0.3160498	0.302592	0.307181	0.3297738	0.2667656	0.3033559	0.0086610028	1819.52577	3346.5824975	735.99909	2440.5659275	1366.915385	1308.7104	1328.557825	1426.271685	1153.76122	1312.0142675
cg06269204	0.8551344	3.839525E-06	0.7844229	0.2851808	0.04301762	0.1120254	0.08644365	0.07985046	0.07770397	0.07712922	0.09687556	0.07914982	0.016605945625	3392.6290425	1233.40696	186.0512065	484.509855	373.86878625	345.3532395	336.06967025	333.5838765	418.986797	342.3229715
cg06274671	0.1327777	2.237843E-07	0.3137186	0.08367483	0.3624695	0.7025865	0.258781	0.2600565	0.27547	0.2668284	0.2518761	0.2491746	0.0009678670975	1356.832945	361.89363975	1567.6805875	3038.6866125	1119.227825	1124.7443625	1191.40775	1154.03283	1089.3641325	1077.680145
cg06277588	0.000177833	6.507094E-08	0.830575	0.07242324	0.05332696	0.1620627	0.9239913	0.9309456	0.9831566	0.9881392	0.9094265	0.924622	0.0002814318155	3592.236875	313.230513	230.639102	700.9211775	3996.2623725	4026.33972	4252.152295	4273.70204	3933.2696125	3998.99015
cg06289589	0.3687039	4.448545E-08	0.4243498	0.3759223	0.5222876	0.15617	0.6148231	0.5811744	0.6052215	0.5376809	0.6085873	0.611187	0.00019239957125	1835.312885	1625.8639475	2258.89387	675.43525	2659.1099075	2513.57928	2617.5829875	2325.4698925	2632.1400725	2643.383775
cg06298729	5.978066E-07	5.668538E-07	0.7520561	0.1244672	0.6088853	0.714574	0.325377	0.3340382	0.3358213	0.3400724	0.326297	0.326078	0.002451642685	3252.6426325	538.32064	2633.4289225	3090.53255	1407.255525	1444.715215	1452.4271225	1470.81313	1411.234525	1410.28735
cg06299741	2.433544E-10	1.677195E-06	0.9035813	0.09068087	0.3326035	0.1336092	0.1694944	0.1371979	0.1515758	0.1507466	0.1563842	0.1535064	0.007253868375	3907.9891225	392.19476275	1438.5101375	577.85979	733.06328	593.3809175	655.565335	651.979045	676.361665	663.91518
cg06302998	0.04750727	2.21776E-07	0.246817	0.093048	0.5391619	0.4551482	0.5299949	0.516187	0.5094401	0.486009	0.5270009	0.5090481	0.0009591812	1067.483525	402.4326	2331.8752175	1968.515965	2292.2279425	2232.508775	2203.3284325	2101.988925	2279.2788925	2201.6330325
cg06312846	0.7445167	4.617366E-09	0.1095319	0.721202	0.03105433	0.03651515	0.3469455	0.3524915	0.3599863	0.3393801	0.3534755	0.3703151	1.997010795E-05	473.7254675	3119.19865	134.30997725	157.92802375	1500.5392875	1524.5257375	1556.9407475	1467.8189325	1528.7815375	1601.6128075
cg06314570	0.1604023	1.180861E-07	0.2276322	0.6824313	0.2938646	0.4092073	0.1206701	0.1381198	0.1225979	0.1153327	0.1161052	0.122691	0.0005107223825	984.509265	2951.5153725	1270.964395	1769.8215725	521.8981825	597.368135	530.2359175	498.8139275	502.15499	530.638575
cg06321336	0.03434159	3.536153E-07	0.631811	0.5458005	0.7193468	0.2146646	0.5785574	0.6083065	0.6023161	0.5594688	0.584682	0.5704799	0.0015293861725	2732.582575	2360.5871625	3111.17491	928.424395	2502.260755	2630.9256125	2605.0171325	2419.70256	2528.74965	2467.3255675
cg06335814	0.4919662	2.622967E-09	0.3106824	0.7088981	0.008439787	0.4151691	0.3300965	0.3049605	0.2596614	0.2932355	0.3232524	0.3057711	1.1344332275E-05	1343.70138	3065.9842825	36.502078775	1795.6063575	1427.6673625	1318.9541625	1123.035555	1268.2435375	1398.06663	1322.4600075
cg06341195	0.004126657	4.029344E-08	0.948994	0.1345288	0.9229364	0.9161186	0.05594134	0.08154067	0.0747159	0.08251176	0.0727868	0.07243728	0.000174269128	4104.39905	581.83706	3991.69993	3962.212945	241.9462955	352.66339775	323.1462675	356.863362	314.80291	313.291236
cg06343149	0.7071996	9.51452E-07	0.7701072	0.9394662	0.6847847	0.7981895	0.4707233	0.581835	0.533383	0.5253177	0.509478	0.52971	0.0041150299	3330.71364	4063.191315	2961.6938275	3452.1695875	2035.8782725	2516.436375	2306.881475	2271.9990525	2203.49235	2290.99575
cg06344571	0.6414873	1.666717E-06	0.3910915	0.5305832	0.6481721	0.9187286	0.1390273	0.1296139	0.131324	0.1298472	0.140725	0.1329242	0.007208551025	1691.4707375	2294.77234	2803.3443325	3973.501195	601.2930725	560.5801175	567.9763	561.58914	608.635625	574.897165
cg06350432	1.279256E-10	2.110768E-07	0.8461407	0.1080421	0.9902246	0.3955559	0.4149882	0.3821481	0.4061734	0.4487553	0.3959357	0.418124	0.00091290716	3659.5585275	467.2820825	4282.721395	1710.7792675	1794.823965	1652.7905325	1756.699955	1940.8666725	1712.4219025	1808.3863
cg06356454	0.2243908	5.794527E-06	0.613347	0.3461926	0.2916885	0.9581393	0.6425694	0.6855892	0.6890155	0.644715	0.6922013	0.6854594	0.025061329275	2652.725775	1497.282995	1261.5527625	4143.9524725	2779.112655	2965.17329	2979.9920375	2788.392375	2993.7706225	2964.611905
cg06363417	0.4819711	1.960454E-06	0.9940355	0.4572566	0.7454983	0.3933188	0.3535988	0.3680882	0.3547196	0.3911114	0.3691829	0.3727635	0.00847896355	4299.2035375	1977.634795	3224.2801475	1701.10381	1529.31481	1591.981465	1534.16227	1691.556805	1596.7160425	1612.2021375
cg06367149	0.007223648	4.291963E-12	0.5135035	0.9136087	0.2093898	0.3731625	0.2755143	0.2319835	0.2639016	0.3097434	0.2216297	0.2401229	1.8562739975E-08	2220.9026375	3951.3576275	905.610885	1613.9278125	1191.5993475	1003.3286375	1141.37442	1339.640205	958.5484525	1038.5315425
cg06369719	7.565925E-05	1.656245E-07	0.09775206	0.04692954	0.5322924	0.8501751	0.6883	0.637834	0.6301593	0.621607	0.6694149	0.6450038	0.0007163259625	422.7776595	202.9702605	2302.16463	3677.0073075	2976.8975	2758.63205	2725.4389725	2688.450275	2895.2194425	2789.641435
cg06371954	0.8413396	1.86556E-08	0.4935596	0.2638051	0.7080406	0.5979421	0.8367774	0.8797641	0.883228	0.8903186	0.817892	0.8670862	8.068547E-05	2134.64527	1140.9570575	3062.275595	2586.0995825	3619.062255	3804.9797325	3819.9611	3850.627945	3537.3829	3750.147815
cg06379368	0.1897784	8.915083E-09	0.4494646	0.777722	0.02106301	0.03113897	0.9999797	0.971985	0.976406	0.9552996	0.9705417	0.9968802	3.8557733975E-05	1943.934395	3363.64765	91.09751825	134.67604525	4324.9122025	4203.835125	4222.95595	4131.67077	4197.5928525	4311.506865
cg06381000	0.478808	4.932228E-06	0.9798627	0.7156802	0.9140885	0.5913329	0.7345077	0.7453288	0.7535633	0.722985	0.7631354	0.7571316	0.0213318861	4237.9061775	3095.316865	3953.4327625	2557.5147925	3176.7458025	3223.54706	3259.1612725	3126.910125	3300.560605	3274.59417
cg06389101	0.1785219	5.618303E-07	0.8667365	0.705361	0.3640041	0.1385368	0.06848174	0.06525177	0.06385217	0.06873753	0.06018077	0.06051627	0.0024299160475	3748.6353625	3050.686325	1574.3177325	599.17166	296.1835255	282.21390525	276.16063525	297.28981725	260.28183025	261.73286775
cg06396656	0.1741427	4.477629E-07	0.7007625	0.9868478	0.8253108	0.7710693	0.2119245	0.2270138	0.2185602	0.1848086	0.2263942	0.2111776	0.0019365745425	3030.7978125	4268.116735	3569.46921	3334.8747225	916.5734625	981.834685	945.272865	799.297195	979.154915	913.34312
cg06410057	0.1814053	9.580985E-08	0.6521721	0.1363201	0.1068293	0.1672338	0.1022303	0.09596726	0.09112858	0.1027919	0.09556581	0.105246	0.00041437760125	2820.6443325	589.5844325	462.0367225	723.286185	442.1460475	415.0583995	394.1311085	444.5749675	413.32212825	455.18895
cg06415710	0.1181011	9.171204E-07	0.3134763	0.4359265	0.9453918	0.6995052	0.4157595	0.4088901	0.3934839	0.3988557	0.4320972	0.4245848	0.00396654573	1355.7849975	1885.3821125	4088.819535	3025.35999	1798.1598375	1768.4496825	1701.8178675	1725.0509025	1868.82039	1836.32926
cg06415906	0.07212029	2.107133E-08	0.4089486	0.1001496	0.103364	0.6955441	0.03181331	0.04385974	0.03574713	0.03632309	0.03771228	0.04010204	9.113350225E-05	1768.702695	433.14702	447.0493	3008.2282325	137.59256575	189.6933755	154.60633725	157.09736425	163.105611	173.441323
cg06417478	0.5179817	4.814498E-08	0.1450747	0.7673894	0.112842	0.7856201	0.5780739	0.5205326	0.5499866	0.5917148	0.5544546	0.5438336	0.0002082270385	627.4480775	3318.959155	488.04165	3397.8069325	2500.1696175	2251.303495	2378.692045	2559.16651	2398.016145	2352.08032
cg06433132	0.004066888	5.309729E-07	0.2247496	0.1800194	0.7969581	0.9422776	0.5309048	0.5798335	0.5764611	0.6250269	0.5612875	0.5837693	0.0022964577925	972.04202	778.583905	3446.8437825	4075.35062	2296.16326	2507.7798875	2493.1942575	2703.2413425	2427.5684375	2524.8022225
cg06442090	0.3876222	4.159456E-06	0.9821413	0.5384526	0.2946522	0.4214086	0.245527	0.256792	0.2471627	0.2562916	0.251206	0.2582043	0.0179896472	4247.7611225	2328.807495	1274.370765	1822.592195	1061.904275	1110.6254	1068.9786775	1108.46117	1086.46595	1116.7335975
cg06446432	0.2558769	1.739171E-08	0.2018019	0.4806148	0.02347743	0.04283008	0.6081868	0.5877504	0.5594565	0.6396174	0.6038664	0.6204391	7.521914575E-05	872.7932175	2078.65901	101.53988475	185.240096	2630.40791	2542.02048	2419.6493625	2766.345255	2611.72218	2683.3991075
cg06447474	0.8799145	3.747794E-07	0.8730047	0.9564031	0.823057	0.9871086	0.1220528	0.1303271	0.1382682	0.1384993	0.1360915	0.127253	0.001620920905	3775.7453275	4136.4434075	3559.721525	4269.244695	527.87836	563.6647075	598.009965	599.0094725	588.5957375	550.369225
cg06452647	0.04749146	1.659688E-07	0.01574969	0.07347972	0.4453068	0.8825035	0.05881461	0.06913332	0.06190604	0.05984118	0.06872544	0.06142597	0.00071781506	68.11740925	317.799789	1925.95191	3816.8276375	254.37318825	299.001609	267.743623	258.8131035	297.237528	265.66732025
cg06456059	0.5916469	2.335505E-07	0.04249087	0.9202339	0.3665985	0.269727	0.2514556	0.2568207	0.2414906	0.2750925	0.2561767	0.2397435	0.0010101059125	183.77301275	3980.0116175	1585.5385125	1166.569275	1087.54547	1110.7495275	1044.446845	1189.7750625	1107.9642275	1036.8906375
cg06459327	0.06725605	1.776483E-07	0.5557081	0.3941175	0.5222717	0.8882943	0.09456732	0.1103583	0.09254488	0.1036633	0.1003921	0.09879959	0.0007683288975	2403.4375325	1704.5581875	2258.8251025	3841.8728475	409.003659	477.2996475	400.256606	448.3437725	434.1958325	427.30822675
cg06466360	0.5877914	2.332299E-06	0.642766	0.6535896	0.1175717	0.09167286	0.2779713	0.2717317	0.2716767	0.2993575	0.2517498	0.2687666	0.010087193175	2779.96295	2826.77502	508.4976025	396.4851195	1202.2258725	1175.2396025	1175.0017275	1294.7211875	1088.817885	1162.415545
cg06482989	0.001002721	2.184501E-07	0.217552	0.0005933695	0.7366698	0.7105107	0.9590054	0.990967	0.9490797	0.9142211	0.9799319	0.9926335	0.0009447966825	940.9124	2.5663230875	3186.096885	3072.9587775	4147.698355	4285.932275	4104.7697025	3954.0062575	4238.2054675	4293.1398875
cg06484000	0.3281602	1.722731E-06	0.2114676	0.5229131	0.6003814	0.5463976	0.4865457	0.4726543	0.4596112	0.5424947	0.4662244	0.4715721	0.007450811575	914.59737	2261.5991575	2596.649555	2363.16962	2104.3101525	2044.2298475	1987.81844	2346.2895775	2016.42053	2039.5493325
cg06494775	5.627828E-10	7.696945E-09	0.9928652	0.462811	0.2961759	0.2838612	0.2351845	0.2235587	0.2227265	0.2831797	0.225841	0.2262862	3.3289287125E-05	4294.14199	2001.657575	1280.9607675	1227.69969	1017.1729625	966.8913775	963.2921125	1224.7522025	976.762325	978.687815
cg06495401	0.008834042	5.582601E-07	0.6071027	0.4976411	0.814592	0.4021926	0.7034628	0.673755	0.7024415	0.7087384	0.69894	0.7285056	0.0024144749325	2625.7191775	2152.2977575	3523.1104	1739.482995	3042.47661	2913.990375	3038.0594875	3065.29358	3022.9155	3150.78672
cg06520521	0.4574072	6.071556E-09	0.008215943	0.02596481	0.009062663	0.0217783	0.690202	0.6579476	0.6399707	0.6685432	0.7226254	0.6660087	2.62594797E-05	35.533953475	112.29780325	39.196017475	94.1911475	2985.12365	2845.62337	2767.8732775	2891.44934	3125.354855	2880.4876275
cg06521299	4.66169E-05	1.483429E-06	0.2496097	0.7171916	0.3826918	0.537967	0.9447758	0.9594854	0.9815037	0.9603	0.9404668	0.9407248	0.006415830425	1079.5619525	3101.85367	1655.142035	2326.707275	4086.155335	4149.774355	4245.0035025	4153.2975	4067.51891	4068.63476
cg06531176	1.743538E-06	1.490655E-08	0.02781932	0.04405587	0.2116088	0.5106136	0.7869072	0.7120687	0.7789549	0.8116911	0.8060819	0.7788283	6.447082875E-05	120.318559	190.54163775	915.20806	2208.40382	3403.37364	3079.6971275	3368.9799425	3510.5640075	3486.3042175	3368.4323975
cg06531702	0.05600016	4.145704E-06	0.8577419	0.37678	0.06027759	0.1213257	0.3530761	0.3635421	0.346229	0.3354871	0.358449	0.3539914	0.0179301698	3709.7337175	1629.5735	260.70057675	524.7336525	1527.0541325	1572.3195825	1497.440425	1450.9817075	1550.291925	1531.012805
cg06535186	0.1344042	6.821578E-08	0.9639112	0.9883696	0.2044495	0.2483399	0.7935897	0.7606831	0.7796793	0.8170635	0.7160458	0.7762161	0.0002950332485	4168.91594	4274.69852	884.2440875	1074.0700675	3432.2754525	3289.9544075	3372.1129725	3533.7996375	3096.898085	3357.1346325
cg06545490	0.9511556	3.121932E-07	0.6452038	0.9062034	0.9573263	0.0598658	0.7717592	0.7849065	0.7622358	0.8149157	0.7886101	0.7987275	0.00135023559	2790.506435	3919.329705	4140.4362475	258.919585	3337.85854	3394.7206125	3296.669835	3524.5104025	3410.7386825	3454.4964375
cg06547386	0.2681952	4.032105E-09	0.478847	0.3463064	0.07140701	0.5200089	0.1070835	0.1389165	0.1193962	0.1148753	0.1161662	0.1282729	1.7438854125E-05	2071.013275	1497.77518	308.83531825	2249.0384925	463.1361375	600.8138625	516.388565	496.8356725	502.418815	554.7802925
cg06547771	0.4955691	6.491292E-08	0.7336435	0.4055517	0.4687042	0.3702393	0.4795639	0.5583094	0.5065717	0.4373661	0.4959498	0.4964278	0.000280748379	3173.0081375	1754.0111025	2027.145665	1601.2849725	2074.1138675	2414.688155	2190.9226025	1891.6083825	2144.982885	2147.050235
cg06558435	0.5617789	1.100208E-07	0.4777315	0.4938617	0.1168356	0.1045673	0.3846992	0.4063862	0.4034155	0.3808822	0.3712529	0.3934447	0.00047583996	2066.1887375	2135.9518525	505.31397	452.2535725	1663.82404	1757.620315	1744.7720375	1647.315515	1605.6687925	1701.6483275
cg06558800	0.0001371148	1.704252E-06	0.362209	0.884288	0.1015071	0.4507847	0.4555986	0.4518037	0.4719401	0.4722903	0.4727942	0.4741935	0.0073708899	1566.553925	3824.5456	439.0182075	1949.6438275	1970.463945	1954.0510025	2041.1409325	2042.6555475	2044.834915	2050.8868875
cg06563300	0.5488431	1.04321E-10	0.2575216	0.01545199	0.007100341	0.005571044	0.3343916	0.4160735	0.4155221	0.3374951	0.3903727	0.3855731	4.51188325E-07	1113.78092	66.82985675	30.708974825	24.0947653	1446.24367	1799.5178875	1797.1330825	1459.6663075	1688.3619275	1667.6036575
cg06569300	0.1472208	3.455319E-06	0.707408	0.8331398	0.6522191	0.5145316	0.5151163	0.5618756	0.5458271	0.534725	0.551451	0.5431101	0.014944254675	3059.5396	3603.329635	2820.8476075	2225.34917	2227.8779975	2430.11197	2360.7022075	2312.685625	2385.025575	2348.9511825
cg06576021	0.1164041	7.24013E-07	0.7132858	0.04832253	0.9924259	0.2534304	0.1939101	0.219996	0.1886801	0.2099083	0.2197624	0.2012748	0.003131356225	3084.961085	208.99494225	4292.2420175	1096.08648	838.6611825	951.4827	816.0414325	907.8533975	950.47238	870.51351
cg06590170	0.06167404	7.501859E-07	0.3095488	0.7943642	0.8783854	0.6533083	0.3982263	0.356941	0.3548378	0.4083912	0.3529547	0.3603317	0.0032445540175	1338.79856	3435.625165	3799.016855	2825.5583975	1722.3287475	1543.769825	1534.673485	1766.29194	1526.5290775	1558.4346025
cg06598663	0.0007699929	6.678489E-07	0.8965536	0.178334	0.781003	0.6206542	0.5088817	0.4882114	0.5218423	0.5439136	0.4880064	0.5192154	0.0028884464925	3877.59432	771.29455	3377.837975	2684.329415	2200.9133525	2111.514305	2256.9679475	2352.42632	2110.62768	2245.606605
cg06624036	0.3529114	1.221064E-06	0.7177918	0.8530109	0.2184355	0.750491	0.1375142	0.1489504	0.1420118	0.1276432	0.1475917	0.1363423	0.0052811018	3104.449535	3689.2721425	944.7335375	3245.873575	594.748915	644.21048	614.201035	552.05684	638.3341025	589.6804475
cg06626190	0.5404059	7.438385E-06	0.2132765	0.520292	0.618502	0.6548918	0.3345564	0.3373787	0.3401161	0.3305964	0.3242469	0.3462933	0.032171015125	922.4208625	2250.2629	2675.02115	2832.407035	1446.95643	1459.1628775	1471.0021325	1429.82943	1402.3678425	1497.7185225
cg06654431	0.02982131	1.716982E-06	0.8601739	0.9840989	0.7282562	0.5681166	0.8094926	0.8152166	0.8077763	0.7021662	0.8401104	0.7725326	0.00742594715	3720.2521175	4256.2277425	3149.708065	2457.104295	3501.055495	3525.811795	3493.6324975	3036.868815	3633.47748	3341.203495
cg06659926	0.4460893	4.764916E-06	0.7329589	0.1626765	0.5561399	0.2506363	0.5385094	0.5380511	0.5259354	0.5747916	0.5278898	0.5489638	0.0206082617	3170.0472425	703.5758625	2405.3050675	1084.0019975	2329.053155	2327.0710075	2274.670605	2485.97367	2283.123385	2374.268435
cg06661812	0.0747733	1.645541E-06	0.1419723	0.5506751	0.3320869	0.4735301	0.6650224	0.6243217	0.6528771	0.6773981	0.6941333	0.6619586	0.007116964825	614.0301975	2381.6698075	1436.2758425	2048.0176825	2876.22188	2700.1913525	2823.6934575	2929.7467825	3002.1265225	2862.970945
cg06669036	0.9357337	4.341548E-09	0.3262909	0.8420215	0.4405	0.9498608	0.0143706	0.01562701	0.01324819	0.01495604	0.01335371	0.01528581	1.87771951E-05	1411.2081425	3641.7429875	1905.1625	4108.14796	62.152845	67.58681825	57.29842175	64.684873	57.75479575	66.11112825
cg06671087	0.8696378	1.154352E-07	0.2609484	0.4753919	0.4047987	0.8567051	0.5022585	0.4853568	0.5099828	0.584244	0.5142202	0.5276926	0.00049925724	1128.60183	2056.0699675	1750.7543775	3705.2495575	2172.2680125	2099.16816	2205.67561	2526.8553	2224.002365	2282.270495
cg06678678	0.5583419	1.57491E-06	0.7159055	0.5886331	0.6435944	0.2561115	0.3615625	0.3769719	0.3855279	0.3796304	0.3790566	0.403729	0.00681148575	3096.2912875	2545.8381575	2783.54578	1107.6822375	1563.7578125	1630.4034675	1667.4081675	1641.90148	1639.419795	1746.127925
cg06689049	0.0001840829	4.245372E-07	0.5135528	0.3594327	0.9818477	0.4709834	0.4123924	0.4633924	0.4256189	0.4737256	0.4548214	0.4594607	0.00183612339	2221.11586	1554.5464275	4246.4913025	2037.003205	1783.59713	2004.17213	1840.8017425	2048.86322	1967.102555	1987.1675275
cg06690735	0.6947877	5.390335E-07	0.06841125	0.4153238	0.1067876	0.6828575	0.5101915	0.6024539	0.582811	0.5314386	0.5693888	0.5760898	0.0023313198875	295.87865625	1796.275435	461.85637	2953.3586875	2206.5782375	2605.6131175	2520.657575	2298.471945	2462.60656	2491.588385
cg06707910	0.3134316	5.989375E-06	0.9594428	0.9560969	0.7650057	0.2918851	0.4484363	0.4670742	0.464574	0.486929	0.4790912	0.4676261	0.025904046875	4149.59011	4135.1190925	3308.6496525	1262.4030575	1939.4869975	2020.095915	2009.28255	2105.967925	2072.06944	2022.4828825
cg06711831	0.766901	2.748163E-06	0.2359882	0.5741755	0.5406189	0.9769466	0.5188441	0.5470187	0.5242993	0.5135163	0.5494485	0.5495054	0.011885804975	1020.648965	2483.3090375	2338.1767425	4225.294045	2244.0007325	2365.8558775	2267.5944725	2220.9579975	2376.3647625	2376.610855
cg06745378	0.0002158767	4.041001E-06	0.4499417	0.2296625	0.7092595	0.3138746	0.6598761	0.63988	0.6260032	0.6174477	0.6199825	0.6483384	0.017477329325	1945.9978525	993.2903125	3067.5473375	1357.507645	2853.9641325	2767.481	2707.46384	2670.4613025	2681.4243125	2804.06358
cg06746365	0.06548694	1.346763E-06	0.8174097	0.6354248	0.1927445	0.09246051	0.4837308	0.4845099	0.4786352	0.5103313	0.4870391	0.4963352	0.005824749975	3535.2969525	2748.21226	833.6199625	399.89170575	2092.13571	2095.5053175	2070.09724	2207.1828725	2106.4441075	2146.64974
cg06749514	0.9910919	2.197272E-07	0.1919238	0.55829	0.9941884	0.9477981	0.8798689	0.8249639	0.7795345	0.799048	0.8432383	0.840254	0.00095032014	830.070435	2414.60425	4299.86483	4099.2267825	3805.4329925	3567.9688675	3371.4867125	3455.8826	3647.0056475	3634.09855
cg06753425	0.1994849	4.790679E-06	0.8739328	0.6464151	0.7622295	0.9177302	0.2757559	0.2564153	0.2849563	0.2696603	0.2611839	0.2680239	0.020719686675	3779.75936	2795.7453075	3296.6425875	3969.183115	1192.6442675	1108.9961725	1232.4359975	1166.2807975	1129.6203675	1159.2033675
cg06759648	0.01539745	2.093503E-08	0.6398425	0.6135048	0.7314427	0.5229011	0.7903605	0.7592781	0.7206801	0.7680477	0.7403202	0.7587135	9.054400475E-05	2767.3188125	2653.40826	3163.4896775	2261.5472575	3418.3091625	3283.8777825	3116.9414325	3321.8063025	3201.884865	3281.4358875
cg06762614	0.8785575	4.038907E-09	0.9951599	0.5426897	0.6849568	0.264624	0.569537	0.555972	0.5629923	0.5686021	0.549186	0.5790536	1.7468272775E-05	4304.0665675	2347.1329525	2962.43816	1144.4988	2463.247525	2404.5789	2434.9416975	2459.2040825	2375.22945	2504.40682
cg06770993	0.003799053	1.604335E-10	0.7335172	0.01705691	0.8941081	0.07062176	0.01060998	0.008146826	0.008749624	0.00928606	0.008631882	0.009067845	6.938748875E-07	3172.46189	73.77113575	3867.0175325	305.439112	45.8881635	35.23502245	37.8421238	40.1622095	37.33288965	39.218429625
cg06773116	0.9647854	1.831601E-08	0.4604883	0.6996443	0.4223349	0.8137931	0.8486849	0.7467301	0.8214492	0.7772344	0.8142346	0.7941005	7.921674325E-05	1991.6118975	3025.9615975	1826.5984425	3519.6551575	3670.5621925	3229.6076825	3552.76779	3361.53878	3521.564645	3434.4846625
cg06778639	0.6591949	9.754728E-08	0.7836499	0.2890968	0.2316697	0.4157165	0.4587481	0.4527349	0.4494753	0.4748379	0.4344354	0.4618674	0.000421891986	3389.2858175	1250.34366	1001.9714525	1797.9738625	1984.0855325	1958.0784425	1943.9806725	2053.6739175	1878.933105	1997.576505
cg06780032	0.3156198	3.299008E-06	0.7510677	0.7934095	0.6219012	0.6106119	0.3910805	0.4175941	0.4001715	0.4204017	0.3666506	0.3907079	0.0142682096	3248.3678025	3431.4960875	2689.72269	2640.8964675	1691.4231625	1806.0944825	1730.7417375	1818.2373525	1585.763845	1689.8116675
cg06780259	0.9718558	1.210904E-06	0.4439562	0.9805075	0.5253028	0.04483213	0.128206	0.1129787	0.1211574	0.1429513	0.1228844	0.1222113	0.0052371598	1920.110565	4240.6949375	2271.93461	193.89896225	554.49095	488.6328775	524.005755	618.2643725	531.47503	528.5638725
cg06783710	0.01116145	8.962944E-07	0.9599346	0.4091653	0.8211303	0.3273918	0.6651814	0.6911815	0.6867908	0.765647	0.6830296	0.6805563	0.00387647328	4151.717145	1769.6399225	3551.3885475	1415.969535	2876.909555	2989.3599875	2970.37021	3311.423275	2954.10302	2943.4059975
cg06789445	0.1315791	3.80024E-07	0.9103351	0.9398666	0.4236627	0.3777313	0.03324424	0.0352794	0.0305895	0.02922081	0.03429861	0.03245045	0.0016436038	3937.1993075	4064.923045	1832.3411775	1633.6878725	143.781338	152.583405	132.2995875	126.38000325	148.34148825	140.34819625
cg06793691	0.672095	2.109998E-11	0.4750701	0.02621487	0.08443291	0.2269695	0.6295016	0.5393369	0.5857874	0.539916	0.5839603	0.5573656	9.12574135E-08	2054.6781825	113.37931275	365.17233575	981.6430875	2722.59442	2332.6320925	2533.530505	2335.1367	2525.6282975	2410.60622
cg06803925	0.4206172	5.515216E-06	0.7205058	0.3997268	0.4096201	0.1911022	0.2875557	0.2534686	0.2850547	0.2988622	0.25729	0.2693665	0.0238533092	3116.187585	1728.81841	1771.6069325	826.517015	1243.6784025	1096.251695	1232.8615775	1292.579015	1112.77925	1165.0101125
cg06811094	0.2825564	2.463557E-06	0.5456939	0.512625	0.7890509	0.6236744	0.1792313	0.1739729	0.1660652	0.1594749	0.1887254	0.1650698	0.010654884025	2360.1261175	2217.103125	3412.6451425	2697.39178	775.1753725	752.4327925	718.23199	689.7289425	816.237355	713.926885
cg06813515	0.8463998	3.399617E-07	0.801038	0.4746228	0.751019	0.4058237	0.4964448	0.5434462	0.504672	0.532172	0.5152814	0.5464937	0.0014703343525	3464.48935	2052.74361	3248.157175	1755.1875025	2147.12376	2350.404815	2182.7064	2301.6439	2228.592055	2363.5852525
cg06817090	0.7592696	5.295002E-08	0.2882616	0.2069504	0.2926895	0.4636254	0.82598	0.8590664	0.8925523	0.8956629	0.8568017	0.8784389	0.0002290088365	1246.73142	895.06048	1265.8820875	2005.179855	3572.3635	3715.46218	3860.2886975	3873.7420425	3705.6673525	3799.2482425
cg06825512	0.8817193	8.285597E-09	0.8665623	0.7413741	0.325567	0.8376415	0.3210668	0.337086	0.2995102	0.243753	0.3550704	0.3351585	3.5835207025E-05	3747.8819475	3206.4429825	1408.077275	3622.7994875	1388.61391	1457.89695	1295.381615	1054.231725	1535.67948	1449.5605125
cg06832956	0.0001308467	4.023356E-07	0.9675108	0.7783764	0.3020288	0.5948162	0.06029998	0.07824348	0.0720029	0.08046666	0.07057816	0.06872832	0.00174010147	4184.48421	3366.47793	1306.27456	2572.580065	260.7974135	338.403051	311.4125425	348.0183045	305.250542	297.249984
cg06836736	0.2158081	1.565219E-06	0.8842427	0.5094268	0.6151339	0.6373939	0.08399544	0.09539504	0.08861202	0.08511803	0.0913655	0.09490987	0.006769572175	3824.3496775	2203.27091	2660.4541175	2756.7286175	363.280278	412.583548	383.2469865	368.13547975	395.1557875	410.48518775
cg06836849	0.8891682	9.476282E-09	0.2269409	0.10396	0.0912844	0.3996856	0.7363315	0.7501337	0.7726012	0.7011133	0.704312	0.7481143	4.098491965E-05	981.5193925	449.627	394.80503	1728.64022	3184.6337375	3244.3282525	3341.50019	3032.3150225	3046.1494	3235.5943475
cg06837426	0.176948	2.956954E-07	0.2128409	0.1127214	0.5889923	0.7092621	0.3738224	0.3708128	0.3509684	0.3738742	0.3586163	0.3475033	0.001278882605	920.5368925	487.520055	2547.3916975	3067.5585825	1616.78188	1603.76536	1517.93833	1617.005915	1551.0154975	1502.9517725
cg06849860	1.10582E-05	2.389645E-06	0.763745	0.6419227	0.9179108	0.745853	0.4699778	0.5194197	0.5072208	0.527751	0.5089979	0.5092675	0.010335214625	3303.197125	2776.3156775	3969.96421	3225.814225	2032.653985	2246.4902025	2193.72996	2282.523075	2201.4159175	2202.5819375
cg06851817	0.5471748	1.321807E-07	0.2999436	0.6073273	0.9074782	0.1386577	0.8981645	0.9262301	0.9192665	0.9489034	0.9167412	0.9575451	0.0005716815275	1297.25607	2626.6905725	3924.843215	599.6945525	3884.5614625	4005.9451825	3975.8276125	4104.007205	3964.90569	4141.3825575
cg06852942	0.1128096	2.239352E-06	0.6617301	0.27399	0.5412184	0.3334202	0.2840561	0.2655829	0.2711787	0.281591	0.2575278	0.2698585	0.0096851974	2861.9826825	1185.00675	2340.76958	1442.042365	1228.5426325	1148.6460425	1172.8478775	1217.881075	1113.807735	1167.1380125
cg06858562	0.0001613285	3.700842E-06	0.7927041	0.6481335	0.4277152	0.1588558	0.8394019	0.849763	0.8546244	0.7460335	0.8392936	0.8029339	0.01600614165	3428.4452325	2803.1773875	1849.86824	687.051335	3630.4132175	3675.224975	3696.25053	3226.5948875	3629.94482	3472.6891175
cg06863300	0.0002443185	4.800908E-06	0.7645039	0.2847589	0.6542362	0.7896296	0.1784958	0.2067983	0.1886695	0.1751376	0.2006416	0.1925804	0.0207639271	3306.4793675	1231.5822425	2829.571565	3415.14802	771.994335	894.4026475	815.9955875	757.47012	867.77492	832.91023
cg06865255	0.02896178	4.376528E-10	0.3855762	0.3900754	0.3610277	0.02419547	0.2992929	0.3395279	0.3324265	0.3143642	0.3075005	0.3192362	1.89284836E-06	1667.617065	1687.076105	1561.4448025	104.64540775	1294.4417925	1468.4581675	1437.7446125	1359.625165	1329.9396625	1380.696565
cg06866033	0.6035469	2.919192E-08	0.1511139	0.6628312	0.9083911	0.9869776	0.1705586	0.1824926	0.1534616	0.1473997	0.1713143	0.1586628	0.000126255054	653.5676175	2866.74494	3928.7915075	4268.67812	737.665945	789.280495	663.72142	637.5037025	740.9343475	686.21661
cg06873514	0.3892836	6.584532E-07	0.6808604	0.2735374	0.4786449	0.40471	0.06313546	0.06376389	0.06338987	0.06578797	0.06228304	0.06269054	0.00284781009	2944.72123	1183.049255	2070.1391925	1750.37075	273.0608645	275.77882425	274.16118775	284.53297025	269.374148	271.1365855
cg06874656	0.4026172	1.183162E-06	0.2921073	0.3185835	0.6799715	0.9663764	0.2740795	0.3052494	0.2852104	0.2733382	0.302068	0.3077129	0.00511717565	1263.3640725	1377.8736375	2940.8767375	4179.57793	1185.3938375	1320.203655	1233.53498	1182.187715	1306.4441	1330.8582925
cg06879998	0.1351986	5.642129E-08	0.6620091	0.3467571	0.8251426	0.2130582	0.3989576	0.4170818	0.4511383	0.4616644	0.4301682	0.4304995	0.00024402207925	2863.1893575	1499.7244575	3568.741745	921.476715	1725.49162	1803.878785	1951.1731475	1996.69853	1860.477465	1861.9103375
cg06882058	0.7125065	2.421247E-07	0.1683844	0.2637443	0.6833577	0.5024655	0.420048	0.4410693	0.4120455	0.3899204	0.4178828	0.41487	0.0010471893275	728.26253	1140.6940975	2955.5220525	2173.1632875	1816.7076	1907.6247225	1782.0967875	1686.40573	1807.34311	1794.31275
cg06888900	0.000221516	1.662223E-08	0.0798231	0.577965	0.1811683	0.3087339	0.1770672	0.1999528	0.1771557	0.179836	0.1679634	0.1745495	7.189114475E-05	345.2349075	2499.698625	783.5528975	1335.2741175	765.81564	864.79586	766.1984025	777.7907	726.441705	754.9265875
cg06899186	0.6851023	5.223823E-07	0.3878022	0.1545774	0.9749874	0.4998635	0.77042	0.848426	0.7820804	0.7330229	0.7987292	0.800781	0.0022593034475	1677.244515	668.547255	4216.820505	2161.9096375	3332.0665	3669.44245	3382.49773	3170.3240425	3454.50379	3463.377825
cg06916239	0.9130605	2.640874E-07	0.3049193	0.1704799	0.3145499	0.6314894	0.5198329	0.5936014	0.6057406	0.556622	0.5576086	0.5875609	0.001142178005	1318.7759725	737.3255675	1360.4283175	2731.191655	2248.2772925	2567.326055	2619.828095	2407.39015	2411.657195	2541.2008925
cg06916552	0.8548207	7.250438E-10	0.822221	0.6063353	0.6545535	0.4680767	0.9023859	0.8742632	0.8387132	0.9400436	0.8652535	0.9111567	3.135814435E-06	3556.105825	2622.4001725	2830.9438875	2024.4317275	3902.8190175	3781.18834	3627.43459	4065.68857	3742.2213875	3940.7527275
cg06921573	0.8231868	1.721306E-07	0.5504095	0.145384	0.7118605	0.9459637	0.5781095	0.5908259	0.5918227	0.5980463	0.5891775	0.6130604	0.000744464845	2380.5210875	628.7858	3078.7966625	4091.2930025	2500.3235875	2555.3220175	2559.6331775	2586.5502475	2548.1926875	2651.48623
cg06922305	6.317557E-09	3.286856E-07	0.4146603	0.1433767	0.9211037	0.968772	0.5935515	0.5612279	0.5595203	0.6202153	0.5709811	0.5965353	0.00142156522	1793.4057975	620.1042275	3983.7735025	4189.9389	2567.1102375	2427.3106675	2419.9252975	2682.4311725	2469.4932575	2580.0151725
cg06929471	0.1393806	9.439382E-07	0.7366258	0.3647721	0.8240882	0.6856752	0.358359	0.322318	0.3184891	0.3375183	0.3178318	0.3251758	0.004082532715	3185.906585	1577.6393325	3564.181465	2965.54524	1549.902675	1394.02535	1377.4653575	1459.7666475	1374.622535	1406.385335
cg06947106	0.2230228	3.941852E-08	0.01060509	0.590341	0.002687508	0.02447352	0.4888414	0.4139677	0.4315187	0.4792142	0.4471089	0.447803	0.000170485099	45.86701425	2553.224825	11.6234721	105.847974	2114.239055	1790.4103025	1866.3183775	2072.601415	1933.7459925	1936.747975
cg06948242	0.8444251	3.490653E-07	0.7316993	0.1728153	0.3531466	0.6825075	0.8704148	0.7809354	0.7454638	0.7456475	0.7862746	0.7757428	0.0015097074225	3164.5994725	747.4261725	1527.359045	2951.8449375	3764.54401	3377.545605	3224.130935	3224.9254375	3400.637645	3355.08761
cg06948985	0.3893077	6.751251E-09	0.4367686	0.8623496	0.1346716	0.2439463	0.4131004	0.3432988	0.3750483	0.3760678	0.398812	0.3642012	2.9199160575E-05	1889.024195	3729.66202	582.45467	1055.0677475	1786.65923	1484.76731	1622.0838975	1626.493235	1724.8619	1575.17019
cg06960784	0.2849643	7.088657E-07	0.8730257	0.3482389	0.8111409	0.6101472	0.1939236	0.2194401	0.2141416	0.2144865	0.2024531	0.2229286	0.0030658441525	3775.8361525	1506.1332425	3508.1843925	2638.88664	838.71957	949.0784325	926.16242	927.6541125	875.6096575	964.166195
cg06965072	0.2548973	6.979965E-09	0.05255836	0.4090208	0.1394107	0.2986232	0.3614377	0.3498037	0.4025086	0.4512427	0.3533049	0.3861795	3.0188348625E-05	227.314907	1769.01496	602.9512775	1291.54534	1563.2180525	1512.9010025	1740.849695	1951.6246775	1528.0436925	1670.2263375
cg06973615	0.1703227	1.584728E-07	0.8764877	0.2415042	0.4585524	0.3345934	0.3978582	0.3620531	0.3730952	0.3657397	0.3626925	0.340467	0.00068539486	3790.8093025	1044.505665	1983.23913	1447.116455	1720.736715	1565.8796575	1613.63674	1581.8242025	1568.6450625	1472.519775
cg06975067	0.935291	6.089325E-07	0.5134734	0.3501763	0.8814033	0.4975767	0.6890936	0.7155542	0.7269855	0.7585146	0.7101246	0.7218652	0.0026336330625	2220.772455	1514.5124975	3812.0692725	2152.0192275	2980.32982	3094.771915	3144.2122875	3280.575645	3071.288895	3122.06699
cg06986489	0.2801324	1.46256E-06	0.9328308	0.09686758	0.6001179	0.4714339	0.06270931	0.05878758	0.05900165	0.0622026	0.05802237	0.05842131	0.006325572	4034.49321	418.9522835	2595.5099175	2038.9516175	271.21776575	254.2562835	255.18213625	269.026245	250.94675025	252.67216575
cg06987936	0.8184482	2.208757E-09	0.5714942	0.7092649	0.3990672	0.09989694	0.704356	0.6584361	0.6176517	0.7041988	0.7008506	0.6812932	9.552874025E-06	2471.712415	3067.5706925	1725.96564	432.0542655	3046.3397	2847.7361325	2671.3436025	3045.65981	3031.178845	2946.59309
cg06988422	1.530258E-05	4.036115E-06	0.2226546	0.7715075	0.7500282	0.654183	0.5037441	0.5032068	0.5127702	0.5333987	0.5020957	0.5106085	0.017456197375	962.981145	3336.7699375	3243.871965	2829.341475	2178.6932325	2176.36941	2217.731115	2306.9493775	2171.5639025	2208.3817625
cg07001909	7.734757E-05	8.440667E-07	0.7570484	0.7175501	0.5976343	0.1579881	0.3816371	0.3883405	0.3859006	0.3850831	0.4027874	0.3645993	0.0036505884775	3274.23433	3103.4041825	2584.7683475	683.2985325	1650.5804575	1679.5726625	1669.020095	1665.4844075	1742.055505	1576.8919725
cg07002423	0.1479105	9.00434E-07	0.7485725	0.4772868	0.8150904	0.9657178	0.06836939	0.08764687	0.0752591	0.08625855	0.08167656	0.08275492	0.00389437705	3237.5760625	2064.26541	3525.26598	4176.729485	295.69761175	379.07271275	325.4956075	373.06822875	353.251122	357.915029
cg07009463	7.275385E-05	1.60783E-08	0.346247	0.309859	0.7969996	0.4137815	0.9845036	0.9611265	0.989174	0.9439889	0.9978921	0.9422329	6.95386475E-05	1497.518275	1340.140175	3447.02327	1789.6049875	4257.97807	4156.8721125	4278.17755	4082.7519925	4315.8833325	4075.1572925
cg07017153	0.7776607	7.417715E-08	0.5867929	0.1321992	0.7213749	0.5083973	0.7455934	0.6734647	0.7276805	0.6992128	0.7139826	0.701837	0.00032081617375	2537.8792925	571.76154	3119.9464425	2198.8183225	3224.691455	2912.7348275	3147.2181625	3024.09536	3087.974745	3035.445025
cg07018613	0.003049863	1.393967E-09	0.2146396	0.2348159	0.05435047	0.04063162	0.1800237	0.1533731	0.1572887	0.1871847	0.1524032	0.1771065	6.028907275E-06	928.31627	1015.5787675	235.06578275	175.7317565	778.6025025	663.3386575	680.2736275	809.5738275	659.14384	765.9856125
cg07019386	0.4678254	1.915538E-08	0.4435048	0.2345097	0.8343212	0.8986382	0.8717411	0.8607611	0.8810078	0.8782956	0.8539476	0.8894125	8.28470185E-05	1918.15826	1014.2544525	3608.43919	3886.610215	3770.2802575	3722.7917575	3810.358735	3798.62847	3693.32337	3846.7090625
cg07019740	0.8257187	2.827834E-08	0.4507949	0.677971	0.1506725	0.5001451	0.9817352	0.9598241	0.9991587	0.985727	0.9572838	0.9635194	0.0001223038205	1949.6879425	2932.224575	651.6585625	2163.1275575	4246.00474	4151.2392325	4321.3613775	4263.269275	4140.252435	4167.221405
cg07038423	0.4125227	3.407115E-07	0.67775	0.4475457	0.1630138	0.6768791	0.2531545	0.2946177	0.2738077	0.2700526	0.2861189	0.295763	0.0014735772375	2931.26875	1935.6351525	705.034685	2927.5021075	1094.8932125	1274.2215525	1184.2183025	1167.977495	1237.4642425	1279.174975
cg07045469	0.0248035	3.839774E-08	0.7866196	0.3634311	0.8830945	0.7207174	0.7523475	0.775716	0.7882276	0.785275	0.7144964	0.7639582	0.0001660702255	3402.12977	1571.8395075	3819.3837125	3117.102755	3253.9029375	3354.9717	3409.08437	3396.314375	3090.19693	3304.119215
cg07049515	0.001364185	1.856995E-08	0.2642833	0.1303243	0.5945361	0.8661831	0.5226866	0.4737141	0.5103552	0.4997551	0.4723202	0.512283	8.031503375E-05	1143.0252725	563.6525975	2571.3686325	3746.2419075	2260.619545	2048.8134825	2207.28624	2161.4408075	2042.784865	2215.623975
cg07052387	0.7621536	7.153958E-07	0.1521837	0.2547849	0.5816146	0.6913478	0.9602423	0.9644808	0.9665078	0.9846144	0.9056134	0.9319217	0.003094086835	658.1945025	1101.9446925	2515.483145	2990.079235	4153.0479475	4171.37946	4180.146235	4258.45728	3916.777955	4030.5613525
cg07059636	0.125109	1.467557E-06	0.666352	0.5466363	0.8885475	0.2522549	0.4884244	0.5669674	0.4966234	0.5075425	0.5354469	0.510762	0.006347184025	2881.9724	2364.2019975	3842.9679375	1091.0024425	2112.43553	2452.134005	2147.896205	2195.1213125	2315.8078425	2209.04565
cg07062938	0.7010487	1.850072E-06	0.9528049	0.01247869	0.2920297	0.3941738	0.5159776	0.5857956	0.5395902	0.5254114	0.5468892	0.557736	0.0080015614	4120.8811925	53.97033425	1263.0284525	1704.801685	2231.60312	2533.56597	2333.727615	2272.404305	2365.29579	2412.2082
cg07063853	0.437214	2.458469E-07	0.485447	0.4712617	0.1395282	0.05151316	0.4992935	0.5862527	0.5911841	0.5612935	0.5528702	0.5524911	0.0010632878425	2099.558275	2038.2068525	603.459465	222.794417	2159.4443875	2535.5429275	2556.8712325	2427.5943875	2391.163615	2389.5240075
cg07064129	0.3276487	1.188999E-05	0.7765394	0.7954541	0.9062561	0.7866403	0.2180699	0.2491712	0.2299292	0.2391902	0.2438636	0.2455985	0.05142420675	3358.532905	3440.3389825	3919.5576325	3402.2192975	943.1523175	1077.66544	994.44379	1034.497615	1054.71007	1062.2135125
cg07066550	0.7371366	1.920045E-08	0.04974918	0.08907503	0.1814023	0.7121513	0.3219401	0.3363882	0.3330421	0.382817	0.3434498	0.3276528	8.304194625E-05	215.1652035	385.24950475	784.5649475	3080.0543725	1392.3909325	1454.878965	1440.4070825	1655.683525	1485.420385	1417.09836
cg07076076	0.178448	3.5079E-08	0.4306991	0.2321321	0.1143719	0.2147447	0.2117836	0.2633497	0.2331628	0.2284413	0.2255258	0.2465244	0.000151716675	1862.7736075	1003.9713325	494.6584675	928.7708275	915.96407	1138.9874525	1008.42911	988.0086225	975.399085	1066.21803
cg07087156	0.3743924	9.861334E-09	0.6622454	0.2077339	0.7112115	0.2193559	0.7216098	0.7636782	0.7131821	0.7356019	0.8085104	0.7375251	4.265026955E-05	2864.211355	898.4491175	3075.9897375	948.7142675	3120.962385	3302.908215	3084.5125825	3181.4782175	3496.80748	3189.7960575
cg07092135	0.04777535	3.888453E-07	0.3993278	0.5818007	0.4617503	0.1864273	0.05512582	0.0486138	0.0483859	0.04141617	0.05723214	0.0500501	0.0016817559225	1727.092735	2516.2880275	1997.0700475	806.2980725	238.4191715	210.254685	209.2690175	179.12493525	247.5290055	216.4666825
cg07097026	0.2440005	8.040991E-07	0.8085788	0.5485838	0.7846799	0.6782478	0.7679536	0.7607412	0.7930417	0.7557362	0.7630053	0.7703009	0.0034777286075	3497.10331	2372.624935	3393.7405675	2933.421735	3321.39932	3290.20569	3429.9053525	3268.559065	3299.9979225	3331.5513925
cg07099606	0.6886604	5.57201E-10	0.822819	0.4268387	0.5207579	0.7418348	0.6339516	0.517844	0.5530288	0.667319	0.562617	0.5696986	2.409894325E-06	3558.692175	1846.0773775	2252.2779175	3208.43551	2741.84067	2239.6753	2391.84956	2886.154675	2433.318525	2463.946445
cg07104652	0.350184	1.763902E-06	0.4167239	0.9008972	0.2907098	0.05932288	0.2181341	0.2223745	0.2081753	0.2141895	0.2258791	0.2335651	0.00762887615	1802.3308675	3896.38039	1257.319885	256.571456	943.4299825	961.7697125	900.3581725	926.3695875	976.9271075	1010.1690575
cg07110854	0.0001716206	7.482135E-07	0.6260504	0.8221764	0.08586457	0.03940801	0.20469	0.2171623	0.2104367	0.2033269	0.2133629	0.2133872	0.0032360233875	2707.66798	3555.91293	371.36426525	170.43964325	885.28425	939.2269475	910.1387275	879.3888425	922.7945425	922.89964
cg07115110	0.0951491	6.296991E-07	0.0305961	0.2734319	0.2320231	0.4197652	0.1442596	0.1531189	0.1509417	0.131619	0.1409597	0.1375649	0.0027234486075	132.3281325	1182.5929675	1003.4999075	1815.48449	623.92277	662.2392425	652.8228525	569.252175	609.6507025	594.9681925
cg07118866	0.07941633	5.030504E-07	0.5360646	0.1077418	0.422197	0.8797252	0.05370515	0.04463897	0.04679511	0.05215976	0.05015244	0.04941048	0.00217569298	2318.479395	465.983285	1826.002025	3804.81149	232.27477375	193.06354525	202.38885075	225.590962	216.909303	213.700326
cg07135614	0.1862784	2.391731E-07	0.7261578	0.6210367	0.3448225	0.1189348	0.09796574	0.1053891	0.09498377	0.1135831	0.1054743	0.1148913	0.0010344236575	3140.632485	2685.9837275	1491.3573125	514.39301	423.7018255	455.8078575	410.80480525	491.2469075	456.1763475	496.9048725
cg07138399	0.6020189	4.328717E-06	0.3826122	0.4469778	0.6154723	0.8373679	0.3575719	0.3402899	0.3350619	0.3308837	0.359253	0.3370605	0.018721701025	1654.797765	1933.178985	2661.9176975	3621.6161675	1546.4984675	1471.7538175	1449.1427175	1431.0720025	1553.769225	1457.7866625
cg07143623	0.19816	1.667463E-06	0.2020158	0.8850985	0.3401098	0.07879294	0.23729	0.2161786	0.2061021	0.2162872	0.2071525	0.2068597	0.007211777475	873.718335	3828.0510125	1470.974885	340.7794655	1026.27925	934.972445	891.3915825	935.44214	895.9345625	894.6682025
cg07144730	0.1660629	3.608399E-07	0.9344229	0.937395	0.7713775	0.943462	0.09608874	0.1077294	0.09962547	0.1073237	0.1127063	0.1114319	0.0015606325675	4041.3790425	4054.233375	3336.2076875	4080.47315	415.5838005	465.929655	430.88015775	464.1750025	487.4547475	481.9429675
cg07147720	0.3692535	2.143294E-07	0.6147927	0.5610021	0.1041668	0.9746515	0.3937578	0.4106311	0.4425853	0.4441018	0.4178621	0.4051152	0.000926974655	2658.9784275	2426.3340825	450.52141	4215.3677375	1703.002485	1775.9795075	1914.1814225	1920.740285	1807.2535825	1752.12324
cg07149772	0.9228802	5.591944E-07	0.2228507	0.1863894	0.2488393	0.499159	0.7802481	0.8015526	0.7751462	0.8332663	0.7909818	0.7989062	0.00241851578	963.8292775	806.134155	1076.2299725	2158.862675	3374.5730325	3466.714995	3352.507315	3603.8767475	3420.996285	3455.269315
cg07151059	0.02813938	9.921276E-06	0.2633059	0.2453196	0.9873983	0.2013144	0.4490269	0.4650386	0.4715481	0.4705558	0.4605142	0.4579786	0.0429095187	1138.7980175	1061.00727	4270.4976475	870.68478	1942.0413425	2011.291945	2039.4455325	2035.153835	1991.723915	1980.757445
cg07157230	5.60768E-07	7.797975E-06	0.6699287	0.6863819	0.548688	0.8662146	0.1337404	0.1307497	0.1418806	0.1451678	0.1310739	0.1362782	0.033726241875	2897.4416275	2968.6017175	2373.0756	3746.378145	578.42723	565.4924525	613.633595	627.850735	566.8946175	589.403215
cg07163745	0.352246	1.207016E-06	0.3425322	0.5785104	0.5103405	0.1023548	0.06105264	0.0488972	0.05416854	0.05921962	0.0566856	0.05552997	0.0052203442	1481.451765	2502.05748	2207.2226625	442.68451	264.052668	211.48039	234.2789355	256.1248565	245.16522	240.16712025
cg07168810	0.03847191	6.26723E-07	0.6858425	0.4870114	0.7581488	0.57557	0.3382361	0.3443068	0.3151254	0.326421	0.3501358	0.344699	0.002710576975	2966.2688125	2106.324305	3278.99356	2489.34025	1462.8711325	1489.12691	1362.917355	1411.770825	1514.337335	1490.823175
cg07171496	0.2572554	3.594755E-06	0.7188129	0.1690875	0.9612573	0.4665437	0.08758299	0.09960133	0.09219577	0.09951159	0.1038907	0.09998552	0.015547315375	3108.8657925	731.3034375	4157.4378225	2017.8015025	378.79643175	430.77575225	398.74670525	430.38762675	449.3272775	432.437374
cg07178877	0.2664223	4.734759E-06	0.4759167	0.2705073	0.5485916	0.2658168	0.6248391	0.6256945	0.6483839	0.6464888	0.6541137	0.6466937	0.020477832675	2058.3397275	1169.9440725	2372.65867	1149.65766	2702.4291075	2706.1287125	2804.2603675	2796.06406	2829.0417525	2796.9502525
cg07178945	0.3093794	2.51206E-07	0.5473026	0.9234187	0.7523022	0.3416119	0.6767881	0.6371251	0.6872928	0.6932443	0.6421909	0.6527661	0.00108646595	2367.083745	3993.7858775	3253.707015	1477.4714675	2927.1085325	2755.5660575	2972.54136	2998.2815975	2777.4756425	2823.2133825
cg07182753	0.001711127	4.309782E-09	0.6803961	0.7839575	0.7277664	0.220094	0.8644314	0.9059556	0.8993522	0.8570831	0.8871766	0.89533	1.863980715E-05	2942.7131325	3390.6161875	3147.58968	951.90655	3738.665805	3918.25797	3889.698265	3706.8844075	3837.038795	3872.30225
cg07183316	0.2949118	3.266409E-09	0.6532058	0.9358481	0.05058889	0.675528	0.1698486	0.1502323	0.1402029	0.1574235	0.150071	0.1456053	1.4127218925E-05	2825.115085	4047.5430325	218.79694925	2921.6586	734.595195	649.7546975	606.3775425	680.8566375	649.057075	629.7429225
cg07185596	0.3488423	4.374294E-07	0.5377051	0.3973163	0.6945341	0.5686145	0.1802565	0.2175291	0.2054696	0.2068051	0.210172	0.2161526	0.001891882155	2325.5745575	1718.3929975	3003.8599825	2459.2577125	779.6093625	940.8133575	888.65602	894.4320575	908.9939	934.859995
cg07186767	5.071593E-05	6.447913E-12	0.02189751	0.3802066	0.02039502	0.1340956	0.8592575	0.7671664	0.8140822	0.8752685	0.8462585	0.8534063	2.7887223725E-08	94.70673075	1644.393545	88.2084615	579.96347	3716.2886875	3317.99468	3520.905515	3785.5362625	3660.0680125	3690.9822475
cg07187855	0.1363261	1.261907E-08	0.349433	0.8932215	0.6398602	0.8756125	0.2379439	0.2167579	0.2042466	0.2429879	0.2205952	0.2160685	5.457747775E-05	1511.297725	3863.1829875	2767.395365	3787.0240625	1029.1073675	937.4779175	883.366545	1050.9226675	954.07424	934.4962625
cg07200897	0.8639223	9.500257E-10	0.121053	0.9279384	0.01220942	0.03003125	0.984919	0.9355608	0.9638303	0.9915993	0.9481377	0.9795214	4.1088611525E-06	523.554225	4013.33358	52.8057415	129.88515625	4259.774675	4046.30046	4168.5660475	4288.6669725	4100.6955525	4236.430055
cg07211381	0.6210175	2.527674E-06	0.8158647	0.287756	0.814568	0.5031934	0.4916669	0.4662322	0.4813151	0.4688968	0.4645941	0.4790652	0.01093219005	3528.6148275	1244.5447	3523.0066	2176.311455	2126.4593425	2016.454265	2081.6878075	2027.97866	2009.3694825	2071.95699
cg07216610	8.714026E-06	4.911681E-09	0.4957917	0.01282749	0.5871044	0.0815927	0.7375145	0.738465	0.6864575	0.6723969	0.7163015	0.7290212	2.1243020325E-05	2144.2991025	55.47889425	2539.22653	352.8884275	3189.7502125	3193.861125	2968.9286875	2908.1165925	3098.0039875	3153.01669
cg07218288	0.273012	3.640346E-08	0.9531492	0.796772	0.7474469	0.6278161	0.3387895	0.3302588	0.3421875	0.3463911	0.332625	0.3308061	0.0001574449645	4122.37029	3446.0389	3232.7078425	2715.3046325	1465.2645875	1428.36931	1479.9609375	1498.1415075	1438.603125	1430.7363825
cg07218744	0.1090632	7.317575E-06	0.325964	0.4103441	0.1343782	0.6202508	0.5669777	0.5168475	0.5460688	0.538869	0.5548627	0.5534052	0.031648511875	1409.7943	1774.7382325	581.185715	2682.58471	2452.1785525	2235.3654375	2361.74756	2330.608425	2399.7811775	2393.47749
cg07224221	6.412568E-06	6.491808E-08	0.07738952	0.764474	0.5095075	0.5711835	0.6888246	0.722839	0.6987392	0.75187	0.6710141	0.714137	0.000280770696	334.709674	3306.35005	2203.6199375	2470.3686375	2979.166395	3126.278675	3022.04704	3251.83775	2902.1359825	3088.642525
cg07229767	0.754515	4.774667E-07	0.1356268	0.8275212	0.2689011	0.1339137	0.6785575	0.6735816	0.6578989	0.7013076	0.6376931	0.6524317	0.0020650434775	586.58591	3579.02919	1162.9972575	579.1767525	2934.7611875	2913.24042	2845.4127425	3033.15537	2758.0226575	2821.7671025
cg07231102	0.08384343	9.330928E-09	0.3969061	0.339747	0.999709	0.1175555	0.1130631	0.1163983	0.11391	0.1093734	0.1117827	0.1193824	4.03562636E-05	1716.6188825	1469.405775	4323.741425	508.4275375	488.9979075	503.4226475	492.66075	473.039955	483.4601775	516.32888
cg07238434	0.5096351	7.812722E-07	0.9546628	0.06207907	0.9606992	0.7766865	0.3343909	0.3579945	0.3382485	0.3266809	0.3337201	0.3253314	0.003379002265	4128.91661	268.49197775	4155.02404	3359.1691125	1446.2406425	1548.3262125	1462.9247625	1412.8948925	1443.3394325	1407.058305
cg07242422	0.1565807	6.921282E-09	0.09758293	0.8354892	0.3989161	0.6285373	0.1879877	0.2224223	0.1976608	0.1904786	0.2036726	0.1965799	2.993454465E-05	422.04617225	3613.49079	1725.3121325	2718.4238225	813.0468025	961.9764475	854.88296	823.819945	880.883995	850.2080675
cg07251046	0.5300634	3.476969E-07	0.3069574	0.6763749	0.2389235	0.6872805	0.8607736	0.879781	0.9061605	0.8914636	0.8791972	0.8523098	0.0015037890925	1327.590755	2925.3214425	1033.3441375	2972.4881625	3722.84582	3805.052825	3919.1441625	3855.58007	3802.52789	3686.239885
cg07259151	0.6084851	6.216405E-09	0.4120376	0.5887182	0.6005918	0.6514711	0.109584	0.1027979	0.1173831	0.1314002	0.1013779	0.1127613	2.6885951625E-05	1782.06262	2546.206215	2597.559535	2817.6125075	473.9508	444.6009175	507.6819075	568.305865	438.4594175	487.6926225
cg07260062	0.0001504961	3.113973E-07	0.9914925	0.8236881	0.5735517	0.1154542	0.512345	0.5063896	0.5359277	0.5872612	0.5104319	0.5107268	0.0013467933225	4288.2050625	3562.4510325	2480.6111025	499.339415	2215.892125	2190.13502	2317.8873025	2539.90469	2207.6179675	2208.89341
cg07261473	0.5798906	5.877996E-08	0.4986403	0.547965	0.666309	0.2401107	0.5791168	0.5594789	0.5486044	0.5249448	0.5356186	0.5265653	0.000254223327	2156.6192975	2369.948625	2881.786425	1038.4787775	2504.68016	2419.7462425	2372.71403	2270.38626	2316.550445	2277.3949225
cg07272831	0.1397242	8.307028E-09	0.401039	0.7511629	0.2912934	0.3561676	0.262013	0.2390505	0.2569198	0.1991942	0.2380865	0.2372861	3.59278961E-05	1734.493675	3248.7795425	1259.843955	1540.42487	1133.206225	1033.8934125	1111.178135	861.514915	1029.7241125	1026.2623825
cg07279631	9.650973E-05	1.666853E-06	0.3660992	0.5469876	0.2854166	0.1407112	0.7159928	0.7433675	0.710602	0.7409787	0.7454109	0.746385	0.007209139225	1583.37904	2365.72137	1234.426795	608.57594	3096.66886	3215.0644375	3073.35365	3204.7328775	3223.9021425	3228.115125
cg07285896	0.4532064	2.011106E-08	0.5609969	0.7444284	0.1743522	0.1642861	0.5681973	0.5464805	0.5536274	0.6337346	0.5448658	0.56605	8.69803345E-05	2426.3115925	3219.65283	754.073265	710.5373825	2457.4533225	2363.5281625	2394.438505	2740.902145	2356.544585	2448.16625
cg07287384	0.007744935	6.342154E-08	0.619635	0.9758515	0.6898651	0.8064402	0.7287833	0.7272519	0.7076608	0.7784766	0.7062573	0.723062	0.0002742981605	2679.921375	4220.5577375	2983.6665575	3487.853865	3151.9877725	3145.3644675	3060.63296	3366.911295	3054.5628225	3127.24315
cg07311313	0.03653634	2.213223E-07	0.1593153	0.719064	0.3088842	0.9564288	0.02100302	0.0191245	0.01868297	0.01659296	0.02420551	0.02092527	0.0009572189475	689.0386725	3109.9518	1335.924165	4136.55456	90.8380615	82.7134625	80.80384525	71.764552	104.68883075	90.50179275
cg07315521	0.8123633	2.423467E-06	0.6586983	0.1373318	0.4391723	0.9627338	0.5003746	0.5398922	0.5278466	0.5566174	0.5169308	0.5508593	0.010481494775	2848.8701475	593.960035	1899.4201975	4163.823685	2164.120145	2335.033765	2282.936545	2407.370255	2235.72571	2382.4664725
cg07326602	0.1875308	2.621125E-09	0.876386	0.3987031	0.8206268	0.5981787	0.9001955	0.9418302	0.9524172	0.9654803	0.9274647	0.976958	1.1336365625E-05	3790.36945	1724.3909075	3549.21091	2587.1228775	3893.3455375	4073.415615	4119.20439	4175.7022975	4011.2848275	4225.34335
cg07331806	0.5701769	3.28551E-09	0.03083711	0.7793689	0.1760807	0.01621037	0.4610376	0.5151436	0.4749579	0.430964	0.5006483	0.5132521	1.420983075E-05	133.37050075	3370.7704925	761.5490275	70.10985025	1993.98762	2227.99607	2054.1929175	1863.9193	2165.3038975	2219.8153325
cg07336123	0.920439	2.897023E-09	0.3238014	0.9252431	0.9142884	0.3886052	0.4504077	0.441169	0.4422706	0.3954028	0.4542555	0.4184194	1.2529624475E-05	1400.441055	4001.6764075	3954.29733	1680.71749	1948.0133025	1908.055925	1912.820345	1710.11711	1964.6550375	1809.663905
cg07336617	0.1848289	5.47032E-07	0.7143829	0.596085	0.9547058	0.7064575	0.07449152	0.08776076	0.07482775	0.07555072	0.08508388	0.08703812	0.0023659134	3089.7060425	2578.067625	4129.102585	3055.4286875	322.175824	379.565287	323.63001875	326.756864	367.987781	376.439869
cg07340922	0.0003924383	9.046583E-07	0.8257314	0.7517119	0.8820411	0.7427168	0.4920134	0.5088612	0.4787323	0.5269321	0.4859497	0.5090729	0.0039126471475	3571.288305	3251.1539675	3814.8277575	3212.25016	2127.957955	2200.82469	2070.5171975	2278.9813325	2101.7324525	2201.7402925
cg07355088	0.0007311257	1.39639E-10	0.827477	0.5997755	0.8120917	0.1262384	0.04796502	0.04754626	0.05329859	0.04832389	0.04347631	0.05168983	6.03938675E-07	3578.838025	2594.0290375	3512.2966025	545.98108	207.4487115	205.6375745	230.51640175	209.00082425	188.03504075	223.55851475
cg07363961	0.2703818	1.196629E-06	0.183874	0.6604431	0.9408304	0.7372343	0.8176879	0.7781984	0.7935285	0.7795659	0.838745	0.8080375	0.005175420425	795.25505	2856.4164075	4069.09148	3188.5383475	3536.5001675	3365.70808	3432.0107625	3371.6225175	3627.572125	3494.7621875
cg07375883	0.6903017	8.41097E-06	0.1856352	0.2534382	0.3251494	0.8065454	0.8023707	0.81272	0.7840031	0.7408541	0.8376575	0.7846065	0.03637744525	802.87224	1096.120215	1406.271155	3488.308855	3470.2532775	3515.014	3390.8134075	3204.1939825	3622.8686875	3393.4231125
cg07389463	0.1533071	6.548056E-07	0.2953865	0.7005534	0.8744881	0.3314726	0.951185	0.8810453	0.9245492	0.8014079	0.8872366	0.8943125	0.00283203422	1277.5466125	3029.893455	3782.1610325	1433.618995	4113.875125	3810.5209225	3998.67529	3466.0891675	3837.298295	3867.9015625
cg07393322	0.851585	2.478127E-06	0.4362999	0.168766	0.305089	0.6234044	0.920449	0.9484921	0.9417344	0.9963372	0.9597215	0.9501361	0.010717899275	1886.9970675	729.91295	1319.509925	2696.22403	3980.941925	4102.2283325	4073.00128	4309.15839	4150.7954875	4109.3386325
cg07393508	0.01059451	3.014612E-06	0.6253781	0.8301556	0.4108004	0.810878	0.2722095	0.2734737	0.2747299	0.2909701	0.2778635	0.2783848	0.0130381969	2704.7602825	3590.42297	1776.71173	3507.04735	1177.3060875	1182.7737525	1188.2068175	1258.4456825	1201.7596375	1204.01426
cg07424354	0.3918826	5.779825E-08	0.6841456	0.1290836	0.4342149	0.8964429	0.4700461	0.5219238	0.5211675	0.505853	0.4483518	0.5017985	0.00024997743125	2958.92972	558.28657	1877.9794425	3877.1155425	2032.9493825	2257.320435	2254.0494375	2187.814225	1939.121535	2170.2785125
cg07491399	0.01201331	1.317052E-06	0.07040357	0.02690982	0.09273339	0.3403618	0.1850855	0.2219707	0.2030629	0.186727	0.2039919	0.1977237	0.0056962499	304.49544025	116.3849715	401.07191175	1472.064785	800.4947875	960.0232775	878.2470425	807.594275	882.2649675	855.1550025
cg07495405	0.05042024	1.089117E-08	0.262751	0.5875152	0.6690456	0.7070303	0.06827661	0.07377129	0.07217624	0.07111989	0.06645922	0.07083342	4.710431025E-05	1136.398075	2541.00324	2893.62222	3057.9060475	295.29633825	319.06082925	312.162238	307.59352425	287.4361265	306.3545415
cg07497218	0.005706767	2.71082E-06	0.1877378	0.6050842	0.009626334	0.2208302	0.3311547	0.3192744	0.3075038	0.3214628	0.3503925	0.3272291	0.0117242965	811.965985	2616.989165	41.63389455	955.090615	1432.2440775	1380.86178	1329.953935	1390.32661	1515.4475625	1415.2658575
cg07501233	0.6851406	1.367016E-06	0.4756802	0.3558046	0.2283403	0.1851419	0.4402228	0.4770434	0.4381061	0.4312899	0.4568894	0.4638135	0.0059123442	2057.316865	1538.854895	987.5717975	800.7387175	1903.96361	2063.212705	1894.8088825	1865.3288175	1976.046655	2005.9933875
cg07504545	0.08990107	1.484624E-05	0.5240237	0.7057296	0.7582542	0.844367	0.2751992	0.2662563	0.2602278	0.261028	0.2905365	0.2727146	0.064209988	2266.4025025	3052.28052	3279.449415	3651.887275	1190.23654	1151.5584975	1125.485235	1128.9461	1256.5703625	1179.490645
cg07505334	0.2899834	1.335932E-07	0.2656403	0.01000347	0.3211443	0.5561468	0.22727	0.2040518	0.1954549	0.1848484	0.2316349	0.2075825	0.00057779059	1148.8942975	43.26500775	1388.9490975	2405.33491	982.94275	882.524035	845.3424425	799.46933	1001.8209425	897.7943125
cg07513383	0.893427	7.733849E-06	0.6754963	0.9862608	0.5711249	0.1989135	0.6105088	0.5528718	0.5939953	0.6053337	0.5584237	0.5718645	0.033448896925	2921.5214975	4265.57796	2470.1151925	860.3008875	2640.45056	2391.170535	2569.0296725	2618.0682525	2415.1825025	2473.3139625
cg07524456	0.227545	1.279185E-07	0.6059276	0.6199329	0.1275656	0.04487405	0.2919947	0.2642048	0.2833122	0.3437585	0.2914208	0.2994674	0.0005532475125	2620.63687	2681.2097925	551.72122	194.08026625	1262.8770775	1142.68576	1225.325265	1486.7555125	1260.39496	1295.196505
cg07527625	7.247352E-05	9.134186E-07	0.2115413	0.4097644	0.2445507	0.1486317	0.08751808	0.07347257	0.08162377	0.08653041	0.07716833	0.07918365	0.003950535445	914.9161225	1772.23103	1057.6817775	642.8321025	378.515696	317.76886525	353.02280525	374.24402325	333.75302725	342.46928625
cg07531343	0.01759562	4.365185E-09	0.4504212	0.3442053	0.5803912	0.9027546	0.722643	0.8277522	0.7800311	0.7492895	0.7608808	0.7540209	1.8879425125E-05	1948.07169	1488.6879225	2510.19194	3904.413645	3125.430975	3580.028265	3373.6345075	3240.6770875	3290.80946	3261.1403925
cg07535879	0.4876405	5.291418E-08	0.09140513	0.5217171	0.1365984	0.1338645	0.7917466	0.7232913	0.7595005	0.7983656	0.7676571	0.774568	0.0002288538285	395.32718725	2256.4264575	590.78808	578.9639625	3424.304045	3128.2348725	3284.8396625	3452.93122	3320.1169575	3350.0066
cg07545081	0.1061015	6.602839E-07	0.6640786	0.9821493	0.1451066	0.2127941	0.357482	0.3449792	0.333105	0.3740796	0.3457962	0.3577139	0.0028557278675	2872.139945	4247.7957225	627.586045	920.3344825	1546.10965	1492.03504	1440.679125	1617.89427	1495.568565	1547.1126175
cg07570394	0.7087365	6.237465E-09	0.450787	0.7831475	0.1307311	0.4403171	0.4629013	0.4580445	0.4762316	0.4273299	0.4546042	0.4419282	2.6977036125E-05	1949.653775	3387.1129375	565.4120075	1904.3714575	2002.0481225	1981.0424625	2059.70167	1848.2018175	1966.163165	1911.339465
cg07575624	0.240541	3.590572E-08	0.8709261	0.6850964	0.3172504	0.8628723	0.1946865	0.1804101	0.1711695	0.1697856	0.2177635	0.1874737	0.000155292239	3766.7553825	2963.04193	1372.10798	3731.9226975	842.0191125	780.2736825	740.3080875	734.32272	941.8271375	810.8237525
cg07585502	0.00184956	1.666219E-07	0.1373096	0.2708599	0.7493057	0.8810311	0.3138318	0.2796299	0.279865	0.3222942	0.2958028	0.2920468	0.0007206397175	593.86402	1171.4690675	3240.7471525	3810.4595075	1357.322535	1209.3993175	1210.416125	1393.922415	1279.34711	1263.10241
cg07606899	0.0003138754	3.024172E-05	0.8638372	0.9283226	0.7898784	0.4088722	0.3668808	0.3695929	0.3477246	0.3878761	0.357035	0.3441977	0.130795439	3736.09589	4014.995245	3416.22408	1768.372265	1586.75946	1598.4892925	1503.908895	1677.5641325	1544.176375	1488.6550525
cg07610777	0.6834495	3.960277E-06	0.1374558	0.33882	0.9622964	0.758617	0.9174599	0.9755022	0.9575922	0.9643644	0.9513894	0.9364336	0.017128198025	594.496335	1465.3965	4161.93193	3281.018525	3968.0140675	4219.047015	4141.586265	4170.87603	4114.759155	4050.07532
cg07624310	0.0007026508	4.902236E-07	0.2768976	0.4298599	0.1305844	0.6554795	0.5311467	0.4613369	0.5169917	0.5167713	0.5088238	0.480982	0.00212021707	1197.58212	1859.1440675	564.77753	2834.9488375	2297.2094775	1995.2820925	2235.9891025	2235.0358725	2200.662935	2080.24715
cg07624915	0.2968743	2.514824E-06	0.3706569	0.5861873	0.9994938	0.8764038	0.4259586	0.4667138	0.4684189	0.4414144	0.4406841	0.4411714	0.0108766138	1603.0910925	2535.2600725	4322.810685	3790.446435	1842.270945	2018.537185	2025.9117425	1909.11728	1905.9587325	1908.066305
cg07634101	0.3492729	9.165769E-09	0.0689463	0.3929458	0.06196514	0.006056943	0.2877504	0.310234	0.2998623	0.2663866	0.2905985	0.2906262	3.9641950925E-05	298.1927475	1699.490585	267.9992305	26.196278475	1244.52048	1341.76205	1296.9044475	1152.122045	1256.8385125	1256.958315
cg07634927	0.1786144	2.172789E-07	0.664611	0.3755745	0.07357833	0.05246878	0.2435069	0.2136204	0.2260516	0.2454061	0.22377	0.2257409	0.0009397312425	2874.442575	1624.3597125	318.22627725	226.9274735	1053.1673425	923.90823	977.67317	1061.3813825	967.80525	976.3293925
cg07636477	0.001620491	1.573334E-06	0.9497454	0.3200366	0.3938095	0.5022457	0.1720898	0.1886998	0.1892575	0.2278346	0.1789072	0.1826401	0.00680466955	4107.648855	1384.158295	1703.2260875	2172.2126525	744.288385	816.126635	818.5386875	985.384645	773.77364	789.9184325
cg07638650	0.0544863	1.296841E-07	0.2259733	0.1428918	0.2377196	0.2499297	0.1052096	0.08813969	0.1092443	0.1034566	0.09642334	0.1041076	0.0005608837325	977.3345225	618.007035	1028.13727	1080.9459525	455.03152	381.20415925	472.4815975	447.449795	417.0309455	450.26537
cg07641027	0.222869	3.471505E-06	0.6289896	0.1413815	0.76896	0.3033028	0.3104706	0.2903717	0.2951562	0.2907947	0.2967387	0.2875648	0.015014259125	2720.38002	611.4749875	3325.752	1311.78461	1342.785345	1255.8576025	1276.550565	1257.6870775	1283.3948775	1243.71776
cg07644125	0.3590453	3.014476E-07	0.6794951	0.04730396	0.2949957	0.3250119	0.1072616	0.08569632	0.09050539	0.09272433	0.0953123	0.09334766	0.00130376087	2938.8163075	204.589627	1275.8564025	1405.6764675	463.90642	370.636584	391.43581175	401.03272725	412.2256975	403.7286295
cg07649988	0.06089173	4.350591E-07	0.5265078	0.457941	0.6376911	0.8246552	0.1213049	0.1303268	0.1215328	0.142786	0.1211516	0.1219786	0.0018816306075	2277.146235	1980.594825	2758.0140075	3566.63374	524.6436925	563.66341	525.62936	617.54945	523.98067	527.557445
cg07660114	0.000816466	5.28623E-11	0.7597279	0.240624	0.006603738	0.209825	0.1837182	0.1902859	0.1883018	0.2038918	0.1567932	0.188723	2.286294475E-07	3285.8231675	1040.6988	28.56116685	907.493125	794.581215	822.9865175	814.405285	881.832035	678.13059	816.226975
cg07663200	0.7119926	2.268319E-08	0.6562992	0.5840497	0.3771105	0.8132294	0.8821675	0.8753805	0.8336231	0.9643275	0.8861282	0.8900681	9.810479675E-05	2838.49404	2526.0149525	1631.0029125	3517.217155	3815.3744375	3786.0206625	3605.4199075	4170.7164375	3832.504465	3849.5445325
cg07665352	0.002264958	3.231784E-07	0.2857306	0.4642507	0.9931025	0.1783699	0.6027776	0.6901407	0.6631352	0.7162038	0.6614	0.6586008	0.00139774658	1235.784845	2007.8842775	4295.1683125	771.4498175	2607.01312	2984.8585275	2868.05974	3097.581435	2860.555	2848.44846
cg07669147	0.04900991	4.498736E-07	0.6633311	0.5836206	0.6645111	0.8720838	0.1209062	0.1206961	0.1205833	0.1167318	0.1204593	0.1232185	0.00194570332	2868.9070075	2524.159095	2874.0105075	3771.762435	522.919315	522.0106325	521.5227725	504.865035	520.9864725	532.9200125
cg07679695	0.3187109	5.698325E-08	0.5675525	0.9885803	0.1476655	0.2348472	0.4306517	0.3805954	0.3735866	0.3910063	0.410217	0.3894099	0.00024645255625	2454.6645625	4275.6097975	638.6532875	1015.71414	1862.5686025	1646.075105	1615.762045	1691.1022475	1774.188525	1684.1978175
cg07679834	0.07756762	7.348552E-07	0.3140157	0.03129917	0.9913581	0.4847437	0.4353478	0.4268373	0.4391151	0.443871	0.4154158	0.4285542	0.00317824874	1358.1179025	135.36891025	4287.6237825	2096.5165025	1882.879235	1846.0713225	1899.1728075	1919.742075	1796.673335	1853.496915
cg07687029	0.001110666	2.419379E-08	0.9167908	0.3805581	0.3418509	0.1078215	0.9000953	0.9285353	0.9649387	0.9921594	0.8909851	0.9297646	0.00010463814175	3965.12021	1645.9137825	1478.5051425	466.3279875	3892.9121725	4015.9151725	4173.3598775	4291.089405	3853.5105575	4021.231895
cg07692473	0.5079837	6.417275E-08	0.3327535	0.6887642	0.04415858	0.08068857	0.6261782	0.6428813	0.6301079	0.6910673	0.6540755	0.6321738	0.00027754714375	1439.1588875	2978.905165	190.9858585	348.97806525	2708.220715	2780.4616225	2725.2166675	2988.8660725	2828.8765375	2734.151685
cg07696102	0.005198084	1.450275E-06	0.697467	0.07014616	0.9150384	0.753358	0.1194935	0.1166625	0.1118312	0.1110485	0.1254472	0.1154372	0.006272439375	3016.544775	303.382142	3957.54108	3258.27335	516.8093875	504.5653125	483.66994	480.2847625	542.55914	499.26589
cg07704580	0.1778299	1.308247E-08	0.6068117	0.7097079	0.02541024	0.005273593	0.9718653	0.9633049	0.9549996	0.9791268	0.990135	0.9719287	5.658168275E-05	2624.4606025	3069.4866675	109.899288	22.808289725	4203.3174225	4166.2936925	4130.37327	4234.72341	4282.333875	4203.5916275
cg07709148	0.4083151	1.52451E-06	0.5627392	0.2607804	0.8486811	0.8468986	0.2490293	0.2576277	0.2425464	0.25404	0.2675946	0.2566138	0.00659350575	2433.84704	1127.87523	3670.5457575	3662.836445	1077.0517225	1114.2398025	1049.01318	1098.723	1157.346645	1109.854685
cg07721625	0.4640534	1.906422E-09	0.1546555	0.868164	0.9893144	0.01086331	0.6226953	0.6462048	0.6410297	0.6864949	0.6616968	0.6811964	8.24527515E-06	668.8850375	3754.8093	4278.78478	46.98381575	2693.1571725	2794.83576	2772.4534525	2969.0904425	2861.83866	2946.17443
cg07725167	0.9440323	4.05971E-06	0.3813033	0.8099084	0.7741887	0.4204224	0.5413045	0.5835844	0.5510765	0.5267557	0.5645717	0.5692301	0.01755824575	1649.1367725	3502.85383	3348.3661275	1818.32688	2341.1419625	2524.00253	2383.4058625	2278.2184025	2441.7726025	2461.9201825
cg07737236	0.6671696	1.70572E-07	0.7877368	0.2278339	0.3974056	0.3598602	0.302704	0.2804906	0.2968862	0.3192274	0.2882097	0.3090893	0.0007377239	3406.96166	985.3816175	1718.77922	1556.395365	1309.1948	1213.121845	1284.032815	1380.658505	1246.5069525	1336.8112225
cg07741184	0.6893181	1.275167E-07	0.9934387	0.7823332	0.6901015	0.07933183	0.5291793	0.539846	0.514255	0.5611101	0.5638789	0.55494	0.0005515097275	4296.6223775	3383.59109	2984.6889875	343.11016475	2288.7004725	2334.83395	2224.152875	2426.8011825	2438.7762425	2400.1155
cg07751214	0.1165366	1.244391E-05	0.9333028	0.1873479	0.3785178	0.9500212	0.2102522	0.2112316	0.2162337	0.2383004	0.2059714	0.220934	0.05381991075	4036.53461	810.2796675	1637.089485	4108.84169	909.340765	913.57667	935.2107525	1030.64923	890.826305	955.53955
cg07757497	0.8098711	6.199201E-07	0.4105811	0.9439906	0.4346573	0.2522912	0.6405944	0.6658683	0.6414611	0.6637915	0.6523821	0.6691342	0.0026811544325	1775.7632575	4082.759345	1879.8928225	1091.15944	2770.57078	2879.8803975	2774.3192575	2870.8982375	2821.5525825	2894.005415
cg07758667	0.0001345477	4.960376E-07	0.3820003	0.9729557	0.6294341	0.5408505	0.4839661	0.5092306	0.4789784	0.4756751	0.4928456	0.4868646	0.00214536262	1652.1512975	4208.0334025	2722.3024825	2339.1784125	2093.1533825	2202.422345	2071.58158	2057.2948075	2131.55722	2105.689395
cg07774177	0.001420461	1.520829E-10	0.5958765	0.03058457	0.8153317	0.8312318	0.02768462	0.02127294	0.0279441	0.03099989	0.02396555	0.02335285	6.577585425E-07	2577.1658625	132.27826525	3526.3096025	3595.077535	119.7359815	92.0054655	120.8582325	134.07452425	103.65100375	101.00107625
cg07778315	0.0006377084	1.179972E-06	0.626941	0.6869039	0.1594067	0.8011916	0.6480133	0.592533	0.6411449	0.6399802	0.6782647	0.6570828	0.0051033789	2711.519825	2970.8593675	689.4339775	3465.15367	2802.6575225	2562.705225	2772.9516925	2767.914365	2933.4948275	2841.88311
cg07781158	0.679622	7.734725E-05	0.4343	0.7683977	0.4782088	0.6678989	0.852892	0.8338673	0.8262453	0.8064225	0.8574327	0.8424215	0.33452685625	1878.3475	3323.3200525	2068.25306	2888.6627425	3688.7579	3606.4760725	3573.5109225	3487.7773125	3708.3964275	3643.4729875
cg07781332	0.5172149	1.627197E-06	0.8675761	0.7556257	0.91624	0.9774521	0.3588195	0.3982886	0.3693108	0.3654878	0.3645284	0.3889844	0.007037627025	3752.2666325	3268.0811525	3962.738	4227.4803325	1551.8943375	1722.598195	1597.26921	1580.734735	1576.58533	1682.35753
cg07781848	0.6272311	1.446717E-06	0.818643	0.3749589	0.1103955	0.8840579	0.7936613	0.8113995	0.8409149	0.8293273	0.7936534	0.8369752	0.006257051025	3540.630975	1621.6972425	477.4605375	3823.5504175	3432.5851225	3509.3028375	3636.9569425	3586.8405725	3432.550955	3619.91774
cg07786668	0.1089621	1.165204E-08	0.3453021	0.7609107	0.302781	0.3209726	0.034482	0.04615409	0.03661227	0.03753039	0.04172498	0.03765144	5.0395073E-05	1493.4315825	3290.9387775	1309.527825	1388.206495	149.13465	199.61643925	158.34806775	162.31893675	180.4605385	162.842478
cg07800079	0.3804574	7.436141E-08	0.4834913	0.6950915	0.05971653	0.6102728	0.7157291	0.7538459	0.7181419	0.7252844	0.6839843	0.7181247	0.00032161309825	2091.0998725	3006.2707375	258.27399225	2639.42986	3095.5283575	3260.3835175	3105.9637175	3136.85503	2958.2320975	3105.8893275
cg07813421	0.5789432	9.0628E-12	0.2718892	0.9146421	0.0186823	0.1079503	0.38929	0.3761338	0.3847054	0.4064965	0.3831624	0.3678858	3.919661E-08	1175.92079	3955.8270825	80.8009475	466.8850475	1683.67925	1626.778685	1663.850855	1758.0973625	1657.17738	1591.106085
cg07816570	1.404587E-05	5.024889E-05	0.7490464	0.2348361	0.3124841	0.7994983	0.7785745	0.8112292	0.7857249	0.819508	0.7805002	0.7820742	0.21732644925	3239.62568	1015.6661325	1351.4937325	3457.8301475	3367.3347125	3508.56629	3398.2601925	3544.3721	3375.663365	3382.470915
cg07824897	0.003293216	6.754162E-08	0.8277718	0.8314314	0.5823289	0.7917186	0.2846464	0.3193705	0.2937934	0.2930089	0.2778625	0.3073011	0.0002921175065	3580.113035	3595.940805	2518.5724925	3424.182945	1231.09568	1381.2774125	1270.656455	1267.2634925	1201.7553125	1329.0772575
cg07832203	2.750951E-05	9.282704E-07	0.1665093	0.8690977	0.9885574	0.5600117	0.2191497	0.1587749	0.195282	0.1571892	0.1865858	0.1707971	0.00401476948	720.1527225	3758.8475525	4275.510755	2422.0506025	947.8224525	686.7014425	844.59465	679.84329	806.983585	738.6974575
cg07841815	0.3055695	6.542897E-07	0.1738411	0.2611582	0.1779414	0.9833719	0.1849441	0.1955654	0.1841596	0.2036961	0.2061643	0.2078123	0.0028298029525	751.8627575	1129.509215	769.596555	4253.0834675	799.8832325	845.820355	796.49027	880.9856325	891.6605975	898.7881975
cg07849302	0.2067167	7.123397E-08	0.2661801	0.1567628	0.1375007	0.2736403	0.3511987	0.3388093	0.3291553	0.351505	0.3605498	0.3357518	0.00030808692025	1151.2289325	677.99911	594.6905275	1183.4942975	1518.9343775	1465.3502225	1423.5966725	1520.259125	1559.377885	1452.126535
cg07855993	0.3080576	2.947267E-06	0.9326309	0.60736	0.5748279	0.7300301	0.4735015	0.4811414	0.486113	0.5010417	0.4970516	0.5016708	0.012746929775	4033.6286425	2626.832	2486.1306675	3157.3801825	2047.8939875	2080.936555	2102.438725	2167.0053525	2149.74817	2169.72621
cg07856962	0.01479326	9.595402E-07	0.750358	0.9906489	0.7301237	0.3609779	0.05191532	0.05256667	0.04717829	0.05810048	0.05146862	0.05421507	0.004150011365	3245.29835	4284.5564925	3157.7850025	1561.2294175	224.533759	227.35084775	204.04610425	251.284576	222.6017815	234.48017775
cg07862358	0.2759143	1.332281E-06	0.4141981	0.6043184	0.3673242	0.6097468	0.1778613	0.212013	0.1830272	0.1837504	0.2024427	0.2066852	0.005762115325	1791.4067825	2613.67708	1588.677165	2637.15491	769.2501225	916.956225	791.59264	794.72048	875.5646775	893.91349
cg07868909	0.7478712	2.852032E-07	0.8179152	0.1586858	0.2278154	0.07958284	0.8924555	0.8658702	0.9142919	0.9135562	0.8751072	0.8767342	0.00123350384	3537.48324	686.316085	985.301605	344.195783	3859.8700375	3744.888615	3954.3124675	3951.130565	3784.83864	3791.875415
cg07880971	0.8411281	2.736777E-06	0.7218063	0.2794361	0.443307	0.2397105	0.4778873	0.5098924	0.4726538	0.5170588	0.5167958	0.5128093	0.011836560525	3121.8122475	1208.5611325	1917.302775	1036.7479125	2066.8625725	2205.28463	2044.227685	2236.27931	2235.141835	2217.9002225
cg07896225	0.6271965	4.265192E-09	0.03381763	0.2350334	0.0238419	0.3370296	0.759676	0.7311821	0.7470068	0.750514	0.7360828	0.7360853	1.84469554E-05	146.26124975	1016.519455	103.1162175	1457.65302	3285.5987	3162.3625825	3230.80441	3245.97305	3183.55811	3183.5689225
cg07899389	0.0004285765	1.533412E-06	0.054665	0.9231559	0.002217108	0.3603538	0.969065	0.9730669	0.9623158	0.9963521	0.9488072	0.9367257	0.0066320069	236.426125	3992.6492675	9.5889921	1558.530185	4191.206125	4208.5143425	4162.015835	4309.2228325	4103.59114	4051.3386525
cg07917609	0.6195271	2.27967E-06	0.3653108	0.8925768	0.8055459	0.8160595	0.8074193	0.8342047	0.8047879	0.8896209	0.7878433	0.8062402	0.00985957275	1579.96921	3860.39466	3483.9860175	3529.4573375	3492.0884725	3607.9353275	3480.7076675	3847.6103925	3407.4222725	3486.988865
cg07920962	0.0003528638	2.676789E-08	0.3256521	0.8205031	0.05288301	0.08235813	0.9408109	0.9426442	0.9449622	0.8910254	0.9908827	0.9616178	0.00011577112425	1408.4453325	3548.6759075	228.71901825	356.19891225	4069.0071425	4076.936165	4086.961515	3853.684855	4285.5676775	4158.996985
cg07921384	0.6270044	1.673537E-08	0.7100936	0.7963077	0.1480168	0.1204389	0.3466591	0.3833728	0.3729942	0.3905372	0.3947164	0.400526	7.238047525E-05	3071.15482	3444.0308025	640.17266	520.8982425	1499.3006075	1658.08736	1613.199915	1689.07339	1707.14843	1732.27495
cg07925867	1.534317E-05	3.677101E-07	0.228599	0.6992681	0.2182893	0.4736855	0.2641983	0.3367984	0.3173311	0.362206	0.29549	0.3107473	0.0015903461825	988.690675	3024.3345325	944.1012225	2048.6897875	1142.6576475	1456.65308	1372.4570075	1566.54095	1277.99425	1343.9820725
cg07930539	0.2598844	6.319087E-07	0.9562768	0.3358229	0.4411559	0.243482	0.1198738	0.1192916	0.1117859	0.1033686	0.1167164	0.1202344	0.0027330051275	4135.89716	1452.4340425	1907.9992675	1053.05965	518.454185	515.93617	483.4740175	447.069195	504.79843	520.01378
cg07943548	1.157188E-09	1.56413E-06	0.862446	0.602808	0.633793	0.9004983	0.4249374	0.3791415	0.4137132	0.4174774	0.3832858	0.3917193	0.00676486225	3730.07895	2607.1446	2741.154725	3894.6551475	1837.854255	1639.7869875	1789.30959	1805.589755	1657.711085	1694.1859725
cg07943766	0.002394382	1.086187E-06	0.8308577	0.33383	0.5777227	0.3464673	0.2900659	0.2847606	0.2846457	0.3233213	0.3167398	0.2797797	0.004697758775	3593.4595525	1443.81475	2498.6506775	1498.4710725	1254.5350175	1231.589595	1231.0926525	1398.3646225	1369.899635	1210.0472025
cg07955315	0.4451325	1.597708E-06	0.8061871	0.6313263	0.8532087	0.1906625	0.2694557	0.2452884	0.2726198	0.2968256	0.2447581	0.2529632	0.0069100871	3486.7592075	2730.4862475	3690.1276275	824.6153125	1165.3959025	1060.87233	1179.080635	1283.77072	1058.5787825	1094.06584
cg07957294	0.4294435	6.206284E-07	0.3627704	0.4472281	0.8796783	0.9501055	0.2347219	0.2399134	0.2542723	0.2468664	0.2364203	0.2502074	0.00268421783	1568.98198	1934.2615325	3804.6086475	4109.2062875	1015.1722175	1037.625455	1099.7276975	1067.69718	1022.5177975	1082.147005
cg07959469	0.1742029	2.52459E-06	0.5405847	0.9566104	0.6194352	0.4556264	0.3956132	0.4081513	0.4131003	0.4857268	0.3852358	0.4024772	0.01091885175	2338.0288275	4137.33998	2679.05724	1970.58418	1711.02709	1765.2543725	1786.6587975	2100.76841	1666.144835	1740.71389
cg07962084	8.880922E-06	3.857998E-06	0.8462927	0.2392278	0.5107277	0.2641176	0.5636426	0.6135086	0.5866007	0.5874401	0.6145376	0.6052272	0.01668584135	3660.2159275	1034.660235	2208.8973025	1142.30862	2437.754245	2653.424695	2537.0480275	2540.6784325	2657.87512	2617.60764
cg07967643	0.6066476	1.443765E-06	0.8593961	0.3275936	0.4949082	0.3793702	0.5184636	0.5083683	0.5152655	0.5475612	0.5336786	0.499595	0.006244283625	3716.8881325	1416.84232	2140.477965	1640.776115	2242.35507	2198.6928975	2228.5232875	2368.20219	2308.159945	2160.748375
cg07989466	6.227123E-05	3.595641E-07	0.2784116	0.1765289	0.3480326	0.002469161	0.5052393	0.5282518	0.5092331	0.5175203	0.5241137	0.5164293	0.0015551147325	1204.13017	763.4874925	1505.240995	10.679121325	2185.1599725	2284.689035	2202.4331575	2238.2752975	2266.7917525	2233.5567225
cg08013227	0.0326954	1.863491E-06	0.6123472	0.9442206	0.2054274	0.4213823	0.2246785	0.2105614	0.2195761	0.2206556	0.216233	0.2050729	0.008059598575	2648.40164	4083.754095	888.473505	1822.4784475	971.7345125	910.678055	949.6666325	954.33547	935.207725	886.9402925
cg08017202	0.01090826	1.019882E-06	0.7156264	0.1927994	0.8653831	0.7314412	0.3415581	0.35577	0.3430985	0.293764	0.3487721	0.3275472	0.00441098965	3095.08418	833.857405	3742.7819075	3163.48319	1477.2387825	1538.70525	1483.9010125	1270.5293	1508.4393325	1416.64164
cg08021727	0.0001209652	9.847596E-06	0.447418	0.694401	0.889731	0.7403472	0.4917337	0.5177995	0.5003804	0.5224399	0.4937323	0.507672	0.0425908527	1935.08285	3003.284325	3848.086575	3202.00164	2126.7482525	2239.4828375	2164.14523	2259.5525675	2135.3921975	2195.6814
cg08021815	3.827354E-05	7.169952E-09	0.1067144	0.9286276	0.3794056	0.2153245	0.9224911	0.8663248	0.8779799	0.8973495	0.8807159	0.8653946	3.10100424E-05	461.53978	4016.31437	1640.92922	931.2784625	3989.7740075	3746.85476	3797.2630675	3881.0365875	3809.0962675	3742.831645
cg08025405	0.4887098	7.910662E-07	0.6017271	0.6623312	0.3656925	0.7133426	0.4276223	0.399438	0.4223268	0.4268993	0.3998702	0.4068447	0.003421361315	2602.4697075	2864.58244	1581.6200625	3085.206745	1849.4664475	1727.56935	1826.56341	1846.3394725	1729.438615	1759.6033275
cg08028629	0.6129539	6.807491E-08	0.2090998	0.3939879	0.4869894	0.4640646	0.7693052	0.7694384	0.7747601	0.7183076	0.749166	0.769908	0.00029442398575	904.356635	1703.9976675	2106.229155	2007.079395	3327.24499	3327.82108	3350.8374325	3106.68037	3240.14295	3329.8521
cg08033127	5.763198E-05	5.081476E-10	0.984802	0.1369523	0.9453209	0.257493	0.8656415	0.8460872	0.8759122	0.9482422	0.869979	0.9071599	2.19773837E-06	4259.26865	592.3186975	4088.5128925	1113.657225	3743.8994875	3659.32714	3788.320265	4101.147515	3762.659175	3923.4665675
cg08055924	0.6553894	2.700349E-06	0.2842335	0.7771033	0.749408	0.8776221	0.4774494	0.5200707	0.5140221	0.52451	0.5055802	0.5202312	0.011679009425	1229.3098875	3360.9717725	3241.1896	3795.7155825	2064.968655	2249.3057775	2223.1455825	2268.50575	2186.634365	2249.99994
cg08056957	0.120738	5.416664E-07	0.2651133	0.8469737	0.9460617	0.6059074	0.06989767	0.07458245	0.06709059	0.07198712	0.06882994	0.07496899	0.00234270718	1146.6150225	3663.1612525	4091.7168525	2620.549505	302.30742275	322.56909625	290.16680175	311.344294	297.6894905	324.24088175
cg08059859	0.003339584	9.231623E-07	0.2257585	0.5658099	0.7499448	0.5285131	0.6412969	0.5838329	0.6464165	0.6927119	0.6126335	0.6537807	0.0039926769475	976.4055125	2447.1278175	3243.51126	2285.8191575	2773.6090925	2525.0772925	2795.7513625	2995.9789675	2649.6398875	2827.6015275
cg08077071	0.3898055	1.386592E-07	0.3835936	0.3095073	0.8506888	0.2510887	0.8618565	0.8358476	0.8030219	0.7969993	0.8482552	0.8541537	0.00059970104	1659.04232	1338.6190725	3679.22906	1085.9586275	3727.5293625	3615.04087	3473.0697175	3447.0219725	3668.70374	3694.2147525
cg08077155	1.813629E-06	1.605342E-06	0.8635056	0.2705947	0.09346333	0.5863985	0.3452542	0.4054401	0.3950984	0.3798491	0.3762659	0.402182	0.00694310415	3734.66172	1170.3220775	404.22890225	2536.1735125	1493.224415	1753.5284325	1708.80058	1642.8473575	1627.3500175	1739.43715
cg08086720	0.4915614	2.389139E-07	0.8874558	0.5856701	0.9864383	0.6862545	0.2524316	0.3024624	0.2732017	0.3005269	0.2910037	0.3056815	0.0010333026175	3838.246335	2533.0231825	4266.3456475	2968.0507125	1091.76667	1308.14988	1181.5973525	1299.7788425	1258.5910025	1322.0724875
cg08087102	1.324195E-06	8.039936E-07	0.7511599	0.5117947	0.5862162	0.7242076	0.6959083	0.7227979	0.7194974	0.7008233	0.6945159	0.7079613	0.00347727232	3248.7665675	2213.5120775	2535.385065	3132.19787	3009.8033975	3126.1009175	3111.826255	3031.0607725	3003.7812675	3061.9326225
cg08099685	0.00226876	2.691088E-07	0.9389216	0.6799803	0.1523715	0.01296452	0.8885338	0.798128	0.8571315	0.9038639	0.841793	0.8691779	0.00116389556	4060.83592	2940.9147975	659.0067375	56.071549	3842.908685	3451.9036	3707.0937375	3909.2113675	3640.754725	3759.1944175
cg08107394	0.001888405	4.552197E-06	0.6713127	0.3247396	0.7382575	0.5868269	0.2987617	0.3064218	0.2861008	0.2839424	0.3182395	0.300759	0.019688252025	2903.4274275	1404.49877	3192.9636875	2538.0263425	1292.1443525	1325.274285	1237.38596	1228.05088	1376.3858375	1300.782675
cg08111714	0.04333902	1.623938E-05	0.8255553	0.7774272	0.565818	0.5787691	0.2989767	0.2938089	0.2894124	0.2961715	0.2938055	0.3073663	0.0702353185	3570.5266725	3362.37264	2447.16285	2503.1763575	1293.0742275	1270.7234925	1251.70863	1280.9417375	1270.7087875	1329.3592475
cg08117918	0.8651989	6.366236E-06	0.9584403	0.1995301	0.5807559	0.5178859	0.2653614	0.2779788	0.2659791	0.2461373	0.275696	0.2659972	0.0275339707	4145.2542975	862.9676825	2511.7692675	2239.8565175	1147.688055	1202.25831	1150.3596075	1064.5438225	1192.3852	1150.43789
cg08138379	0.8678659	4.773906E-07	0.8631222	0.6560505	0.3499608	0.6403088	0.7335558	0.6568802	0.6761141	0.6370267	0.6431076	0.6401301	0.002064714345	3733.003515	2837.4184125	1513.58046	2769.33556	3172.628835	2841.006865	2924.1934825	2755.1404775	2781.44037	2768.5626825
cg08147813	0.113467	1.230126E-07	0.9679478	0.9262222	0.8212244	0.6952216	0.8351118	0.8085069	0.8584287	0.8008124	0.8487785	0.8535298	0.000532029495	4186.374235	4005.911015	3551.79553	3006.83342	3611.858535	3496.7923425	3712.7041275	3463.51363	3670.9670125	3691.516385
cg08152263	0.09185285	5.112504E-09	0.3192917	0.4526538	0.009863446	0.2004048	0.9220075	0.8544135	0.8383464	0.9037929	0.8525614	0.8936521	2.21115798E-05	1380.9366025	1957.727685	42.65940395	866.75076	3987.6824375	3695.3383875	3625.84818	3908.9042925	3687.328055	3865.0453325
cg08153408	6.997837E-05	6.047264E-07	0.7981984	0.8749114	0.5119348	0.6799931	0.6627844	0.6708157	0.6654792	0.7044147	0.6834618	0.6805286	0.00261544168	3452.20808	3783.991805	2214.11801	2940.9701575	2866.54253	2901.2779025	2878.19754	3046.5935775	2955.972285	2943.286195
cg08163163	0.05700107	4.78879E-06	0.1842099	0.1834113	0.4719601	0.9144329	0.8631089	0.7975269	0.8111024	0.8597902	0.8000389	0.8172944	0.02071151675	796.7078175	793.2538725	2041.2274325	3954.9222925	3732.9459925	3449.3038425	3508.01788	3718.592615	3460.1682425	3534.79828
cg08171125	0.0001873048	1.414112E-07	0.2930226	0.002742347	0.785042	0.4074587	0.7997253	0.8091706	0.770859	0.7925125	0.7990016	0.7879809	0.00061160344	1267.322745	11.860650775	3395.30665	1762.2588775	3458.8119225	3499.662845	3333.965175	3427.6165625	3455.68192	3408.0173925
cg08179257	0.5718387	2.155844E-07	0.9281437	0.4917052	0.8628573	0.868953	0.2528363	0.2515806	0.2298023	0.2503536	0.2582318	0.240756	0.00093240253	4014.2215025	2126.62499	3731.8578225	3758.221725	1093.5169975	1088.086095	993.8949475	1082.77932	1116.852535	1041.2697
cg08181060	0.03634043	1.171683E-08	0.4227835	0.6419063	0.7814786	0.9700231	0.3911273	0.3425035	0.367486	0.3633458	0.34694	0.3535804	5.067528975E-05	1828.5386375	2776.2447475	3379.894945	4195.3499075	1691.6255725	1481.3276375	1589.37695	1571.470585	1500.5155	1529.23523
cg08183490	0.3406481	7.896446E-08	0.2056592	0.4950162	0.3739973	0.2158326	0.4968404	0.438905	0.4543394	0.5168447	0.4641577	0.4855924	0.0003415212895	889.47604	2140.945065	1617.5383225	933.475995	2148.83473	1898.264125	1965.017905	2235.3533275	2007.4820525	2100.18713
cg08184159	0.1387335	8.213489E-07	0.57625	0.2185648	0.6949866	0.9499688	0.04705723	0.05806274	0.04958951	0.05923298	0.0526703	0.05599369	0.0035523339925	2492.28125	945.29276	3005.817045	4108.61506	203.52251975	251.1213505	214.47463075	256.1826385	227.7990475	242.17270925
cg08190410	0.9944734	6.883704E-09	0.6093599	0.6056383	0.3211472	0.09987076	0.8266543	0.8217329	0.8169032	0.8802149	0.8404096	0.8289351	2.97720198E-05	2635.4815675	2619.3856475	1388.96164	431.941037	3575.2798475	3553.9947925	3533.10634	3806.9294425	3634.77152	3585.1443075
cg08193322	0.1597452	6.808947E-09	0.8429099	0.938996	0.5787382	0.8233991	0.3096022	0.2920991	0.3174249	0.3299082	0.2792799	0.3041009	2.9448695775E-05	3645.5853175	4061.1577	2503.042715	3561.2011075	1339.029515	1263.3286075	1372.8626925	1426.852965	1207.8855675	1315.2363925
cg08194313	0.6609248	1.989905E-06	0.8551883	0.3650298	0.7436361	0.6561107	0.4823108	0.4984981	0.5028967	0.5106124	0.4793518	0.5078708	0.008606339125	3698.6893975	1578.753885	3216.2261325	2837.6787775	2085.99421	2156.0042825	2175.0282275	2208.39863	2073.196535	2196.54121
cg08196608	0.9899041	1.919459E-08	0.9935338	0.1608076	0.07282809	0.1312736	0.1636005	0.2029784	0.1867213	0.1582331	0.1848561	0.176643	8.301660175E-05	4297.033685	695.49287	314.98148925	567.75832	707.5721625	877.88158	807.5696225	684.3581575	799.5026325	763.980975
cg08239375	0.1149862	7.96367E-07	0.2276516	0.8341135	0.5455919	0.9692167	0.6998843	0.7136175	0.7090055	0.7416373	0.6912004	0.7059784	0.003444287275	984.59317	3607.5408875	2359.6849675	4191.8622275	3026.9995975	3086.3956875	3066.4487875	3207.5813225	2989.44173	3053.35658
cg08245702	0.5423198	1.317199E-07	0.7239068	0.3194444	0.2067065	0.3844308	0.2842708	0.3107629	0.3012485	0.3326906	0.3052036	0.3178592	0.0005696885675	3130.89691	1381.59703	894.0056125	1662.66321	1229.47121	1344.0495425	1302.8997625	1438.886845	1320.00557	1374.74104
cg08258867	2.778159E-07	4.528604E-06	0.8486413	0.8512591	0.96158	0.3564493	0.1488957	0.144273	0.1483962	0.1584986	0.1512008	0.155074	0.0195862123	3670.3736225	3681.6956075	4158.8335	1541.6432225	643.9739025	623.980725	641.813565	685.506445	653.94346	670.69505
cg08262269	0.001086293	6.624367E-07	0.123574	0.01861811	0.07063963	0.7117244	0.1026138	0.1003023	0.1023783	0.09562708	0.09316797	0.09525285	0.0028650387275	534.45755	80.52332575	305.51639975	3078.20803	443.804685	433.8074475	442.7861475	413.587121	402.95147025	411.96857625
cg08263226	0.7170463	3.161544E-07	0.7059968	0.7027163	0.6290888	0.7597142	0.8899389	0.9415993	0.9179185	0.908983	0.9235831	0.9136162	0.00136736778	3053.43616	3039.2479975	2720.80906	3285.763915	3848.9857425	4072.4169725	3969.9975125	3931.351475	3994.4969075	3951.390065
cg08271632	0.6710766	4.818676E-09	0.1316931	0.7169811	0.2061463	0.7321486	0.3986053	0.4784335	0.4391318	0.4160103	0.4825267	0.4492221	2.08407737E-05	569.5726575	3100.9432575	891.5827475	3166.542695	1723.9679225	2069.2248875	1899.245035	1799.2445475	2086.9279775	1942.8855825
cg08278266	0.9456735	1.308501E-07	0.09454954	0.6471302	0.945951	0.09007158	0.6832647	0.7301116	0.7215968	0.6588791	0.6933914	0.6876272	0.0005659266825	408.9267605	2798.838115	4091.238075	389.5595835	2955.1198275	3157.73267	3120.90616	2849.6521075	2998.917805	2973.98764
cg08281791	0.07279315	2.795946E-08	0.4339851	0.6802579	0.04117051	0.04048308	0.1742827	0.1279748	0.1515363	0.2032653	0.1352525	0.1467775	0.0001209246645	1876.9855575	2942.1154175	178.06245575	175.089321	753.7726775	553.49101	655.3944975	879.1224225	584.9670625	634.8126875
cg08302003	0.9801715	1.854028E-06	0.4189163	0.9575501	0.1347457	0.8863601	0.8009422	0.8309623	0.7852836	0.8128591	0.8204107	0.8165279	0.0080186711	1811.8129975	4141.4041825	582.7751525	3833.5074325	3464.075015	3593.9119475	3396.35157	3515.6156075	3548.2762775	3531.4831675
cg08302365	0.5070952	2.952088E-10	0.7986457	0.4390865	0.3163608	0.008761182	0.5682925	0.6314799	0.6016594	0.6071411	0.6342558	0.6195107	1.27677806E-06	3454.1426525	1899.0491125	1368.26046	37.89211215	2457.8650625	2731.1505675	2602.176905	2625.8852575	2743.156335	2679.3837775
cg08309519	0.6592319	5.71688E-07	0.1830167	0.3651472	0.02051899	0.03804363	0.5062445	0.5349779	0.5225218	0.555827	0.5169295	0.5248245	0.0024725506	791.5472275	1579.26164	88.74463175	164.53869975	2189.5074625	2313.7794175	2259.906785	2403.951775	2235.7200875	2269.8659625
cg08313539	0.02657342	3.305683E-08	0.8767096	0.862416	0.84056	0.5448394	0.06414579	0.08491875	0.07364276	0.06756351	0.07465782	0.07335606	0.00014297078975	3791.76902	3729.9492	3635.422	2356.430405	277.43054175	367.27359375	318.504937	292.21218075	322.8950715	317.2649595
cg08324400	0.440978	2.233324E-07	0.4274616	0.03869022	0.4495945	0.9632937	0.2953365	0.3141787	0.2769487	0.2770689	0.2991816	0.2862409	0.00096591263	1848.77142	167.3352015	1944.4962125	4166.2452525	1277.3303625	1358.8228775	1197.8031275	1198.3229925	1293.96042	1237.9918925
cg08327903	0.2837783	6.918283E-10	0.2125265	0.9234323	0.4583831	0.1274081	0.4218871	0.3385274	0.4001633	0.439502	0.4007388	0.3876319	2.9921573975E-06	919.1771125	3993.8446975	1982.5069075	551.0400325	1824.6617075	1464.131005	1730.7062725	1900.84615	1733.19531	1676.5079675
cg08328535	0.8047401	6.776108E-08	0.2429862	0.7637633	0.1781961	0.4959944	0.8910814	0.8792411	0.8859289	0.8622093	0.9001339	0.8672894	0.000293066671	1050.915315	3303.2762725	770.6981325	2145.17578	3853.927055	3802.7177575	3831.6424925	3729.0552225	3893.0791175	3751.026655
cg08329428	0.7030611	6.617489E-09	0.8897225	0.2908187	0.6728943	0.3443738	0.7720132	0.7410022	0.7612706	0.7533785	0.7672273	0.7395533	2.8620639925E-05	3848.0498125	1257.7908775	2910.2678475	1489.416685	3338.95709	3204.834515	3292.495345	3258.3620125	3318.2580725	3198.5680225
cg08332492	0.233522	1.454231E-07	0.8474646	0.6381892	0.6515829	0.9189168	0.1631611	0.1459872	0.1503179	0.1577052	0.1598836	0.1541959	0.0006289549075	3665.284395	2760.16829	2818.0960425	3974.31516	705.6717575	631.39464	650.1249175	682.07499	691.49657	666.8972675
cg08349497	0.1189203	2.753372E-09	0.7556868	0.3482526	0.414469	0.6262958	0.05716212	0.0635038	0.05755857	0.07084538	0.06299015	0.06656717	1.19083339E-05	3268.34541	1506.192495	1792.578425	2708.729335	247.226169	274.653935	248.94081525	306.4062685	272.43239875	287.90301025
cg08356614	0.1983374	4.60032E-07	0.7185214	0.2797951	0.7264318	0.4292052	0.8598513	0.8735174	0.8999712	0.8810045	0.9117757	0.8909735	0.0019896384	3107.605055	1210.1138075	3141.817535	1856.31249	3718.8568725	3777.962755	3892.37544	3810.3444625	3943.4299025	3853.4603875
cg08367326	0.6683067	1.516303E-06	0.06356303	0.853001	0.598176	0.4423089	0.62823	0.6278733	0.6317753	0.6308818	0.6579502	0.6678397	0.006558010475	274.91010475	3689.229325	2587.1112	1912.9859925	2717.09475	2715.5520225	2732.4281725	2728.563785	2845.634615	2888.4067025
cg08367673	0.5522295	9.384064E-08	0.532021	0.7790354	0.7702027	0.2478625	0.8001362	0.8455152	0.8403894	0.7711299	0.8005966	0.7950331	0.000405860768	2300.990825	3369.328105	3331.1266775	1072.0053125	3460.589065	3656.85324	3634.684155	3335.1368175	3462.580295	3438.5181575
cg08379637	0.07572718	7.370582E-09	0.8192906	0.3574651	0.6815673	0.2254693	0.01798442	0.01639652	0.01681874	0.02014718	0.01712461	0.01885382	3.187776715E-05	3543.431845	1546.0365575	2947.7785725	975.1547225	77.7826165	70.914949	72.7410505	87.1365535	74.06393825	81.5427715
cg08391321	0.4192723	5.749743E-07	0.7220318	0.7492911	0.7031073	0.8488857	0.6823275	0.6906496	0.6842626	0.6608015	0.6714254	0.6689557	0.0024867638475	3122.787535	3240.6840075	3040.9390725	3671.4306525	2951.0664375	2987.05952	2959.435745	2857.9664875	2903.914855	2893.2334025
cg08406082	0.00260978	9.632081E-07	0.2994312	0.8299698	0.6139587	0.8205359	0.8731532	0.877243	0.8470509	0.8820285	0.8738105	0.8720691	0.0041658750325	1295.03994	3589.619385	2655.3713775	3548.8177675	3776.38759	3794.075975	3663.4951425	3814.7732625	3779.2304125	3771.6988575
cg08411881	7.604011E-05	3.764879E-07	0.3188843	0.931957	0.8888647	0.8331294	0.7359839	0.7810242	0.7708147	0.6939262	0.7459418	0.7418223	0.0016283101675	1379.1745975	4030.714025	3844.3398275	3603.284655	3183.1303675	3377.929665	3333.7735775	3001.230815	3226.198285	3208.3814475
cg08427573	0.1684824	1.558556E-08	0.6144165	0.6577701	0.8988379	0.6300212	0.3498145	0.3387492	0.3358873	0.3314096	0.3488222	0.3423831	6.7407547E-05	2657.3513625	2844.8556825	3887.4739175	2724.84169	1512.9477125	1465.09029	1452.7125725	1433.34652	1508.656015	1480.8069075
cg08431893	0.1809968	5.382706E-07	0.6568403	0.8334861	0.7986387	0.4806692	0.2777648	0.2763276	0.2589709	0.2728765	0.2663487	0.2744566	0.002328020345	2840.8342975	3604.8273825	3454.1123775	2078.89429	1201.33276	1195.11687	1120.0491425	1180.1908625	1151.9581275	1187.024795
cg08438650	0.3398873	1.169523E-06	0.7710616	0.1221023	0.4194697	0.8850715	0.8614035	0.8521048	0.8615888	0.7929432	0.8594938	0.8653391	0.005058186975	3334.84142	528.0924475	1814.2064525	3827.9342375	3725.5701375	3685.35326	3726.37156	3429.47934	3717.310685	3742.5916075
cg08448455	0.7928937	2.153953E-07	0.01149696	0.8842138	0.2424866	0.3899047	0.9294519	0.9210116	0.9492969	0.9463237	0.956824	0.9724635	0.0009315846725	49.724352	3824.224685	1048.754545	1686.3378275	4019.8794675	3983.37517	4105.7090925	4092.8500025	4138.2638	4205.9046375
cg08468991	0.6953556	1.597512E-09	0.2200419	0.2511817	0.5393363	0.3277352	0.5619534	0.6305346	0.6033424	0.5288452	0.6269268	0.5885835	6.9092394E-06	951.6812175	1086.3608525	2332.6294975	1417.45474	2430.448455	2727.062145	2609.45588	2287.25549	2711.45841	2545.6236375
cg08470742	0.8718727	2.079388E-06	0.7455953	0.7450496	0.8265699	0.8454912	0.4966163	0.5157328	0.5127918	0.5172254	0.4978133	0.5282458	0.0089933531	3224.6996725	3222.33952	3574.9148175	3656.74944	2147.8654975	2230.54436	2217.824535	2236.999855	2153.0425225	2284.663085
cg08474856	1.26436E-05	8.704778E-07	0.01235179	0.01835904	0.2149786	0.3064393	0.5228241	0.5673868	0.5827637	0.5117318	0.5330005	0.5476442	0.003764816485	53.42149175	79.402848	929.782445	1325.3499725	2261.2142325	2453.94791	2520.4530025	2213.240035	2305.2271625	2368.561165
cg08474953	0.1707535	5.134979E-07	0.1045371	0.2304609	0.5378107	0.6889839	0.8295281	0.8434349	0.8158331	0.8381911	0.8243039	0.820867	0.0022208784175	452.1229575	996.7433925	2326.0312775	2979.8553675	3587.7090325	3647.8559425	3528.4781575	3625.1765075	3565.1143675	3550.249775
cg08475517	0.3408424	2.455553E-09	0.9118873	0.5858066	0.6780208	0.3216899	0.4500572	0.3727519	0.4032871	0.3936955	0.4187381	0.3962245	1.0620266725E-05	3943.9125725	2533.613545	2932.43996	1391.3088175	1946.49739	1612.1519675	1744.2167075	1702.7330375	1811.0422825	1713.6709625
cg08480854	1.553641E-06	8.455986E-10	0.2410422	0.1071887	0.09686934	0.5198066	0.4211429	0.4406314	0.474271	0.4619451	0.3980606	0.4328848	3.657213945E-06	1042.507515	463.5911275	418.9598955	2248.163545	1821.4430425	1905.730805	2051.222075	1997.9125575	1721.612095	1872.22676
cg08482694	0.2484903	7.146032E-07	0.577583	0.2729358	0.1051267	0.2223962	0.1419289	0.1649374	0.1522172	0.1530587	0.1530268	0.1683176	0.00309065884	2498.046475	1180.447335	454.6729775	961.863565	613.8424925	713.354255	658.33939	661.9788775	661.84091	727.97362
cg08485937	0.0003721248	1.330017E-08	0.1527359	0.4462303	0.7757129	0.773803	0.2317956	0.2201263	0.2419206	0.2680051	0.2418916	0.2365697	5.752323525E-05	660.5827675	1929.9460475	3354.9582925	3346.697975	1002.51597	952.0462475	1046.306595	1159.1220575	1046.18117	1023.1639525
cg08488116	0.7381642	2.382762E-07	0.6344943	0.1684357	0.01427089	0.004411285	0.5219082	0.6154278	0.5667308	0.5216405	0.5667018	0.5553196	0.001030544565	2744.1878475	728.4844025	61.72159925	19.078807625	2257.252965	2661.725235	2451.11071	2256.0951625	2450.985285	2401.75727
cg08498942	0.5305953	1.843978E-06	0.870046	0.4686962	0.9182314	0.6000323	0.3525866	0.3873082	0.3803425	0.3846869	0.3733273	0.3892722	0.00797520485	3762.94895	2027.111065	3971.350805	2595.1396975	1524.937045	1675.107965	1644.9813125	1663.7708425	1614.6405725	1683.602265
cg08499756	0.01189222	1.055424E-05	0.6704067	0.5551921	0.9975586	0.2363306	0.5583644	0.5644216	0.5796871	0.5293673	0.5686509	0.552472	0.045647088	2899.5089775	2401.2058325	4314.440945	1022.129845	2414.92603	2441.12342	2507.1467075	2289.5135725	2459.4151425	2389.4414
cg08507638	0.004073957	1.030312E-05	0.1115479	0.1222781	0.8993003	0.9632789	0.2751486	0.2392026	0.2595798	0.2550339	0.2705913	0.2494355	0.044560994	482.4446675	528.8527825	3889.4737975	4166.1812425	1190.017695	1034.551245	1122.682635	1103.0216175	1170.3073725	1078.8085375
cg08511716	0.3010255	5.575149E-07	0.9986036	0.7266753	0.7672914	0.5495272	0.2150354	0.2268704	0.2258886	0.216875	0.2210398	0.2289379	0.0024112519425	4318.96057	3142.8706725	3318.535305	2376.70514	930.028105	981.21448	976.968195	937.984375	955.997135	990.1564175
cg08512345	0.1580589	4.390741E-09	0.4107562	0.7066099	0.9774178	0.4620519	0.2981037	0.270258	0.2900136	0.2628075	0.2624016	0.2746375	1.8989954825E-05	1776.520565	3056.0878175	4227.331985	1998.3744675	1289.2985025	1168.86585	1254.30882	1136.6424375	1134.88692	1187.8071875
cg08514408	0.1622346	9.324179E-07	0.6001823	0.8423671	0.6400607	0.4904864	0.8387131	0.8313534	0.8531634	0.8248251	0.8608199	0.8361931	0.0040327074175	2595.7884475	3643.2377075	2768.2625275	2121.35368	3627.4341575	3595.603455	3689.931705	3567.3685575	3723.0460675	3616.5351575
cg08521677	0.754394	2.968949E-08	0.3784087	0.8921514	0.07675666	0.2248224	0.9654604	0.9291078	0.9573565	0.9276896	0.9224661	0.9380905	0.00012840704425	1636.6176275	3858.554805	331.9725545	972.35688	4175.61623	4018.391235	4140.5668625	4012.25752	3989.6658825	4057.2414125
cg08521987	0.4137038	1.495686E-06	0.1540246	0.3870183	0.7277557	0.639437	0.3329055	0.3030433	0.3085811	0.3191836	0.3108238	0.3222492	0.00646884195	666.156395	1673.8541475	3147.5434025	2765.565025	1439.8162875	1310.6622725	1334.6132575	1380.46907	1344.312935	1393.72779
cg08530000	0.002329736	5.606654E-06	0.3275444	0.6576671	0.7875567	0.561105	0.4959568	0.4599237	0.4660777	0.4718454	0.4906593	0.4625637	0.02424877855	1416.62953	2844.4102075	3406.1827275	2426.779125	2145.01316	1989.1700025	2015.7860525	2040.731355	2122.1014725	2000.5880025
cg08531052	5.073086E-08	1.629698E-09	0.5536365	0.6567676	0.0792533	0.2392416	0.1215424	0.12775	0.1196038	0.1459305	0.1237641	0.122796	7.04844385E-06	2394.4778625	2840.51987	342.7705225	1034.71992	525.67088	552.51875	517.286435	631.1494125	535.2797325	531.0927
cg08546229	0.00378283	2.308378E-08	0.6075182	0.9486558	0.9743794	0.4127668	0.9547033	0.899153	0.928527	0.9009293	0.8890874	0.9430741	9.98373485E-05	2627.516215	4102.936335	4214.190905	1785.21641	4129.0917725	3888.836725	4015.879275	3896.5192225	3845.303005	4078.7954825
cg08550441	0.2078081	9.509577E-07	0.7392545	0.4403387	0.7532472	0.8208194	0.2938964	0.2720621	0.2826351	0.2676285	0.2783637	0.2822705	0.0041128920525	3197.2757125	1904.4648775	3257.79414	3550.043905	1271.10193	1176.6685825	1222.3968075	1157.4932625	1203.9230025	1220.8199125
cg08568987	0.5195101	2.995252E-08	0.8612087	0.2409472	0.7339105	0.3139363	0.4188149	0.4027804	0.4005421	0.3934589	0.3914921	0.3942045	0.000129544649	3724.7276275	1042.09664	3174.1629125	1357.7744975	1811.3744425	1742.02523	1732.3445825	1701.7097425	1693.2033325	1704.9344625
cg08570077	0.2476529	1.089828E-06	0.6030132	0.1831504	0.7109694	0.2364146	0.3286658	0.2962978	0.3209824	0.3455356	0.2941648	0.3223434	0.0047135061	2608.03209	792.12548	3074.942655	1022.493145	1421.479585	1281.487985	1388.24888	1494.44147	1272.26276	1394.135205
cg08571475	0.002996079	7.045119E-09	0.8230544	0.5041827	0.7725038	0.9380032	0.8317097	0.8209714	0.8249358	0.780349	0.8490485	0.829757	3.0470139675E-05	3559.71028	2180.5901775	3341.078935	4056.86384	3597.1444525	3550.701305	3567.847335	3375.009425	3672.1347625	3588.699025
cg08573089	0.008049094	1.023438E-07	0.03408657	0.7676864	0.9771796	0.683281	0.7376495	0.7285294	0.7792303	0.7944177	0.750084	0.7656879	0.000442636935	147.42441525	3320.24368	4226.30177	2955.190325	3190.3340875	3150.889655	3370.1710475	3435.8565525	3244.1133	3311.6001675
cg08575875	8.036373E-07	6.804629E-06	0.2857222	0.2980836	0.7624813	0.2358419	0.3607453	0.3551	0.3711475	0.3693609	0.3270735	0.3584831	0.029430020425	1235.748515	1289.21157	3297.7316225	1020.0162175	1560.2234225	1535.8075	1605.2129375	1597.4858925	1414.5928875	1550.4394075
cg08577046	0.01358762	1.457103E-08	0.4756653	0.2026609	0.147915	0.01559328	0.1006067	0.09025816	0.08280028	0.1024409	0.09126667	0.1040932	6.301970475E-05	2057.2524225	876.5083925	639.732375	67.440936	435.1239775	390.366542	358.111211	443.0568925	394.72834775	450.20309
cg08578505	0.7933088	1.996358E-06	0.9058406	0.2226476	0.7033265	0.5436789	0.9723027	0.9541886	0.9648158	0.9944094	0.9632	0.9782165	0.00863424835	3917.760595	962.95087	3041.8871125	2351.4112425	4205.2091775	4126.865695	4172.828335	4300.820655	4165.84	4230.7863625
cg08594632	0.6542871	6.524504E-08	0.9717937	0.2885422	0.7615184	0.4942242	0.5970397	0.5807558	0.5527507	0.5519405	0.6461797	0.6037051	0.000282184798	4203.0077525	1247.945015	3293.56708	2137.519665	2582.1967025	2511.768835	2390.6467775	2387.1426625	2794.7272025	2611.0245575
cg08594936	0.07944511	3.119481E-07	0.4051736	0.9561167	0.9409044	0.3986752	0.02144049	0.01763212	0.01902762	0.02184888	0.01980208	0.01970265	0.0013491755325	1752.37582	4135.2047275	4069.41153	1724.27024	92.73011925	76.258919	82.2944565	94.496406	85.643996	85.21396125
cg08599259	0.599801	4.013804E-06	0.4225571	0.547895	0.7587384	0.700642	0.8197333	0.8330176	0.8101305	0.8265553	0.8172175	0.8242861	0.0173597023	1827.5594575	2369.645875	3281.54358	3030.27665	3545.3465225	3602.80112	3503.8144125	3574.8516725	3534.4656875	3565.0373825
cg08602188	0.4673785	4.022559E-06	0.8796583	0.4780728	0.9006496	0.8119523	0.8778239	0.827182	0.8555486	0.8224767	0.8350395	0.8162549	0.017397567675	3804.5221475	2067.66486	3895.30952	3511.6936975	3796.5883675	3577.56215	3700.247695	3557.2117275	3611.5458375	3530.3024425
cg08605855	0.8942019	3.27275E-08	0.02161811	0.01633444	0.1676242	0.1050758	0.02663445	0.02982494	0.03040035	0.03338496	0.02834701	0.02827477	0.0001415464375	93.49832575	70.646453	724.974665	454.452835	115.19399625	128.9928655	131.48151375	144.389952	122.60081825	122.28838025
cg08608532	0.5187362	2.141401E-08	0.1374188	0.04318429	0.1472371	0.5333305	0.7214133	0.6968952	0.7056973	0.7445782	0.7018171	0.718313	9.261559325E-05	594.33631	186.77205425	636.8004575	2306.6544125	3120.1125225	3014.07174	3052.1408225	3220.300715	3035.3589575	3106.703725
cg08609839	0.9380126	7.38243E-09	0.02152626	0.3622956	0.6184578	0.4317827	0.7835871	0.801863	0.7698357	0.7525665	0.7690597	0.7826092	3.192900975E-05	93.1010745	1566.92847	2674.829985	1867.4601775	3389.0142075	3468.057475	3329.5394025	3254.8501125	3326.1832025	3384.78479
cg08613239	1.040854E-10	2.702152E-11	0.2365231	0.3804288	0.4272255	0.5863828	0.4560754	0.4042528	0.4444536	0.4725341	0.4790035	0.4513826	1.16868074E-07	1022.9624075	1645.35456	1847.7502875	2536.10561	1972.526105	1748.39336	1922.26182	2043.7099825	2071.6901375	1952.229745
cg08616182	5.387178E-05	5.662705E-10	0.8189275	0.3839296	0.01811471	0.009806291	0.670904	0.6603139	0.6696072	0.7736928	0.6325027	0.6431881	2.4491199125E-06	3541.8614375	1660.49552	78.34612075	42.412208575	2901.6598	2855.8576175	2896.05114	3346.22136	2735.5741775	2781.7885325
cg08619954	0.9224203	2.422932E-09	0.2725068	0.05233004	0.3493043	0.326921	0.5170457	0.4942155	0.488296	0.4688609	0.4964514	0.4752261	1.04791809E-05	1178.59191	226.327423	1510.7410975	1413.933325	2236.2226525	2137.4820375	2111.8802	2027.8233925	2147.152305	2055.3528825
cg08627624	0.0005187787	1.739582E-07	0.4181553	0.7635898	0.7074444	0.3623869	0.8287771	0.8250956	0.8210554	0.7647748	0.8190001	0.7807758	0.000752369215	1808.5216725	3302.525885	3059.69703	1567.3233425	3584.4609575	3568.53847	3551.064605	3307.65101	3542.1754325	3376.855335
cg08629913	0.6582508	5.262645E-08	0.3933948	0.4330758	0.9864317	0.6411346	0.5131304	0.5591605	0.4914988	0.5247316	0.5470892	0.5250037	0.00022760939625	1701.43251	1873.052835	4266.3171025	2772.907145	2219.28898	2418.3691625	2125.73231	2269.46417	2366.16079	2270.6410025
cg08630381	0.6857583	1.345147E-06	0.7921881	0.5812771	0.622114	0.6389742	0.4571553	0.5002444	0.4666316	0.4872162	0.4886101	0.4916254	0.005817760775	3426.2135325	2514.0234575	2690.64305	2763.563415	1977.1966725	2163.55703	2018.18167	2107.210065	2113.2386825	2126.279855
cg08638999	0.004454163	1.203181E-06	0.5626612	0.5350917	0.753999	0.1570414	0.1273518	0.1027251	0.116131	0.1383423	0.1144202	0.1136896	0.005203757825	2433.50969	2314.2716025	3261.045675	679.204055	550.796535	444.2860575	502.266575	598.3304475	494.867365	491.70752
cg08671764	0.005069099	8.054381E-07	0.946509	0.5452724	0.9833926	0.3369024	0.4538372	0.4730736	0.452218	0.4482983	0.4463039	0.4522354	0.0034835197825	4093.651425	2358.30313	4253.172995	1457.10288	1962.84589	2046.04332	1955.84285	1938.8901475	1930.2643675	1955.918105
cg08672695	0.2840731	1.42518E-07	0.8824906	0.3050055	0.462127	0.266142	0.0889734	0.08228784	0.07851129	0.0987107	0.08181541	0.08527617	0.00061639035	3816.771845	1319.1487875	1998.699275	1151.06415	384.809955	355.894908	339.56132925	426.9237775	353.85164825	368.81943525
cg08673142	0.1811196	2.009201E-07	0.1572063	0.8070007	0.7511138	0.525934	0.2130941	0.2200777	0.225422	0.2160474	0.2290052	0.2314674	0.0008689794325	679.9172475	3490.2780275	3248.567185	2274.66455	921.6319825	951.8360525	974.95015	934.405005	990.44749	1001.096505
cg08677617	0.4627285	1.381462E-09	0.9080016	0.39645	0.5169766	0.6074386	0.209556	0.2336934	0.220371	0.2375022	0.223917	0.2277152	5.97482315E-06	3927.10692	1714.64625	2235.923795	2627.171945	906.3297	1010.723955	953.104575	1027.197015	968.441025	984.86824
cg08680083	1.286816E-05	9.009028E-08	0.7795698	0.3851656	0.4334525	0.8080787	0.2586528	0.3323443	0.3021822	0.2586259	0.308034	0.2969118	0.000389640461	3371.639385	1665.84122	1874.6820625	3494.9403775	1118.67336	1437.3890975	1306.938015	1118.5570175	1332.24705	1284.143535
cg08683790	0.01349065	3.9284E-07	0.803192	0.5747702	0.5747144	0.6184181	0.6794936	0.75464	0.6933211	0.7120277	0.7529951	0.704993	0.001699033	3473.8054	2485.881115	2485.63978	2674.6582825	2938.80982	3263.818	2998.6137575	3079.5198025	3256.7038075	3049.094725
cg08686311	0.8964618	3.013283E-07	0.1311606	0.4922117	0.7821066	0.9343196	0.8846115	0.8938088	0.9031496	0.9622993	0.8414891	0.8725181	0.0013032448975	567.269595	2128.8156025	3382.611045	4040.93227	3825.9447375	3865.72306	3906.12202	4161.9444725	3639.4403575	3773.6407825
cg08687025	0.3443475	1.465582E-06	0.2050737	0.01145122	0.5520163	0.6153677	0.1939014	0.1797838	0.1746597	0.1750123	0.1957011	0.1849283	0.00633864215	886.9437525	49.5265265	2387.4704975	2661.4653025	838.623555	777.564935	755.4032025	756.9281975	846.4072575	799.8148975
cg08687052	3.97991E-05	2.000724E-07	0.8324589	0.1174244	0.2996645	0.3922183	0.8689623	0.8933731	0.8670499	0.9168541	0.8750858	0.8813604	0.00086531313	3600.3847425	507.86053	1296.0489625	1696.3441475	3758.2619475	3863.8386575	3749.9908175	3965.3939825	3784.746085	3811.88373
cg08695508	1.080223E-07	6.965704E-09	0.03579872	0.4281209	0.3141604	0.9018697	0.1559999	0.2154818	0.1939927	0.1953693	0.1866109	0.1970375	3.01266698E-05	154.829464	1851.6228925	1358.74373	3900.5864525	674.6995675	931.958785	839.0184275	844.9722225	807.0921425	852.1871875
cg08698428	0.2853595	6.561262E-08	0.289068	0.6991221	0.3764616	0.4235936	0.8497912	0.84619	0.829184	0.8089004	0.8607318	0.8172655	0.0002837745815	1250.2191	3023.7030825	1628.19642	1832.04232	3675.34694	3659.77175	3586.2208	3498.49423	3722.665035	3534.6732875
cg08704681	0.4149528	6.61173E-07	0.7491347	0.458012	0.9878651	0.2459326	0.2589985	0.2668484	0.2539188	0.2874722	0.2648433	0.2743836	0.002859573225	3240.0075775	1980.9019	4272.5165575	1063.658495	1120.1685125	1154.11933	1098.19881	1243.317265	1145.4472725	1186.70907
cg08705958	0.02122112	7.96979E-07	0.1808221	0.1733506	0.3390039	0.8853636	0.4336932	0.3926381	0.4035297	0.3987014	0.4202453	0.4022756	0.003446934175	782.0555825	749.741345	1466.1918675	3829.19757	1875.72309	1698.1597825	1745.2659525	1724.383555	1817.5609225	1739.84197
cg08710757	0.7174145	2.571483E-08	0.7302494	0.9439475	0.3438648	0.6818394	0.3928433	0.396074	0.3550012	0.3065422	0.4308347	0.3715448	0.00011121663975	3158.328655	4082.5729375	1487.21526	2948.955405	1699.0472725	1713.02005	1535.38019	1325.795015	1863.3600775	1606.93126
cg08713101	0.0005645539	1.033567E-06	0.8884311	0.2088804	0.7265019	0.1524784	0.1438438	0.1263895	0.1353997	0.1309875	0.1449493	0.1347365	0.004470177275	3842.4645075	903.40773	3142.1207175	659.46908	622.124435	546.6345875	585.6037025	566.5209375	626.9057225	582.7353625
cg08723623	3.805508E-05	1.567921E-08	0.2777886	0.7247372	0.006789759	0.005357611	0.2243348	0.1858574	0.2268415	0.2787824	0.1946736	0.2044823	6.781258325E-05	1201.435695	3134.48839	29.365707675	23.171667575	970.24801	803.833255	981.0894875	1205.73388	841.96332	884.3859475
cg08736421	1.507781E-05	2.811495E-09	0.9756408	0.4999637	0.03742218	0.1038907	0.2547802	0.3006415	0.2744082	0.3079048	0.2600714	0.2742254	1.2159715875E-05	4219.64646	2162.3430025	161.8509285	449.3272775	1101.924365	1300.2744875	1186.815465	1331.68826	1124.808805	1186.024855
cg08736446	0.1383187	7.454581E-08	0.8675394	0.7031964	0.6372627	0.7290569	0.06697854	0.0696453	0.06107359	0.06278274	0.07484765	0.0732073	0.00032241062825	3752.107905	3041.32443	2756.1611775	3153.1710925	289.6821855	301.2159225	264.14327675	271.5353505	323.71608625	316.6215725
cg08762734	0.3989013	4.090785E-07	0.9494275	0.6750834	0.2221389	0.2161867	0.9196995	0.8566433	0.8487064	0.8290426	0.9027712	0.8946617	0.0017692645125	4106.2739375	2919.735705	960.7507425	935.0074775	3977.7003375	3704.9822725	3670.65518	3585.609245	3904.48544	3869.4118525
cg08769507	0.8446255	2.951983E-08	0.438044	0.6365026	0.7840018	0.3241797	0.6893819	0.6544261	0.6388354	0.5772722	0.7265718	0.6717804	0.00012767326475	1894.5403	2752.873745	3390.807785	1402.0772025	2981.5767175	2830.3928825	2762.963105	2496.702265	3142.423035	2905.45023
cg08782420	0.01675631	6.725816E-06	0.5629367	0.6442334	0.4185764	0.05316074	0.7851827	0.7858052	0.8259134	0.797809	0.7993018	0.7894049	0.0290891542	2434.7012275	2786.309455	1810.34293	229.9202005	3395.9151775	3398.60749	3572.075455	3450.523925	3456.980285	3414.1761925
cg08783491	0.9702561	7.157738E-09	0.6936095	0.004162447	0.6784953	0.5870805	0.701739	0.6976846	0.6952571	0.7005079	0.7236701	0.6834043	3.095721685E-05	2999.8610875	18.002583275	2934.4921725	2539.1231625	3035.021175	3017.485895	3006.9869575	3029.6966675	3129.8731825	2955.7235975
cg08791234	0.1175212	1.104908E-06	0.6960326	0.7835643	0.4329668	0.2247892	0.2365617	0.207149	0.2065266	0.2207599	0.2222515	0.2148224	0.0047787271	3010.340995	3388.9155975	1872.58141	972.21329	1023.1293525	895.919425	893.227545	954.7865675	961.2377375	929.10688
cg08791395	0.03204085	4.800452E-08	0.6685947	0.5331382	0.8404451	0.7100364	0.5070004	0.4966653	0.5256928	0.4937819	0.4813634	0.501256	0.000207619549	2891.6720775	2305.822715	3634.9250575	3070.90743	2192.77673	2148.0774225	2273.62136	2135.6067175	2081.896705	2167.9322
cg08793208	0.7292347	3.410289E-08	0.1195536	0.1106236	0.7046978	0.5203968	0.8510962	0.9415749	0.9159354	0.9391233	0.8990228	0.9033684	0.00014749499925	517.06932	478.44707	3047.817985	2250.71616	3680.991065	4072.3114425	3961.420605	4061.7082725	3888.27361	3907.06833
cg08804626	0.0004549424	5.44382E-10	0.4696597	0.8396951	0.7893016	0.8263041	0.02790874	0.02722001	0.03384837	0.03493069	0.02477369	0.02624233	2.35445215E-06	2031.2782025	3631.6813075	3413.72942	3573.7652325	120.7053005	117.72654325	146.39420025	151.07523425	107.14620925	113.49807725
cg08812242	0.2574881	9.381708E-08	0.2036848	0.2745154	0.4657353	0.2266565	0.3203577	0.2910523	0.3115176	0.319078	0.2838674	0.3105607	0.000405758871	880.93676	1187.279105	2014.3051725	980.2893625	1385.5470525	1258.8011975	1347.31362	1380.01235	1227.726505	1343.1750275
cg08812936	0.7984136	1.594254E-06	0.1832797	0.8462215	0.112755	0.221112	0.9061456	0.9510038	0.9337766	0.970342	0.9266807	0.9390137	0.00689514855	792.6847025	3659.9079875	487.665375	956.3094	3919.07972	4113.091435	4038.583795	4196.72915	4007.8940275	4061.2342525
cg08815320	0.49218	1.075839E-08	0.06849254	0.5130632	0.7927175	0.1357305	0.3019387	0.2746319	0.2648926	0.3123844	0.2711211	0.2932605	4.653003675E-05	296.2302355	2218.99834	3428.5031875	587.0344125	1305.8848775	1187.7829675	1145.660495	1351.06253	1172.5987575	1268.3516625
cg08815970	2.228293E-05	8.826078E-10	0.6135221	0.06919572	0.7189128	0.3108525	0.1992235	0.2123749	0.1934778	0.1833406	0.1872456	0.1856829	3.817278735E-06	2653.4830825	299.271489	3109.29786	1344.4370625	861.6416375	918.5214425	836.791485	792.948095	809.83722	803.0785425
cg08827764	6.527056E-05	2.574932E-09	0.6247408	0.2186531	0.7469954	0.5139717	0.6905393	0.7310481	0.7076986	0.7728523	0.7368042	0.729148	1.11365809E-05	2702.00396	945.6746575	3230.755105	2222.9276025	2986.5824725	3161.7830325	3060.796445	3342.5861975	3186.678165	3153.5651
cg08832069	0.1091577	1.553249E-08	0.3508002	0.2330314	0.843635	0.4239592	0.04632843	0.05175989	0.04930597	0.0574146	0.04684098	0.05134431	6.717801925E-05	1517.210865	1007.860805	3648.721375	1833.62354	200.37045975	223.86152425	213.24832025	248.318145	202.5872385	222.06414075
[truncated: 2,862 more rows]
