# Supplementary material for: The signature of HBV-related liver disease in peripheral blood mononuclear cell DNA methylation
Source: Clin Epigenetics. 2020 Jun 8;12:81. doi: 10.1186/s13148-020-00847-z (PMC7278209; doi:10.1186/s13148-020-00847-z)
Supplement: Supplementary file 7 — Additional file 7:. Supplementary table 7. Multifactorial ANOVA analysis of 4325 CpG sites [file 13148_2020_847_MOESM7_ESM.csv]

Supplementary table 4. Multifactorial ANOVA analysis of 4325 CpG sites
	Group	Gender	Age	Smoking	Alcohol	Group:Gender	Group:Age	Gender:Age	Group:Smoking	Gender:Smoking	Age:Smoking	Group:Alcohol	Age:Alcohol	Smoking:Alcohol	Group:Gender:Age	Group:Age:Smoking	Group:Age:Alcohol	Age:Smoking:Alcohol	Group	Gender	Age	Smoking	Alcohol	Group:Gender	Group:Age	Gender:Age	Group:Smoking	Gender:Smoking	Age:Smoking	Group:Alcohol	Age:Alcohol	Smoking:Alcohol	Group:Gender:Age	Group:Age:Smoking	Group:Age:Alcohol	Age:Smoking:Alcohol
cg00003994	1.961199E-07	0.8173031	0.898129	0.7917892	0.08675761	0.7669989	0.1870245	0.8917909	0.4079239	0.8076933	0.007639505	0.9998508	0.6589314	0.06852198	0.2922823	0.06067497	0.8112546	0.1344449	0.0008482185675	6446.8868528	7084.441552	6245.6332096	684.34402768	6050.0873232	1475.249256	7034.4466192	3217.7037232	6371.0847504	60.26041544	7886.8231104	5197.6508832	540.50137824	2305.5227824	478.60416336	6399.1762848	1060.5013712
cg00008810	1.983803E-07	0.01681227	0.05077992	0.9211368	0.4350198	0.1887647	0.1566604	0.7808293	0.4719602	0.05402973	0.8015571	0.1998125	0.7069148	0.405728	0.426484	0.1375488	0.3448364	0.4023245	0.0008579947975	132.61518576	400.55200896	7265.9270784	3431.4361824	1488.9759536	1235.7372352	6159.1815184	3722.8220576	426.18651024	6322.6824048	1576.121	5576.1439424	3200.382464	3364.105792	1084.9849344	2720.0695232	3173.535656
cg00010266	5.235771E-06	0.1621772	0.4806802	0.3543875	0.6013771	0.552504	0.8415256	0.4720207	0.9774539	0.733927	0.8489591	0.5679808	0.7712779	0.8484975	0.7912365	0.4917729	0.773825	0.4790737	0.022644709575	1279.2537536	3791.6054176	2795.4086	4743.6625648	4358.151552	6637.9539328	3723.2992816	7710.1563632	5789.216176	6696.5893808	4480.2325504	6083.8400752	6692.94828	6241.273512	3879.1046352	6103.9316	3778.9333456
cg00011346	1.192215E-07	0.09431808	0.6844057	0.9337285	0.1808537	0.8004021	0.6690852	0.8010161	0.4591414	0.6415093	0.03931497	0.9148528	0.7571701	0.0284917	0.3715352	0.001139119	0.1560316	0.2069589	0.0005156329875	743.98101504	5398.5921616	7365.250408	1426.5739856	6313.5717648	5277.7440576	6318.4149968	3621.7073632	5060.2253584	310.11648336	7216.3588864	5972.5577488	224.7425296	2930.6696576	8.985370672	1230.7772608	1632.4918032
cg00014085	3.038019E-08	0.4200345	0.4892796	0.0006227818	0.005828757	0.2073284	0.1397814	0.7549173	0.5710171	0.7012052	0.3939917	0.362352	0.7740564	0.2368228	0.3744743	0.5957727	0.7742028	0.8990742	0.00013139432175	3313.232136	3859.4374848	4.9125028384	45.977235216	1635.4064192	1102.5956832	5954.7876624	4504.1828848	5531.1066176	3107.8065296	2858.232576	6105.7568832	1868.0582464	2953.8532784	4699.4550576	6106.9116864	7091.8972896
cg00018606	1.107724E-06	0.7234875	0.7926805	0.60695	0.0423642	0.3328619	0.02291603	0.4866683	0.929808	0.5400077	0.04282063	0.8113913	0.8672451	0.6091128	0.4837934	0.008765224	0.9595866	0.3109525	0.0047909063	5706.8694	6252.663784	4787.6216	334.1688096	2625.6146672	180.76164464	3838.8395504	7334.325504	4259.5807376	337.76912944	6400.2545744	6840.8293488	4804.6817664	3816.1623392	69.140086912	7569.2191008	2452.79332
cg00026909	2.982362E-07	0.296329	0.6530888	0.3674639	0.8587717	0.1468748	0.05828496	0.5158279	0.1812914	0.9856058	0.4599932	0.1250015	0.4386294	0.8973798	0.4646358	0.967421	0.3054512	0.4421787	0.001289871565	2337.443152	5151.5644544	2898.5552432	6773.9911696	1158.5484224	459.75176448	4068.8504752	1430.0265632	7774.4585504	3628.4263616	986.011832	3459.9087072	7078.5318624	3665.0471904	7631.016848	2409.3990656	3487.9055856
cg00032205	1.414486E-07	0.8167687	0.8471683	0.5151175	0.495238	0.960752	0.04572454	0.4435009	0.1901778	0.5426973	0.00764284	0.4798952	0.7405849	0.1645385	0.2290648	0.6037027	0.5031374	0.1091446	0.000611765195	6442.6715056	6682.4635504	4063.24684	3906.437344	7578.411776	360.67517152	3498.3350992	1500.1224864	4280.7963024	60.28672192	3785.4133376	5841.7336912	1297.879688	1806.8631424	4762.0068976	3968.7478112	860.9326048
cg00037940	1.627026E-07	0.7203962	0.3468243	0.1804305	0.1134689	0.283921	0.0671486	0.7132856	0.7329394	0.8863396	0.7088951	0.9299594	0.1696192	0.07970467	0.7299897	0.05932398	0.03511955	0.2828848	0.000703688745	5682.4852256	2735.7500784	1423.235784	895.0426832	2239.568848	529.6681568	5626.3968128	5781.4259872	6991.4467648	5591.7645488	7335.5197472	1337.9562496	628.71043696	5758.1587536	467.94755424	277.0230104	2231.3953024
cg00054890	8.698512E-07	0.6329712	0.679031	0.160836	0.4022228	0.9165178	0.595965	0.1310876	0.9001102	0.3346804	0.5232029	0.3388245	0.4247431	0.9250091	0.255018	0.6700557	0.2048777	0.1934746	0.00376210644	4992.8768256	5356.196528	1268.674368	3172.7334464	7229.4924064	4700.97192	1034.0189888	7100.0692576	2639.9589952	4127.0244752	2672.647656	3350.3735728	7296.4717808	2011.581984	5285.3993616	1616.0752976	1526.1276448
cg00055233	7.369364E-07	0.2228012	0.5311352	0.1143364	0.258022	0.1602158	0.7190104	0.7899393	0.1397743	0.3108708	0.2114923	0.605778	0.5744755	0.3518829	0.7257044	0.05936612	0.9377711	0.73291	0.00318724993	1757.4558656	4189.5944576	901.8855232	2035.277536	1263.7822304	5671.5540352	6231.0411984	1102.5396784	2452.1488704	1668.2512624	4778.376864	4531.462744	2775.6523152	5724.3563072	468.27995456	7397.1384368	5781.19408
cg00057966	5.451566E-07	0.9822407	0.8665393	0.9950875	0.8809633	0.1015057	0.9752647	0.9739196	0.3865073	0.06997358	0.8642178	0.1405381	0.2852508	0.5613615	0.3511341	0.820203	0.01124609	0.5532315	0.002357802295	7747.9146416	6835.2619984	7849.2502	6949.0385104	800.6769616	7692.8879536	7682.2778048	3048.7695824	551.95159904	6816.9500064	1108.5645328	2250.0583104	4428.019512	2769.7457808	6469.761264	88.70915792	4363.890072
cg00060287	5.77103E-07	0.9334178	0.4620716	0.6370546	0.6663227	0.006407401	0.02034856	0.7823404	0.5031503	0.7839053	0.5782008	0.6690097	0.02361695	0.1971209	0.05334685	0.931412	0.9420044	0.5976709	0.002495970475	7362.7996064	3644.8207808	5025.0866848	5255.9534576	50.541579088	160.50944128	6171.1010752	3968.8495664	6183.4450064	4560.8479104	5277.1485136	186.2905016	1554.8896592	420.7999528	7346.977856	7430.5307072	4714.4280592
cg00060606	1.84204E-06	0.8247871	0.336169	0.5255593	0.8238106	0.931052	0.6249642	0.7344014	0.203942	0.1632324	0.7133268	0.9672854	0.1620373	0.9863581	0.9255394	0.6588855	0.7535628	0.07611824	0.007966823	6505.9206448	2651.701072	4145.6117584	6498.2180128	7344.138176	4929.7176096	5792.9582432	1608.694496	1287.5771712	5626.7217984	7629.9472352	1278.1502224	7780.3926928	7300.6547872	5197.288824	5944.1033664	600.42067712
cg00062776	3.010573E-08	0.2069401	0.05410713	0.4144494	0.8782917	0.1485946	0.3397838	0.6294657	0.7183682	0.610159	0.902692	0.2086361	0.7228846	0.1047381	0.9684672	0.05663236	0.2650982	0.714555	0.00013020728225	1632.3435088	426.79704144	3269.1768672	6927.9649296	1172.1142048	2680.2146144	4965.2254416	5666.4883616	4812.934192	7120.434496	1645.7215568	5702.1137248	826.1741328	7639.2692736	446.71605568	2091.0946016	5636.40984
cg00070912	2.522317E-06	0.3412885	0.5872983	0.6614504	0.7522218	0.4494102	0.5867581	0.973283	0.1545723	0.7266328	0.509634	0.5506025	0.8665077	0.2523857	0.9932361	0.686943	0.2761788	0.2613519	0.010909021025	2692.083688	4632.6089904	5217.5207552	5933.5255584	3544.9476576	4628.3478928	7677.256304	1219.2663024	5731.6795264	4019.992992	4343.15252	6835.0127376	1990.8184016	7834.6463568	5418.606384	2178.4983744	2061.5437872
cg00082833	5.533163E-11	0.000654195	0.03134122	0.506284	0.003867828	0.322536	0.01495756	0.06706562	0.7013194	0.7889323	0.123229	0.02579467	0.7676688	0.1620125	0.00277298	0.2928948	0.1741523	0.5584596	2.3930929975E-07	5.16029016	247.21954336	3993.568192	30.509427264	2544.163968	117.98523328	529.01361056	5532.0074272	6223.0979824	972.030352	203.46835696	6055.3714944	1277.9546	21.87326624	2310.3541824	1373.7133424	4405.1293248
cg00084271	7.0092E-09	0.9430626	0.9795823	0.3735466	0.8864716	0.6858561	0.5256528	0.9551366	0.2849534	0.06337493	0.3660842	0.8529811	0.5659368	0.597363	0.1368301	0.7177131	0.1756149	0.8776041	3.031479E-05	7438.8777888	7726.9451824	2946.5355808	6992.4879808	5410.0329168	4146.3492864	7534.1175008	2247.7124192	499.90144784	2887.6721696	6728.3149168	4464.1094784	4711.999344	1079.3158288	5661.3209328	1385.2503312	6922.5411408
cg00086113	4.147514E-08	0.4828	0.9012801	0.4562527	0.7681138	0.2362587	0.5858345	0.6873591	0.5343157	0.18581	0.798964	0.3831202	0.1174819	0.9430561	0.3334001	0.1222313	0.2528793	0.460561	0.0001793799805	3808.3264	7109.2974288	3598.9212976	6058.8816544	1863.6086256	4621.062536	5421.8885808	4214.6822416	1465.66928	6302.228032	3022.0521376	926.6972272	7438.8265168	2629.8599888	964.1604944	1994.7119184	3632.905168
cg00091742	2.724315E-07	0.05006645	0.3976615	0.2373772	0.4999804	0.3169208	0.482394	0.7701486	0.5879528	0.9415754	0.3855493	0.2373209	0.7374663	0.6843892	0.8023502	0.4338805	0.5746349	0.3921058	0.0011782662375	394.9241576	3136.753912	1872.4313536	3943.8453952	2499.8712704	3805.123872	6074.9321568	4637.7716864	7427.1467552	3041.2128784	1871.9872592	5817.1341744	5398.4620096	6328.9383776	3422.449384	4532.7200912	3092.9305504
cg00097536	2.805196E-08	0.8718033	0.905933	0.285648	0.6162972	0.4483007	0.8196221	0.03841468	0.8090703	0.5642358	0.7015565	0.6856293	0.310645	0.3944531	0.8155566	0.7343988	0.4001654	0.2886777	0.000121324727	6876.7844304	7145.999504	2253.191424	4861.3523136	3536.1959216	6465.1791248	303.01499584	6381.9465264	4450.6919904	5533.877672	5408.2439184	2450.36776	3111.4460528	6433.1104608	5792.9377344	3156.5046752	2277.0896976
cg00100800	1.440351E-06	0.5922049	0.3440857	0.6813541	0.2029158	0.9655987	0.09309643	0.3963875	0.8497568	0.2105887	0.02549822	0.8253552	0.8910149	0.526289	0.9581588	0.1222065	0.717209	0.863982	0.006229518075	4671.3122512	2714.1480016	5374.5211408	1600.5998304	7616.6425456	734.34463984	3126.7046	6702.8816384	1661.1236656	201.12995936	6510.4018176	7028.3255312	4151.367632	7557.9566144	963.964872	5657.344592	6815.090016
cg00101713	5.419987E-07	0.4380314	0.6212311	0.3400382	0.02488615	0.385269	0.8929158	0.4028894	0.7555322	0.7991468	0.07969451	0.2857269	0.2267603	0.9083444	0.2006392	0.04846959	0.6726489	0.08162154	0.0023441443775	3455.1916832	4900.2709168	2682.2213216	196.3019512	3039.001872	7043.3198304	3177.9915872	5959.6379936	6303.6699584	628.63029488	2253.8137872	1788.6852464	7165.0206272	1582.6420096	382.32812592	5305.8545232	643.83070752
cg00109012	1.945736E-08	0.1983254	0.05271645	0.774594	0.2898752	0.1647687	0.4435048	0.7325976	0.0898204	0.4250599	0.04282208	0.4117184	0.4553234	0.08089315	0.2680885	0.1272841	0.4930386	0.7726409	8.4153082E-05	1564.3907552	415.8273576	6109.997472	2286.5355776	1299.6955056	3498.3658624	5778.7298688	708.5033152	3352.8724912	337.78056704	3247.6347392	3591.5909792	638.0851672	2114.682088	1004.0169808	3889.0884768	6094.5914192
cg00113194	3.454096E-07	0.2490521	0.930624	0.4902851	0.9970448	0.202674	0.7710314	0.9287535	0.2849775	0.3376349	0.5663162	0.1487149	0.581779	0.8333244	0.9181502	0.8202487	0.3214377	0.635628	0.00149389652	1964.5229648	7340.762112	3867.3688688	7864.6893824	1598.692512	6081.8956832	7326.007608	2247.90252	2663.2640912	4467.1021856	1173.0631312	4589.072752	6573.2628672	7242.3687776	6470.1217456	2535.5005776	5013.833664
cg00125048	4.231445E-07	0.5145454	0.162951	0.9933078	0.292871	0.09010171	0.2039997	0.4289301	0.5778259	0.4914285	0.1858117	0.7028291	0.06888427	0.04117551	0.5728705	0.01121414	0.2480056	0.3054975	0.0018300999625	4058.7341152	1285.357488	7835.2119264	2310.166448	710.72228848	1609.1496336	3383.4006288	4557.8906992	3876.388008	1465.6826896	5543.9159408	543.35912176	324.79242288	4518.802504	88.45713632	1956.2681728	2409.76428
cg00132509	9.637724E-08	0.8078142	0.3969795	0.1025993	0.07638671	0.2734329	0.1714452	0.70913	0.7455755	0.657068	0.5143184	0.8304867	0.126692	0.04655326	0.720905	0.1115076	0.4747586	0.9535988	0.000416831563	6372.0384096	3131.374296	809.3032784	602.53836848	2156.8387152	1352.3597376	5593.61744	5881.099544	5182.952384	4056.9435392	6550.8790896	999.346496	367.21211488	5686.49864	879.5719488	3744.8958368	7521.9873344
cg00133595	1.299171E-06	0.8303362	0.9956268	0.8804977	0.6813633	0.5420414	0.3659507	0.3072489	0.01139438	0.02021542	0.5501805	0.1325585	0.9266612	0.9379042	0.6299784	0.265678	0.8749709	0.7929158	0.005618914575	6549.6919456	7853.5041984	6945.3658576	5374.5937104	4275.6225632	2886.6191216	2423.5793232	89.87886944	159.45923296	4339.823784	1045.621448	7309.5035456	7398.1883296	4969.2696192	2095.668064	6901.7704592	6254.5198304
cg00136192	1.840608E-07	0.06924934	0.8026836	0.0252902	0.4023613	0.07576941	0.1113227	0.278762	0.1819183	0.5238678	0.04218803	0.5643753	0.8392436	0.4787696	0.3772942	0.4734649	0.1774717	0.1874154	0.00079606296	546.23879392	6331.5682368	199.4890976	3173.8259344	597.66910608	878.1134576	2198.874656	1434.9715504	4132.2692064	332.77918064	4451.7923664	6619.9535168	3776.5346048	2976.0966496	3734.6911312	1399.8967696	1478.3326752
cg00139037	1.302511E-08	0.1380804	0.2500136	0.2004373	0.0009861795	0.04203322	0.1485826	0.1228077	0.5381288	0.2815096	0.3519829	0.3986268	0.1761501	0.8944537	0.09243896	0.637535	0.891647	0.2518916	5.633360075E-05	1089.1781952	1972.1072768	1581.0494224	7.778983896	331.55803936	1172.0195488	968.7071376	4244.7599744	2220.5477248	2776.4411152	3144.3681984	1389.4719888	7055.4507856	729.15851648	5028.87608	7033.311536	1986.9209408
cg00139496	2.929963E-07	0.5852334	0.3206972	0.3989442	0.3016802	0.8141176	0.7545971	0.7362765	0.6846185	0.6937863	0.2419624	0.1220106	0.9037057	0.4242118	0.1483383	0.9283268	0.9585523	0.6624719	0.0012672089975	4616.3210592	2529.6595136	3146.8718496	2379.6534176	6421.7596288	5952.2619248	5807.749032	5400.270728	5472.5863344	1908.5994112	962.4196128	7128.4305616	3346.1826784	1170.0925104	7322.6417984	7561.0605424	5225.5783472
cg00140191	2.469151E-07	0.2637838	0.6096279	0.4620237	0.6564868	0.5571116	0.9898426	0.2329864	0.7096412	0.4268515	0.5592214	0.0835064	0.8272688	0.0676819	0.2228046	0.7342883	0.4872989	0.2140268	0.0010679078075	2080.7266144	4808.7448752	3644.4429456	5178.3678784	4394.4963008	7807.8784288	1837.7967232	5597.6497856	3367.004632	4411.1384032	658.6984832	6525.4962944	533.8748272	1757.4826848	5792.0661104	3843.8137232	1688.2433984
cg00144465	2.807182E-07	0.8870465	0.2872752	0.8724326	0.03910164	0.2770876	0.2079807	0.6439334	0.7565653	0.04618655	0.5390071	0.9246692	0.730558	0.8405564	0.02121915	0.8197134	0.3955456	0.9229	0.001214106215	6997.022792	2266.0267776	6881.7483488	308.43373632	2185.6669888	1640.5517616	5079.3466592	5967.7870864	364.3195064	4251.6880048	7293.7906496	5762.641504	6630.3088832	167.3766552	6465.8992992	3120.0636928	7279.8352
cg00146756	3.020803E-07	0.03890264	0.6191544	0.6634623	0.9287656	0.5070762	0.1897565	0.3364754	0.1665831	0.4668259	0.1377413	0.5059616	0.9132407	0.374081	0.3726691	0.1068827	0.2995269	0.0139808	0.0013064972975	306.86402432	4883.8899072	5233.3906224	7326.1030528	3999.8170656	1496.799272	2654.1179552	1314.0074928	3682.3226992	1086.5033744	3991.0251008	7203.6426416	2950.750928	2939.6138608	843.0907376	2362.6681872	110.2805504
cg00147216	1.209106E-08	0.2306412	0.5546037	0.1256863	0.8094205	0.06257481	0.317901	0.8076259	0.7335932	0.8633738	0.1559752	0.1670714	0.01270928	0.02934521	0.6282922	0.2822315	0.9899269	0.6584107	5.22938345E-05	1819.2977856	4374.7139856	991.4135344	6384.708904	493.59010128	2507.603088	6370.5530992	5786.5831616	6810.2925344	1230.3323776	1317.8592032	100.25080064	231.47501648	4955.9688736	2226.242072	7808.5433872	5193.5436016
cg00148666	3.665762E-07	0.4468238	0.7599449	0.9489434	0.06656281	0.3414079	0.4638698	0.6861825	0.4568041	0.03275028	0.5326334	0.2412147	0.123366	0.2076772	0.921744	0.5470885	0.4180229	0.9056046	0.001585442065	3524.5461344	5994.4453712	7485.2655392	525.04744528	2693.0255152	3659.0049824	5412.60756	3603.2707408	258.33420864	4201.4122592	1902.7015536	973.111008	1638.1577536	7270.716672	4315.434088	3297.3646352	7143.4090848
cg00151271	2.847721E-07	0.7670568	0.6494354	0.6938376	0.01967165	0.4140155	0.5976578	0.5595529	0.04095548	0.4931602	0.6849882	0.1416902	0.1654489	0.1018211	0.3164434	0.4549897	0.295915	0.9991773	0.0012316393325	6050.5440384	5122.7464352	5472.9909888	155.1699752	3265.754264	4714.3247264	4413.7532752	323.05682624	3890.0476576	5403.1869216	1117.6522976	1305.0609232	803.1648368	2496.1055392	3588.9587536	2334.17752	7881.5105424
cg00158934	1.590589E-07	0.9395616	0.8377392	0.6351141	0.007395098	0.741363	0.7573805	0.3950579	0.1730295	0.6314527	0.6574857	0.2155513	0.9364279	0.5776831	0.968962	0.4419732	0.6900848	0.6625979	0.0006879297425	7411.2619008	6608.0868096	5009.7800208	58.332533024	5847.871344	5974.217384	3116.2167152	1364.856696	4980.8988976	5186.2472016	1700.2686544	7386.5432752	4556.7642928	7643.172256	3486.2846016	5443.3889024	5226.5722352
cg00160066	9.598747E-07	0.219102	0.666148	0.9597342	0.2132568	0.7577057	0.06535082	0.5473117	0.7296663	0.1210407	0.8770474	0.6649371	0.8716803	0.9887673	0.9677408	0.391005	0.8094986	0.2856093	0.0041514580775	1728.276576	5254.575424	7570.3833696	1682.1696384	5976.7825616	515.48726816	4317.1946896	5755.6077744	954.7690416	6918.1498912	5245.0238448	6875.8142064	7799.3964624	7633.5394304	3084.24744	6385.3249568	2252.8861584
cg00160777	3.357287E-08	0.7170641	0.4152036	0.05325527	0.2566529	0.5058952	0.04156843	0.722641	0.518435	0.3133647	0.2892507	0.585518	0.772522	0.1439476	0.57095	0.09611852	0.9231498	0.08397656	0.00014520266275	5656.2016208	3275.1259968	420.07756976	2024.4780752	3990.5013376	327.89177584	5700.192208	4089.41528	2471.8207536	2281.6095216	4618.565984	6093.653536	1135.4586688	4503.6536	758.18288576	7281.8056224	662.40710528
cg00161345	2.66857E-06	0.1482052	0.9046475	0.2263144	0.4581807	0.3077977	0.4672969	0.8194516	0.9371941	0.1910661	0.2068219	0.7510247	0.04193372	0.9893122	0.3082914	0.716977	0.1232557	0.5022045	0.01154156525	1169.0426176	7135.85948	1785.1679872	3614.1293616	2427.9082576	3686.0379472	6463.8342208	7392.5870608	1507.1293968	1631.4111472	5924.0828336	330.77318336	7803.6946336	2431.8025632	5655.514576	972.2409616	3961.389096
cg00161683	3.42703E-08	0.8099147	0.2637631	0.2116135	0.01122175	0.6582541	0.01393814	0.3266397	0.9152216	0.4113445	0.03237909	0.2065315	0.5134276	0.3339262	0.3089715	0.01941418	0.2154306	0.2386169	0.0001482190475	6388.6071536	2080.5633328	1669.207288	88.517164	5192.3083408	109.94404832	2576.5339536	7219.2679808	3244.685416	255.40626192	1629.120472	4049.9169088	2634.0098656	2437.167192	153.13905184	1699.3165728	1882.2101072
cg00164898	2.054098E-06	0.5433293	0.8734169	0.5708421	0.7186754	0.4095995	0.7275583	0.7208207	0.3526183	0.03401966	0.8998423	0.2868921	0.8887141	0.8886243	0.1535828	0.806801	0.7596057	0.1307037	0.00888397385	4285.7815184	6889.5125072	4502.8024848	5668.9115552	3230.920856	5738.9798704	5685.8336816	2781.4531504	268.34707808	7097.9560624	2263.0048848	7010.1768208	7009.4684784	1211.4611264	6364.046288	5991.7697616	1030.9907856
cg00165631	2.08611E-07	0.4400746	0.5163348	0.6056409	0.6880279	0.6587705	0.104903	0.4237242	0.1338198	0.3629727	0.109567	0.9755882	0.01349955	0.1666336	0.2550937	0.5241502	0.2476208	0.1059199	0.000902242575	3471.3084448	4072.8489024	4777.2954192	5427.1640752	5196.381704	827.474864	3342.3364896	1055.5705824	2863.1286576	864.264496	7695.4397216	106.4844504	1314.4058368	2012.1791056	4134.4967776	1953.2328704	835.4961712
cg00185170	5.134744E-06	0.4658353	0.1302136	0.5768665	0.2159616	0.7620759	0.06318306	0.2929942	0.8341137	0.8895015	0.4802782	0.8618919	0.5158916	0.08289435	0.6400002	0.5629008	0.6037527	0.925941	0.0222077678	3674.5088464	1027.1248768	4550.322952	1703.5051008	6011.2546992	498.38797728	2311.1382496	6579.4888656	7016.387832	3788.4344416	6798.6033072	4069.3529408	653.8706328	5048.3215776	4440.1615104	4762.4012976	7303.822608
cg00188378	1.615659E-07	0.3619728	0.0651944	0.02279817	0.1281535	0.3683377	0.7912236	0.51855	0.5241435	0.2141302	0.4266729	0.3471714	0.4795152	0.5688921	0.6184357	0.02353662	0.4665018	0.3477529	0.0006987725175	2855.2414464	514.2534272	179.83196496	1010.874808	2905.4477776	6241.1717568	4090.3224	4134.443928	1689.0590176	3365.5958352	2738.4880032	3782.4158976	4487.4208848	4878.2208016	185.65685856	3679.7661984	2743.0748752
cg00188704	3.326588E-06	0.09312419	0.8369052	0.5027	0.8915021	0.593333	0.8456212	0.5119355	0.7093892	0.3162273	0.6544289	0.5620551	0.1195135	0.02066209	0.1947281	0.7606271	0.7630182	0.3291229	0.0143874931	734.56361072	6601.5082176	3965.2976	7032.1685648	4680.210704	6670.2600256	4038.147224	5595.6620096	2494.4009424	5162.1351632	4433.4906288	942.722488	162.98256592	1536.0152528	5999.8265648	6018.6875616	2596.1214352
cg00190596	2.626187E-06	0.5132722	0.721837	0.5674356	0.1194519	0.8546272	0.7568619	0.7330182	0.2646329	0.4441529	0.5610795	0.4942565	0.9938638	0.4512782	0.682787	0.9269497	0.05572477	0.8868206	0.011358258775	4048.6911136	5693.850256	4475.9320128	942.2365872	6741.2993536	5970.1266672	5782.0475616	2087.4243152	3503.4780752	4425.795096	3898.695272	7839.5976544	3559.6824416	5385.823856	7311.7792336	439.55698576	6995.2408928
cg00195796	8.600747E-09	0.4656429	0.7107276	0.05274233	0.3820586	0.2275811	0.4925447	0.4917848	0.1575896	0.6439933	0.4363824	0.727366	0.2228381	0.678041	0.8766954	0.7764786	0.4604461	0.1593577	3.7198230775E-05	3672.9911952	5606.2193088	416.03149904	3013.6782368	1795.1597168	3885.1925936	3879.1985024	1243.0667648	5079.8191504	3442.1843712	5737.463008	1757.7469328	5348.387408	6915.3733152	6124.8631968	3631.9988368	1257.0135376
cg00202441	6.330716E-10	0.233598	0.2220184	0.1666048	0.8010357	0.3590294	0.6026529	0.7326777	0.4287925	0.4038589	0.9934291	0.132539	0.279493	0.5504118	0.1480039	0.1518294	0.07499776	0.4363673	2.73803467E-06	1842.621024	1751.2811392	1314.1786624	6318.5696016	2832.0239072	4753.7260752	5779.3616976	3382.31524	3185.6390032	7836.1687408	1045.467632	2204.640784	4341.6482784	1167.4547632	1197.6303072	591.58233088	3442.0652624
cg00214530	1.377103E-06	0.1699359	0.5508355	0.6376193	0.0666317	0.5285099	0.3295121	0.5308906	0.6350604	0.7238828	0.02323627	0.9122659	0.9505622	0.9835313	0.3641089	0.9484147	0.7166487	0.7631023	0.005955970475	1340.4543792	4344.990424	5029.5410384	525.5908496	4168.8860912	2599.1914448	4187.6650528	5009.3564352	5709.9875264	183.28769776	7195.9534192	7498.0346336	7758.0948944	2872.0910032	7481.0951536	5652.9249456	6019.3509424
cg00220952	1.469015E-07	0.131112	0.3348049	0.4554933	0.1577055	0.1727695	0.304952	0.9113003	0.4107185	0.4645461	0.1645928	0.9486354	0.08960005	0.421831	0.09776125	0.4750748	0.7280734	0.04226089	0.0006353489875	1034.211456	2640.9410512	3592.9311504	1243.980984	1362.805816	2405.461376	7188.3367664	3239.747528	3664.3396368	1298.3080064	7482.8360352	706.7651944	3327.402928	771.14074	3747.3900224	5743.0429792	333.35390032
cg00225006	2.824427E-06	0.7238865	0.1867328	0.8644009	0.5815362	0.4531434	0.5632345	0.8326187	0.4111768	0.6019531	0.7182212	0.4439511	0.6899032	0.6243195	0.2637022	0.08287489	0.3933304	0.1963376	0.012215646775	5710.016712	1472.9483264	6818.3942992	4587.1575456	3574.3951392	4442.793736	6567.6963056	3243.3625984	4748.2060528	5665.3288256	3501.8862768	5441.9564416	4924.632216	2080.0829536	653.71713232	3102.5901952	1548.7109888
cg00234261	3.167761E-06	0.06782981	0.6558608	0.2668208	0.6411606	0.1403955	0.2707082	0.3393253	0.3811894	0.4202565	0.4886371	0.6960475	0.9717636	0.8040611	0.08775889	0.7919921	0.7428185	0.1810915	0.013700566325	535.04154128	5173.4299904	2104.6824704	5057.4748128	1107.439704	2135.3462816	2676.5979664	3006.8219872	3314.983272	3854.3694448	5490.42268	7665.2712768	6342.4339568	692.24212432	6247.2336848	5859.352328	1428.449752
cg00238295	3.61446E-06	0.5038498	0.816057	0.8386795	0.6714251	0.08507042	0.8841719	0.837412	0.2369784	0.4862308	0.9776585	0.4199436	0.8364775	0.8048758	0.7352057	0.73212	0.3879327	0.46471	0.0156325395	3974.3672224	6437.057616	6615.503896	5296.2011888	671.03547296	6974.3479472	6605.505856	1869.2856192	3835.3885504	7711.770248	3312.5151168	6598.13452	6348.8603104	5799.3025616	5774.96256	3060.0131376	3665.63248
cg00242035	3.451015E-06	0.5816106	0.07742923	0.2779074	0.9860255	0.361109	0.8248492	0.3166846	0.6930223	0.06578348	0.3265043	0.8290937	0.8959332	0.5065738	0.6191703	0.778921	0.3531385	0.1117225	0.014925639875	4587.7444128	610.76176624	2192.1335712	7777.769144	2848.427792	6506.4104896	2498.0081248	5466.5599024	518.90009024	2575.4659184	6539.8911056	7067.1210816	3995.8541344	4884.0153264	6144.128848	2785.556488	881.26708
cg00247892	1.626516E-07	0.1140508	0.8962369	0.07497402	0.7866039	0.9731601	0.4497086	0.2632458	0.6547448	0.4902676	0.6279444	0.5567366	0.007150407	0.1474664	0.5805462	0.2843168	0.4978338	0.1029402	0.00070346817	899.6327104	7069.5166672	591.39506976	6204.7315632	7676.2868688	3547.3014368	2076.4828704	5164.6269824	3867.2308288	4953.2254272	4391.5383008	56.402410416	1163.2149632	4579.3484256	2242.6909184	3926.9130144	811.9922976
cg00248713	6.178094E-07	0.9341421	0.5859262	0.03439126	0.4894676	0.5700085	0.6274268	0.5141777	0.05427211	0.8997967	0.5890842	0.6124022	0.9185347	0.04175762	0.5898399	0.5692912	0.82662	0.03731533	0.002672025655	7368.5128848	4621.7858656	271.27825888	3860.9204288	4496.227048	4949.1425984	4055.8336976	428.09840368	7097.5963696	4646.6961696	4830.6285536	7245.4017136	329.38410656	4652.6571312	4490.5689856	6520.37856	294.34332304
cg00262263	6.671513E-07	0.6522209	0.4764877	0.7643551	0.1784038	0.1857696	0.9752442	0.9778451	0.6543766	0.4272684	0.7371921	0.3754802	0.4971111	0.5500807	0.6672213	0.8010551	0.671677	0.6027683	0.0028854293725	5144.7184592	3758.5349776	6029.2330288	1407.2491744	1465.3506048	7692.7262496	7713.2421488	5161.7226208	3370.2931392	5814.9712848	2961.7878176	3921.2123568	4339.0365616	5263.0416144	6318.7226288	5298.188176	4754.6363504
cg00265317	1.092156E-06	0.4724236	0.5056566	0.1482607	0.6579063	0.5531864	0.2273568	0.5283886	0.8057214	0.5288983	0.3838031	0.8075094	0.4751134	0.3411561	0.209727	0.6765663	0.972165	0.5970568	0.0047235747	3726.4773568	3988.6192608	1169.4804016	5189.5648944	4363.5343232	1793.3904384	4167.9292768	6355.5304032	4171.9497904	3027.4388528	6369.6341472	3747.6944992	2691.0393168	1654.326576	5336.7549744	7668.43752	4709.5840384
cg00267296	1.248569E-07	0.7397834	0.2962555	0.03401229	0.4710383	0.2945769	0.371606	0.5264807	0.6355569	0.8567618	0.03260154	0.08546507	0.5534211	0.3393256	0.2303869	0.2421346	0.3078996	0.03147151	0.0005400060925	5835.4114592	2336.863384	268.28894352	3715.5501104	2323.6225872	2931.228128	4152.8797616	5013.2728272	6758.1370784	257.16094752	674.14847216	4365.3856368	2676.6003328	1817.2918672	1909.9577248	2428.7120448	248.24727088
cg00271522	1.208347E-06	0.6020839	0.1403637	0.5384171	0.7618168	0.19938	0.2225492	0.3714858	0.9432318	0.0748007	0.04919972	0.5998579	0.2168495	0.4614257	0.5841789	0.14033	0.8751125	0.7295259	0.005226100775	4749.2378032	1107.1888656	4247.0340848	6009.2109184	1572.70944	1755.4680896	2930.2799904	7440.2124384	590.0279216	388.08739136	4731.6791152	1710.508856	3639.7259216	4608.0031632	1106.92304	6902.8874	5754.5002992
cg00272200	7.362995E-07	0.4943422	0.8107749	0.8926164	0.0934866	0.1417479	0.5734762	0.9191045	0.349143	0.9525149	0.0338854	0.1023875	0.55776	0.3786132	0.736665	0.01728243	0.654578	0.6958038	0.0031844953375	3899.3712736	6395.3924112	7040.9581632	737.4223008	1118.1074352	4523.5802656	7249.896296	2754.039984	7513.4375312	267.2880352	807.6326	4399.61088	2986.5009216	5810.81352	136.32380784	5163.311264	5488.5003744
cg00281551	5.471342E-07	0.8255919	0.7389271	0.1105877	0.1721231	0.8326907	0.3190559	0.5320227	0.3617917	0.9419193	0.3130535	0.1917807	0.2360405	0.641138	0.4273856	0.9543825	0.09431949	0.163262	0.002366355415	6512.2689072	5828.6569648	872.3157776	1357.7070128	6568.2642416	2516.7129392	4196.5950576	2853.8129296	7429.8594384	2469.366008	1512.7661616	1861.887464	5057.296544	3371.2176128	7528.16916	743.99213712	1287.810656
cg00288598	2.843654E-09	0.03773107	0.09844446	0.1623069	0.4312921	0.5957173	0.1350684	0.6757981	0.02811263	0.04889223	0.002827809	0.1028877	0.9029832	0.8833264	0.4300519	0.762444	0.6083612	0.5803807	1.229880355E-05	297.62268016	776.52990048	1280.2768272	3402.0320848	4699.0180624	1065.4195392	5330.6954128	221.75242544	385.66191024	22.305757392	811.5781776	7122.7314816	6967.6786432	3392.2493872	6014.158272	4798.7531456	4578.0429616
cg00290039	2.840667E-07	0.2079686	0.05933546	0.1346323	0.9215697	0.4767127	0.5013093	0.9821907	0.03241098	0.01324748	0.03017477	0.5517332	0.8581492	0.3238721	0.3933233	0.9693959	0.9995083	0.287496	0.0012285884775	1640.4563168	468.03810848	1061.9795824	7269.3417936	3760.3097776	3954.3277584	7747.5202416	255.65781024	104.49612224	238.01858576	4352.0714816	6769.0808896	2554.7031248	3102.5341904	7646.5948592	7884.1214704	2267.768448
cg00295206	1.45016E-05	0.2724939	0.8973239	0.6196648	0.1522122	0.3160358	0.7129	0.8595354	0.5941379	0.8123719	0.367801	0.5126663	0.8876805	0.4951042	0.2309729	0.9214281	0.6659234	0.3142988	0.06271942	2149.4318832	7078.0909232	4887.9159424	1200.6498336	2492.8903904	5623.3552	6780.0152352	4686.5597552	6407.9895472	2901.214288	4043.9117744	7002.023784	3905.3819296	1821.9142352	7268.2248528	5252.8037792	2479.1889344
cg00301677	4.217916E-09	0.2231804	0.7839433	0.4722297	0.934304	0.07975784	0.8413262	0.2112234	0.7204347	0.04405609	0.9590243	0.3238003	0.2176529	0.06242172	0.8562496	0.7655451	0.02176815	0.2708881	1.82424867E-05	1760.4469952	6183.7447504	3724.9478736	7369.789952	629.12984192	6636.3810656	1666.1301792	5682.7889136	347.51443792	7564.7836784	2554.1367664	1716.8460752	492.38252736	6754.0968448	6038.6197488	171.7071672	2136.7653328
cg00306390	7.725893E-07	0.2187235	0.2112038	0.6193202	0.08651907	0.4756581	0.1545417	0.1635777	0.1442009	0.6959233	0.6217188	0.312444	0.7450708	0.6577774	0.06535307	0.36302	0.2472546	0.8175602	0.0033414487225	1725.290968	1665.9755744	4885.1977376	682.46242416	3751.9910928	1219.0249296	1290.3008976	1137.4566992	5489.4429904	4904.1178944	2464.558272	5877.1184704	5188.5481312	515.50501616	2863.50176	1950.3442848	6448.9148576
cg00309582	2.337829E-06	0.7632509	0.6487295	0.1448843	0.7795043	0.5544521	0.4516465	0.3330498	0.9784892	0.257624	0.01370965	0.1492793	0.8210766	0.4527046	0.5787775	0.5907718	0.8712666	0.7837524	0.010111110425	6020.5230992	5117.178296	1142.8473584	6148.7299184	4373.5181648	3562.587592	2627.0968224	7718.3228096	2032.138112	108.1417192	1177.5151184	6476.6522208	3570.9338848	4565.39692	4660.0079584	6872.5509408	6182.2389312
cg00316759	1.737669E-06	0.1035232	0.6966069	0.6720317	0.1348654	0.08640663	0.6302217	0.4979395	0.01216777	0.5859981	0.05436365	0.6466616	0.6273361	0.6662365	0.9608791	0.3526595	0.6692822	0.5703876	0.007515418425	816.5910016	5494.8352272	5300.9860496	1063.8182752	681.57549744	4971.1887696	3927.746776	95.97936976	4622.3530128	428.8204712	5100.8667008	4948.4271568	5255.273512	7579.4143408	2781.778136	5279.2979936	4499.2173888
cg00318320	1.076356E-07	0.7451873	0.8865552	0.3796507	0.2011486	0.1267852	0.2512968	0.7845867	0.9085851	0.9840312	0.03276432	0.7795337	0.3658243	0.02202487	0.5999833	0.006054359	0.9193904	0.05173906	0.00046552397	5878.0374224	6993.1474176	2994.6847216	1586.6601568	1000.0816576	1982.2291584	6188.8198896	7166.9192688	7762.0381056	258.44495616	6148.9618256	2885.6220784	173.73217456	4732.6682704	47.756783792	7252.1514752	408.11770528
cg00318737	2.296805E-07	0.1986781	0.008930855	0.8452406	0.8453838	0.6924061	0.04221967	0.9397905	0.1073442	0.08987812	0.4257878	0.6086362	0.7683731	0.8498717	0.4984655	0.1792105	0.0613788	0.6285274	0.0009933681625	1567.1728528	70.44658424	6667.2578528	6668.3874144	5461.6993168	333.02875696	7413.067464	846.7310496	708.95861056	3358.6141664	4800.9223456	6060.9270128	6703.7879696	3931.895864	1413.612424	484.1559744	4957.8241312
cg00319223	1.378136E-08	0.9307131	0.1735516	0.8115963	0.9391978	0.3629914	0.02667891	0.4998259	0.3033144	0.8757058	0.007674442	0.01342478	0.5211375	0.6556589	0.1356782	0.02122257	0.4066121	0.3274338	5.9604382E-05	7341.4649328	1368.9750208	6401.8716144	7408.3922464	2863.2761632	210.44324208	3942.6266992	2392.5439872	6907.5673504	60.535998496	105.89466464	4110.7326	5171.8374032	1070.2296416	167.40363216	3207.3562448	2582.7978144
cg00330455	4.931404E-07	0.6901637	0.8845872	0.8101325	0.3483407	0.3323909	0.9271726	0.6283978	0.6192632	0.4455377	0.8426897	0.6064393	0.6531919	0.7131413	0.9922768	0.5632269	0.8252517	0.1582111	0.00213283223	5444.0112656	6977.6238336	6390.32516	2747.7114416	2621.8994192	7313.5374688	4956.8018464	4884.7481216	3514.4013776	6647.1363536	4783.5931984	5152.3777072	5625.2585744	7827.0793984	4442.7337872	6509.5854096	1247.9691568
cg00331032	9.213679E-07	0.2867835	0.5587518	0.8976954	0.503108	0.4194107	0.2519572	0.6791764	0.1737258	0.5898541	0.199393	0.4690212	0.8645078	0.8208089	0.5425095	0.8021793	0.4510952	0.8268202	0.0039849161675	2262.148248	4407.4341984	7081.0213152	3968.515904	3308.3116016	1987.4383936	5357.3434432	1370.3491104	4652.7691408	1572.811984	3699.6392256	6819.2375264	6474.5406032	4279.314936	6327.5903184	3558.2389376	6521.9577376
cg00334399	1.591963E-06	0.9483783	0.3739032	0.4886413	0.2567095	0.9136186	0.09905699	0.4893528	0.6789384	0.5658983	0.7124259	0.9330386	0.8384562	0.7444597	0.1652801	0.0747664	0.08018059	0.06922075	0.006885239975	7480.8080304	2949.3484416	3854.4025744	2024.924536	7206.6235168	781.36153712	3860.0148864	5355.4660992	4463.8057904	5619.6154992	7359.8084768	6613.7425056	5872.2981136	1303.7294288	589.7573632	632.46449392	546.013276
cg00335744	2.545606E-06	0.3788041	0.3397373	0.7431632	0.5804515	0.3831927	0.1882532	0.7100593	0.5220484	0.6286959	0.8129563	0.539293	0.6847218	0.248523	0.9995665	0.3095942	0.4059039	0.7766619	0.01100974595	2988.0067408	2679.8478224	5862.0713216	4578.601432	3022.6240176	1484.9412416	5600.9477584	4117.9177792	4959.1532592	6412.5992944	4253.943184	5401.0855584	1960.349424	7884.580552	2442.0790496	3201.7699632	6126.3090672
cg00351210	4.342967E-07	0.4554019	0.06205075	0.01086615	0.5015158	0.6546867	0.6535331	0.2465353	0.1229285	0.3973332	0.526119	0.2983646	0.4247852	0.6345831	0.838627	0.7189074	0.5511434	0.1362496	0.0018783332275	3592.2101872	489.456316	85.7121912	3955.9566304	5164.1686896	5155.0690928	1944.6704464	969.660008	3134.1642816	4150.026672	2353.4999648	3350.7056576	5005.5914928	6615.089776	5670.7415712	4347.4191392	1074.7368448
cg00351681	5.871469E-07	0.2801568	0.6548103	0.4471426	0.8213451	0.8278905	0.9891649	0.8511802	0.444878	0.5327053	0.5277954	0.4828327	0.7529444	0.3773242	0.4678728	0.2353724	0.4797963	0.5992159	0.0025394103425	2209.8768384	5165.1436464	3527.0608288	6478.7701488	6530.400264	7802.5327312	6714.1094176	3509.197664	4201.9794064	4163.2501152	3808.5843376	5939.2254272	2976.3332896	3690.5806464	1856.6174912	3784.6332144	4726.6150192
cg00369376	8.769109E-06	0.8953311	0.5093668	0.8517543	0.09840989	0.4051282	0.3024966	0.9131513	0.5063021	0.5828395	0.457723	0.3385855	0.4130142	0.8369043	0.09765403	0.6260688	0.9328208	0.8198574	0.037926396425	7062.3717168	4017.8853184	6718.6379184	776.25721232	3195.6512416	2386.0931808	7202.9374544	3993.7109648	4597.437976	3610.519024	2670.762424	3257.8560096	6601.5011184	770.29498864	4938.4306944	7358.0904704	6467.0351712
cg00376334	1.95945E-06	0.5556171	0.5567155	0.4132488	0.4847538	0.5885507	0.5250477	0.2509192	0.5325773	0.2969372	0.9663708	0.2419919	0.7377512	0.8885404	0.3409475	0.2291862	0.3375357	0.5969385	0.00847462125	4382.7076848	4391.371864	3259.7065344	3823.7379744	4642.4879216	4141.5762576	1979.2506496	4200.9697424	2342.2406336	7622.7328704	1908.8321072	5819.3814656	7008.8066752	2689.39388	1807.8207456	2662.4816016	4708.650888
cg00376448	2.025018E-06	0.4383379	0.7156346	0.05451078	0.1476251	0.733183	0.08617186	0.3457429	0.5089461	0.4699911	0.7662443	0.9625651	0.8206323	0.462851	0.2875526	0.4350705	0.977552	0.905412	0.00875820285	3457.6093552	5644.9257248	429.98103264	1164.4667888	5783.347504	679.72363168	2727.2199952	4014.5668368	3707.2897968	6044.1350384	7592.7135088	6473.1475824	3650.968688	2268.2149088	3431.836104	7710.930176	7141.889856
cg00404641	9.724371E-08	0.1153905	0.7738687	0.5375657	0.6244511	0.6652722	0.02552502	0.3740565	0.8672825	0.8014404	0.571799	0.3435423	0.4362588	0.6404569	0.6330152	0.09698208	0.5814152	0.2115768	0.00042057904575	910.200264	6104.2763056	4240.3182416	4925.6702768	5247.6671136	201.34135776	2950.557672	6841.12436	6321.7618752	4510.350512	2709.8616624	3441.2094144	5051.9240272	4993.2238976	764.99464704	4586.2030976	1668.9177984
cg00419692	3.189876E-06	0.5574749	0.4220075	0.7956314	0.8720408	0.599214	0.3278199	0.5814643	0.5264953	0.1628938	0.6364177	0.8258324	0.2814122	0.7966592	0.388035	0.3681062	0.9967222	0.4028184	0.0137962137	4397.3620112	3328.79516	6275.9404832	6878.6578304	4726.600032	2585.8433712	4586.5903984	4152.9949264	1284.9062944	5020.0628176	6514.1659712	2219.7794336	6284.0477696	3060.82008	2903.6217056	7862.1447136	3177.4315392
cg00428492	1.173621E-06	0.680556	0.9171907	0.3752182	0.7406277	0.2567714	0.5994842	0.9438434	0.1280444	0.4221122	0.5942299	0.9521584	0.8241824	0.4788062	0.1579242	0.646935	0.8429903	0.2604735	0.005075910825	5368.225728	7234.8002416	2959.7211616	5842.0712976	2025.4128032	4728.7313696	7445.0367392	1010.0142272	3329.6210336	4687.2854512	7510.6254592	6501.1507712	3776.8233056	1245.7060896	5103.02328	6649.5074864	2054.614968
cg00435528	9.105824E-07	0.3434609	0.1573231	0.3332108	0.2263055	0.4725127	0.8516241	0.562471	0.3655336	0.360476	0.9318732	0.09895161	0.4102165	0.8528654	0.2136955	0.8180563	0.5916592	0.6612247	0.00393826888	2709.2195792	1240.9646128	2628.3667904	1785.097784	3727.1801776	6717.6109008	4436.771248	2883.3290368	2843.434688	7350.6158016	780.53029968	3235.787752	6727.4022752	1685.630104	6452.8280944	4667.0077696	5215.7404336
cg00443869	2.481026E-06	0.05108141	0.8261615	0.4824291	0.7134103	0.9987785	0.2496537	0.2944052	0.1241019	0.9426375	0.9870467	0.7283979	0.2849989	0.3653071	0.382075	0.4624955	0.394375	0.6487757	0.01073043745	402.93016208	6516.761912	3805.4007408	5627.3804464	7878.364808	1969.2683856	2322.2682176	978.9157872	7435.5246	7785.8243696	5745.6026352	2248.0713232	2881.5424048	3013.8076	3648.164504	3110.83	5117.5427216
cg00446925	3.147538E-06	0.4152057	0.3758718	0.7524282	0.5655026	0.2954627	0.5711102	0.8220203	0.5859134	0.6985009	0.06439145	0.08430003	0.8766054	0.6517435	0.515042	0.4797342	0.5084778	0.6450914	0.01361310185	3275.1425616	2964.8767584	5935.1536416	4460.6845088	2330.6097776	4504.9172576	6484.0961264	4621.6848992	5509.7750992	507.9197576	664.95863664	6914.6633952	5140.952728	4062.651296	3784.1433696	4010.8728864	5088.4809632
cg00451513	1.660155E-06	0.25711	0.5812574	0.1041696	0.8206593	0.4879821	0.8224448	0.6567074	0.186922	0.53133	0.8975724	0.9670168	0.5833519	0.7772226	0.9397933	0.959505	0.2830373	0.7529671	0.007180170375	2028.08368	4584.9583712	821.6898048	6473.3605584	3849.2028048	6487.4445824	5180.1079712	1474.440736	4191.13104	7080.0510912	7627.8285184	4601.4797872	6130.7318688	7413.0895504	7568.57544	2232.5982224	5939.4044848
cg00454447	1.562451E-07	0.4251282	0.1486235	0.654326	0.4680937	0.001857788	0.8696806	0.1312631	0.4144536	0.8399572	0.01673466	0.4626405	0.7624226	0.5067362	0.4322556	0.1152589	0.05192244	0.06348868	0.0006757600575	3353.4112416	1172.342168	5161.323488	3692.3231056	14.654231744	6860.0405728	1035.4033328	3269.2099968	6625.5823936	132.00299808	3649.308264	6013.9894688	3997.1351456	3409.6321728	909.1622032	409.56420672	500.79870784
cg00474746	2.096545E-08	0.8512739	0.534808	0.415867	0.02017461	0.01128151	0.0182436	0.5568996	0.06274913	0.3786716	0.06024305	0.8890147	0.6036379	0.06959707	0.8197385	0.1572471	0.02200035	0.2219953	9.067557125E-05	6714.8485232	4218.565504	3280.358896	159.13732368	88.98855088	143.9055168	4392.8240448	494.96513744	2986.9615808	475.1971784	7012.5479536	4761.4957552	548.98168816	6466.097288	1240.3651248	173.5387608	1751.0989264
cg00478246	9.851412E-07	0.3635884	0.4740908	0.9541117	0.7373666	0.7837134	0.08276696	0.7366891	0.2624292	0.9395408	0.03410732	0.8398843	0.9028522	0.6422684	0.6130645	0.2563573	0.9373949	0.8566614	0.00426073569	2867.9852992	3739.6282304	7526.0330896	5816.3477408	6181.9312992	652.86578048	5811.0036208	2070.0415296	7411.0978304	269.03854016	6625.0073584	7121.6981536	5066.2131392	4835.852776	2022.1463824	7394.1709712	6757.3451232
cg00494788	4.209794E-07	0.01078644	0.7377758	0.3854371	0.9710173	0.09823052	0.5998479	0.6986539	0.5383662	0.8464729	0.4581016	0.5258969	0.03496883	0.269353	0.04500255	0.443213	0.01708499	0.02942191	0.001820735905	85.08343872	5819.5755104	3040.3278448	7659.3844624	774.84234176	4731.6002352	5510.9819632	4246.6325856	6676.9782352	3613.5054208	4148.2747472	275.83413104	2124.656464	354.9801144	3496.064144	134.76640112	232.08002608
cg00495512	6.387878E-07	0.8357814	0.0746572	0.1615274	0.5104866	0.0009502624	0.05714757	0.8189887	0.9096228	0.3173177	0.2754701	0.1106587	0.8478372	0.7422218	0.7365951	0.3853224	0.85597	0.7438576	0.002762757235	6592.6436832	588.8959936	1274.1281312	4026.7183008	7.4956698112	450.78003216	6460.1828656	7175.1046464	2503.0020176	2172.9081488	872.8758256	6687.7398336	5854.6455584	5810.2621488	3039.4230912	6751.89136	5867.5487488
cg00498612	5.71136E-06	0.425395	0.3562255	0.2675326	0.7081283	0.5372642	0.4127386	0.7733462	0.118992	0.8102884	0.4997192	0.8428247	0.5241688	0.9507545	0.3908612	0.9911802	0.6702116	0.1673898	0.024701632	3355.51576	2809.906744	2110.2971488	5585.7160304	4237.9400096	3255.6820768	6100.1548256	938.608896	6391.5548992	3941.7850496	6648.2012336	4134.6434944	7499.551496	3083.1131456	7818.4294176	5286.6291008	1320.3707424
cg00507259	2.372485E-09	0.9900903	0.6615721	0.1045068	0.5646493	0.00101158	0.9053911	0.997454	0.9377079	0.3662971	0.2627162	0.1251152	0.1261828	0.1235907	0.180219	0.2042186	0.7489639	0.6758822	1.0260997625E-05	7809.8322864	5218.4807248	824.3496384	4453.9536784	7.97934304	7141.7249968	7867.917152	7396.6399152	2889.3515248	2072.3053856	986.9086976	995.3299264	974.8834416	1421.567472	1610.8763168	5907.8272432	5331.3587936
cg00508526	1.429542E-07	0.9427833	0.9048117	0.8709216	0.07736554	0.7923418	0.2637071	0.6989499	0.5245087	0.5889313	0.07329893	0.6971827	0.9271855	0.01229927	0.3719337	0.008746765	0.8853459	0.152554	0.000618276915	7436.6746704	7137.1546896	6869.8295808	610.25937952	6249.9921184	2080.1216048	5513.3168112	4137.3246256	4645.4900944	578.18195984	5499.3771376	7313.639224	97.01664176	2933.8130256	68.99448232	6983.6084592	1203.345952
cg00509207	3.021811E-07	0.2268167	0.1236793	0.3788216	0.2644057	0.7266861	0.432698	0.5288585	0.9779246	0.9937749	0.3914814	0.6913756	0.04180621	0.6582968	0.163902	0.8719655	0.845983	0.01712189	0.0013069332575	1789.1301296	975.5823184	2988.1447808	2085.6321616	5732.0999568	3413.121824	4171.635848	7713.8692448	7838.8964112	3088.0052832	5453.5707328	329.76738448	5192.6451584	1292.858976	6878.063864	6673.113904	135.05746832
cg00510991	9.390208E-07	0.07783414	0.7311136	0.9075762	0.1514141	0.9299243	0.608966	0.9379935	0.2294017	0.3022615	0.8551256	0.3788257	0.9483873	0.09230291	0.1315087	0.6115303	0.7762843	0.8968143	0.00406126496	613.95569632	5767.0240768	7158.9610656	1194.3544208	7335.2428784	4803.523808	7398.892728	1809.5206096	2384.238712	6745.2307328	2988.1771216	7480.8790224	728.08535408	1037.3406256	4823.7510064	6123.3305584	7074.0711984
cg00519490	4.392338E-07	0.4527719	0.08087925	0.9040419	0.7664547	0.3895622	0.4730869	0.2968823	0.8474339	0.2470724	0.9599097	0.4400487	0.5032601	0.925065	0.2720546	0.7072883	0.4557435	0.5610308	0.001899686185	3571.4647472	637.975524	7131.0825072	6045.7946736	3072.8666336	3731.7094672	2341.8075824	6684.5586032	1948.9070912	7571.7677136	3471.1041456	3969.7156688	7296.91272	2145.9666848	5579.0901104	3594.904728	4425.4109504
cg00524108	2.045847E-05	0.9629683	0.7442127	0.5101285	0.2609796	0.635096	0.5918579	0.8776257	0.3815426	0.5116358	0.3923596	0.8628668	0.4368253	0.6945797	0.942499	0.4030919	0.6892158	0.9722398	0.08848288275	7595.8939504	5870.3497776	4023.893608	2058.6070848	5009.637248	4668.5751152	6922.7115216	3009.6080288	4035.7831904	3094.9325248	6806.2933184	3445.6779664	5478.8446736	7434.432112	3179.5889072	5436.5342304	7669.0275424
cg00526835	7.894067E-09	0.7570929	0.5222859	0.6804174	0.2350294	0.5173059	0.06896645	0.4929073	0.1469873	0.8223437	0.4199387	0.7857089	0.4229359	0.1092889	0.06311363	0.2433561	0.8812601	0.3781507	3.4141839775E-05	5971.9487952	4119.7911792	5367.1324512	1853.9119072	4080.5089392	544.0073576	3888.0527824	1159.4358224	6486.6471056	3312.4764656	6197.6718032	3336.1183792	862.0708432	497.84031344	1919.5929168	6951.3796688	2982.8527216
cg00526843	7.564938E-07	0.8428776	0.443071	0.1743296	0.3914894	0.03680938	0.5213626	0.2955854	0.3666385	0.205034	0.9074347	0.5263755	0.3045835	0.2310584	0.2481106	0.07161027	0.06047839	0.819122	0.003271835685	6648.6185088	3494.944048	1375.1118848	3088.0683872	290.35238944	4112.5081888	2331.5776352	2892.044488	1617.308192	7157.8449136	4152.049944	2402.554648	1822.5886592	1957.0964128	564.86180976	477.05354032	6461.234336
cg00532451	3.290043E-08	0.9865287	0.1878066	0.05470342	0.06884678	0.5836214	0.5430796	0.3228643	0.08223076	0.1187017	0.7205658	0.2488199	0.01300819	0.2933722	0.2834132	0.6476831	0.06988973	0.8892127	0.00014229435975	7781.7383856	1481.4184608	431.50057696	543.06340064	4603.6056032	4283.8118848	2546.7535984	648.63623488	936.3190096	5683.8230304	1962.6913712	102.60860272	2314.1199136	2235.5633216	5108.9242928	551.29019024	7014.1097776
cg00536792	5.687208E-07	0.8725624	0.6115653	0.2122112	0.06295783	0.349407	0.7177629	0.9270864	0.8030676	0.3150528	0.9915292	0.9892522	0.6822678	0.06293768	0.2886167	0.4698172	0.05538457	0.2258115	0.00245971746	6882.7722112	4824.0270864	1673.9219456	496.61136304	2756.122416	5661.7137552	7312.8575232	6334.5972288	2485.1364864	7821.1823296	7803.2213536	5381.7284064	496.45241984	2276.6085296	3705.9180736	436.87348816	1781.201112
cg00552226	3.412649E-07	0.8114593	0.3796182	0.1555384	0.2260076	0.3435297	0.1794912	0.9265448	0.4590633	0.2160101	0.548839	0.1342243	0.9284959	0.3118349	0.5606454	0.5989421	0.165655	0.8341611	0.0014759706925	6400.7909584	2994.4283616	1226.8868992	1782.7479488	2709.7622736	1415.8265856	7308.5853824	3621.0913104	1703.8876688	4329.242032	1058.7612784	7323.9756592	2459.7536912	4422.3709152	4724.4552848	1306.68664	6579.8627568
cg00559939	1.430967E-07	0.8838296	0.5081913	0.3756082	0.05526755	0.01806006	0.5952426	0.2059431	0.684322	0.9328075	0.003525509	0.2665558	0.6324644	0.1448655	0.5805716	0.009274169	0.345622	0.03351438	0.0006188932275	6971.6478848	4008.6129744	2962.7974816	435.9504344	142.45775328	4695.2736288	1624.4791728	5397.931936	7357.98556	27.809214992	2102.5921504	4988.8791872	1142.699064	4579.5487808	73.154645072	2726.266336	264.36142944
cg00570849	6.60264E-08	0.2739005	0.3994185	0.4497152	0.5077585	0.7153345	0.8125889	0.5693734	0.06171738	0.03691676	0.4261283	0.328592	0.4124562	0.3161549	0.8553926	0.07049875	0.6273941	0.2068546	0.00028556418	2160.527144	3150.613128	3547.3534976	4005.199048	5642.558536	6409.7012432	4491.2173792	486.82669344	291.19940288	3361.3000304	2591.933696	3253.4545056	2493.8298512	6747.3368288	556.09414	4948.8846608	1631.6690848
cg00573124	5.675853E-06	0.7415742	0.592746	0.9841339	0.5358631	0.2539474	0.9005364	0.03215853	0.8110381	0.8061402	0.8809425	0.7850063	0.6985921	0.8949732	0.4005861	0.2228401	0.9292329	0.5842778	0.024548064225	5849.5372896	4675.580448	7762.8482032	4226.8881328	2003.1370912	7103.4311232	253.66648464	6397.4685328	6358.8338976	6948.87444	6192.1296944	5510.4944848	7059.5486016	3159.8231568	1757.7627088	7329.7891152	4608.7832864
cg00573352	3.494049E-07	0.1695673	0.0787094	0.1308663	0.8330369	0.07484597	0.0682178	0.6770877	0.6199073	0.3455128	0.2837624	0.7710892	0.6968956	0.1231856	0.3700804	0.04937749	0.2488869	0.9328286	0.0015111761925	1337.5468624	620.8597472	1032.2733744	6570.9950672	590.38501136	538.1020064	5340.8677776	4889.8287824	2725.4049664	2238.3178112	6082.3516096	5497.1124928	971.6880128	2919.1941952	389.48964112	1963.2198672	7358.1519968
cg00576474	1.575699E-06	0.3235035	0.2558038	0.3824998	0.4908735	0.2371713	0.3314094	0.6931779	0.5045556	0.1835645	0.8770243	0.4776386	0.7816232	0.8169046	0.5396751	0.2266261	0.5502769	0.3296869	0.006814898175	2551.795608	2017.7803744	3017.1584224	3872.010168	1870.8072144	2614.1573472	5467.7872752	3979.9345728	1447.956776	6917.9676784	3767.6132768	6165.4438016	6443.7434848	4256.9571888	1787.6266768	4340.5841872	2600.5702672
cg00582941	6.107655E-06	0.8291233	0.6138709	0.2075409	0.7561746	0.2327007	0.8774077	0.1497739	0.3017347	0.9814609	0.328338	0.4990057	0.2968124	0.7969615	0.6482394	0.7392033	0.9059251	0.08648913	0.026415607875	6540.1245904	4842.2136592	1637.0826192	5964.7052448	1835.5431216	6920.9919376	1181.4165232	2380.0833136	7741.7635792	2589.930144	3936.1569616	2341.2562112	6286.432312	5113.3123872	5830.8356304	7145.9371888	682.22625744
cg00583535	1.739114E-06	0.6315988	0.7700657	0.7082745	0.02280327	0.2552626	0.5568205	0.6803032	0.6128843	0.2124044	0.8857351	0.9076309	0.3940604	0.1742673	0.1291506	0.2981803	0.5438353	0.2695185	0.00752166805	4982.0513344	6074.2782416	5586.869256	179.87219376	2013.5113888	4392.200104	5366.2316416	4834.4313584	1675.4459072	6986.6784688	7159.3925392	3108.3484352	1374.6204624	1018.7399328	2352.0462064	4289.7728464	2125.961928
cg00599163	3.866986E-07	0.6245625	0.1797381	0.5268251	0.04461864	0.6280064	0.08163853	0.5965169	0.2794196	0.6150009	0.09544694	0.7496129	0.4354855	0.2348676	0.4524631	0.4721451	0.06438663	0.6557208	0.001672471445	4926.549	1417.7741328	4155.5963888	351.95183232	4953.7144832	643.96472464	4705.3253072	2204.0618048	4851.1270992	752.88546272	5912.9465552	3435.109624	1852.6356288	3569.0289328	3724.2805488	507.88173744	5172.3256704
cg00638945	5.036407E-07	0.493166	0.7910631	0.4196736	0.4321042	0.3753926	0.2893463	0.6016025	0.1593444	0.8220152	0.3264423	0.4393299	0.2640606	0.731026	0.1995915	0.1132066	0.191494	0.9956791	0.0021782460275	3890.093408	6239.9057328	3310.3853568	3408.4379296	2961.0968288	2282.3636144	4745.44052	1256.9086272	6484.0558976	2574.9768624	3465.4342512	2082.9100128	5766.333088	1574.377752	892.9736608	1510.504672	7853.9167408
cg00643296	5.016283E-09	0.7837026	0.2699531	0.03970785	0.1329257	0.4889515	0.04949964	0.3566383	0.9711888	0.3053454	0.6130701	0.755771	0.8857068	0.1616147	0.25346	0.07011851	0.3818003	0.1983381	2.1695423975E-05	6181.8461088	2129.3900528	313.2155208	1048.5179216	3856.849432	390.45316032	2813.1629104	7660.7372544	2408.5645152	4835.8969488	5961.521648	6986.4552384	1274.8167536	1999.29248	553.09480688	3011.6407664	1564.4909328
cg00648026	2.959092E-12	0.1712226	0.9785271	0.2787311	0.002420305	0.3833147	0.2728161	0.81914	0.06178476	0.2412972	0.3902362	0.5382519	0.7129867	0.5181961	0.04331698	0.8719778	0.4039101	0.6341856	1.27980729E-08	1350.6038688	7718.6217648	2198.6309168	19.09136584	3023.5863536	2151.9733968	6461.37632	487.35818688	1903.3523136	3078.1831456	4245.7309872	5624.0390896	4087.5308368	341.68433824	6878.1608864	3186.0428688	5002.4560128
cg00652264	3.064226E-07	0.8545064	0.3708858	0.4486717	0.03463827	0.3722491	0.3025954	0.606341	0.326048	0.1411442	0.3083665	0.4099333	0.6427646	0.3566583	0.3349961	0.4220681	0.3953845	0.3735815	0.001325277745	6740.3464832	2925.5471904	3539.1223696	273.22667376	2936.3009008	2386.8725152	4782.817808	2571.866624	1113.3454496	2432.394952	3233.5538704	5070.1271648	2813.3206704	2642.4492368	3329.2731728	3118.792936	2946.810872
cg00665908	5.27014E-08	0.1526535	0.4604258	0.6908823	0.5244674	0.9783064	0.9346356	0.508965	0.2474497	0.1746373	0.5720258	0.7433115	0.2405947	0.8164239	0.2278235	0.7511347	0.4967358	0.4457455	0.000227933555	1204.130808	3631.8387104	5449.6795824	4136.9988512	7716.8808832	7372.4056128	4014.71592	1951.8832336	1377.5390224	4512.1395104	5863.241112	1897.8109936	6439.9517232	1797.071768	5924.9505136	3918.2519904	3516.040504
cg00668227	7.094972E-06	0.7890885	0.3382881	0.629595	0.868827	0.5874048	0.4124891	0.2689685	0.1777893	0.3105037	0.6133134	0.3781077	0.650137	0.2798048	0.6696398	0.2649743	0.4588718	0.6819536	0.0306857539	6224.330088	2668.4165328	4966.24536	6853.307376	4633.4490624	3253.7140208	2121.623528	1402.4019984	2449.2531856	4837.8160992	2982.5135376	5128.280656	2207.1002624	5282.1187424	2090.1172784	3619.5807584	5379.2499968
cg00668890	1.036976E-06	0.2370158	0.9908445	0.1661415	0.4439377	0.3944722	0.9588468	0.5215293	0.1089373	0.8086003	0.8071917	0.1271724	0.920299	0.5015553	0.2881037	0.1722175	0.8303336	0.4727115	0.0044849212	1869.5806304	7815.781416	1310.524152	3501.7805776	3111.5967136	7563.3835584	4113.8231184	859.2974224	6378.2391664	6367.1281296	1003.1358912	7259.318512	3956.2682064	2272.5619856	1358.45164	6549.6714368	3728.748312
cg00677811	9.714714E-08	0.6741314	0.4701454	0.3133398	0.2046891	0.04230942	0.8425781	0.3339979	0.8646752	0.3871104	0.4688228	0.4404009	0.8015563	0.7211754	0.8215862	0.8401016	0.4987723	0.8783418	0.0004201613805	5317.5484832	3708.5069152	2471.6243424	1614.5876208	333.73670496	6646.2560528	2634.5754352	6820.5579776	3053.5268352	3698.0742464	3473.8822992	6322.6760944	5688.6315552	6480.6719456	6626.7214208	3934.3159024	6928.3601184
cg00684757	4.063659E-07	0.7391149	0.3585042	0.2646696	0.6999812	0.8269445	0.4991318	0.9082238	0.4014466	0.2342219	0.02207023	0.4254845	0.9854483	0.6510049	0.1842032	0.3509027	0.8004356	0.05080367	0.0017575325175	5830.1383312	2827.8811296	2087.7138048	5521.4517056	6522.938216	3937.1516384	7164.0693344	3166.6107808	1847.5423472	174.08997424	3356.221736	7773.2161904	5135.1266512	1452.9948416	2767.9204976	6313.8360128	400.73934896
cg00692277	2.228663E-08	0.6240192	0.6232736	0.6954926	0.1168939	0.1569586	0.1604804	0.5395154	0.9870166	0.9876104	0.6603786	0.8499152	0.5218108	0.3107293	0.407037	0.8454252	0.9613774	0.3230235	9.638967475E-05	4922.2634496	4916.3821568	5486.0456288	922.0590832	1238.0894368	1265.8693952	4255.6974752	7785.5869408	7790.2708352	5209.0663968	6704.1310976	4116.0435904	2451.0327184	3210.707856	6668.7139776	7583.3449312	2548.009368
cg00694357	1.039906E-07	0.2477587	0.07746541	0.07436233	0.3779976	0.5939247	0.1689077	0.761781	0.5898019	0.9268925	0.250115	0.1905457	0.1366262	0.1134385	0.5692231	0.5085199	0.2511167	0.4497809	0.000449759345	1954.3206256	611.04715408	586.57005904	2981.6450688	4684.8780336	1332.3439376	6008.928528	4652.3573872	7311.32804	1972.90712	1503.0244816	1077.7074656	894.802888	4490.0318128	4011.2049712	1980.8085296	3547.8717392
cg00699941	1.72123E-06	0.9358489	0.7414242	0.3174923	0.01998493	0.7881396	0.5476525	0.5577907	0.4613074	0.1871816	0.9924824	0.6308408	0.4936779	0.4234529	0.6015803	0.234506	0.1435082	0.3591203	0.00744431975	7381.9761232	5848.3540896	2504.3792624	157.64112784	6216.8451648	4319.88292	4399.8530416	3638.7927712	1476.4884608	7828.7011712	4976.0722304	3894.1312752	3340.1964752	4745.2654064	1849.783328	1131.9926816	2832.7409264
cg00717680	7.405372E-05	0.6195808	0.613268	0.5121706	0.9157895	0.8724804	0.9255788	0.3221387	0.7896697	0.1742971	0.7559264	0.5529787	0.5922954	0.8511069	0.9925181	0.5003317	0.8419304	0.9610823	0.320282339	4887.2533504	4837.457984	4040.0016928	7223.747576	6882.1253952	7300.9655744	2541.0300656	6228.9145936	1374.8555248	5962.7474432	4361.8959856	4672.0261152	6713.5312272	7828.9827728	3946.6164496	6641.1469952	7581.0171824
cg00719400	2.596041E-07	0.2562956	0.4800233	0.357191	0.7760992	0.9243732	0.3242826	0.8789573	0.09194698	0.866605	0.3253264	0.1157436	0.817706	0.5571793	0.398003	0.2371695	0.7157369	0.7320782	0.0011227877325	2021.6596928	3786.4237904	2817.522608	6121.8704896	7291.4558016	2557.9411488	6933.2151824	725.27777824	6835.78024	2566.1746432	912.9855168	6450.064928	4395.0303184	3139.447664	1870.793016	5645.7326672	5774.6328416
cg00722188	6.789841E-07	0.9531406	0.6761796	0.6464327	0.7521934	0.9411174	0.4774977	0.8482951	0.6766853	0.139445	0.6030712	0.4947448	0.1870356	0.2012924	0.6197087	0.8212538	0.6732923	0.4092579	0.0029366062325	7518.3730528	5333.7046848	5099.0611376	5933.3015392	7423.5340512	3766.5018576	6691.3517488	5337.6936464	1099.94216	4757.0256256	3902.5469824	1475.3368128	1587.7944512	4888.2622256	6478.0499744	5310.9296624	3228.2263152
cg00728046	8.534626E-06	0.5912612	0.6985479	0.6930684	0.401805	0.9349753	0.2826704	0.9037594	0.2236506	0.2208088	0.5371212	0.1781309	0.8103806	0.333437	0.2276559	0.5310692	0.6038549	0.9096336	0.03691225745	4663.8683456	5510.1458352	5466.9235392	3169.43784	7375.0851664	2229.7041152	7128.8541472	1764.1559328	1741.7398144	4236.8120256	1405.0965392	6392.2821728	2630.151056	1795.7497392	4189.0738496	4763.2074512	7175.1898368
cg00729627	8.027149E-09	0.2380001	0.7351673	0.7141458	0.1606947	0.8396993	0.261818	0.7682927	0.5780515	0.01670679	0.1319042	0.002654537	0.9819859	0.03749167	0.5673547	0.1174803	0.05779519	0.5728541	3.4717419425E-05	1877.3447888	5798.9996624	5633.1820704	1267.5597936	6623.5480784	2065.220384	6060.2928176	4559.670232	131.78315952	1040.4603296	20.938987856	7745.9047792	295.73429296	4475.2938736	926.6846064	455.88845872	4518.6731408
cg00729875	2.536825E-08	0.389317	0.5525952	0.8973506	0.02773879	0.6601263	0.466622	0.6658792	0.834578	0.1946081	0.1819934	0.5411225	0.2800898	0.6835525	0.4445254	0.7728417	0.2267248	0.3348825	0.00010971768125	3070.932496	4358.8709376	7078.3015328	218.80357552	5207.0762544	3680.714336	5252.4551296	6583.151264	1535.0686928	1435.5639392	4268.37428	2209.3483424	5391.86212	3506.4163552	6096.1753296	1788.4052224	2641.55316
cg00731650	2.916451E-06	0.374329	0.5213202	0.2616876	0.2645251	0.035708	0.4487752	0.7045661	0.4737511	0.9420833	0.5728294	0.05072511	0.7105443	0.8935226	0.1387127	0.1527456	0.7218746	0.6078406	0.012613650575	2952.707152	4112.1737376	2064.1917888	2086.5739888	281.664704	3539.9387776	5557.6173968	3736.9486768	7431.1530704	4518.4783072	400.11966768	5604.7734384	7048.1062688	1094.1657776	1204.8572928	5694.1468448	4794.6466528
cg00733722	4.482577E-08	0.1176962	0.5864165	0.1513162	0.9419853	0.4669299	0.892761	0.7632663	0.3923615	0.2812378	0.09059386	0.01168649	0.254503	0.1991735	0.3256805	0.03953423	0.02465002	0.4009016	0.00019387145525	928.3876256	4625.653352	1193.5821856	7430.3800464	3683.1430512	7042.098768	6020.6445744	3094.947512	2218.4037664	714.60436768	92.18303312	2007.519664	1571.080568	2568.967784	311.84600624	194.43935776	3162.3118208
cg00733786	9.937891E-08	0.09361216	0.4056417	0.7513974	0.7033035	0.5154956	0.6674525	0.8921265	0.05061544	0.5761706	0.1707597	0.3656647	0.7910602	0.594038	0.7650405	0.2289807	0.4461049	0.001469462	0.00042981378575	738.41271808	3199.7017296	5927.0226912	5547.658008	4066.2292928	5264.86532	7037.093832	399.25459072	4544.8336928	1346.9525136	2884.3631536	6239.8828576	4685.771744	6034.639464	1806.1997616	3518.8754512	11.591116256
cg00734904	2.265814E-07	0.6135756	0.1765092	0.4111856	0.03065826	0.3504946	0.1035673	0.8311155	0.4480318	0.3644839	0.008614348	0.544746	0.6839592	0.4671006	0.547918	0.007730123	0.3948576	0.4366392	0.000979964555	4839.8843328	1392.3045696	3243.4320128	241.83235488	2764.7014048	816.9388624	6555.839064	3534.0748384	2875.0490032	67.949977024	4296.956448	5395.0701696	3684.4895328	4321.977184	60.975210224	3114.6367488	3444.2100096
cg00739770	1.453388E-06	0.5637374	0.8442832	0.02675872	0.8679577	0.1120672	0.6763734	0.8676749	0.9651523	0.5391733	0.4840033	0.3906464	0.2860509	0.3678133	0.03303161	0.5288152	0.09116266	0.9563568	0.0062859031	4446.7606112	6659.7058816	211.07278336	6846.4503376	883.9860736	5335.2333792	6844.2196112	7613.1213424	4252.9989904	3817.8180304	3081.4188032	2256.3694992	2901.3113104	260.55333968	4171.2942976	719.09106208	7543.7424384
cg00746693	1.791917E-06	0.4195659	0.9390324	0.03131461	0.7639936	0.16705	0.8610266	0.2735045	0.9500161	0.9082525	0.1770887	0.2826704	0.5471642	0.364797	0.2882018	0.2768071	0.207959	0.7461579	0.007750041025	3309.5358192	7407.0875712	247.00964368	6026.3815168	1317.6904	6791.7778208	2157.403496	7493.7269968	7164.29572	1396.8756656	2229.7041152	4316.0312096	2877.518736	2273.3357984	2183.4544048	1640.380592	5885.6935152
cg00754036	5.566434E-07	0.9537415	0.6677283	0.2667359	0.2399212	0.7089986	0.931766	0.9590643	0.1958117	0.4815604	0.5024641	0.5531717	0.9323763	0.4558187	0.8789569	0.9137473	0.5979005	0.0198011	0.002407482705	7523.112952	5267.0408304	2104.0127792	1892.4984256	5592.5809568	7349.770208	7565.0991984	1544.5626896	3798.5484352	3963.4368208	4363.4183696	7354.5842544	3595.4979056	6933.2120272	7207.6387024	4716.239144	156.1910768
cg00756032	1.142276E-07	0.8304049	0.6435709	0.0217281	0.2387165	0.1568166	0.6464842	0.4148543	0.1499793	0.7669423	0.1284468	0.9431894	0.6250338	0.05151297	0.4040029	0.001574035	0.9347891	0.08609566	0.00049403437	6550.2338512	5076.4872592	171.3912528	1882.995752	1236.9693408	5099.4673696	3272.3707184	1183.0367184	6049.6408624	1013.1883584	7439.8779872	4930.2666144	406.33430736	3186.7748752	12.41598808	7373.6164208	679.12256608
cg00757414	8.742299E-08	0.1050977	0.007479366	0.7722746	0.8848411	0.1504132	0.3229552	0.5982538	0.2316275	0.7102469	0.1604411	0.182039	0.086512	0.4846062	0.02391949	0.3459067	0.139994	0.2242351	0.00037810443175	829.0106576	58.997239008	6091.7020448	6979.6265968	1186.4593216	2547.4706176	4719.0259744	1827.07772	5602.4275472	1265.5593968	1435.923632	682.406656	3822.5737056	188.67693712	2728.5120496	1104.272672	1768.7664688
cg00765783	1.855902E-06	0.5589578	0.4216744	0.4739783	0.6692858	0.5836053	0.4416601	0.3374827	0.02470987	0.5787953	0.1080746	0.6482441	0.9756261	0.5661127	0.9607454	0.1494521	0.1283988	0.4339292	0.00802677615	4409.0591264	3326.1676672	3738.7408304	5279.3263904	4603.4786064	3483.8148688	2662.0635376	194.91145456	4565.5373264	852.4924448	5113.3494608	7695.7386768	4465.4969776	7578.3597152	1178.8781648	1012.8097344	3422.8335296
cg00768179	1.502255E-08	0.8838632	0.3964467	0.618489	0.007759629	0.9646597	0.7790968	0.8636781	0.01579821	0.5891156	0.2005388	0.1221824	0.5710576	0.01867554	0.1022127	0.6382057	0.6774352	0.2835541	6.497252875E-05	6971.9129216	3127.1715696	4878.641232	61.207953552	7609.2357136	6145.5155584	6812.6928528	124.61628048	4646.9438528	1581.8500544	963.7747712	4504.5023488	147.31265952	806.2537776	5034.1665616	5343.6088576	2236.6747408
cg00776917	1.37867E-06	0.3019259	0.8264273	0.569562	0.2848882	0.6801916	0.1459451	0.4653504	0.1190833	0.9134767	0.1835973	0.2691744	0.230993	0.1450517	0.6965908	0.3028196	0.4475557	0.3710492	0.00596274775	2381.5914992	6518.8585424	4492.705056	2247.1981216	5365.3513408	1151.2149488	3670.6839552	939.3290704	7205.5042096	1448.2155024	2123.2476672	1822.072784	1144.1678096	5494.7082304	2388.6410048	3530.3193616	2926.8360896
cg00777375	3.331884E-07	0.2742736	0.3653179	0.07582176	0.7746895	0.9273041	0.5342205	0.900318	0.8162614	0.9997284	0.7978205	0.05664114	0.1383258	0.3602845	0.923086	0.189051	0.2756675	0.6171558	0.00144103983	2163.4701568	2881.6275952	598.08204288	6110.750776	7314.5747408	4213.931304	7101.708384	6438.6699232	7885.8576192	6293.208104	446.78531232	1091.1139104	2841.924136	7281.302368	1491.234288	2174.46524	4868.1249504
cg00781723	1.561877E-06	0.1760469	0.8858107	0.5275128	0.4203292	0.05102262	0.30824	0.760094	0.3847644	0.1088007	0.8832985	0.9176342	0.9242749	0.3555975	0.6028432	0.5710006	0.62234	0.06782103	0.006755118025	1388.6579472	6987.2748016	4161.0209664	3315.5567296	402.46642656	2431.39712	5995.621472	3035.0215872	858.2199216	6967.458568	7238.2985696	7290.6804112	2804.95308	4755.2271616	4504.0527328	4909.01792	534.97228464
cg00783706	8.596095E-08	0.07726585	0.6747463	0.6588978	0.9238911	0.614642	0.1249295	0.2987148	0.08929145	0.1238892	0.2319753	0.5571362	0.7039207	0.249238	0.2712977	0.3545987	0.3184813	0.2306892	0.00037178110875	609.4730248	5322.3988144	5197.3858464	7287.6529968	4848.296096	985.443896	2356.2623424	704.3309576	977.2380096	1829.8211664	4394.6903456	5552.5264816	1965.989344	2139.9962576	2797.0745456	2512.1804944	1819.6764096
cg00789545	7.285046E-08	0.8450423	0.1375077	0.3658223	0.5464125	0.2314727	0.9208991	0.8474561	0.0431288	0.2726681	0.6725551	0.08987634	0.4764853	0.3539107	0.7351111	0.5798741	0.7238198	0.5459273	0.0003150782395	6665.6936624	1084.6607376	2885.6063024	4310.1018	1825.8566576	7264.0521008	6684.7337168	340.1999744	2150.8059728	5305.1146288	708.94456992	3758.5160464	2791.6476016	5798.5563568	4574.0469008	5709.4905824	4306.2745424
cg00793056	1.122844E-07	0.7817703	0.1583415	0.3945863	0.7934682	0.05000064	0.8951687	0.7467371	0.6682816	0.7653703	0.1947173	0.1539793	0.04443442	0.6290136	0.9134802	0.7018075	0.01053465	0.7182342	0.00048563003	6166.6041264	1248.997752	3112.4967344	6258.8771616	394.40504832	7061.0907056	5890.2622448	5271.4052608	6037.2409264	1535.9300624	1214.5887184	350.49870496	4961.6592768	7205.5318176	5535.85756	83.0973192	5665.4313696
cg00794927	1.138493E-08	0.4545047	0.9129295	0.09049642	0.7541008	0.4843688	0.9693444	0.7853702	0.7176661	0.996373	0.5121761	0.02254331	0.5324358	0.7271655	0.7453085	0.8446767	0.3596723	0.5356119	4.923982225E-05	3585.1330736	7201.187896	713.83576096	5948.3471104	3820.7010944	7646.1886272	6195.0001376	5660.9501968	7859.390224	4040.0450768	177.82162928	4199.8535904	5735.881464	5878.993448	6662.8098096	2837.0951024	4224.9066672
cg00804097	3.17582E-06	0.6006332	0.8112387	0.2161332	0.07060628	0.7853463	0.4423213	0.6203875	0.8651103	0.5484087	0.2416537	0.3843496	0.3547178	0.1929301	0.3747353	0.1898122	0.6528946	0.7968665	0.0137354215	4737.7946816	6399.0508656	1704.8586816	556.94233664	6194.8116144	3489.0304144	4893.6166	6823.9900464	4325.8478256	1906.1643856	3031.7496448	2798.0140064	1521.8326288	2955.9120464	1497.2386336	5150.0326048	6285.682952
cg00808969	4.717005E-06	0.04574978	0.586889	0.2356082	0.3429335	0.5930895	0.2434215	0.6075604	0.5068446	0.4640722	0.5488626	0.5720176	0.755001	0.4184136	0.06260334	0.8516212	0.3694012	0.7056191	0.020401046625	360.87426464	4629.380432	1858.4774816	2705.059448	4678.289976	1920.108792	4792.4364352	3997.9902048	3660.6015136	4329.4281888	4512.0748288	5955.447888	3300.4464768	493.81514592	6717.5880256	2913.8366656	5565.9234608
cg00818473	1.624928E-07	0.8068831	0.1027169	0.2555742	0.1689041	0.9080916	0.1447829	0.828078	0.2622297	0.1632883	0.7919332	0.9747281	0.8600674	0.08899566	0.8026659	0.4630433	0.597935	0.7445744	0.00070278136	6364.6938928	810.2309072	2015.9692896	1332.3155408	7163.0265408	1142.0475152	6531.879264	2068.4678736	1288.0181104	6246.7690816	7688.6552528	6784.2116512	701.99776608	6331.4286192	3652.4855504	4716.51128	5873.2028672
cg00825951	1.282413E-06	0.3510248	0.9149418	0.2726049	0.61119	0.7695693	0.314835	0.2779927	0.2094286	0.5979098	0.02889419	0.1778824	0.5724926	0.3523798	0.9676203	0.5994268	0.866741	0.9718273	0.005546436225	2768.8836224	7217.0609184	2150.3074512	4821.06672	6070.3626384	2483.41848	2192.8064176	1651.9727968	4716.3125024	227.91737072	1403.1363712	4515.8216288	2779.5718624	7632.5889264	4728.2785984	6836.853008	7665.7737424
cg00841781	4.785473E-06	0.2580252	0.6733181	0.2194291	0.3583142	0.7230202	0.6582082	0.6081617	0.303563	0.8908183	0.1112844	0.9766164	0.7852827	0.5270331	0.4598764	0.360851	0.9664629	0.8194331	0.020697170725	2035.3027776	5311.1331728	1730.8567408	2826.3824096	5703.1833376	5191.9462816	4797.1794896	2394.504944	7026.7747504	877.8113472	7703.5501632	6194.3099376	4157.2370928	3627.5050432	2846.392688	7623.4593552	6463.6882928
cg00843623	1.563627E-07	0.7933319	0.3182944	0.5873114	0.1046482	0.4410125	0.3242887	0.473025	0.4554997	0.9309805	0.3646449	0.9116218	0.8691304	0.5249411	0.356662	0.1727607	0.3948287	0.9813223	0.0006762686775	6257.8020272	2510.7062272	4632.7123232	825.4650016	3478.7066	2557.9892656	3731.2212	3592.9816336	7343.574184	2876.3189712	7190.8727584	6855.7005952	4140.7353968	2813.349856	1362.7364016	3114.4087856	7740.6703024
cg00847387	2.087094E-06	0.1057495	0.1273369	0.002849426	0.7670806	0.9998219	0.3901093	0.5477777	0.6939573	0.9288723	0.8710696	0.5869834	0.8396264	0.68451	0.783887	0.1001524	0.1643368	0.5989171	0.00902668155	834.152056	1004.4334672	22.476272288	6050.7317728	7886.5951472	3077.1821584	4320.8704976	5473.9351824	7326.9447024	6870.9970048	4630.1250592	6622.9730432	5399.41488	6183.300656	790.0021312	1296.2886784	4724.2580848
cg00848945	5.138089E-07	0.4762835	0.8190954	0.4733081	0.8862693	0.2079609	0.2674059	0.06527413	0.1045638	0.2138751	0.07050241	0.3215701	0.6142884	0.1538985	0.471681	0.3928879	0.6886636	0.126016	0.0022222234925	3756.924248	6461.0245152	3733.4542928	6990.8922384	1640.3955792	2109.2977392	514.88233744	824.7992544	1687.0467888	556.12301008	2536.5449488	4845.5068992	1213.951368	3720.619728	3099.0997552	5432.1784768	994.014208
cg00851125	6.454044E-06	0.3827689	0.972676	0.9226781	0.7916645	0.8322249	0.4441295	0.9985087	0.8176694	0.8470366	0.7720478	0.9601241	0.8462294	0.2568406	0.3328855	0.148751	0.3244404	0.6559957	0.0279137403	3019.2810832	7672.468288	7278.0848528	6244.649576	6564.5900112	3503.293496	7876.2366256	6449.7762272	6681.4247008	6089.9130464	7573.4589008	6675.0575072	2025.9586528	2625.800824	1173.347888	2559.1858752	5174.4940816
cg00856775	3.343264E-07	0.1036684	0.713534	0.6221696	0.1213126	0.8750216	0.9741312	0.8487064	0.5627492	0.7967221	0.2568417	0.9639745	0.9144674	0.5436948	0.4253773	0.0635807	0.8046621	0.8023063	0.00144596168	817.7363392	5628.356192	4907.6738048	956.9137888	6902.1703808	7683.9469056	6694.5960832	4438.9656896	6284.5439248	2025.9673296	7603.830856	7213.3188512	4288.6645824	3355.3761424	501.5245616	6347.1746448	6328.5920944
cg00869546	2.796082E-09	0.4845788	0.129383	0.6761224	0.5765874	0.08861788	0.8546905	0.7563102	0.3742002	0.2485119	0.3280485	0.3774168	0.8410441	0.189594	0.6630787	0.1281378	0.4896155	0.05874768	1.209305465E-05	3822.3575744	1020.573104	5333.2534912	4548.1214112	699.01783744	6741.798664	5965.7748576	2951.6911776	1960.2618672	2587.646568	2977.0637184	6634.1558608	1495.517472	5230.3647856	1010.7509664	3862.087064	463.40169984
cg00873678	7.446902E-07	0.7925625	0.336101	0.2756431	0.8450973	0.6679001	0.147118	0.5758648	0.5412281	0.5788169	0.3180649	0.635247	0.4511668	0.6773948	0.4663717	0.1436247	0.4664753	0.3456633	0.003220785115	6251.733	2651.164688	2174.2727728	6666.1275024	5268.3959888	1160.466784	4542.4215424	4269.2072528	4565.7077072	2508.8959312	5010.828336	3558.8037184	5343.2901824	3678.7399696	1132.9116336	3679.5571664	2726.5921104
cg00890145	1.615946E-06	0.0659908	0.8873106	0.2271562	0.1889897	0.6909474	0.532371	0.5786493	0.4618388	0.8252362	0.7049853	0.2797293	0.6587165	0.9959367	0.1559588	0.2197539	0.908015	0.1629739	0.00698896645	520.5354304	6999.1060128	1791.8081056	1490.7507536	5450.1930912	4199.342448	4564.3856784	3642.9844544	6509.4631456	5560.9240464	2206.5047184	5195.955752	7855.9486896	1230.2030144	1733.4187632	7162.42232	1285.5381232
cg00907503	6.134623E-06	0.9003144	0.7347559	0.3948025	0.07538592	0.5703111	0.5226764	0.3582016	0.2574878	0.1752503	0.7925829	0.4315127	0.8202781	0.8027553	0.09344639	0.4625257	0.8181785	0.2480921	0.026532244475	7101.6799872	5795.7545392	3114.20212	594.64413696	4498.6139568	4122.8714432	2825.4942208	2031.0637664	1382.3743664	6251.8939152	3403.7721776	6470.3536528	6332.1338064	737.10512432	3648.4027216	6453.792008	1956.9504848
cg00907549	2.828361E-06	0.725424	0.2616055	0.5388402	0.2241541	0.09560456	0.7786478	0.8278266	0.6346135	0.9227836	0.7095704	0.05297329	0.2866145	0.7602833	0.3437926	0.9326589	0.6020754	0.2134032	0.012232661325	5722.144512	2063.544184	4250.3714976	1768.1275408	754.12876928	6141.9738464	6529.8962208	5005.831288	7278.9170368	5597.0913152	417.85331152	2260.815176	5997.1146704	2711.8360288	7356.8134032	4749.1707552	1683.3244416
cg00908824	5.011231E-07	0.2289336	0.1528124	0.5329103	0.6940544	0.225728	0.9468374	0.3693561	0.3422464	0.4478348	0.008992713	0.03518121	0.7708655	0.5098799	0.8499905	0.880573	0.3947014	0.8366487	0.0021673574075	1805.8282368	1205.3842112	4203.5964464	5474.7011072	1780.542464	7468.6534112	2913.4809168	2699.6396032	3532.5209024	70.934520144	277.50938448	6080.587064	4021.9326512	6704.725064	6945.959824	3113.4046432	6599.4849456
cg00913949	6.30852E-07	0.8520667	0.6026918	0.6984971	0.13431	0.8185788	0.0996563	0.9526554	0.2237285	0.7959944	0.0159553	0.4832197	0.5375103	0.07323584	0.9254364	0.01024116	0.5555574	0.1288452	0.0027284349	6721.1021296	4754.0329184	5509.7451248	1059.43728	6456.9495744	786.0888944	7514.5457952	1764.770408	6278.8038272	125.8554064	3811.6369936	4239.8812464	577.68430592	7299.8423232	80.78227008	4382.2367712	1016.3309376
cg00922025	4.293878E-06	0.8388372	0.5950857	0.3581119	0.1428728	0.8621923	0.7659137	0.7844781	0.2791121	0.07741884	0.5840424	0.3894284	0.9060736	0.6748667	0.5760681	0.1971638	0.4370471	0.503368	0.01857102235	6616.7478336	4694.0360016	2824.7866672	1126.9806464	6800.9728624	6041.5272656	6187.9632528	2201.6362448	610.67980992	4606.9264512	3071.8112192	7147.1085568	5323.3485296	4544.0251728	1555.2280544	3447.4275248	3970.566784
cg00927503	1.540482E-06	0.2929751	0.8190195	0.8692117	0.4682912	0.4451926	0.8769937	0.2386343	0.3468986	0.6776715	0.4683902	0.906985	0.6007614	0.6433974	0.8953611	0.05080499	0.169541	0.1156804	0.00666258465	2310.9875888	6460.425816	6856.3418896	3693.8809856	3511.6792288	6917.7263056	1882.3473584	2736.3361568	5345.472792	3694.6618976	7154.29768	4738.8059232	5075.1186912	7062.6083568	400.74976112	1337.339408	912.4869952
cg00932251	1.699475E-07	0.151392	0.81825	0.01228825	0.272425	0.7169313	0.2636133	0.3587128	0.5055764	0.4251985	0.341377	0.4288033	0.7377002	0.7053313	0.5711396	0.1503064	0.9620513	0.01059079	0.0007350229375	1194.180096	6454.356	96.929716	2148.8884	5655.1540944	2079.3817104	2829.5265664	3987.9866432	3353.965768	2692.781776	3382.4004304	5818.9791776	5563.6532944	4505.1491648	1185.6168832	7588.6606544	83.54015152
cg00933411	7.09613E-07	0.5567213	0.3321989	0.8412084	0.2689379	0.383025	0.344847	0.8209563	0.9891532	0.5981343	0.1163637	0.6958915	0.2411992	0.7237192	0.0620321	0.8884147	0.4487453	0.1833307	0.003069076225	4391.4176144	2620.3849232	6635.4518592	2121.3821552	3021.3012	2720.153136	6475.7032944	7802.4404416	4718.0833584	917.8768656	5489.192152	1902.5792896	5708.6970496	489.3092048	7007.8151536	3539.7029264	1446.1125616
cg00951204	1.351949E-06	0.4695114	0.6475954	0.7583476	0.3382718	0.2078699	0.8581204	0.9818572	0.4625509	0.1357585	0.1194321	0.9628086	0.6856838	0.64477	0.2535642	0.816585	0.2510541	0.950064	0.005847179425	3703.5059232	5108.2325152	5981.8458688	2668.2879584	1639.6777712	6768.8537152	7744.8895936	3648.6014992	1070.863048	942.0804048	7594.6342368	5408.6738144	5085.94576	2000.1144096	6441.22248	1980.3147408	7494.104832
cg00954161	8.954437E-08	0.2935829	0.7659421	0.3281441	0.07579549	0.01322634	0.4336577	0.3080187	0.6905362	0.9103643	0.6904116	0.3112862	0.42397	0.6851349	0.2034292	0.3628625	0.2685087	0.4728395	0.00038727940025	2315.7819152	6041.7512848	2588.4006608	597.87482512	104.32936992	3420.6919376	2429.6515056	5446.9495456	7180.9535984	5445.9667008	2455.4255456	3344.27536	5404.3440912	1604.6495296	2862.2594	2117.9966256	3729.757976
cg00962793	1.015796E-06	0.4607983	0.3067709	0.5399162	0.1636443	0.8247524	0.05067703	0.515	0.7540869	0.5580121	0.5627883	0.0493308	0.7117718	0.263356	0.7331702	0.04841574	0.4776858	0.8520752	0.0043933177	3634.7769904	2419.8088592	4258.8589856	1290.8262384	6505.6469312	399.74041264	4062.32	5948.2374672	4401.5994448	4439.2741104	389.1213504	5614.4559584	2077.352128	5783.2465376	381.90335712	3767.9855904	6721.1691776
cg00966925	7.483897E-08	0.5385605	0.6504895	0.05000317	0.5942227	0.8710334	0.5722862	0.4336626	0.09434446	0.08645676	0.4735155	0.3800319	0.1645682	0.6693379	0.9804589	0.2645972	0.6101854	0.1154475	0.00032367854525	4248.165224	5131.061176	394.42500496	4687.2286576	6870.7114592	4514.1935456	3420.7305888	744.18910048	681.97092288	3735.090264	2997.6916272	1298.1139616	5279.7373552	7733.8598032	2087.1427136	4813.1424352	910.64988
cg00975226	1.301223E-06	0.6039611	0.8203717	0.6703494	0.1026018	0.9899516	0.5934601	0.6806637	0.4489761	0.9335085	0.1475837	0.9019303	0.6645388	0.9325776	0.3383462	0.1225496	0.8374624	0.3480053	0.005627789475	4764.0451568	6471.0919696	5287.7160672	809.3229984	7808.7382208	4681.2132688	5369.0752656	3541.5234768	7363.515048	1164.1402256	7114.4262064	5241.8820544	7356.1721088	2668.8748256	966.6712448	6605.9034112	2745.0658064
cg00994896	6.868386E-07	0.5038389	0.7889621	0.3692564	0.1986425	0.8151579	0.740807	0.3697294	0.8451	0.1796752	0.2678728	0.8442434	0.5916502	0.829482	0.7564196	0.3391464	0.3409094	0.6149291	0.002970576945	3974.2812432	6223.3330448	2912.6944832	1566.89204	6429.9655152	5843.485616	2916.4255072	6666.1488	1417.2779776	2112.9806464	6659.3919392	4666.9367776	6542.954016	5966.6378048	2675.1868032	2689.0933472	4850.5607408
cg00995457	2.050393E-06	0.8900607	0.2954614	0.6987517	0.263437	0.3765856	0.7342666	0.8289023	0.7210758	0.9558585	0.9058314	0.04886957	0.09228933	0.2374233	0.3516666	0.2432949	0.1322225	0.9572432	0.008867949725	7020.7988016	2330.5995232	5511.7534096	2077.991056	2970.5072128	5791.8949408	6538.3813424	5687.8459104	7539.811848	7145.1980832	385.48316816	727.97823504	1872.7949904	2773.9461408	1919.1101712	1042.97108	7550.7343616
cg00998132	2.20182E-07	0.3463486	0.2810589	0.5639711	0.9630778	0.232462	0.08451581	0.8661224	0.7413237	0.8124885	0.1865134	0.3684576	0.2853636	0.9802861	0.2796951	0.213888	0.2285999	0.9979207	0.00095228715	2731.9977568	2216.9926032	4448.6040368	7596.7576864	1833.660256	666.66070928	6831.9734912	5847.5613456	6408.909288	1471.2176992	2906.3935488	2250.9480768	7732.4967568	2206.2349488	1687.148544	1803.1960112	7871.5984816
cg01009664	2.993057E-07	0.94507	0.5678838	0.1796691	0.8510347	0.77268	0.3221889	0.4267941	0.5708785	0.7567109	0.1193857	0.09844004	0.353586	0.01051902	0.2780064	0.04140849	0.4119597	0.6827384	0.0012944971525	7454.71216	4479.4674144	1417.2298608	6712.9617136	6094.89984	2541.4260432	3366.5518608	4503.089608	5968.9355792	941.7144016	776.49503552	2789.086368	82.97402976	2192.9144832	326.63016912	3249.5381136	5385.4404992
cg01018128	3.352306E-08	0.122369	0.04842911	0.01199313	0.4605153	0.7843329	0.5228347	0.1087495	0.05787109	0.5469781	0.01120522	0.7878668	0.05655344	0.3314424	0.4048066	0.5190599	0.08776182	0.1646482	0.0001449872345	965.246672	382.00881968	94.60180944	3632.5446864	6186.8179152	4124.1201136	857.816056	456.48715792	4314.5632528	88.38677536	6214.6933184	446.09353472	2614.4176512	3193.1144608	4094.3444912	692.26523616	1298.7450016
cg01021245	8.926912E-06	0.3700598	0.9123408	0.9582827	0.4505443	0.7415089	0.1335517	0.7068233	0.6836949	0.6826314	0.7950659	0.6662958	0.1569974	0.9025066	0.6171508	0.9396054	0.8812108	0.6051075	0.0386088944	2919.0317024	7196.5442304	7558.9339376	3553.8934384	5849.0222032	1053.4558096	5575.4221904	5392.9853712	5384.5964832	6271.4798192	5255.7412704	1238.3954912	7118.9720608	4868.0855104	7411.6073952	6950.9907904	4773.08796
cg01021385	3.835393E-06	0.06192128	0.4847777	0.4383561	0.9513365	0.7915783	0.9217287	0.8390107	0.8168387	0.5981132	0.5620181	0.5948006	0.9578173	0.2028075	0.3826309	0.4116777	0.8365108	0.9980143	0.016588074725	488.43505664	3823.9264976	3457.7529168	7504.142312	6243.9696304	7270.5959856	6618.1164016	6443.2236656	4717.9169216	4433.1987728	4691.7871328	7555.2628624	1599.74556	3018.1925392	3247.3136976	6598.3971904	7872.3367984
cg01022171	1.230543E-06	0.5966312	0.9840347	0.3751703	0.4320363	0.8285265	0.9298577	0.1916725	0.5914412	0.81172	0.2216341	0.6791363	0.1303036	0.319837	0.1147033	0.7917503	0.9789988	0.5514508	0.005322098475	4706.2269056	7762.0657136	2959.3433264	3407.9023344	6535.417032	7334.7175376	1511.91268	4665.2881856	6402.84736	1748.2497808	5357.0271344	1027.8347968	2522.874256	904.7796304	6245.3263664	7722.3425344	4349.8439104
cg01026373	6.969238E-08	0.07704509	0.8570999	0.9852345	0.5328856	0.08920028	0.457242	0.9505605	0.6354623	0.1371651	0.1701955	0.5036006	0.129142	0.5541367	0.3799565	0.2827918	0.1173528	0.5339788	0.0003014195435	607.73166992	6760.8040112	7771.529736	4203.4016128	703.61180864	3606.724896	7498.021224	5012.5266224	1081.9583088	1342.502104	3972.4015328	1018.672096	4371.0302896	2997.096872	2230.6617184	925.6788864	4212.0247744
cg01031441	1.683521E-07	0.6068782	0.5261429	0.9552062	0.6182429	0.2246862	0.7887243	0.3819415	0.3644466	0.06594218	0.001967325	0.3075219	0.1861252	0.2469344	0.9147322	0.1551773	0.5023867	0.93292	0.0007281228325	4787.0552416	4150.2151952	7534.6665056	4876.6999952	1772.3247456	6221.4572784	3012.754552	2874.7547808	520.15191584	15.5182596	2425.7327472	1468.1555776	1947.8185472	7215.4075936	1224.0385424	3962.8262896	7358.87296
cg01045959	6.112428E-06	0.7562505	0.547953	0.05063923	0.9369422	0.3156799	0.1952242	0.8490413	0.3490804	0.6725421	0.3355281	0.5465639	0.9151379	0.469112	0.8943005	0.6939206	0.6560908	0.3848461	0.0264362511	5965.303944	4322.253264	399.44224624	7390.6000736	2490.0830512	1539.9284896	6697.2377744	2753.5461952	5305.0120848	2646.6456528	4311.2960432	7218.6077552	3700.355456	7054.242344	5473.6456928	5175.2442304	3035.6660368
cg01059747	6.735681E-07	0.7630701	0.2485688	0.2516996	0.812059	0.7435021	0.7971934	0.1405961	0.295947	0.09314933	0.2084252	0.952562	0.2442943	0.2417911	0.6260433	0.6522401	0.6117791	0.6258153	0.0029131820325	6019.0969488	1960.7106944	1985.4064448	6405.521392	5864.7445648	6288.2615392	1109.0220368	2334.429936	734.76191504	1644.0579776	7513.809056	1926.9934384	1907.2481968	4938.2295504	5144.8699088	4825.7135408	4936.4310864
cg01060861	7.827665E-08	0.1452149	0.1649238	0.6889171	0.9797221	0.355703	0.4505678	0.8199023	0.6179506	0.8513558	0.05901117	0.8124852	0.09266657	0.1664602	0.588053	0.03464688	0.8412063	0.43483	0.00033854651125	1145.4551312	1300.9189344	5434.1780848	7728.0479248	2805.785264	3554.0788064	6467.3893424	4874.3943328	6715.4945504	465.48010896	6408.8832576	730.95390416	1313.0380576	4638.562064	273.29458944	6635.4352944	3429.93904
cg01064918	1.492696E-06	0.6878409	0.5735144	0.6853819	0.2693776	0.9678861	0.3501334	0.4097822	0.08936566	0.3062216	0.0349735	0.8801986	0.6822859	0.416667	0.5771659	0.3679986	0.7040229	0.1298688	0.0064559102	5425.6890192	4523.8815872	5406.2924272	2124.8505088	7634.6855568	2761.8522592	3232.3619936	704.91632608	2415.4759808	275.870968	6943.0065568	5381.8711792	3286.669296	4552.6846192	2902.7729568	5553.3326352	1024.4050944
cg01066056	7.233822E-07	0.2504772	0.4970405	0.04514756	0.01996181	0.8865619	0.217697	0.5248381	0.7882179	0.6745366	0.9963424	0.4006415	0.5202144	0.2621239	0.9140371	0.73957	0.4294422	0.1164074	0.003128628015	1975.7641536	3920.655464	356.12395328	157.45875728	6993.2002672	1717.193936	4139.9229328	6217.4627952	5320.7447008	7859.1488512	3160.260152	4103.4511872	2067.6333232	7209.9246448	5833.72816	3387.4400736	918.2215712
cg01074797	2.246007E-06	0.3429052	0.727977	0.1495163	0.1301131	0.7060622	0.9854152	0.06981225	0.6093415	0.9520818	0.2778189	0.4775764	0.3521104	0.6307622	0.2692643	0.5068373	0.6144644	0.5838393	0.009713980275	2704.8362176	5742.282576	1179.3845744	1026.3321328	5569.4186336	7772.9550976	550.679028	4806.485752	7510.0212384	2191.4354832	3767.1226432	2777.4468352	4975.4522336	2123.9567984	3997.9326224	4846.8951872	4605.3243984
cg01081775	7.02233E-07	0.09577686	0.7338297	0.1987828	0.3755219	0.4972056	0.1978128	0.1038214	0.6529151	0.8427932	0.4040124	0.1826617	0.6934998	0.9771491	0.1624588	0.5475605	0.3438815	0.08762331	0.003037157725	755.48787168	5788.4486736	1567.9987264	2962.1167472	3921.9577728	1560.3473664	818.9432032	5150.1943088	6647.9527616	3186.8498112	1440.8354896	5470.3264224	7707.7521008	1281.4750144	4319.157224	2712.537272	691.17266928
cg01083131	1.491749E-07	0.1076901	0.4238564	0.05784906	0.1942014	0.1517415	0.09740334	0.3150674	0.8762882	0.01290276	0.3921408	0.716772	0.5196651	0.5695975	0.1121608	0.4103439	0.6923846	0.5609165	0.0006451814425	849.4595088	3343.3792832	456.31338528	1531.8606432	1196.936952	768.31754592	2485.2516512	6912.1613216	101.77697088	3093.2066304	5653.897536	4099.1183088	4492.98508	884.7243904	3236.7926832	5461.5297248	4424.509352
cg01093854	1.318263E-08	0.2848114	0.2326259	0.3830707	0.1828881	0.004741129	0.5598732	0.7522588	0.7162786	0.4305133	0.7900053	0.5398867	0.5134742	0.2482172	0.5699117	0.05027562	0.5635892	0.7699317	5.701487475E-05	2246.5923232	1834.9530992	3021.6616816	1442.6213328	37.398025552	4416.2798016	5933.8174144	5650.0055968	3395.8889104	6231.5618064	4258.6262896	4050.2844896	1957.9372736	4495.4634896	396.57409056	4445.5916096	6073.2212496
cg01097011	1.234784E-07	0.2349616	0.6275642	0.07571313	0.01055099	0.5905119	0.4822386	0.7201587	0.5461607	0.5206101	0.7367078	0.7495885	0.6386695	0.02360565	0.5771312	0.7907196	0.1467652	0.05286191	0.00053404408	1853.3771008	4950.2264096	597.22516944	83.22620912	4657.9578672	3803.8980768	5680.6118256	4308.1156016	4106.5724688	5811.1511264	5912.754088	5037.825016	186.2013672	4552.4109056	6237.1962048	1157.6838976	416.97474608
cg01099024	3.123237E-06	0.6300843	0.4233149	0.2904932	0.6046758	0.5791749	0.3875334	0.2328758	0.580985	0.7476792	0.6202738	0.9834723	0.8744655	0.182257	0.7791611	0.7314231	0.07980141	0.1324165	0.013508000025	4970.1049584	3339.1079312	2291.4103616	4769.6827104	4568.5316112	3056.8634592	1836.9243104	4582.80968	5897.6935296	4892.7197344	7757.6295024	6897.783864	1437.643216	6146.0227568	5769.4654128	629.47352208	1044.501352
cg01104554	3.186002E-05	0.2707636	0.8399017	0.946428	0.4021984	0.1258163	0.520176	0.4982197	0.9809049	0.3335718	0.4583748	0.5007578	0.6280781	0.7952238	0.7705515	0.9323517	0.8322381	0.5442179	0.1377945865	2135.7832768	6625.1446096	7465.424064	3172.5409792	992.4389744	4103.148288	3929.9569936	7737.3778512	2631.2143584	3615.6604224	3949.9775264	4954.2800528	6272.7253344	6078.110232	7354.3902096	6564.6941328	4292.7907952
cg01107903	7.154059E-08	0.2215783	0.8952413	0.09448491	0.02840604	0.1720532	0.5542496	0.06056287	0.9109417	0.2838236	0.2130727	0.0009683376	0.2503544	0.4761498	0.1856055	0.2748308	0.9008852	0.02068434	0.00030941305175	1747.8096304	7061.6633744	745.29697008	224.06684352	1357.1556416	4371.9208448	477.71991856	7185.5081296	2238.8005568	1680.7174576	7.6382469888	1974.7955072	3755.8696224	1464.056184	2167.8653504	7106.1824576	163.15807392
cg01109169	1.035184E-08	0.5180746	0.2882566	0.1832016	0.4554309	0.07290263	0.1992771	0.3562537	0.562215	0.8408272	0.04418293	0.3036053	0.9974172	0.201843	0.5084427	0.06050881	0.7705927	0.2879344	4.4771708E-05	4086.5724448	2273.7680608	1445.0942208	3592.4389392	575.05594544	1571.8977648	2810.1291856	4434.75192	6632.4449536	348.51495184	2394.8386064	7867.6268736	1592.137584	4010.5960176	477.29349328	6078.4352176	2271.2265472
cg01112035	1.439596E-07	0.07506673	0.4454947	0.2608883	0.5880883	0.7298629	0.01944214	0.5737215	0.7932499	0.04324616	0.09671093	0.5272222	0.2859764	0.4948719	0.5971077	0.2752925	0.586627	0.8691831	0.00062262527	592.12636624	3514.0621936	2057.8869104	4638.8405104	5757.1585552	153.35960032	4525.515192	6257.1552112	341.12571008	762.85581584	4158.7287136	2255.7818432	3903.5495472	4709.9855376	2171.50724	4627.313776	6856.1162928
cg01116966	1.859138E-07	0.7933767	0.8272504	0.1722754	0.1199583	0.03238152	0.953692	0.2382553	0.6480209	0.1218314	0.9829279	0.4530517	0.5787042	0.02584303	0.6468522	0.1895435	0.7898163	0.2674406	0.000804077185	6258.1554096	6525.3511552	1358.9083552	946.2310704	255.42542976	7522.722496	1879.3578064	5111.5888592	961.0060832	7753.3352752	3573.6718096	4564.8187296	203.84982064	5102.3701536	1495.119128	6230.0709744	2109.5714528
cg01131289	1.163028E-09	0.8379353	0.7159397	0.6385438	0.6902498	0.3866071	0.03497995	0.4926784	0.8631708	0.0465528	0.5950257	0.6599065	0.3342037	0.2015464	0.4425583	0.6919445	0.8424434	0.02006148	5.0300961E-06	6609.6336464	5647.3323536	5036.8334944	5444.6904224	3049.5568048	275.9218456	3886.2472192	6808.6912704	367.2084864	4693.5627216	5205.342472	2636.1987856	1589.7980032	3490.8998704	5458.058216	6645.1935392	158.24495424
cg01143375	1.048429E-06	0.5483147	0.6085843	0.5841436	0.8057231	0.7193179	0.3246193	0.6138782	0.4048174	0.4689793	0.5960772	0.1466154	0.9963335	0.4456369	0.1999945	0.2118158	0.6985475	0.7501434	0.004534455425	4325.1063536	4800.5129584	4607.7247168	6355.5438128	5673.9795952	2560.5970384	4842.2712416	3193.1996512	3699.3087184	4701.8569536	1156.5022752	7859.078648	3515.1838672	1577.556616	1670.8030304	5510.14268	5917.1311392
cg01146501	1.697464E-06	0.05814413	0.4592131	0.9635787	0.9424662	0.818856	0.6999376	0.2008625	0.4241441	0.8743564	0.87557	0.1314681	0.7592065	0.3239097	0.5486795	0.9328051	0.8591922	0.5452356	0.0073415318	458.64089744	3622.2729328	7600.7087856	7434.1733856	6459.136128	5521.1077888	1584.4034	3345.6486608	6896.9232832	6906.49616	1037.0203728	5988.620872	2554.9997136	4327.983896	7357.9666288	6777.3080736	4300.8184128
cg01155404	5.037886E-07	0.1494779	0.7209239	0.5346588	0.2222445	0.4058008	0.3540018	0.7923555	0.7794681	0.1593737	0.5015238	0.02436624	0.316716	0.6029123	0.08482892	0.3544161	0.2822303	0.5274427	0.002178885695	1179.0816752	5686.6477232	4217.3886144	1753.064616	3200.9567104	2792.3661984	6250.100184	6148.4443728	1257.1397456	3956.0197344	192.20090112	2498.255808	4755.7722224	669.13052096	2795.6341968	2226.2326064	4160.4680176
cg01157070	1.442322E-10	0.3511221	0.9677564	0.6736341	0.1522029	0.8333466	0.001471335	0.04654429	0.9888363	0.2866506	0.2990135	0.8052395	0.9938614	0.5604257	0.05979881	0.9109583	0.1615134	0.2243444	6.23804265E-07	2769.6511248	7633.6624832	5313.6257808	1200.5764752	6573.4379808	11.60589048	367.14135952	7799.9407344	2261.0999328	2358.618488	6351.729176	7839.5787232	4420.6379216	471.69301328	7185.6390704	1274.0176992	1769.6286272
cg01157525	9.116901E-06	0.6321156	0.8934357	0.8805049	0.4968745	0.2300219	0.6474275	0.9476214	0.8768845	0.4095408	0.8601349	0.8868776	0.7639988	0.6654478	0.5015214	0.3461843	0.6931989	0.5322609	0.039430596825	4986.1278528	7047.4208016	6945.4226512	3919.346056	1814.4127472	5106.90812	7474.8376032	6916.864936	3230.4578304	6784.7440912	6995.6905088	6026.4225344	5249.0522464	3956.0008032	2730.7017584	5467.9529232	4198.4739792
cg01172315	1.835686E-09	0.06175459	0.8686475	0.8667458	0.04635266	0.819621	0.22599	0.8688048	0.4670756	0.2284484	0.559833	0.8934343	0.6023216	0.916726	0.8513957	0.5909035	0.3464	0.3384919	7.93934195E-06	487.12020592	6851.89148	6836.8908704	365.62978208	6465.170448	1782.60912	6853.1322624	3684.2923328	1802.0009792	4415.962704	7047.4097584	4751.1127808	7231.134688	6715.8092816	4661.046808	2732.4032	2670.0241072
cg01183595	1.560361E-06	0.3317201	0.2094368	0.3262754	0.8674384	0.4581353	0.05944889	0.9245744	0.2276594	0.3104108	0.07535366	0.6210122	0.7294612	0.07845521	0.3526555	0.04066886	0.2564755	0.7280387	0.006748561325	2616.6081488	1652.0374784	2573.6603552	6842.3540992	3613.7712464	468.93284432	7293.0428672	1795.7773472	2448.5203904	594.38967008	4898.5442336	5753.9899456	618.85469648	2781.746584	320.79596768	2023.078744	5742.7692656
cg01185755	3.398019E-06	0.1429652	0.483135	0.2880704	0.271751	0.3358737	0.2752965	0.4716953	0.8162563	0.7375805	0.2965568	0.07033471	0.7965578	0.6308596	0.9560276	0.9934857	0.7089248	0.7998928	0.014696432175	1127.7094976	3810.96888	2272.2993152	2143.571888	2649.3717456	2171.538792	3720.7325264	6438.6296944	5818.034984	2339.2400384	554.80019248	6283.2479264	4976.2205248	7541.1457088	7836.6152016	5591.9988224	6309.5544064
cg01191286	5.237661E-08	0.8047436	0.3925899	0.704041	0.5389892	0.07957054	0.665393	0.4573973	0.04045581	0.6623249	0.4066052	0.05449675	0.2437536	0.6608113	0.5517172	0.4086244	0.5985287	0.5138012	0.00022652883825	6347.8175168	3096.7491312	5553.475408	4251.5468096	627.65241952	5248.619984	3607.9499024	319.11542928	5224.4188112	3207.3018176	429.870364	1922.7283968	5212.4795344	4351.9452736	3223.2292672	4721.1943856	4052.8638656
cg01192748	2.392465E-11	0.057604	0.4772237	0.02000407	0.0751032	0.2349887	0.3333788	0.181384	0.002446912	0.5287755	0.1689992	0.4911992	0.4991008	0.3644846	0.527831	0.7720904	0.2131964	0.2771021	1.0347411125E-07	454.380352	3764.3405456	157.79210416	592.4140416	1853.5908656	2629.6919744	1430.756992	19.301241856	4170.981144	1333.0656896	3874.5792896	3936.9071104	2875.0545248	4163.530928	6090.2490752	1681.6932032	2185.7813648
cg01199721	2.718465E-06	0.260632	0.2648197	0.4736588	0.0846284	0.3302471	0.05078812	0.7821982	0.4421084	0.9474087	0.8364005	0.747821	0.2182089	0.7237969	0.3408123	0.3389119	0.2989382	0.3990765	0.011757361125	2055.865216	2088.8977936	3736.2206144	667.5488192	2604.9891248	400.61669056	6169.9794016	3487.3510592	7473.1598256	6597.527144	5898.812048	1721.2318032	5709.3099472	2688.3274224	2673.3370672	2358.0245216	3147.915432
cg01203365	2.566019E-09	0.1010683	0.05091819	0.04768105	0.2077354	0.05008228	0.3616925	0.257277	0.9124384	0.04332784	0.37248	0.6285865	0.2768922	0.2310047	0.08230142	0.06008946	0.6529757	0.2698794	1.1098032175E-05	797.2267504	401.64268272	376.1081224	1638.6168352	395.04902464	2853.03044	2029.400976	7197.3140992	341.77000192	2938.12224	4958.290312	2184.1256736	1822.1650736	649.19360096	473.98566048	5150.6723216	2128.8087072
cg01206410	2.705557E-06	0.6871856	0.5972795	0.4409769	0.1074644	0.8664843	0.7340792	0.3521695	0.04627172	0.8300903	0.5255531	0.8227845	0.4714901	0.8947822	0.9363221	0.4520574	0.4525792	0.6262275	0.011701534025	5420.5200128	4711.340696	3478.4257872	847.6791872	6834.8281584	5790.4167296	2777.913016	364.99132736	6547.7522864	4145.5628528	6490.124136	3719.1139088	7058.0419936	7385.7087248	3565.8287712	3569.9447296	4939.68252
cg01206970	2.090564E-06	0.6499137	0.3678454	0.8373267	0.6669257	0.03466386	0.7646151	0.2307779	0.8509365	0.5254911	0.2411764	0.4789477	0.008484065	0.4115021	0.1825702	0.8354695	0.3625297	0.9554514	0.0090416893	5126.5192656	2901.5645152	6604.8330096	5260.7099216	273.42852768	6031.2839088	1820.3760752	6712.187112	4145.0737968	1902.3994432	3777.9394576	66.92230472	3245.9285648	1440.1137376	6590.183416	2859.6342736	7536.6006432
cg01220829	3.05748E-06	0.2640052	0.3372714	0.2788008	0.455815	0.7763366	0.972389	0.8544052	0.7526195	0.7935504	0.2504024	0.546686	0.9427638	0.1291169	0.4723846	0.07496093	0.1120012	0.250305	0.013223601	2082.4730176	2660.3968032	2199.1807104	3595.46872	6123.7431008	7670.204432	6739.5482176	5936.662616	6259.5255552	1975.1741312	4312.259168	7436.5208544	1018.4741072	3726.1697248	591.29181584	883.4654656	1974.40584
cg01223400	1.611827E-07	0.1436882	0.249746	0.07156206	0.4887791	0.1619622	0.8514192	0.4063061	0.603939	0.7604776	0.660701	0.258369	0.486638	0.01033664	0.05983549	0.2292434	0.2462531	0.3739433	0.0006971151775	1133.4125216	1969.996448	564.48152928	3855.4895408	1277.5578336	6715.9946496	3204.9425168	4763.870832	5998.6473088	5211.609488	2038.014672	3838.600544	81.53541632	471.98234512	1808.2719392	1942.4444528	2949.6647504
cg01231620	2.230936E-06	0.1481149	0.3692017	0.8429939	0.7278265	0.5945799	0.3034325	0.1183298	0.85678	0.3035712	0.6349569	0.9808959	0.7471964	0.8654145	0.5848916	0.2799399	0.3527598	0.1453831	0.0096487982	1168.3303312	2912.2630096	6649.5358832	5741.095432	4690.0462512	2393.47556	933.3854624	6758.28064	2394.5696256	5008.5400272	7737.3068592	5893.8852032	6826.389576	4613.6249408	2208.1659312	2782.5693024	1146.7818928
cg01233948	2.161912E-06	0.1422185	0.2935404	0.3997123	0.1715458	0.5280603	0.7023615	0.556528	0.9922794	0.5411971	0.4936783	0.2150064	0.2232125	0.800393	0.286774	0.316473	0.4588719	0.3661679	0.0093502694	1121.819528	2315.4466752	3152.9306224	1353.1532704	4165.3396464	5540.227512	4389.892864	7827.0999072	4268.9627248	3894.1344304	1695.9704832	1760.7002	6313.499984	2262.073312	2496.339024	3619.5815472	2888.3323952
cg01234063	6.95704E-09	0.6911143	0.2921555	0.1915215	0.2703764	0.7488477	0.5418387	0.3381323	0.6578447	0.3034071	0.337078	0.4214255	0.6511076	0.2679819	0.2028259	0.02175828	0.03231785	0.609554	3.0089198E-05	5451.5095984	2304.522584	1510.721592	2132.7290432	5906.9106576	4274.0236656	2667.1875824	5189.0789936	2393.2752048	2658.871264	3324.204344	5135.9367488	2113.8412272	1599.8906992	171.62931264	254.9232008	4808.161952
cg01234610	7.539117E-09	0.8100448	0.7977855	0.6038016	0.09538247	0.2209223	0.6693932	0.3483806	0.2214981	0.8520986	0.8187221	0.1636663	0.2239727	0.9229518	0.9323025	0.1122379	0.203433	0.07127179	3.2606681025E-05	6389.6333824	6292.932024	4762.7870208	752.37692336	1742.6351024	5280.1735616	2748.0261728	1747.1770128	6721.3537568	6458.0799248	1290.9997744	1766.6966576	7280.2437984	7354.00212	885.3325552	1604.679504	562.19187952
cg01240483	6.130396E-07	0.9931178	0.5004071	0.377433	0.5811403	0.3668723	0.693037	0.4636605	0.8846303	0.4316335	0.4273474	0.104899	0.1045842	0.3916836	0.7326755	0.3430288	0.4554065	0.1665114	0.00265139627	7833.7132064	3947.2112048	2977.191504	4584.0346864	2893.8887024	5466.675856	3657.354024	6977.9638064	3404.725048	3370.9162912	827.443312	824.9601696	3089.6002368	5779.344344	2705.8111744	3592.246472	1313.4419232
cg01243297	4.111581E-08	0.1893392	0.0867303	0.2905875	0.1814882	0.03990487	0.4520852	0.3615905	0.09910969	0.2073961	0.7892229	0.9507015	0.2810019	0.7451567	0.2653509	0.5710902	0.09005543	0.5211431	0.00017782587825	1493.5076096	684.1286064	2292.1542	1431.5789216	314.76961456	3566.0480576	2852.225864	781.77723472	1635.9404368	6225.3902352	7499.133432	2216.5429872	5877.7960496	2093.0878992	4504.7594976	710.35723184	4110.7767728
cg01264919	7.118836E-07	0.3701126	0.4935224	0.02483487	0.8795158	0.04182826	0.5782981	0.5903032	0.09877902	0.05652938	0.4141543	0.9869176	0.8581155	0.3561762	0.2197623	0.9762153	0.7560071	0.4390408	0.00307889657	2919.4481888	3892.9046912	195.89745456	6937.6206304	329.94131488	4561.6154128	4656.3116416	779.16890976	445.90374944	3266.8491184	7784.8060288	6768.815064	2809.5178656	1733.4850224	7700.3862864	5963.3840048	3463.1538304
cg01273256	1.806121E-06	0.8161888	0.7106556	0.9418016	0.2273781	0.9969162	0.4928344	0.5156622	0.8373238	0.8936959	0.2585923	0.7691806	0.8996818	0.5413097	0.2843271	0.1823467	0.7948092	0.353971	0.007811473325	6438.0972544	5605.6513728	7428.9310208	1793.5584528	7863.6749856	3887.4777472	4067.5434336	6604.8101344	7049.4732592	2039.7760624	6067.2965728	7096.6900384	4269.8509136	2242.7721648	1438.3507696	6269.4549696	2792.123248
cg01273944	3.329397E-06	0.4137303	0.3495846	0.7959212	0.8931593	0.509264	0.6078768	0.9035191	0.7777022	0.6689129	0.8859253	0.2772827	0.4110981	0.7665653	0.776479	0.1963942	0.4936935	0.767037	0.014399642025	3263.5046064	2757.5233248	6278.2264256	7045.2405584	4017.074432	4794.9321984	7126.9586608	6134.5149536	5276.3849552	6988.1787664	2187.2059376	3242.7418128	6046.6670864	6124.866352	1549.1574496	3894.254328	6050.387856
cg01277490	1.051909E-06	0.1912241	0.3215862	0.06593885	0.5542698	0.3238956	0.2356594	0.5558067	0.6047074	0.6419806	0.9797396	0.5201665	0.1449412	0.5669413	0.7051154	0.5920442	0.2461067	0.5306316	0.004549506425	1508.3757008	2536.6719456	520.1256488	4372.0801824	2554.8884928	1858.8813472	4384.2032496	4769.9319712	5063.9429728	7728.1859648	4103.073352	1143.2961856	4472.0329744	5561.9502752	4670.0446496	1941.2896496	4185.6220608
cg01281285	1.50535E-07	0.638567	0.8027403	0.2125614	0.1112739	0.3542783	0.3109196	0.7369463	0.06855715	0.9654866	0.03264988	0.3413623	0.849724	0.07201542	0.4077845	0.01255596	0.9801512	0.1573169	0.000651063875	5037.016496	6332.0154864	1676.6843232	877.7285232	2794.5472304	2452.5338048	5813.0324144	540.7787992	7615.7583008	257.54225344	2692.6658224	6702.622912	568.05763296	3216.604136	99.04141248	7731.4326656	1240.9157072
cg01284116	8.500008E-07	0.681786	0.2711761	0.3871664	0.8328884	0.8287309	0.2970864	0.5601893	0.06883826	0.1703686	0.10822	0.06146126	0.3483698	0.1268245	0.5040822	0.7431614	0.1315637	0.7899099	0.00367625346	5377.927968	2139.0370768	3053.9685632	6569.8236992	6537.0293392	2343.4175232	4418.7731984	542.99619488	1343.8675168	853.63936	484.80641888	2747.9409824	1000.391656	3976.2003936	5862.0571232	1037.7744656	6230.8092912
cg01284869	5.954913E-06	0.2278429	0.7307053	0.2944118	0.4699	0.9613736	0.1227388	0.7950244	0.6373468	0.9042432	0.06739598	0.6338057	0.6674913	0.9656614	0.7816844	0.8427105	0.6939927	0.1734884	0.025754998725	1797.2247952	5763.8034064	2322.3202784	3706.5712	7583.3149568	968.1636544	6271.1524672	5027.3915584	7132.6703616	531.61949024	4999.4593616	5265.1713744	7617.1371232	6165.9265472	6647.300424	5474.2144176	1368.4764992
cg01287037	1.350884E-06	0.6402491	0.4214201	0.3994336	0.9710247	0.9551155	0.1211629	0.7935477	0.9260416	0.7588466	0.3311045	0.2659049	0.33214	0.04279613	0.8800846	0.4907536	0.4426829	0.09077977	0.0058425733	5050.2849008	3324.1617488	3150.7322368	7659.4428336	7533.951064	955.7329552	6259.5042576	7304.6161408	5985.7819808	2611.752296	2097.4578512	2619.92032	337.57587344	6942.1073248	3871.0643968	3491.8827152	716.07082576
cg01302562	8.294669E-07	0.1603262	0.2103938	0.641389	0.2789445	0.4923767	0.02133615	0.4589282	0.7546234	0.9788677	0.7162999	0.5997938	0.3732757	0.3816664	0.2976744	0.2056347	0.5028653	0.6440509	0.0035874443425	1264.6530656	1659.5862944	5059.276432	2200.314216	3883.8674096	168.2995512	3620.0256416	5952.4693792	7721.3084176	5650.1736112	4731.1734944	2944.3987216	3010.5845632	2348.0556672	1622.0465136	3966.6014864	5080.2734992
cg01303236	2.410276E-09	0.8136178	0.081248	0.08657473	0.2183343	0.7754968	0.2945991	0.5532404	0.03878068	0.05657867	0.02915336	0.0631896	0.00061476	0.1744032	0.9475897	0.0490086	0.5239773	0.5622715	1.04244437E-05	6417.8172064	640.884224	682.90147024	1722.2209584	6117.1187584	2323.7977008	4363.9602752	305.90200384	446.29254896	229.96170368	498.4395648	4.84922688	1375.6924416	7474.5875536	386.5798368	4133.1329424	4435.197592
cg01311360	4.629553E-06	0.4113626	0.2396135	0.1666203	0.1451249	0.1436887	0.03149582	0.3566081	0.5856316	0.9360675	0.888514	0.7927372	0.508195	0.4832036	0.3724303	0.7431522	0.6516197	0.4083314	0.020022816725	3244.8281888	1890.071288	1314.3009264	1144.7452112	1133.4164656	248.43902816	2812.9246928	4619.4620608	7383.70044	7008.598432	6253.1110336	4008.64216	3811.5099968	2937.7302064	5861.9845536	5139.9761936	3220.9180832
cg01314743	3.430245E-10	0.3933036	0.4253764	0.909269	0.3386252	0.8567839	0.2071301	0.5584339	0.2628052	0.2173941	0.1805849	0.9865766	0.0006429487	0.9445191	0.2284832	0.02142057	0.6329596	0.9773298	1.4835809625E-06	3102.3787968	3355.3690432	7172.313872	2671.0755776	6758.3114032	1633.8422288	4404.9266032	2073.0074176	1714.8046608	1424.4536912	7782.1162208	5.0715793456	7450.3666608	1802.2754816	168.96545616	4992.7853248	7709.1774624
cg01315112	1.537652E-07	0.509666	0.6882904	0.2520785	0.4714897	0.1312112	0.1792658	0.4926919	0.2741271	0.07689306	0.02692195	0.7685803	0.5293019	0.002018812	0.8601566	0.2730734	0.9508528	0.2724656	0.00066503449	4020.245408	5429.2346752	1988.395208	3719.1107536	1034.9939456	1414.0486304	3886.3537072	2162.3145648	606.53245728	212.3603416	6062.5614064	4175.1333872	15.924389056	6784.9152608	2154.0029792	7500.3268864	2149.2086528
cg01321106	1.349387E-06	0.1268035	0.2011193	0.6599387	0.61783	0.5862848	0.3709105	0.4536952	0.9316403	0.990806	0.751	0.3848332	0.256353	0.2982595	0.4640068	0.3251095	0.2808205	0.7215197	0.005836098775	1000.226008	1586.4290384	5205.5964656	4873.44304	4624.6145024	2925.742024	3578.7477376	7348.7786864	7815.477728	5923.888	3035.5642816	2022.112464	2352.670936	3660.0856384	2564.463736	2215.112104	5691.3473936
cg01346101	2.586024E-07	0.9649807	0.517987	0.8170717	0.2102985	0.2605305	0.04980627	0.7266947	0.69187	0.9493677	0.8679305	0.9572825	0.8368573	0.1911652	0.8062464	0.5484553	0.3300655	0.9249339	0.00111845538	7611.7677616	4085.881456	6445.0615696	1658.834568	2055.064584	392.87185776	5732.1677936	5457.47056	7488.6124176	6846.235784	7551.04436	6601.1303824	1507.9110976	6359.6716032	4326.2154064	2603.556664	7295.8786032
cg01353941	5.37521E-07	0.7186581	0.7717552	0.4012124	0.07507005	0.5738989	0.5104547	0.9093868	0.7421966	0.4644732	0.9439924	0.009038012	0.7771288	0.3426399	0.367132	0.5285901	0.6420593	0.9236519	0.002324778325	5668.7750928	6087.6050176	3164.7634112	592.1525544	4526.9145232	4026.4666736	7173.2430784	5854.4467808	3663.7646016	7446.2120512	71.291838656	6129.9919744	2702.7435312	2895.937216	4169.5187088	5064.5637584	7285.7661872
cg01358740	1.690101E-07	0.4525613	0.5882544	0.5286634	0.2737493	0.0753737	0.5858984	0.5745782	0.9114094	0.4338837	0.4229268	0.1086563	0.8791084	0.9278517	0.4615297	0.08953981	0.5203193	0.1158277	0.0007309686825	3569.8035344	4640.1507072	4170.0968992	2159.3344784	594.5477456	4621.5665792	4532.2728416	7189.1973472	3422.4746256	3336.0465984	857.0808944	6934.4070592	7318.8942096	3640.5462736	706.29002128	4104.2786384	913.6488976
cg01368133	7.374228E-09	0.3232037	0.5004762	0.04380542	0.7332049	0.4908141	0.3596611	0.8811156	0.1264659	0.8957152	0.9460515	0.06367845	0.6401642	0.2002712	0.1212454	0.01501964	0.8386715	0.4503047	3.18935361E-05	2549.4307856	3947.7562656	345.53715296	5783.5202512	3871.5416208	2837.0067568	6950.2398528	997.5630192	7065.4014976	7462.454232	502.2956136	5049.6152096	1579.7392256	956.3837152	118.47492032	6615.440792	3552.0034736
cg01384593	1.956446E-06	0.9163525	0.1545368	0.753523	0.9283389	0.3396184	0.2994793	0.8890504	0.2096715	0.931675	0.2175999	0.4280283	0.7073073	0.9138096	0.3811319	0.02297486	0.5803464	0.5127801	0.00846162895	7228.18852	1218.9862784	5943.789424	7322.7372432	2678.9099392	2362.2927184	7012.8295552	1653.888792	7349.0524	1716.4280112	3376.2872304	5579.2399824	7208.1301248	3006.3684272	181.22569568	4577.7724032	4044.8094288
cg01387073	3.783285E-08	0.8828846	0.3750093	0.8352758	0.6511018	0.5379804	0.2523206	0.1746797	0.6847612	0.9169133	0.450921	0.8694748	0.4798204	0.47039	0.181758	0.04653257	0.3328213	0.5980481	0.00016362707625	6964.1937248	2958.0733584	6588.6555104	5135.8909984	4243.5893952	1990.3048928	1377.8734736	5401.3963456	7232.6121104	3556.864848	6858.4172224	3784.8233152	3710.43632	1433.707104	367.04891216	2625.2944144	4717.4034128
cg01387220	4.277761E-06	0.6560536	0.1832784	0.4358439	0.217553	0.3904299	0.6072243	0.7831967	0.8204604	0.8576315	0.718143	0.3022127	0.8144382	0.08036883	0.2768452	0.06331027	0.9604154	0.751767	0.018501316325	5174.9507968	1445.7000192	3437.9366832	1716.058064	3079.7110512	4789.7852784	6177.8555696	6471.7916352	6764.997272	5664.711984	2383.8537776	6424.2885216	633.94933104	2183.7549376	499.39140976	7575.7566752	5929.938096
cg01388015	3.234235E-07	0.4270648	0.3351318	0.1745482	0.3015505	0.1398999	0.3638172	0.9323136	0.4182123	0.2090836	0.2412435	0.02164011	0.4127475	0.3571799	0.3446993	0.2525928	0.7246577	0.3418363	0.0013988066375	3368.6871424	2643.5196384	1376.8362016	2378.630344	1103.5304112	2869.7900736	7354.0896768	3298.8586224	1649.2514368	1902.928728	170.69718768	3255.75228	2817.4350512	2718.9880784	1992.4520064	5716.0999376	2696.4047344
cg01389445	5.955899E-09	0.06019177	0.8096787	0.910494	0.2535575	0.09244954	0.148669	0.6729872	0.1131147	0.0708669	0.1564288	0.8211129	0.1574948	0.01686685	0.7134714	0.4071126	0.06444107	0.3880416	2.5759263175E-05	474.79268176	6386.7455856	7181.976672	2000.06156	729.24197152	1172.701072	5308.5230336	892.2487536	558.9981072	1233.9103744	6476.9385552	1242.3189824	133.0457128	5627.8624032	3211.3041888	508.31116016	3060.8721408
cg01391662	2.45892E-08	0.4383631	0.3023869	0.7883304	0.004998733	0.5582752	0.1063589	0.1767857	0.9760153	0.9865221	0.25869	0.2975919	0.3233214	0.1646252	0.9946476	0.1300421	0.5426634	0.03184531	0.00010634829	3457.8081328	2385.2278672	6218.3501952	39.430005904	4403.6747776	838.9590032	1394.4856016	7698.8086864	7781.6863248	2040.54672	2347.4049072	2550.3592032	1298.5635776	7845.7802688	1025.7720848	4280.5288992	251.19580528
cg01392307	3.31322E-06	0.9022557	0.009202762	0.2089679	0.575412	0.4094594	0.5663239	0.3081002	0.4534432	0.3435349	0.7380952	0.3429178	0.6830139	0.6144601	0.04693305	0.7780158	0.1883248	0.6748249	0.0143296765	7116.9929616	72.591386656	1648.3387952	4538.849856	3229.8157472	4467.1629232	2430.2943776	3576.7599616	2709.8032912	5822.0949376	2704.9356064	5387.6136432	4846.8612688	370.2078984	6136.9886304	1485.5060224	5323.0188112
cg01392841	1.56566E-10	0.2665749	0.05422731	0.9786204	0.7090122	0.3796162	0.01064483	0.8637743	0.1365198	0.03170401	0.8777533	0.6698985	0.0654456	0.7232942	0.6131379	0.6017014	0.3172938	0.2484547	6.7714795E-07	2102.7428112	427.74502128	7719.3577152	5592.6882336	2994.4125856	83.96641904	6813.4516784	1076.8681824	250.08123088	6923.7180304	5284.159368	516.2348928	5705.3446496	4836.4317552	4746.2206432	2502.8134944	1959.8106736
cg01396387	1.397728E-06	0.8226151	0.3193222	0.6028112	0.3877104	0.5168044	0.1146851	0.6836824	0.06735284	0.6984507	0.02918541	0.8523945	0.7731088	0.1781929	0.3698825	0.3305342	0.7072789	0.3379651	0.0060451736	6488.7879088	2518.8135136	4754.9747456	3058.2596352	4076.5531072	904.6360688	5392.8867712	531.27920192	5509.3791216	230.21451408	6723.687816	6098.2822144	1405.5855952	2917.63316	2607.2537696	5579.0159632	2665.8687088
cg01399598	1.864921E-11	0.7046572	0.5594608	0.1289817	0.3322649	0.1878949	0.02390685	0.9501524	0.4262974	0.3932173	0.09858048	0.6764649	0.2300185	0.3563252	0.1717165	0.3249103	0.3712875	0.6508306	8.065783325E-08	5558.3359936	4413.0267904	1017.4076496	2620.9055312	1482.1149712	188.5772328	7494.8021312	3362.6338912	3101.6980624	777.60282624	5335.9551312	1814.385928	2810.6931776	1354.499752	2562.8924464	2928.7158	5133.7517728
cg01400924	1.631738E-06	0.8975985	0.5254206	0.02740463	0.3841538	0.4500244	0.7554336	0.4691053	0.7655998	0.0628841	0.5051847	0.02431264	0.2690175	0.457623	0.1904514	0.5532867	0.9606905	0.3135088	0.00705726685	7080.256968	4144.5176928	216.16772144	3030.2051744	3549.7924672	5958.8602368	3700.3026064	6039.0512224	496.0297808	3984.8969136	191.77810432	2122.01004	3609.730224	1502.2806432	4364.3254896	7577.926664	2472.9574144
cg01403055	1.429957E-08	0.7437698	0.9692861	0.09089542	0.738517	0.960622	0.1393942	0.01259124	0.03672266	0.09729785	0.9005842	0.1908787	0.179222	0.8415548	0.00967617	0.9873535	0.3496765	0.5504873	6.184564025E-05	5866.8561824	7645.7287568	716.98307296	5825.422096	7577.386336	1099.5414496	99.31970112	289.66834208	767.4854408	7103.8081696	1505.6511856	1413.703136	6638.1842624	76.32562896	7788.244408	2758.248232	4342.2438224
cg01404197	3.461505E-08	0.4929797	0.004551128	0.3724665	0.4255678	0.1240287	0.4763006	0.4372249	0.3598647	0.1600239	0.3869937	0.6572046	0.1358825	0.3933894	0.5475168	0.9561356	0.6844177	0.9323051	0.00014971009125	3888.6238736	35.899297664	2938.015752	3356.8788064	978.3383856	3757.0591328	3448.8300112	2838.6127536	1262.2685232	3052.6063056	5184.0298848	1071.84116	3103.0555872	4318.8125184	7541.9976128	5398.6868176	7354.0226288
cg01410531	3.051594E-06	0.6309394	0.8838485	0.2118485	0.2721928	0.255784	0.09810682	0.4560891	0.2663816	0.9617175	0.8381282	0.8794999	0.4815197	0.4229947	0.2560599	0.2278944	0.5977251	0.2017239	0.01319814405	4976.8499872	6971.796968	1671.060968	2147.0568064	2017.624192	773.86659616	3597.6308208	2101.2180608	7586.02764	6611.1552416	6937.4952112	3798.2273936	3336.5821936	2019.8004912	1797.6310272	4714.8555888	1591.1981232
cg01429039	1.845611E-06	0.293075	0.4812499	0.4311414	0.06078184	0.6920353	0.1933429	0.8604579	0.2778254	0.4122292	0.04464102	0.5695203	0.3909464	0.9827585	0.5707852	0.3546294	0.930553	0.3396821	0.007982267575	2311.7756	3796.0992112	3400.8433632	479.44715392	5458.7744464	1525.0887952	6787.2919152	2191.4867552	3251.6639296	352.12836576	4492.3761264	3083.7852032	7751.999048	4502.3536576	2797.3167072	7340.202064	2679.4124048
cg01429996	4.951243E-07	0.9548043	0.3229525	0.4426821	0.8108733	0.5740359	0.7381866	0.8741312	0.8530285	0.1076985	0.170564	0.1062312	0.6282039	0.6299113	0.2702024	0.9756615	0.3535998	0.3639241	0.0021414125975	7531.4963184	2547.44932	3491.8764048	6396.1685904	4527.9951792	5822.8159008	6895.1469056	6728.688808	849.525768	1345.408832	837.9517056	4955.2723632	4968.7403344	2131.3565312	7696.017912	2789.1952224	2870.6333008
cg01432561	3.272306E-07	0.1368678	0.3415389	0.5368019	0.2323184	0.2423924	0.04805742	0.9487403	0.05802173	0.2017219	0.04229587	0.9254184	0.8140981	0.322307	0.2363605	0.1944118	0.4898268	0.2894487	0.001415272345	1079.6132064	2694.0588432	4234.2933872	1832.5275392	1911.9912512	379.07692896	7483.6634864	457.67540624	1591.1823472	333.62982256	7299.7003392	6421.6058128	2542.357616	1864.411624	1533.5202784	3863.7537984	2283.1713456
cg01434611	1.626591E-07	0.640985	0.94852	0.7193758	0.3070866	0.5146915	0.2499934	0.6364841	0.4723529	0.790363	0.04435264	0.01135484	0.2429906	0.2024677	0.9286971	0.02167491	0.4139233	0.1941133	0.0007035006075	5056.08968	7481.92576	5674.4363104	2422.2991008	4059.886552	1971.9479392	5020.5865808	3725.9196752	6234.383344	349.85362432	89.56697792	1916.7098528	1597.0652176	7325.5627248	170.97169008	3265.0269904	1531.1657104
cg01448947	3.988043E-08	0.6294012	0.8720634	0.6224512	0.01114426	0.9468206	0.2321028	0.08713944	0.606974	0.6065337	0.5915951	0.7374571	0.8634523	0.008068517	0.5159991	0.005998443	0.3606451	0.06169876	0.00017248285975	4964.7166656	6878.8360992	4909.8950656	87.90592288	7468.5208928	1830.8268864	687.35590272	4787.810912	4784.3378256	4666.5021488	5817.0616048	6810.9117424	63.644462096	4070.2009008	47.315718384	2844.7685488	486.67981888
cg01450725	3.649196E-07	0.009703095	0.6545695	0.6505375	0.3022097	0.830105	0.4816298	0.839719	0.1868425	0.09160343	0.435203	0.5286257	0.02955922	0.9730734	0.1214801	0.8558227	0.1350873	0.587683	0.00157827727	76.53801336	5163.244216	5131.4398	2383.8301136	6547.86824	3799.0958624	6623.703472	1473.81364	722.56785584	3432.881264	4169.7995216	233.16312736	7675.6029792	958.2350288	6750.7294576	1065.5686224	4635.643504
cg01477861	1.123754E-07	0.0137234	0.4874708	0.2354197	0.04055468	0.4938439	0.5048591	0.103962	0.9185929	0.5711287	0.642827	0.4361956	0.3553516	0.005257893	0.3623273	0.07611518	0.9964894	0.02767114	0.000486023605	108.2501792	3845.1696704	1856.9905936	319.89531584	3895.4406832	3982.3285808	820.052256	7245.8607952	4505.0631856	5070.619376	3440.7108928	2803.0134208	41.474259984	2858.0377424	600.39653984	7860.3083872	218.26995232
cg01485075	2.118048E-07	0.7706888	0.6882013	0.3853087	0.1390568	0.9520332	0.1059494	0.9993513	0.7440183	0.5521164	0.01908922	0.1096418	0.842768	0.05931204	0.9443397	0.01976871	0.1445444	0.3938147	0.00091605576	6079.1932544	5428.5318544	3039.3150256	1096.8800384	7509.6378816	835.7288672	7882.8830544	5868.8163504	4355.0941632	150.57576736	864.8545184	6647.753984	467.85337152	7448.9515536	155.93558448	1140.1662272	3106.4103536
cg01493016	2.499175E-08	0.6543864	0.4603324	0.07246667	0.3396838	0.07169468	0.6505491	0.8129542	0.6590907	0.5566462	0.2155572	0.6869944	0.1779479	0.3491923	0.5279967	0.1949701	0.5856324	0.9274852	0.00010808931875	5161.7999232	3631.1019712	571.61709296	2679.4258144	565.52763584	5131.5313008	6412.5827296	5198.9074416	4390.8252256	1700.3151936	5419.0118272	1403.6530352	2754.4288624	4164.8379696	1537.9241488	4619.4683712	7316.0032576
cg01493198	1.152803E-06	0.8054956	0.2106138	0.9690542	0.380668	0.9852014	0.3939512	0.5534475	0.04012246	0.8617486	0.04689419	0.202152	0.6874516	0.09696612	0.9887841	0.7347915	0.8112784	0.3955234	0.004985872975	6353.7492928	1661.3216544	7643.8995296	3002.709184	7771.2686432	3107.4870656	4365.59388	316.48596448	6797.4729568	369.90137072	1594.574976	5422.6182208	764.86875456	7799.5289808	5796.035352	6399.3640192	3119.8885792
cg01505690	1.636799E-07	0.001603251	0.3380161	0.4324727	0.2176245	0.1902868	0.9916369	0.2688214	0.1983189	0.6970814	0.424417	0.127614	0.9684886	0.2295984	0.8440516	0.466504	0.6786924	0.6834596	0.0007079155675	12.646443888	2666.2709968	3411.3446576	1716.622056	1500.9822784	7822.0318672	2120.4632032	1564.3394832	5498.5780832	3347.801296	1006.619232	7639.4380768	1811.0721792	6657.8790208	3679.783552	5353.5256512	5391.1293248
cg01509809	4.456575E-06	0.5949745	0.8160955	0.3269875	0.7313177	0.5877393	0.6277803	0.7946047	0.9625671	0.8620477	0.7107561	0.7056781	0.9784516	0.5853339	0.06425038	0.5385507	0.290238	0.6254033	0.019274686875	4693.158856	6437.361304	2579.2774	5768.6340176	4636.0875984	4951.9310064	6267.8418736	7592.7292848	6799.8322576	5606.4441168	5566.3888528	7718.0262208	4617.1138032	506.80699744	4248.0879216	2289.397344	4933.1812304
cg01510051	7.634393E-07	0.08993184	0.06231549	0.3191591	0.2015053	0.9268254	0.6926657	0.4288853	0.8803223	0.05854253	0.5250482	0.240577	0.1344189	0.2118945	0.9007363	0.6915383	0.06518846	0.3981702	0.0033018749725	709.38235392	491.54458512	2517.5269808	1589.4738064	7310.7987552	5463.7470416	3383.0472464	6943.9823024	461.78347664	4141.5802016	1897.671376	1060.2962832	1671.423816	7105.0079344	5454.8541104	514.20657248	3140.7665376
cg01511356	3.643422E-07	0.6887114	0.9953363	0.4467129	0.6291111	0.1418142	0.3349323	0.6812804	0.120468	0.1242419	0.2822024	0.4215766	0.02092512	0.8259144	0.3254745	0.04710003	0.8237287	0.5829337	0.001575780015	5432.5555232	7851.2127344	3523.6713552	4962.4283568	1118.6304096	2641.9459824	5373.9397952	950.251584	980.0201072	2226.0125312	3325.3962208	165.05734656	6514.8127872	2567.342856	371.52503664	6497.5719856	4598.1810256
cg01536682	2.268962E-06	0.8791641	0.7144146	0.9069253	0.3473883	0.7446393	0.05972324	0.9932057	0.6348194	0.3230681	0.7915311	0.2357937	0.3718595	0.206338	0.9149945	0.2174983	0.419626	0.7868095	0.00981326065	6934.8464208	5635.3023648	7153.8267664	2740.1989104	5873.7147984	471.09691712	7834.4065616	5007.4554272	2548.3611728	6243.5973168	1859.9407056	2933.227736	1627.594144	7217.476616	1715.6265904	3310.009888	6206.353336
cg01536980	6.570774E-07	0.7729977	0.9457915	0.7418784	0.1277225	0.1414129	0.1470139	0.7993077	0.2567794	0.02051221	0.7801901	0.6306183	0.1682955	0.287132	0.5180755	0.5880212	0.9680171	0.4797109	0.002841859755	6097.4058576	7460.403352	5851.9368192	1007.47508	1115.4649552	1159.6456432	6304.9391376	2025.4759072	161.80031248	6154.1395088	4974.3171504	1327.514904	2264.897216	4086.579544	4638.3112256	7635.7188848	3783.9595792
cg01544351	6.48267E-07	0.5797406	0.6162444	0.285599	0.2385471	0.4331668	0.655021	0.3481927	0.6421841	0.8760798	0.7466348	0.08961869	0.6158146	0.8848722	0.5657795	0.1622002	0.5525244	0.4153687	0.002803754775	4572.9938528	4860.9358272	2252.804912	1881.6595248	3416.8197184	5166.805648	2746.5440176	5065.5481808	6910.5174624	5889.4553024	706.91222672	4857.5455648	6979.8719136	4462.868696	1279.4351776	4358.3124672	3276.4283056
cg01562537	3.766755E-07	0.8322178	0.8950639	0.2707795	0.9693667	0.6942595	0.8932137	0.8632285	0.3324053	0.8714184	0.6742382	0.9223315	0.06106472	0.7873281	0.2673969	0.5359247	0.8064385	0.4243965	0.0016291215375	6564.5340064	7060.2640432	2135.908696	7646.3645296	5476.318936	7045.6696656	6809.146408	2622.0130064	6873.7483392	5318.3909216	7275.350872	481.67851136	6210.4440528	2109.2267472	4227.3740336	6361.186888	3347.639592
cg01568492	5.963508E-06	0.9555883	0.1856512	0.2011577	0.8434236	0.9920732	0.4059797	0.2517291	0.2902004	0.1797491	0.2598504	0.655448	0.9399618	0.7518204	0.639167	0.1992113	0.678459	0.2924683	0.0257921721	7537.6805104	1464.4166656	1586.7319376	6652.9253568	7825.4734016	3202.3678736	1985.6391408	2289.1007552	1417.8609008	2049.6999552	5170.173824	7414.4186784	5930.3593152	5041.749296	1571.3787344	5351.684592	2306.9899504
cg01568998	9.435074E-08	0.7197907	0.152947	0.3390548	0.5271203	0.9453712	0.08746122	0.567476	0.4710778	0.8442992	0.02175517	0.7479719	0.6692725	0.5176979	0.8363523	0.07229019	0.7056563	0.3657663	0.0004080669505	5677.7090416	1206.445936	2674.4642624	4157.9249264	7457.0880256	689.89410336	4476.250688	3715.8616864	6659.8320896	171.60478096	5900.0023472	5279.22148	4083.6010352	6597.1469424	570.22501872	5566.2168944	2885.1645744
cg01570662	4.38599E-07	0.9980718	0.6049773	0.7943377	0.8361716	0.9031055	0.771604	0.8395984	0.690083	0.5783577	0.2537155	0.7352446	0.5477654	0.5509278	0.855696	0.8365347	0.3100246	0.7863415	0.001896940675	7872.7903584	4772.0609424	6265.7357776	6595.7215808	7123.696184	6086.412352	6622.7521792	5443.374704	4562.0855376	2001.307864	5799.6094048	4320.7734752	4345.7184864	6749.730048	6598.5857136	2445.4740448	6202.661752
cg01588826	3.011805E-07	0.570194	0.3664802	0.5130693	0.6090274	0.1139368	0.0735345	0.9793949	0.04481772	0.7119815	0.165077	0.9259113	0.4994817	0.5705277	0.5992196	0.2802728	0.6499777	0.3940263	0.0013026056625	4497.690272	2890.7958176	4047.0906384	4804.0081312	898.7334784	580.040136	7725.4669712	353.52217536	5616.110072	1302.127376	7303.5883344	3939.9116496	4500.3224976	4726.6442048	2210.7918464	5127.0240976	3108.0794544
cg01592387	3.094568E-06	0.7846095	0.9835666	0.3720923	0.7362352	0.8285072	0.1854415	0.7125462	0.670256	0.4341021	0.7047203	0.6846537	0.420116	0.6887127	0.3038055	0.9770936	0.1799436	0.4632537	0.0133840066	6188.999736	7758.3733408	2935.0640624	5807.4232576	6535.2647936	1462.762552	5620.5644256	5286.979328	3424.1973648	5558.8337264	5400.5483856	3313.875008	5432.5657776	2396.417784	7707.3143168	1419.3951168	3654.1451856
cg01594538	2.119504E-06	0.7235138	0.1871316	0.2709882	0.3421971	0.8818249	0.4669821	0.9474286	0.9384704	0.9060878	0.12307	0.3298554	0.8981736	0.6581958	0.6853757	0.9486487	0.6940767	0.8006437	0.0091668548	5707.0768544	1476.0940608	2137.5549216	2699.2507248	6955.8348112	3683.5548048	7473.3167968	7402.6545152	7147.2205664	970.77616	2601.8993952	7084.7933568	5191.8484704	5406.2435216	7482.9409456	5474.8770096	6315.4775056
cg01605945	4.041906E-08	0.05134846	0.2146421	0.1399364	0.5352221	0.6618197	0.5494491	0.9744165	0.2544104	0.4700327	0.01171753	0.3703253	0.9301802	0.2252064	0.5291448	0.9472169	0.1089267	0.3617252	0.0001748124345	405.03665248	1693.0968848	1103.8183232	4221.8319248	5220.4337936	4334.0545008	7686.197352	2006.7892352	3707.6179376	92.42787664	2921.1259664	7337.2614176	1776.4280832	4173.8941824	7471.6469072	859.2138096	2853.2883776
cg01610231	1.765762E-06	0.8763678	0.9125065	0.9145314	0.5977427	0.5734919	0.1455051	0.9312002	0.7780304	0.8298773	0.3258442	0.6732674	0.3050432	0.6231888	0.5045791	0.03525056	0.522719	0.9993751	0.00763692065	6912.7892064	7197.851272	7213.8236832	4714.9944176	4523.7041072	1147.7442288	7345.3071776	6137.1037952	6546.0721424	2570.2590496	5310.7332512	2406.1807616	4915.7132544	3980.1199408	278.05641728	4123.207472	7883.0707888
cg01614564	6.999003E-06	0.4557567	0.8883977	0.3491056	0.1399744	0.1288952	0.6937778	0.8232468	0.1486691	0.591342	0.9314489	0.4213317	0.7544671	0.2437799	0.6704987	0.1414151	0.5495998	0.8912323	0.030270687975	3595.0088496	7007.6810576	2753.7449728	1104.1180672	1016.7253376	5472.5192864	6493.7707584	1172.7018608	4664.505696	7347.2689232	3323.4644496	5951.2364848	1922.9358512	5288.8937456	1115.4823088	4335.2432224	7030.0403824
cg01615333	3.885705E-08	0.2254575	0.2823955	0.681687	0.04076624	0.8736786	0.2855487	0.05488426	0.7408793	0.3808521	0.6367452	0.1405933	0.6018429	0.7014932	0.838835	0.04643758	0.8693097	0.6630207	0.00016805674125	1778.40876	2227.535704	5377.147056	321.56410112	6891.5767968	2252.4081456	432.92704288	5844.0559184	3004.1613648	5022.6461376	1108.9999504	4747.3367952	5533.3783616	6616.73048	366.29963104	6857.1149136	5229.9072816
cg01624197	6.285745E-07	0.7617252	0.5375356	0.7267775	0.4186587	0.9368281	0.03796345	0.8767103	0.9347463	0.5912892	0.3245996	0.2794361	0.2154795	0.9066149	0.3134191	0.6614866	0.1864054	0.5832736	0.0027185847125	6008.4883776	4240.0808128	5732.82092	3302.3798256	7389.7000528	299.4556936	6915.4908464	7373.2788144	4664.0892096	2560.4416448	2204.1919568	1699.702296	7151.3783312	2472.2498608	5217.8063008	1470.3657952	4600.8621568
cg01678472	9.980573E-08	0.800041	0.3432396	0.5631916	0.9652239	0.1484177	0.6176269	0.5735245	0.4636276	0.9997907	0.5121818	0.3605189	0.2259804	0.7956679	0.6600903	0.08611985	0.1925783	0.2482115	0.00043165978225	6310.723408	2707.4739648	4442.4553408	7613.6861232	1170.7188176	4871.8409872	4523.961256	3657.0945088	7886.3490416	4040.0900384	2843.7730832	1782.5333952	6276.2283952	5206.7922864	679.3133768	1519.0576304	1957.892312
cg01684629	6.784355E-06	0.4697859	0.4505361	0.3837213	0.6040324	0.6251827	0.09201998	0.7090149	0.9564072	0.6739012	0.1468084	0.2480982	0.9157419	0.1971684	0.7759453	0.4099084	0.4211091	0.6376747	0.029342335375	3705.6711792	3553.8287568	3026.7936144	4764.6075712	4931.4411376	725.85360224	5592.7095312	7544.1399936	5315.7326656	1158.0246592	1956.9986016	7223.3721072	1555.2643392	6120.6565264	3233.3574592	3321.7085808	5029.9780336
cg01685689	2.859283E-07	0.6665494	0.6286843	0.6254292	0.01740503	0.03634	0.09767298	0.125159	0.1963033	0.4898084	0.9000417	0.8877524	0.2165652	0.730655	0.7675927	0.0891654	0.795206	0.7634747	0.0012366398975	5257.7416672	4959.0617584	4933.3855296	137.29087664	286.64992	770.44446624	987.254192	1548.4404304	3863.6086592	7099.5289296	7002.5909312	1708.2662976	5763.40664	6054.7712176	703.3366752	6272.584928	6022.2884336
cg01689354	3.137677E-07	0.0107528	0.1941718	0.1202902	0.3478756	0.4797784	0.1775539	0.6492817	0.95544	0.9558989	0.2411923	0.2288137	0.977111	0.4252646	0.7961862	0.0887653	0.346693	0.7195984	0.0013570453025	84.8180864	1531.6271584	948.8490976	2744.0427328	3784.4920192	1400.5451632	5121.5340496	7536.51072	7540.1305232	1902.5248624	1804.8824656	7707.451568	3354.4871648	6280.3167456	700.1806864	2734.714384	5676.1921792
cg01695083	5.021157E-07	0.1806091	0.3540032	0.004516896	0.9516673	0.7807259	0.08208899	0.6754524	0.08790237	0.2139548	0.358477	0.539665	0.02430562	0.06966081	0.6686979	0.5781219	0.3397629	0.07856966	0.0021716504025	1424.6445808	2792.3772416	35.629275648	7506.7516624	6158.3658992	647.51795312	5327.9685312	693.37389456	1687.6754624	2827.666576	4256.87752	191.72273056	549.48446928	5274.6890352	4560.2255472	2680.0497552	619.75747808
cg01703086	1.582098E-06	0.2471901	0.1235458	0.8018468	0.8194147	0.9036029	0.4481227	0.3444053	0.1265465	0.5373809	0.683814	0.6543283	0.9493366	0.313765	0.2960005	0.01508016	0.438135	0.9189692	0.00684257385	1949.8355088	974.5292704	6324.9675584	6463.5431536	7127.6196752	3534.7918576	2716.6690064	998.198792	4238.8605392	5393.924832	5161.3416304	7488.3671008	2474.97832	2334.851944	118.95230208	3456.00888	7248.8290496
cg01703291	2.16536E-06	0.2095519	0.2262435	0.8289585	0.713765	0.3752153	0.5192721	0.5292119	0.3545695	0.3373906	0.832627	0.6706421	0.05214459	0.5830442	0.8547269	0.9427468	0.1007604	0.5001983	0.009365182	1652.9453872	1784.608728	6538.824648	5630.17832	2959.6982864	4096.0183248	4174.4234672	2796.844216	2661.3370528	6567.761776	5290.0248848	411.31652592	4599.0526496	6742.0857872	7436.3867584	794.7980352	3945.5641904
cg01704580	2.112699E-06	0.2112298	0.3487573	0.8200855	0.203384	0.3777262	0.9488579	0.400307	0.03929945	0.6531726	0.2476373	0.7487367	0.8838328	0.4445002	0.9349557	0.1586182	0.3823544	0.9283973	0.009137423175	1666.1806624	2750.9975824	6468.834424	1604.292992	2979.5042656	7484.5911152	3157.621616	309.9940616	5152.2254688	1953.3630224	5906.0350896	6971.6731264	3506.2175776	7374.9305616	1251.1803616	3016.0115072	7323.1979024
cg01704924	1.139768E-06	0.6427834	0.7993331	0.9829662	0.3728555	0.3175016	0.7313938	0.4673618	0.9513402	0.3239745	0.08027865	0.4170392	0.6793125	0.1689417	0.5685087	0.5553671	0.4241262	0.96805	0.0049294966	5070.2754592	6305.1394928	7753.6373856	2941.084184	2504.4526208	5769.2342944	3686.5498784	7504.1714976	2555.510856	633.2379912	3289.6052096	5358.417	1332.6121296	4484.3966256	4380.7356848	3345.5074656	7635.9784
cg01707820	8.382176E-06	0.5606622	0.9934608	0.8715066	0.9833189	0.2676722	0.32516	0.7483266	0.9807939	0.8734204	0.07003435	0.6270304	0.3343103	0.5193847	0.2052665	0.08351384	0.3519868	0.3873153	0.0362529112	4422.5034336	7836.4187904	6874.4440608	7756.4194832	2111.3983136	2564.86208	5902.8002208	7736.5022832	6889.5401152	552.4309528	4946.0157952	2637.0396464	4096.9065136	1619.142152	658.75716992	2776.4718784	3055.1430864
cg01707892	4.291719E-07	0.7387711	0.6939866	0.8693521	0.02244985	0.6859248	0.001941985	0.6878748	0.1448047	0.7968205	0.8822876	0.892828	0.0854239	0.9070887	0.8740231	0.2537461	0.01734947	0.8961746	0.0018561684675	5827.4264368	5474.1663008	6857.4493648	177.0844168	5410.5748224	15.31837768	5425.9564224	1142.2194736	6285.320104	6959.4845888	7042.627264	673.8237232	7155.1156656	6894.2942128	2001.5492368	136.85261936	7069.0252448
cg01724607	7.393796E-07	0.5421942	0.4955993	0.7037074	0.2302491	0.1929014	0.6889826	0.1275613	0.09953885	0.1210554	0.4261494	0.7648784	0.3596373	0.8927208	0.3659257	0.1790473	0.9060456	0.5250317	0.00319781677	4276.8278496	3909.2872784	5550.8439712	1816.2049008	1521.6062432	5434.6947488	1006.2035344	785.1624488	954.8849952	3361.4664672	6033.3608192	2836.8190224	7041.7816704	2886.4219216	1412.3251024	7146.8876928	4141.4500496
cg01733673	8.151615E-08	0.6579565	0.7477604	0.8717831	0.003032694	0.1700507	0.1151769	0.2654041	0.412049	0.2262271	0.4124829	0.3841671	0.04214381	0.3653625	0.06399235	0.6651205	0.7096124	0.6738845	0.00035255734875	5189.960872	5898.3340352	6876.6250928	23.921890272	1341.3599216	908.5153872	2093.5075408	3250.242512	1784.4793648	3253.6651152	3030.3100848	332.43037328	2881.9794	504.7716568	5246.470504	5597.4226112	5315.600936
cg01735384	7.841036E-08	0.3742281	0.2773521	0.2083502	0.1056083	0.7993022	0.7007762	0.3844328	0.6513872	0.5799674	0.02417015	0.5789328	0.9299431	0.2582852	0.8868185	0.08279141	0.613291	0.09379545	0.000339124807	2951.9112528	2187.7533648	1643.4663776	833.0382704	6304.8957536	5527.7226656	3032.4059264	5138.1422336	4574.7828512	190.6541432	4566.6219264	7335.3911728	2037.3536576	6995.224328	653.05864208	4837.639408	739.8585096
cg01743370	7.9425E-08	0.313944	0.489454	0.2058648	0.2836392	0.5343626	0.1283593	0.2624512	0.09867898	0.4871144	0.4499024	0.8276704	0.09092589	0.153165	0.4559839	0.4249367	0.2203726	0.3269587	0.000343513125	2476.390272	3860.813152	1623.8615424	2237.3460096	4215.0521888	1012.4981584	2070.2150656	778.37979424	3842.3583872	3548.8301312	6528.6641152	717.22342032	1208.16552	3596.8010032	3351.9006896	1738.2990688	2579.0502256
cg01745368	4.552121E-06	0.3498293	0.3654761	0.3593284	0.09882541	0.3760759	0.5069158	0.9384897	0.4573228	0.09584705	0.2357602	0.5216825	0.4348686	0.571685	0.8700055	0.9339957	0.8675345	0.6412023	0.019687923325	2759.4535184	2882.8754768	2834.3824192	779.53483408	2966.4866992	3998.5518304	7402.8067536	3607.3622464	756.0415304	1859.6764576	4115.03156	3430.2435168	4509.45128	6862.603384	7367.3580816	6843.112136	5057.8037424
cg01755539	9.318142E-08	0.2783324	0.5580958	0.00375162	0.7849263	0.6086827	0.3002137	0.3517028	0.1088192	0.6428162	0.5181993	0.4742947	0.6579017	0.1617951	0.8759604	0.8362658	0.117125	0.4082121	0.0004030096415	2195.4859712	4402.2596704	29.59277856	6191.4986544	4801.2891376	2368.0856656	2774.2316864	858.3658496	5070.5341856	4087.5560784	3741.2365936	5189.5286096	1276.2397488	6909.5756352	6596.4646304	923.882	3219.9770448
cg01763236	6.50191E-08	0.1695735	0.6102224	0.1266223	0.2987891	0.7723099	0.1844551	0.6086621	0.797738	0.274898	0.6546917	0.0531456	0.8171134	0.5676385	0.5266259	0.04210245	0.8640781	0.7247778	0.0002812076075	1337.595768	4813.4342912	998.7967024	2356.8484208	6091.9804912	1454.9818288	4801.1266448	6292.557344	2168.395424	5164.2081296	419.2124928	6445.3904992	4477.532488	4154.0250992	332.1041256	6815.8480528	5717.0472864
cg01766252	4.08418E-06	0.3713951	0.2607186	0.6988748	0.4750019	0.8596206	0.5588445	0.3783222	0.7120169	0.4571739	0.4499833	0.9933641	0.4479989	0.644447	0.5293036	0.5274561	0.4279195	0.8004711	0.0176640785	2929.5645488	2056.5483168	5512.7244224	3746.8149872	6780.6872928	4408.165416	2984.2055136	5616.3893072	3606.1877232	3549.4682704	7835.6560208	3533.8153232	5083.397936	4175.1467968	4160.5737168	3375.429016	6314.1160368
cg01781382	2.787207E-08	0.1611618	0.5165066	0.09005579	0.2441322	0.05442193	0.2210579	0.4709546	0.9661816	0.8993753	0.3386679	0.7738053	0.08543437	0.2540687	0.483489	0.08876882	0.1653745	0.852544	0.00012054670275	1271.2442784	4074.2040608	710.36007152	1925.7147936	429.28018384	1743.7047152	3714.8898848	7621.2404608	7094.2723664	2671.4123952	6103.7762064	673.90631056	2004.0939056	3813.761232	700.20845216	1304.474056	6724.867072
cg01783841	4.366066E-09	0.276031	0.05427443	0.8271166	0.4238232	0.6127599	0.16772	0.3574295	0.3713839	0.1804886	0.2502828	0.4386551	0.6828876	0.6103445	0.6729054	0.6820698	0.9923002	0.9143279	1.888323545E-05	2177.332528	428.11670384	6524.2957408	3343.1174016	4833.4500912	1322.97536	2819.403896	2929.4762032	1423.6940768	1974.2307264	3460.1114288	5386.6173888	4814.397416	5307.8777952	5380.1665824	7827.2639776	7212.2184752
cg01784063	8.008547E-08	0.9807543	0.2668677	0.1235397	0.3684606	0.001413906	0.5112365	0.6820131	0.5610102	0.5081073	0.2729423	0.07226228	0.09096608	0.916613	0.01447567	0.09053446	0.7506848	0.1707662	0.00034636965775	7736.1899184	2105.0524176	974.4811536	2906.4172128	11.152890528	4032.633512	5379.7193328	4425.2484576	4007.9503824	2152.9688624	570.00486464	717.54043904	7230.243344	114.18408496	714.13582048	5921.4017024	1347.0037856
cg01787552	2.649327E-07	0.4570515	0.166808	0.05081665	0.430258	0.1093392	0.04143613	0.5676438	0.1225935	0.2679921	0.4051306	0.0618773	0.4268054	0.9876705	0.5744541	0.4675002	0.02728654	0.1487563	0.0011458339275	3605.222232	1315.781504	400.8417352	3393.875104	862.4676096	326.84819344	4477.5742944	967.017528	2113.9216848	3195.6701728	488.0881424	3366.6409952	7790.744904	4531.2939408	3687.6415776	215.23622752	1173.3896944
cg01790894	1.65223E-08	0.9558449	0.729294	0.1861063	0.6298341	0.8272119	0.3894404	0.09858913	0.1674119	0.3349701	0.7411758	0.4471299	0.02060931	0.675778	0.1908887	0.4600541	0.0611895	0.1523152	7.14589475E-05	7539.7045712	5752.671072	1468.0064944	4968.1313808	6525.0474672	3071.9058752	777.67105744	1320.5450672	2642.2441488	5846.3947104	3526.9606512	162.56623728	5330.536864	1505.7300656	3628.9067408	482.662776	1201.4622976
cg01801314	1.49467E-06	0.6217144	0.8722407	0.7189164	0.3744365	0.3622574	0.5481404	0.9400219	0.03908565	0.3057711	0.3900754	0.3923321	0.6742998	0.5923293	0.3551348	0.05896931	0.8887945	0.9968779	0.00646444775	4904.0831872	6880.2346416	5670.8125632	2953.555112	2857.4863712	4323.7314752	7414.8927472	308.3076072	2411.9224368	3076.9147552	3094.7156048	5318.8768224	4672.2935184	2801.3033024	465.14991728	7010.811016	7863.3728752
cg01805904	8.532448E-06	0.5900135	0.2511739	0.1424549	0.02354497	0.5744064	0.6802367	0.7098576	0.5606459	0.2001607	0.4130853	0.6587668	0.8655828	0.806381	0.9700507	0.2836521	0.5993836	0.2351412	0.0369028376	4654.026488	1981.2597232	1123.6842512	185.72272336	4530.9176832	5365.7070896	5599.3567488	4422.3748592	1578.8676016	3258.4168464	5196.3525184	6827.7171264	6360.733328	7651.7599216	2237.4477648	4727.9378368	1854.7937856
cg01826897	9.626569E-08	0.05553439	0.3416435	0.4334825	0.7415207	0.04913636	0.2620863	0.4287246	0.7258527	0.4263503	0.8662158	0.2518236	0.923879	0.06566431	0.8243521	0.5405559	0.8800791	0.1944577	0.00041634910925	438.05526832	2694.883928	3419.30996	5849.1152816	387.58760768	2067.3367344	3381.7796448	5725.5260976	3363.0511664	6832.7102304	1986.3845568	7287.557552	517.96007728	6502.4893648	4263.9049392	6942.0639408	1533.8823376
cg01835037	7.85508E-07	0.5127054	0.4627884	0.5138696	0.6851676	0.249517	0.9570059	0.9028715	0.1576343	0.5017765	0.01333084	0.4726838	0.7115544	0.3530336	0.9253994	0.3937841	0.7041585	0.7939591	0.0033973221	4044.2201952	3650.4748992	4053.4034048	5404.6020288	1968.190096	7548.8625392	7121.850392	1243.4193584	3958.013032	105.15366592	3728.5298144	5612.7411072	2784.7290368	7299.5504672	3106.1689808	5554.402248	6262.7493808
cg01841471	1.00417E-05	0.2445856	0.3541815	0.6579976	0.3677842	0.2719949	0.7113351	0.769526	0.1866908	0.7013528	0.7869292	0.9261526	0.9194698	0.8509529	0.5718635	0.7111907	0.9021406	0.3426757	0.0434303525	1929.2912128	2793.783672	5190.2850688	2901.0817696	2145.4957712	5611.0112688	6070.021088	1472.6170304	5532.2708864	6207.2975296	7305.4917088	7252.7777824	6712.3164752	4510.859288	5609.8722416	7116.0850528	2703.0259216
cg01841641	1.371542E-06	0.4808495	0.4212731	0.712496	0.7702468	0.9240783	0.03891386	0.8327109	0.3084474	0.9905904	0.09136323	0.9199792	0.3785247	0.3850037	0.8438792	0.09571013	0.6547132	0.2877558	0.00593191915	3792.940856	3323.0022128	5620.168448	6075.7067584	7289.1296304	306.95252768	6568.4235792	2433.0330912	7813.7770752	720.67315824	7256.7959296	2985.8028336	3036.9091856	6656.5191296	754.96150544	5164.3777216	2269.8177504
cg01845355	9.246579E-06	0.6918371	0.4074257	0.2851714	0.7041437	0.6001255	0.1910505	0.4631417	0.9341383	0.5105497	0.8466101	0.5682195	0.8420165	0.7887958	0.8967432	0.4726347	0.8644677	0.7760154	0.039991454175	5457.2110448	3213.7739216	2249.4320032	5554.2855056	4733.789944	1507.006344	3653.2617296	7368.4829104	4027.2160336	6678.0604688	4482.115416	6641.826152	6222.0212704	7073.5103616	3728.1425136	6818.9212176	6121.2094752
cg01866897	3.338324E-10	0.001957297	0.2304324	0.9536928	0.01245823	0.001261006	0.1011057	0.05784971	0.03567236	0.01243362	0.2978494	0.1127063	0.9782443	0.4778272	0.1240479	0.0419809	0.2916848	0.6461804	1.44382513E-06	15.439158736	1817.6507712	7522.7288064	98.27051824	9.946815328	797.5217616	456.31851248	281.38357568	98.07639456	2349.4360672	889.0272944	7716.3910384	3769.1009536	978.4898352	331.1453392	2300.8097024	5097.0709952
cg01869548	2.438484E-08	0.6748985	0.06968425	0.4929086	0.1209579	0.3057935	0.2614921	0.9674989	0.3031803	0.9943589	0.02634886	0.9017276	0.06422205	0.9566525	0.08610493	0.3438335	0.642514	0.7796727	0.000105464433	5323.599368	549.669364	3888.0630368	954.1159152	2412.099128	2062.6496848	7631.6313232	2391.4862064	7843.5030032	207.83980768	7112.8273088	506.5835304	7546.07492	679.19568784	2712.158648	5068.150432	6150.0582576
cg01872593	5.972123E-07	0.9346665	0.389147	0.281207	0.4147769	0.2606127	0.004924577	0.8518488	0.8417158	0.858931	0.5756879	0.3669434	0.5976678	0.8360632	0.0964587	0.7795048	0.5339855	0.7074104	0.0025829431975	7372.649352	3069.591536	2218.160816	3271.7601872	2055.7129776	38.845063376	6719.3833344	6639.4542304	6775.247728	4541.0261552	2894.4495392	4714.4036064	6594.8665216	760.8662256	6148.7338624	4212.077624	5580.0532352
cg01875529	5.362453E-07	0.881427	0.4550722	0.5385388	0.7221481	0.2963947	0.1034477	0.7969055	0.5269627	0.930673	0.3185072	0.5365736	0.464337	0.3800724	0.4715377	0.9121999	0.6749063	0.5378128	0.0023192609225	6952.696176	3589.6095136	4247.9940544	5696.3042128	2337.9613936	815.9954576	6285.990584	4156.6817776	7341.148624	2512.3847936	4232.4925568	3662.690256	2998.0110912	3719.4893776	7195.4328112	5323.6608944	4242.2673664
cg01878708	1.716464E-06	0.8001103	0.9535998	0.7563752	0.9063822	0.4510053	0.5029308	0.9987468	0.4222504	0.03672959	0.1508006	0.4586804	0.2595468	0.8852418	0.09016405	0.4795939	0.1253994	0.5401852	0.0074237068	6311.2700464	7521.9952224	5966.2875776	7149.5427936	3557.5298064	3967.1181504	7878.1147584	3330.7111552	289.72300592	1189.5151328	3618.0709952	2047.3051584	6982.7873184	711.2140264	3783.0366832	989.1504672	4260.9808576
cg01886893	1.545943E-06	0.1071834	0.1485747	0.546305	0.9807257	0.3733653	0.7815731	0.844401	0.9231928	0.5193647	0.4123804	0.04712876	0.5420684	0.6486	0.4621961	0.3379946	0.1226134	0.1563927	0.006686203475	845.4626592	1171.9572336	4309.25384	7735.9643216	2945.1054864	6165.0486128	6660.635088	7282.1448064	4096.7487536	3252.8565952	371.75165888	4275.8355392	5116.1568	3645.8028368	2666.1014048	967.1744992	1233.6256176
cg01888561	3.161071E-07	0.226437	0.4636523	0.4382314	0.6446542	0.02960348	0.05565949	0.5690206	0.4506124	0.2277927	0.9990779	0.300676	0.7576233	0.438721	0.941108	0.1727532	0.6445575	0.5673278	0.0013671632075	1786.135056	3657.2893424	3456.7692832	5085.0323296	233.51225024	439.04205712	4488.4344928	3554.4306112	1796.8288176	7880.7264752	2371.732288	5976.1325904	3460.631248	7423.459904	1362.6772416	5084.26956	4475.0816864
cg01889070	3.42108E-06	0.7957518	0.8038889	0.6054409	0.7662926	0.9735393	0.9686031	0.6130766	0.9899283	0.03459628	0.8990134	0.2656903	0.8526532	0.04317823	0.7205134	0.8439529	0.4676188	0.2176867	0.014796171	6276.8901984	6341.0756432	4775.7178192	6044.5160288	7679.2779984	7640.3412528	4835.9482208	7808.5544304	272.89545664	7091.4176992	2095.7650864	6725.7284416	340.58987824	5683.4096992	6657.1004752	3688.5770944	1717.1126896
cg01890083	2.411077E-08	0.4787696	0.1799874	0.5743298	0.6812351	0.3307306	0.9929402	0.7494934	0.04429078	0.6173902	0.4769306	0.505214	0.7518813	0.1125752	0.1682696	0.0190478	0.1997104	0.718588	0.00010427908025	3776.5346048	1419.7406112	4530.3134624	5373.5824688	2608.8029728	7832.3122976	5912.0039392	349.36567264	4869.9738976	3762.0285728	3985.128032	5930.8396944	887.9931776	1327.3106048	150.2490464	1575.3156352	5668.222144
cg01895482	1.308066E-06	0.8679782	0.8231634	0.6423362	0.2102162	0.0873312	0.1083211	0.3488391	0.1214395	0.292331	0.5421892	0.3662321	0.5570802	0.8433018	0.7372819	0.2847365	0.5738435	0.7428347	0.00565738545	6846.6120416	6493.1128992	5066.7479456	1658.1853856	688.8685056	854.4368368	2751.6428208	957.914776	2305.906928	4276.7884096	2888.8388048	4394.2486176	6651.9645984	5815.6796272	2246.001512	4526.477528	5859.4801136
cg01900788	3.264794E-07	0.3347865	0.871343	0.4127043	0.8631141	0.9675046	0.5346952	0.7842143	0.1660534	0.4128438	0.7721922	0.6370955	0.03665045	0.580868	0.5845765	0.2867867	0.2669338	0.2864862	0.001412023405	2640.795912	6873.153584	3255.4115184	6808.2440208	7631.6762848	4217.6757376	6185.8823984	1309.8292192	3256.5118944	6091.0520736	5025.409304	289.0987496	4581.886784	4611.139432	2262.1734896	2105.5738144	2259.8031456
cg01905034	4.080853E-07	0.7528077	0.8774569	0.6253649	0.2521037	0.008497816	0.4990971	0.9772087	0.6129899	0.9032224	0.1988626	0.1493581	0.8121424	0.4675513	0.916146	0.5305662	0.558319	0.0514429	0.0017649689225	5938.1471376	6921.3800272	4932.8783312	1988.5939856	67.030772608	3936.8779248	7708.2222256	4835.2643312	7124.6182912	1568.6281888	1178.1366928	6406.1792512	3688.0446544	7226.559648	4185.1061856	4404.020272	405.7815952
cg01905902	1.451289E-07	0.6127659	0.9976363	0.6777347	0.7451255	0.04481594	0.6531609	0.1331904	0.6436568	0.03482275	0.2107033	0.2373226	0.5021242	0.1709849	0.08730651	0.4981312	0.1377664	0.6825815	0.0006276824925	4833.4974192	7869.3551344	5345.9713136	5877.549944	353.50813472	5152.1331792	1050.6058752	5077.1648384	274.681852	1662.0276304	1872.0006688	3960.7556896	1348.7288912	688.67375088	3929.2589056	1086.7013632	5384.202872
cg01906922	2.945925E-07	0.01872215	0.8685877	0.5627976	0.9227394	0.57763	0.9566693	0.4125426	0.2337598	0.5346896	0.9220402	0.1110285	0.3941504	0.8231817	0.9886003	0.877988	0.05348657	0.4922581	0.0012741125625	147.6803192	6851.4197776	4439.3474688	7278.5683872	4556.34544	7546.2074384	3254.1360288	1843.8973024	4217.6315648	7273.0530976	875.792808	3109.0583552	6493.2572496	7798.0791664	6925.569344	421.90206416	3882.9318928
cg01915609	7.006001E-07	0.7085	0.4150462	0.2833839	0.08304661	0.5401044	0.1973161	0.8584699	0.3874679	0.6878834	0.004537856	0.5391082	0.471412	0.1475621	0.8089459	0.06866383	0.5724598	0.3869184	0.0030300954325	5588.648	3273.8844256	2235.3322032	655.07165968	4260.3435072	1556.4293968	6771.6105712	3056.3467952	5426.0242592	35.794608128	4252.4854816	3718.497856	1163.9698448	6380.9652592	541.62029104	4515.5629024	3052.0123392
cg01926706	1.095216E-05	0.7485505	0.7569013	0.7406568	0.7602155	0.4989662	0.7068779	0.5156248	0.6922499	0.9850015	0.1524137	0.4862447	0.06642158	0.7240649	0.6669694	0.2154911	0.2846963	0.4693858	0.047368092	5904.566344	5970.4374544	5842.3008384	5996.579864	3935.8453856	5575.8528752	4067.2484224	5460.4672112	7769.691832	1202.2392656	3835.4981936	523.93342304	5711.4239312	5261.0546272	1699.7937968	2245.6844144	3702.5151904
cg01933308	1.00298E-08	0.09549233	0.9272503	0.9219697	0.2769136	0.4944107	0.00629143	0.0724701	0.03556526	0.1303152	0.02998636	0.7039748	0.6136986	0.01535515	0.7434238	0.01998297	0.9857936	0.9788187	4.3378885E-05	753.24349904	7314.1503664	7272.4969936	2184.2944768	3899.9116016	49.62679984	571.6441488	280.53877088	1027.9262976	236.53240768	5552.9532224	4840.8545568	121.1214232	5864.1269344	157.62566736	7775.9399168	7720.9219056
cg01936124	3.561208E-07	0.3863081	0.2947596	0.9045079	0.6103377	0.8464521	0.4326479	0.0882985	0.8548709	0.3744131	0.0967319	0.2333119	0.680953	0.03676419	0.5293229	0.4010944	0.6715899	0.2292913	0.00154022246	3047.1982928	2325.0637248	7134.7583152	4814.3437776	6676.8141648	3412.7266352	696.498568	6743.2216592	2953.3705328	763.0212272	1840.3642672	5371.357264	289.99593072	4175.2990352	3163.8326272	5297.5011312	1808.6497744
cg01939741	1.347726E-08	0.9268144	0.729449	0.4891323	0.2419462	0.09167477	0.637414	0.845868	0.8699852	0.3676749	0.382065	0.2297609	0.07004177	0.04297452	0.06247148	0.02943979	0.8790317	0.3834821	5.82891495E-05	7310.7119872	5753.893712	3858.2755824	1908.4716256	723.13058576	5027.921632	6672.206784	6862.4432576	2900.2196112	3013.72872	1812.3539792	552.48948176	338.98301376	492.77503424	232.22106352	6933.8020496	3024.9068048
cg01940235	9.184058E-08	0.2125142	0.2040777	0.4476264	0.5233652	0.08541104	0.4627216	0.2157776	0.7364627	0.9890381	0.04539138	0.2018227	0.1224283	0.6208727	0.7379304	0.07332093	0.4406839	0.803332	0.0003972105085	1676.3120096	1609.7648976	3530.8770432	4128.3046976	673.72228352	3649.9479808	1702.0537088	5809.2177776	7801.5325328	358.04720544	1591.9774576	965.7144304	4897.4438576	5820.7949952	578.35549584	3476.1146032	6336.682816
cg01943447	2.259835E-06	0.4647315	0.9243321	0.8639714	0.9103159	0.8148433	0.9225669	0.8533089	0.1513283	0.8971859	0.7451083	0.5931668	0.0230259	0.6090302	0.7494422	0.8666179	0.07976696	0.103277	0.009773786375	3665.802072	7291.1316048	6815.0064032	7180.5718192	6427.4839504	7277.2077072	6730.9006032	1193.6776304	7077.0023792	5877.4142704	4678.8997184	181.6282992	4804.0302176	5911.6000736	6835.8819952	629.20178048	814.648976
cg01954746	4.348244E-07	0.01577545	0.5148477	0.5768464	0.1862873	0.449258	0.8013427	0.6901077	0.4693168	0.4527487	0.03811859	0.4188554	0.8980917	0.3924281	0.1976532	0.5774104	0.9265804	0.1980181	0.00188061553	124.4367496	4061.1186576	4550.1644032	1469.4342224	3543.747104	6320.9912176	5443.5695376	3701.9709184	3571.2817456	300.67943792	3303.9313952	7084.1473296	3095.4728528	1559.0884416	4554.6132352	7308.8661952	1561.9667728
cg01958221	1.908444E-08	0.185559	0.9731225	0.980717	0.4983153	0.5094725	0.7740833	0.4805995	0.5363244	0.7783685	0.3197467	0.1833916	0.8405264	0.8391435	0.5711596	0.8058601	0.4655105	0.07152174	8.2540203E-05	1463.689392	7675.99028	7735.895696	3930.7110864	4018.71908	6105.9690704	3790.968856	4230.5268672	6139.770728	2522.1619696	1446.5929408	6630.0722432	6619.163928	4505.3069248	6356.6244688	3671.946824	564.16348512
cg01962428	1.495898E-09	0.4947766	0.5038995	0.7933448	0.007556712	0.1084553	0.03303817	0.5020083	0.1848063	0.6997627	0.0003353408	0.4989874	0.4772232	0.0121812	0.1176472	0.01892367	0.2813141	0.1398082	6.46975885E-06	3902.7978208	3974.759256	6257.9037824	59.607344256	855.4954064	260.60508496	3959.8414704	1457.7520944	5519.7281776	2.6451682304	3936.0126112	3764.3366016	96.0853056	928.0011136	149.26990896	2219.0056208	1102.8070816
cg01966160	6.025678E-07	0.8727627	0.7984353	0.7778634	0.3827509	0.006132626	0.4172243	0.4904393	0.2022398	0.9207261	0.5581716	0.8191958	0.9286948	0.5062368	0.681456	0.100663	0.9561684	0.7101651	0.002606105735	6884.3521776	6298.0576464	6135.7864992	3019.1390992	48.374153888	3291.0652784	3868.5851984	1595.2675424	7262.6874768	4402.8575808	6461.8164704	7325.5445824	3993.1958784	5375.324928	794.029744	7542.2563392	5601.7823088
cg01970496	7.259529E-11	0.5712097	0.9274912	0.1094679	0.005188528	0.2837288	0.1127245	0.6592052	0.181481	0.4333825	0.01359182	0.4881262	0.4658503	0.9085353	0.06559636	0.3373977	0.5558488	0.3326288	3.1397462925E-07	4505.7021136	7316.0505856	863.4827952	40.927108864	2238.0527744	889.170856	5199.8106176	1431.522128	3418.52116	107.21227616	3850.3394656	3674.6271664	7166.5264464	517.42408768	2661.3930576	4384.5353344	2623.7759744
cg01971122	1.004509E-06	0.2566076	0.829849	0.1423944	0.4909408	0.9526748	0.5073593	0.524901	0.4328043	0.5896057	0.9688461	0.3480853	0.5907241	0.42354	0.717457	0.6614102	0.9427806	0.9905998	0.004344501425	2024.1207488	6545.848912	1123.2070272	3872.5410304	7514.6988224	4002.0501584	4140.419088	3413.9603184	4650.8097616	7642.2580368	2745.6968464	4659.6317008	3340.88352	5659.300816	5217.2036576	7436.6533728	7813.8512224
cg01980810	4.376462E-06	0.7183788	0.2609446	0.7444907	0.6983098	0.2663228	0.9006198	0.3133776	0.7397614	0.4566943	0.5402202	0.7654412	0.8219551	0.7626336	0.09053961	0.410702	0.3603687	0.3056805	0.01892819815	5666.5719744	2058.3310048	5872.5426416	5508.2677024	2100.7542464	7104.0889824	2471.9225088	5835.2379232	3602.4046384	4261.2569376	6037.8001856	6483.5818288	6015.6538368	714.17644368	3239.617376	2842.5883056	2411.207784
cg01981724	1.044728E-06	0.4514938	0.2934616	0.7809902	0.8686259	0.09963294	0.3852619	0.840164	0.6578573	0.1922109	0.4016075	0.3255435	0.936295	0.1961651	0.1385888	0.7587535	0.1208539	0.4156207	0.0045184486	3561.3830944	2314.8251008	6160.4506976	6851.7210992	785.90463072	3038.9458672	6627.213632	5189.1783824	1516.1595792	3167.87996	2567.887128	7385.49496	1547.3503088	1093.1884544	5985.047608	953.2955632	3278.4160816
cg01996497	3.98115E-07	0.9474445	0.626788	0.01484835	0.5879919	0.03173669	0.3130004	0.6215146	0.07391099	0.2114857	0.7166264	0.8371075	0.6329884	0.6952488	0.218434	0.8780994	0.6162561	0.3477285	0.001721847375	7473.442216	4944.103744	117.1237848	4638.0801072	250.33901072	2468.9471552	4902.5071648	583.00988912	1668.1992016	5652.7490432	6603.10396	4993.0124992	5484.1225344	1723.007392	6926.4480672	4861.0281168	2742.882408
cg02016786	5.214492E-06	0.1852659	0.6500209	0.3827646	0.08533265	0.1171192	0.5575129	0.8383466	0.5317	0.8855985	0.3749098	0.7977809	0.906161	0.8319918	0.5102799	0.2383141	0.5346376	0.8459173	0.0225526779	1461.3774192	5127.3648592	3019.2471648	673.1039432	923.8362496	4397.6617552	6612.8779808	4194.0496	6985.600968	2957.2885024	6292.8957392	7147.797968	6562.7513184	4025.0878512	1879.8216208	4217.2213888	6672.5956624
cg02016838	3.112141E-08	0.05387187	0.06923017	0.2538548	0.8654424	0.6584668	0.8393097	0.5393763	0.5352471	0.8075233	0.02090744	0.03343452	0.04152128	0.0880794	0.05225805	0.9279569	0.4979585	0.9849657	0.00013460009825	424.94131056	546.08758096	2002.4066624	6826.6096512	5193.9861184	6620.4749136	4254.6002544	4222.0291248	6369.7437904	164.91788672	263.73149376	327.51985664	694.7703072	412.2114984	7319.7240272	3927.896648	7769.4094416
cg02023154	8.469625E-11	0.558609	0.4652127	0.543242	0.2096392	0.03482253	0.3404279	0.1749677	0.4564892	0.02862757	0.5732478	0.4217971	0.9034409	0.7679082	0.1708158	0.2386966	0.987616	0.139699	3.6631128125E-07	4406.307792	3669.5977776	4285.092896	1653.6340096	274.68011664	2685.2952752	1380.1452176	3600.7868096	225.81427216	4521.7786464	3327.1355248	7126.3418192	6057.2598816	1347.3950304	1882.8387808	7790.315008	1101.945712
cg02023895	3.708999E-08	0.06986958	0.6036976	0.1877249	0.7983927	0.3350846	0.9619017	0.8448048	0.4279813	0.9125613	0.755959	0.09604623	0.3406873	0.2102597	0.230405	0.5977779	0.7458182	0.1975918	0.00016041420675	551.13124704	4761.9666688	1480.7740112	6297.7216176	2643.1473248	7587.4806096	6663.8202624	3375.9164944	7198.2835344	5963.004592	757.61266224	2687.3414224	1658.5285136	1817.43464	4715.2720752	5883.0139616	1558.6041184
cg02025573	1.153294E-06	0.835694	0.6100731	0.1928644	0.3741797	0.7613326	0.7992633	0.5673096	0.7479969	0.8737656	0.196731	0.9968193	0.06695883	0.3406521	0.3502008	0.4670489	0.6181136	0.9431337	0.00498799655	6591.954272	4812.2566128	1521.3143872	2951.5294736	6005.3915488	6304.5889104	4474.9381248	5900.1995472	6892.2630528	1551.814128	7862.9106384	528.17125104	2687.0637648	2762.3839104	3684.0817232	4875.6800768	7439.4386256
cg02027143	7.291723E-08	0.2992523	0.1320543	0.7569933	0.001253772	0.6728271	0.8628615	0.5218708	0.8117373	0.9938113	0.07955633	0.544827	0.7134065	0.261863	0.1931332	0.9165728	0.2081391	0.5991278	0.00031536701975	2360.5021424	1041.6443184	5971.1631504	9.889753536	5307.2601648	6806.251512	4116.5168704	6402.9838224	7839.1835344	627.54033104	4297.595376	5627.350472	2065.575344	1523.4346816	7229.9262464	1641.8012208	4725.9200864
cg02031111	1.100251E-07	0.249115	0.8189251	0.03638859	0.5612247	0.06209641	0.5463283	0.609503	0.279151	0.6133205	0.6630691	0.7898439	0.3097472	0.5943005	0.2002657	0.4608335	0.3046611	0.6012149	0.0004758585575	1965.01912	6459.6811888	287.03319792	4426.9404336	489.81648208	4309.4376304	4807.759664	2201.943088	4837.872104	5230.2890608	6230.2886832	2443.2859136	4687.842344	1579.6958416	3635.054648	2403.1667568	4742.3831312
cg02033116	4.980669E-06	0.7725836	0.5633567	0.9488831	0.2233894	0.1119395	0.29074	0.3289387	0.2690578	0.3025715	0.938925	0.6814012	0.2524343	0.5226847	0.571811	0.03832839	0.6581338	0.9166001	0.021541393425	6094.1394368	4443.7576496	7484.7898928	1762.0955872	882.978776	2293.35712	2594.6684656	2122.3279264	2386.683992	7406.2404	5374.8926656	1991.2017584	4122.9369136	4510.445168	302.33434032	5191.3594144	7230.1415888
cg02039712	3.013814E-07	0.2092818	0.3430963	0.2921534	0.979769	0.6166987	0.7789666	0.6727066	0.5400798	0.9708827	0.7358144	0.9650616	0.5300339	0.6227857	0.2407921	0.1813057	0.4406131	0.5946344	0.001303474555	1650.8148384	2706.3436144	2304.5060192	7728.417872	4864.5193456	6144.4885408	5306.3096608	4260.1494624	7658.3227376	5804.1039872	7612.4059008	4180.9074032	4912.5336016	1899.3680848	1430.1393616	3475.5561328	4690.4761472
cg02042710	1.476929E-07	0.52034	0.09335821	0.1518083	0.4227962	0.03753226	0.6968441	0.192292	0.7457242	0.6658529	0.5354048	0.4194687	0.350895	0.1115541	0.2224137	0.3854708	0.5631868	0.4913733	0.0006387717925	4104.44192	736.40956048	1197.4638704	3335.0164256	296.05446688	5496.7062608	1516.799296	5882.2724896	5252.2476752	4223.2730624	3308.7691056	2767.85976	879.9387408	1754.3992656	3040.5936704	4442.4174784	3875.9525904
cg02046941	4.10052E-07	0.1829084	0.2895114	0.1980658	0.8268469	0.6722534	0.7129993	0.6500762	0.1648372	0.5098277	0.4673065	0.05614996	0.5406467	0.3360871	0.372984	0.007837578	0.4420821	0.2854962	0.0017734749	1442.7814592	2283.6659232	1562.3430304	6522.1683472	5302.7348192	5624.1384784	5127.8010656	1300.2358336	4021.5208976	3686.113672	442.91088448	4264.6211696	2651.0550448	2942.097792	61.822815264	3487.1436048	2251.9940256
cg02050165	3.171144E-05	0.6490947	0.1474265	0.7559715	0.0460091	0.7062023	0.09894013	0.4774046	0.8310484	0.2016409	0.5619315	0.8970544	0.3762875	0.8116876	0.4801738	0.5469184	0.9657459	0.8456444	0.137151978	5120.0589936	1162.900232	5963.103192	362.9197808	5570.5237424	780.43974544	3765.7674848	6555.3097792	1590.5434192	4432.515672	7075.9651072	2968.1558	6402.5917888	3787.6109344	4314.0923392	7617.8036592	6670.4430272
cg02054559	2.041303E-07	0.4314316	0.3259334	0.08623662	0.1425909	0.485697	0.8565657	0.9017645	0.1918429	0.1611116	0.3383765	0.3361633	0.005011046	0.4677239	0.1655839	0.6381754	0.9517955	0.4743991	0.0008828635475	3403.1324608	2570.9626592	680.23445856	1124.7570192	3831.177936	6756.5902416	7113.118376	1513.2567952	1270.8483008	2669.113832	2651.6561104	39.527130848	3689.4061232	1306.1258032	5033.9275552	7507.762904	3742.0601008
cg02054667	4.333878E-07	0.5797053	0.2516411	0.6716442	0.05868146	0.3863361	0.343638	0.9963862	0.5573101	0.6020885	0.0670643	0.5109185	0.8237543	0.2057974	0.2640434	0.04977794	0.9770596	0.198625	0.001874402235	4572.7154064	1984.9449968	5297.9294496	462.87935648	3047.4191568	2710.616544	7859.4943456	4396.0620688	4749.274088	529.0031984	4030.125128	6497.7739184	1623.3298912	2082.7743392	392.64839072	7707.0461248	1566.754
cg02057391	1.096457E-06	0.5297256	0.2807587	0.8801263	0.1465451	0.4121236	0.5068163	0.1719168	0.1325221	0.164428	0.06923375	0.9991414	0.5278356	0.3890383	0.7693057	0.06866936	0.8614677	0.6542763	0.004742176525	4178.4755328	2214.6246256	6942.4362544	1155.9477488	3250.8309568	3997.7669744	1356.0797184	1045.3343248	1297.008064	546.11582	7881.2273632	4163.5672128	3068.7341104	6068.2833616	541.66391168	6795.2572176	5160.9314544
cg02059952	2.721296E-09	0.5439777	0.4006186	0.652597	0.5638359	0.07194681	0.0763246	0.848562	0.1694	0.1663218	0.01064783	0.007611748	0.01256991	0.03619224	0.9331967	0.2478945	0.1406455	0.4472416	1.17696052E-05	4290.8960976	3160.0795168	5147.685136	4447.5375792	567.51643728	602.0484448	6693.457056	1336.2272	1311.9463584	83.99008304	60.041468224	99.15145008	285.48438912	7361.0555696	1955.391816	1109.411704	3527.8417408
cg02060846	1.483391E-05	0.7894851	0.7963796	0.3353801	0.5145927	0.2372814	0.6425147	0.2578552	0.6576687	0.3995267	0.9415224	0.7040979	0.2785094	0.3145098	0.7225446	0.2699392	0.8665802	0.5423413	0.06415666075	6227.4584688	6281.8422848	2645.4782288	4059.1072176	1871.6756832	5068.1559536	2033.9618176	5187.6907056	3151.4666096	7426.7286912	5553.9242352	2196.8821472	2480.8533024	5699.4318048	2129.2804096	6835.5846176	4277.9881744
cg02062466	5.431825E-06	0.4998281	0.4896242	0.8438268	0.523326	0.3543567	0.1519306	0.7943523	0.6794399	0.9726244	0.801966	0.7057923	0.5713293	0.3766807	0.863647	0.7846937	0.6632899	0.07909576	0.023492643125	3942.6440528	3862.1556896	6656.1057984	4127.995488	2795.1656496	1198.4285728	6265.8509424	5359.4219312	7672.0612672	6325.907808	5567.2896624	4506.6455184	2971.2573616	6812.447536	6189.6639056	5232.0307312	623.90735488
cg02063828	5.022139E-09	0.03586895	0.4191363	0.01997339	0.170106	0.9361769	0.4409995	0.7302261	0.4991921	0.4681588	0.5982489	0.6299393	0.1576802	0.1772257	0.09923454	0.4594696	0.0382937	0.02686573	2.1720751175E-05	282.9342776	3306.1471344	157.55010032	1341.796128	7384.5633872	3478.604056	5760.0234768	3937.6272848	3692.8366144	4718.9873232	4968.9611984	1243.7814176	1397.9563216	782.76205152	3624.2962048	302.0607056	211.91687824
cg02068015	1.595802E-11	0.002933214	0.3528355	0.07613047	0.1043463	0.0004548818	0.1340686	0.3934482	0.4683537	0.02435855	0.0421556	0.4918115	0.03256787	0.002751706	0.04385162	0.03534201	0.1288621	0.1219738	6.90184365E-08	23.137192032	2783.166424	600.51714736	823.0836144	3.5881076384	1057.5331168	3103.5194016	3694.3739856	192.1402424	332.5233728	3879.409112	256.89535856	21.705456928	345.90157856	278.77777488	1016.4642448	962.1293344
cg02071418	3.16216E-06	0.7348482	0.1012511	0.7336584	0.8721273	0.1243437	0.5228785	0.8226556	0.4078746	0.6197402	0.7343945	0.3876421	0.8914912	0.8717827	0.3344762	0.2623411	0.9474585	0.6508441	0.013676342	5796.4826016	798.6686768	5787.0974592	6879.3401424	980.8231056	4124.465608	6489.1073728	3217.3148448	4888.5106976	5792.903816	3057.7208848	7032.0825856	6876.6219376	2638.3482656	2069.3465968	7473.552648	5133.8582608
cg02074558	1.302289E-07	0.369901	0.9567596	0.3756865	0.3993768	0.1317922	0.7191423	0.5944644	0.001960815	0.938407	0.0796086	0.7736098	0.7940131	0.01219388	0.8913267	0.2584721	0.5838556	0.8385576	0.0005632399925	2917.779088	7546.9197248	2963.415112	3150.2841984	1039.5768736	5672.5944624	4689.1351872	15.46690872	7402.154416	627.9526368	6102.2341024	6263.1753328	96.18532544	7030.7850096	2038.8279248	4605.4529728	6614.5423488
cg02078870	6.009464E-07	0.7867001	0.6201715	0.7796537	0.5320545	0.2769316	0.7848235	0.3908921	0.1212962	0.5490932	0.01442584	0.8484008	0.6461665	0.165331	0.87406	0.9125803	0.3047358	0.06177617	0.00259909318	6205.4903888	4891.912792	6149.9083856	4196.845896	2184.4364608	6190.687768	3083.3568848	956.7844256	4331.2471616	113.79102592	6692.1855104	5096.961352	1304.130928	6894.58528	7198.4334064	2403.7559904	487.29042896
cg02083373	1.348936E-07	0.1221329	0.1433239	0.6838958	0.4628747	0.8555479	0.02119984	0.2043803	0.3277041	0.7233484	0.08003129	0.803646	0.3007152	0.6382505	0.2778396	0.6104192	0.06620723	0.1431619	0.00058341482	963.3843152	1130.5389232	5394.5700704	3651.1556336	6748.5618352	167.22433792	1612.1518064	2584.9299408	5705.7721792	631.28681552	6339.159648	2372.0414976	5034.519944	2191.5987648	4814.9866496	522.24263024	1129.2610672
cg02085294	5.016327E-06	0.809769	0.8115457	0.9103613	0.06137327	0.311831	0.458216	0.9249721	0.524438	0.1803548	0.623893	0.6125796	0.7703992	0.109647	0.2097626	0.9132206	0.3946851	0.5335833	0.021695614275	6387.457872	6401.4724816	7180.9299344	484.11235376	2459.722928	3614.407808	7296.1799248	4136.766944	1422.6386624	4921.267984	4832.0278848	6076.9088896	864.895536	1654.6073888	7203.4840928	3113.2760688	4208.9050704
cg02094252	8.11609E-05	0.675748	0.8616368	0.554811	0.1298833	0.0909187	0.09521156	0.3477682	0.93319	0.1642415	0.1085981	0.5390286	0.3365015	0.3857042	0.2201793	0.03069733	0.2268844	0.3271851	0.3510208925	5330.300224	6796.5910784	4376.349168	1024.5194704	717.1667056	751.02878528	2743.1955616	7361.00272	1295.536952	856.6218128	4251.8575968	2654.323832	3042.4347296	1736.7743184	242.14053904	1789.6641472	2580.8360688
cg02094810	5.208549E-06	0.4869993	0.4582503	0.9703487	0.6426972	0.07682303	0.7768925	0.5077317	0.6465668	0.3632259	0.5387852	0.6762398	0.3084978	0.4349067	0.8816049	0.9972191	0.3078306	0.8109762	0.022526974425	3841.4504784	3614.6783664	7654.1105456	5069.5955136	605.98006064	6128.12804	4004.9876496	5100.1189184	2865.1258992	4249.9376576	5334.1795424	2433.4306464	3430.5440496	6954.0994512	7866.0642608	2428.1677728	6396.9802656
cg02096396	1.556616E-07	0.5121609	0.7628193	0.4319137	0.9772032	0.1175906	0.3316741	0.04861684	0.576421	0.2998816	0.3581526	0.7621902	0.309108	0.7409652	0.3973244	0.2523054	0.01568292	0.4127775	0.00067323642	4039.9251792	6017.1186384	3406.9352656	7708.1788416	927.5546528	2616.2453008	383.48963392	4546.808848	2365.4660608	2825.1077088	6012.1562976	2438.243904	5844.7334976	3134.0948672	1990.1849952	123.70687296	3255.98892
cg02114288	9.898929E-11	0.2329151	0.2820245	0.8852748	0.9850175	0.2713915	0.8582559	0.4617143	0.2779009	0.7441875	0.08123756	0.02087622	0.9911423	0.3771115	0.6235408	0.3671003	0.03791286	0.7106804	4.2812867925E-07	1837.2343088	2224.609256	6983.0476224	7769.81804	2140.736152	6769.9225392	3642.0023984	2192.0822992	5870.151	640.80187328	164.67162336	7818.1304624	2974.655512	4918.4898304	2895.6871664	299.05663968	5605.8469952
cg02128150	5.646494E-08	0.07091013	0.546289	0.06176918	0.8915302	0.0352485	0.008373541	0.7862389	0.1200471	0.8699839	0.7112139	0.3321263	0.8644647	0.2694434	0.8584621	0.7098332	0.8393713	0.8526898	0.0002442108655	559.33910544	4309.127632	487.23529184	7032.3902176	278.040168	66.050491408	6201.8524432	946.9315248	6862.4330032	5610.0552432	2619.8122544	6818.8975536	2125.3695392	6771.5490448	5599.1642816	6620.9608144	6726.0171424
cg02145482	6.3598E-06	0.525939	0.04050324	0.17252	0.4116978	0.2980918	0.3926692	0.808294	0.8453854	0.4085047	0.3789572	0.5960583	0.5891833	0.2230064	0.7832596	0.1147445	0.2117047	0.690592	0.027506135	4148.606832	319.48955712	1360.83776	3247.4722464	2351.3481184	3097.3746496	6375.823072	6668.4000352	3222.2850736	2989.2143936	4701.7078704	4647.4778704	1759.0744832	6178.3517248	905.104616	1669.9266736	5447.389696
cg02146091	1.503863E-07	0.5535906	0.03385293	0.06295401	0.06196721	0.1379954	0.226496	0.3907688	0.777352	0.8755436	0.4366268	0.8191127	0.121687	0.6739901	0.208441	0.2379489	0.379528	0.9308435	0.0006504207475	4366.7226528	267.03191184	496.58123088	488.79735248	1088.5077152	1786.600448	3082.3842944	6131.752576	6906.2879168	3444.1121984	6461.1609776	959.867056	5316.4339088	1644.182608	1876.9409232	2993.716864	7342.493528
cg02166473	8.711918E-09	0.7087351	0.01229898	0.02895456	0.867334	0.5806456	0.9391883	0.02693517	0.9591182	0.7537945	0.2999737	0.155639	0.207167	0.05601412	0.1635203	0.3249791	0.340684	0.2031254	3.767904535E-05	5590.5024688	97.01435424	228.39356928	6841.530592	4580.1324928	7408.3173104	212.46462096	7565.5243616	5945.931016	2366.1925456	1227.680432	1634.133296	441.83937856	1289.8481264	2563.4351408	2687.315392	1602.2531552
cg02176683	2.022426E-06	0.5963923	0.252689	0.3927134	0.569783	0.6119622	0.2440484	0.6082081	0.5164702	0.8898833	0.4285006	0.4244742	0.8736583	0.7448148	0.7817627	0.6358684	0.659748	0.2036269	0.00874699245	4704.3424624	1993.210832	3097.7232992	4494.448304	4827.1578336	1925.0537792	4797.5454928	4073.9169376	7019.3994704	3380.0127328	3348.2524896	6891.4166704	5875.0991424	6166.5441776	5015.7299392	5204.092224	1606.2089872
cg02180766	3.800441E-08	0.7951848	0.6619668	0.2681168	0.01373366	0.5733263	0.1786358	0.1626566	0.8252731	0.3109461	0.2278671	0.5638099	0.9319443	0.8914206	0.08449956	0.1716295	0.4989532	0.1311574	0.00016436907325	6272.4177024	5221.5941184	2114.9053184	108.33111008	4522.3978544	1409.0791904	1283.0352608	6509.7542128	2452.7428368	1797.4156848	4447.3324912	7351.1766384	7031.5256928	666.53252928	1353.813496	3935.7428416	1034.5695712
cg02193967	1.257821E-06	0.3407298	0.1916692	0.2628855	0.5889844	0.2399806	0.6306471	0.7727678	0.850709	0.1366107	0.8598348	0.3224866	0.4810679	0.2170354	0.2175822	0.1990316	0.004728609	0.4816821	0.005440075825	2687.6766624	1511.8866496	2073.640824	4645.9089472	1892.9669728	4974.5443248	6095.5924064	6710.392592	1077.5852016	6782.3769024	2543.7743008	3794.6635952	1711.9752352	1716.2883936	1569.9612608	37.299267792	3799.5084048
cg02195676	4.840499E-09	0.4515203	0.9602712	0.7227079	0.02456115	0.7885519	0.4476589	0.6704538	0.7340605	0.461401	0.6648819	0.239877	0.2318856	0.5781463	0.4760683	0.9056412	0.1469126	0.160918	2.0935158175E-05	3561.5921264	7574.6192256	5700.7199152	193.7383512	6220.0973872	3531.1334032	5288.5395744	5790.269224	3639.531088	5244.5884272	1892.149776	1829.1136128	4560.4180144	3755.2267504	7143.6977856	1158.8465888	1269.321184
cg02214595	3.266168E-07	0.3707051	0.3191999	0.769433	0.2730519	0.5625894	0.7501049	0.1204489	0.5461358	0.5664266	0.2762187	0.8908939	0.1842203	0.6732762	0.03679546	0.9037835	0.127249	0.5254729	0.00141261766	2924.1218288	2517.8488112	6069.287504	2153.8333872	4437.7051872	5916.8274512	950.1009232	4307.9191904	4467.9730208	2178.8131056	7027.3710832	1453.1297264	5310.8026656	290.24258848	7129.044248	1003.740112	4144.9302352
cg02219159	1.039979E-06	0.9255113	0.1790611	0.782566	0.6083489	0.5212469	0.7949412	0.2490325	0.4205796	0.9267781	0.09952531	0.4753922	0.9165781	0.671931	0.562601	0.5201799	0.2136449	0.06452902	0.004497909175	7300.4331344	1412.4339568	6172.880608	4798.6561232	4111.5955472	6270.4961856	1964.36836	3317.5318848	7310.4256528	785.05564528	3749.8936736	7229.9680528	5300.191728	4437.796688	4103.1790512	1685.2309712	509.00490976
cg02221791	8.753486E-06	0.3980189	0.9039324	0.7829664	0.6383554	0.6570715	0.6225445	0.3046626	0.9627305	0.387355	0.5906621	0.5183901	0.168032	0.8602924	0.5392857	0.1022467	0.5926842	0.2222014	0.03785882695	3139.5730832	7130.2187712	6176.0389632	5035.3473952	5182.979992	4910.631016	2403.1785888	7594.018184	3055.45624	4659.1426448	4089.0611088	1325.436416	6785.9864512	4253.8856016	806.5219696	4675.0929696	1752.7246432
cg02222234	3.501753E-07	0.1270759	0.8831124	0.6991953	0.1070091	0.3256283	0.8956573	0.9489215	0.3872529	0.5985831	0.9480183	0.2636452	0.8536446	0.5803541	0.2545184	0.947887	0.7283309	0.2397145	0.0015145081725	1002.3746992	6965.9906112	5515.2525264	844.0877808	2568.5560304	7064.9447824	7485.092792	3054.6508752	4721.6234928	7477.9683504	2079.6333376	6733.5486048	4577.8331408	2007.6411392	7476.932656	5745.0741392	1890.867976
cg02222761	1.653738E-05	0.6035975	0.9051811	0.7499134	0.5457616	0.3309791	0.9797464	0.529664	0.2847913	0.3653085	0.284195	0.8392254	0.9589358	0.2288183	0.221756	0.8646628	0.7452421	0.8970181	0.0715241685	4761.17708	7140.0685168	5915.3168992	4304.9675008	2610.7631408	7728.2396032	4177.989632	2246.4337744	2881.553448	2241.73016	6619.8099552	7564.0855904	1804.9187504	1749.211328	6820.4601664	5878.4696848	7075.6787728
cg02226953	4.693461E-08	0.7629967	0.008277325	0.02570456	0.1141632	0.1269919	0.8765072	0.6372751	0.5056015	0.1372833	0.1941278	0.3922395	0.9895365	0.2542881	0.4080962	0.7280244	0.7967635	0.3327541	0.00020299218825	6018.5179696	65.2915396	202.75756928	900.5193216	1001.7121072	6913.8887936	5026.8259888	3988.184632	1082.8906704	1531.2800864	3093.985176	7805.463912	2005.8245328	3219.0628256	5742.6564672	6284.870488	2624.7643408
cg02229775	3.055712E-08	0.327077	0.4137676	0.7527532	0.5730679	0.3252373	0.1317588	0.8775457	0.1067041	0.6677972	0.2581625	0.3655733	0.3717675	0.06621579	0.9762576	0.06417214	0.8904709	0.09829932	0.000132159544	2579.983376	3263.7988288	5937.7172416	4520.3595952	2565.4718224	1039.3134144	6922.0804816	841.6819408	5267.5843136	2036.3858	2883.6421904	2932.50204	522.31015152	7700.7199488	506.18984032	7024.0344592	775.38503616
cg02230017	1.454788E-06	0.7773586	0.2766043	0.6589511	0.7765347	0.7427789	0.03593604	0.6679244	0.9036691	0.44793	0.06060175	0.8556236	0.9672155	0.1621335	0.7412696	0.1047247	0.7599351	0.1562356	0.0062919581	6131.8046368	2181.8547184	5197.8062768	6125.3057136	5859.0399632	283.46348352	5268.5876672	7128.1418608	3533.27184	478.026604	6749.1589568	7629.395864	1278.909048	5847.1346048	826.0684336	5994.3680688	1232.3864128
cg02230383	3.682163E-07	0.5191338	0.8833843	0.8594204	0.09224812	0.8682879	0.6904923	0.342812	0.03145068	0.7767362	0.01209562	0.9246613	0.9258978	0.03996528	0.3889585	0.203647	0.3733918	0.7096844	0.0015925354975	4094.9274144	6968.1353584	6779.1081152	727.65317056	6849.0549552	5446.6032624	2704.101056	248.08296384	6126.8951456	95.41025056	7293.7283344	7303.4818464	315.24612864	3068.104648	1606.367536	2945.3145184	5597.9905472
cg02239968	6.697805E-06	0.8704947	0.9383326	0.7369315	0.3676223	0.1736936	0.2540941	0.9081007	0.4645507	0.9318205	0.76301	0.8127867	0.7842348	0.4767957	0.9060173	0.06867284	0.3051657	0.04095383	0.028968006625	6866.4621936	7401.5675488	5812.915672	2899.8047024	1370.0951168	2004.2942608	7163.0983216	3664.3759216	7350.200104	6018.62288	6411.2614896	6186.0441024	3760.9644816	7146.6644624	541.69136192	2407.1470416	323.04381104
cg02245998	1.895465E-08	0.5619515	0.7137535	0.8384533	0.1540061	0.6483529	0.1613236	0.7915332	0.6853405	0.09900957	0.07788887	0.05348371	0.05325993	0.03360274	0.2124226	0.05322485	0.6921747	0.5518513	8.197886125E-05	4432.673432	5630.087608	6613.7196304	1214.8001168	5114.2076752	1272.5205568	6243.6138816	5405.965864	780.98748816	614.38740656	421.87950448	420.11432784	265.05841312	1675.5894688	419.8376168	5459.8740336	4353.0030544
cg02250400	3.801967E-06	0.4962517	0.1267168	0.4453087	0.4093103	0.5244018	0.4159963	0.4176548	0.7656454	0.881468	0.8679394	0.9698539	0.197419	0.9822031	0.06631412	0.542779	0.2484277	0.6451648	0.016443507275	3914.4334096	999.5421184	3512.5950256	3228.6396464	4136.4813984	3281.3788144	3294.4610624	6039.4109152	6953.019584	6846.3059872	7650.2075632	1557.241072	7747.6180528	523.08577856	4281.440752	1959.5976976	5089.0599424
cg02255871	5.386472E-07	0.6703289	0.2008536	0.8991002	0.2536363	0.2775172	0.3971844	0.2933909	0.4517293	0.7342943	0.4480625	0.7159671	0.4606458	0.8655115	0.4060282	0.0590321	0.8836062	0.7296305	0.00232964914	5287.5543632	1584.3331968	7092.1023776	2000.6831344	2189.0556736	3132.9905472	2314.2674192	3563.2407184	5792.1134384	3534.317	5647.5484848	3633.5740704	6827.154712	3202.7504416	465.6452048	6969.8857056	5755.325384
cg02261543	1.760931E-07	0.6581395	0.5972169	0.9129963	0.06039899	0.6369953	0.04227854	0.4813188	0.9856096	0.9725869	0.01231931	0.8859422	0.8556881	0.4057049	0.9885685	0.1275905	0.4112744	0.6555151	0.0007616026575	5191.404376	4710.8469072	7201.7148144	476.42723312	5024.6189264	333.49312352	3796.6426944	7774.4885248	7671.7654672	97.17471728	6988.3120736	6749.6677328	3200.2002512	7797.828328	1006.433864	3244.1324672	5170.7031088
cg02262025	1.483661E-05	0.9550168	0.5169187	0.3386849	0.7475649	0.8982177	0.6988708	0.5413594	0.6421938	0.8342504	0.5897574	0.6365423	0.655376	0.3179018	0.583293	0.5873554	0.1582789	0.9298905	0.06416833825	7533.1725184	4077.4547056	2671.5464912	5896.7919312	7085.1412176	5512.6928704	4270.2429472	5065.6246944	6580.5671552	4652.0063712	5021.0456624	5169.605888	2507.6093984	4601.015184	4633.0593952	1248.5039632	7334.976264
cg02262662	5.407157E-09	0.9776443	0.4134245	0.7847163	0.3648714	0.3028783	0.6549177	0.6422138	0.1934647	0.7059943	0.080208	0.1607077	0.6911498	0.2044295	0.3833216	0.3506612	0.5259933	0.03057595	2.3385954025E-05	7711.6582384	3261.092456	6189.8421744	2878.1056032	2389.1040304	5165.9908176	5065.7824544	1526.0495536	5568.8830384	632.680704	1267.6623376	5451.7896224	1612.539896	3023.6407808	2766.0155456	4149.0351504	241.1830936
cg02270518	3.228118E-07	0.3568686	0.2637265	0.19071	0.7793204	0.9384591	0.8504337	0.6072493	0.2466239	0.1525616	0.9135761	0.4551124	0.3918218	0.5698228	0.5368695	0.6163904	0.4332017	0.0616902	0.001396161035	2814.9795168	2080.274632	1504.32048	6147.2793152	7402.5653808	6708.2210256	4789.9824784	1945.3693232	1203.4059008	7206.2882768	3589.9266112	3090.6903584	4494.7622464	4234.826616	4862.0874752	3417.0950096	486.6122976
cg02283735	8.685377E-07	0.7305447	0.9625974	0.2489532	0.03640352	0.8671737	0.7682121	0.8828677	0.5240335	0.14532	0.2061849	0.5693742	0.6930994	0.04171777	0.2553785	0.3033009	0.7407505	0.9755878	0.0037564255525	5762.5365936	7592.9682912	1963.7428416	287.15096576	6840.2661456	6059.6570448	6964.0604176	4133.576248	1146.28416	1626.3864912	4491.2236896	5467.1680672	329.06976976	2014.425608	2392.4374992	5843.039944	7695.4365664
cg02286717	1.303235E-05	0.7982677	0.4847612	0.9422538	0.8837517	0.2058503	0.4082963	0.1980092	0.6769305	0.307144	0.6509067	0.6930478	0.5622706	0.5092561	0.2178988	0.9641384	0.2539338	0.5020158	0.05636491375	6296.7356176	3823.7963456	7432.4979744	6971.0334096	1623.7471664	3220.6412144	1561.8965696	5339.627784	2422.751872	5134.3520496	5466.7610464	4435.1904928	4017.0121168	1718.7857344	7605.1236992	2003.0298144	3959.9006304
cg02287939	1.123122E-06	0.1477627	0.3303664	0.6278641	0.1747056	0.1247868	0.6622593	0.8842704	0.3819285	0.2813915	0.1398	0.945581	0.6603541	0.5544607	0.9590346	0.8354545	0.9135963	0.453499	0.00485750265	1165.5521776	2605.9301632	4952.5920208	1378.0777728	984.3182784	5223.9013584	6975.1249152	3012.652008	2219.616152	1102.7424	7458.742928	5208.8731408	4373.5860016	7564.8649248	6590.065096	7206.4476144	3577.200112
cg02294420	1.132716E-07	0.1273985	0.6421171	0.4524433	0.7729281	0.2089919	0.5622349	0.5502712	0.850117	0.3110602	0.4608982	0.04874678	0.4357451	0.2178708	0.7306603	0.4808581	0.2439742	0.6811258	0.00048989967	1004.919368	5065.0196848	3568.8727504	6096.8568528	1648.5281072	4434.9088912	4340.5392256	6705.722896	2453.6428576	3635.5650016	384.51460064	3437.1573488	1718.5648704	5763.4484464	3793.0086928	1924.4684896	5372.7203104
cg02300825	2.687835E-09	0.4067805	0.533728	0.1314399	0.801016	0.7645495	0.02682913	0.1288172	0.4089834	0.8658814	0.5567586	0.03929417	0.07528276	0.08631716	0.8229717	0.2618179	0.03133924	0.3850331	1.1624886375E-05	3208.684584	4210.046464	1036.7979312	6318.414208	6030.766456	211.62817744	1016.1100736	3226.0610592	6830.0724832	4391.7118368	309.95241296	593.83041088	680.86975808	6491.6007696	2065.2195952	247.20392512	3037.1410928
cg02304580	7.61374E-06	0.9279815	0.7908682	0.2276511	0.8294308	0.8999441	0.5419691	0.470291	0.1896504	0.2133588	0.8115852	0.5125096	0.3265386	0.8833075	0.3317068	0.07443529	0.7550943	0.3860722	0.0329294255	7319.918072	6238.3683616	1795.7118768	6542.5501504	7098.7590608	4275.0522608	3709.655408	1495.9623552	1682.9742144	6401.7840576	4042.6757248	2575.7364768	6967.52956	2616.5032384	587.14556752	5956.1838384	3045.3375136
cg02308560	8.430649E-07	0.6749836	0.551031	0.7824497	0.9040573	0.4098077	0.4858097	0.5511599	0.1888411	0.3979552	0.1271352	0.3320558	0.04340747	0.6378064	0.7710768	0.3563965	0.7731552	0.04269357	0.0036462556925	5324.2706368	4346.532528	6171.9632336	7131.2039824	3232.5631376	3832.0669136	4347.5492912	1489.5785968	3139.0706176	1002.8424576	2619.2561504	342.39812336	5031.0168832	6082.2537984	2811.255592	6098.6482176	336.76688016
cg02310658	3.981771E-06	0.3589083	0.7889185	0.355166	0.8421223	0.1631592	0.8859659	0.2585565	0.821411	0.9953031	0.5031325	0.5513578	0.5648234	0.3658401	0.6542802	0.1542521	0.4605271	0.4088545	0.017221159575	2831.0686704	6222.989128	2801.549408	6642.6607024	1286.9997696	6988.4990192	2039.493672	6479.289968	7850.9508528	3968.70916	4349.1103264	4455.3269792	2885.7467088	5160.9622176	1216.7405648	3632.6377648	3225.044296
cg02317321	4.347295E-07	0.9016627	0.7746836	0.9560049	0.493505	0.3421389	0.1530687	0.5154399	0.07491134	0.5728401	0.02947502	0.1670149	0.92873	0.04648783	0.9245894	0.4270538	0.9981361	0.5954004	0.0018802050875	7112.3153776	6110.7042368	7540.9666512	3892.76744	2698.7916432	1207.4059056	4065.7899312	590.90064992	4518.5627088	232.49895776	1317.4135312	7325.82224	366.69600304	7293.1611872	3368.6003744	7873.2975568	4696.5183552
cg02324737	4.314394E-08	0.5457926	0.8508301	0.9951167	0.002590026	0.6219011	0.244895	0.9785896	0.8773007	0.1041727	0.6040595	0.3379866	0.5798638	0.2044191	0.7930181	0.627802	0.4497337	0.745133	0.0001865975405	4305.2120288	6711.3478288	7849.4805296	20.430125088	4905.5558768	1931.73176	7719.1147648	6920.1479216	821.7142576	4764.821336	2666.0383008	4573.9656544	1612.4578608	6255.3267728	4952.102176	3547.4994256	5877.609104
cg02335306	2.907429E-06	0.5907556	0.2056638	0.9278057	0.1723595	0.40005	0.8658365	0.500453	0.3657844	0.9963266	0.7502906	0.7304073	0.6791379	0.1490786	0.1867005	0.1286759	0.415701	0.1763141	0.012574630425	4659.8801728	1622.2760544	7318.5313616	1359.571736	3155.5944	6829.718312	3947.573264	2885.3073472	7859.0242208	5918.2922528	5761.4527824	5357.0397552	1175.9319968	1472.693544	1014.9954992	3279.049488	1390.7656208
cg02336323	1.81019E-07	0.08547527	0.6691701	0.08503324	0.08638356	0.717938	0.2397413	0.4150424	0.03052203	0.3197061	0.4882024	0.4949623	0.9061021	0.8408094	0.5053091	0.1183314	0.7964649	0.4773903	0.000782907175	674.22892976	5278.4137488	670.74219712	681.39352128	5663.094944	1891.0793744	3273.8544512	240.75777264	2521.8417168	3850.9405312	3904.2626224	7147.3333648	6632.3045472	3985.8781808	933.3980832	6282.5151312	3765.6546864
cg02337388	1.088918E-08	0.04686124	0.2991438	0.1220681	0.04271406	0.2499775	0.9043807	0.410078	0.1511829	0.9418866	0.7507592	0.8395768	0.330896	0.4728695	0.1609424	0.8954106	0.4615454	0.1498229	4.70957035E-05	369.64146112	2359.6462944	962.8731728	336.92850528	1971.82252	7133.7549616	3234.695264	1192.5307152	7429.6015008	5921.9885696	6622.5817984	2610.107648	3729.994616	1269.5136512	7062.9988128	3640.6701152	1181.8030352
cg02343254	1.20205E-07	0.1674982	0.1917733	0.6608575	0.1929912	0.8051679	0.114831	0.6442704	0.7390135	0.1855346	0.3482688	0.6799568	0.02074047	0.5388705	0.6120448	0.6302849	0.5754138	0.08089703	0.000519886625	1321.2258016	1512.7077904	5212.84396	1522.3145856	6351.1643952	905.786928	5082.0049152	5829.338488	1463.4969248	2747.1442944	5363.4992384	163.60082736	4250.610504	4827.8093824	4971.6872912	4538.8640544	638.11577264
cg02346901	8.814741E-09	0.01513096	0.8023857	0.6590824	0.5685157	0.3385558	0.4699433	0.800769	0.007092993	0.1465118	0.07291236	0.3119097	0.3866226	0.8888337	0.006241061	0.3909349	0.7798115	0.1325478	3.8123754825E-05	119.35301248	6329.2184016	5198.8419712	4484.4518416	2670.5281504	3706.9127504	6316.465872	55.949528784	1155.6850784	575.13269568	2460.3437136	3049.6790688	7011.1202256	49.229489168	3083.6944912	6151.153112	1045.5370464
cg02349638	3.970094E-06	0.710228	0.2390307	0.5427831	0.323287	0.562748	0.3369847	0.7882311	0.1445374	0.9816302	0.8571541	0.9691012	0.6406069	0.7080217	0.3898373	0.8946516	0.2340263	0.9407114	0.01717065655	5602.278464	1885.4741616	4281.4730928	2550.087856	4438.956224	2658.1353136	6217.5669168	1140.1110112	7743.0990176	6761.2315408	7644.2702656	5053.1072272	5584.8751696	3075.0366224	7057.0118208	1845.9994544	7420.3315232
cg02355043	1.370788E-07	0.4944595	0.667854	0.03092278	0.07044993	0.4165636	0.01710638	0.8940359	0.4677562	0.04757002	0.572458	0.2916056	0.3567309	0.514464	0.2795303	0.08634447	0.5591019	0.01187781	0.00059286581	3900.296536	5268.032352	243.91888864	555.70904784	3285.8536768	134.93512544	7052.1551792	3689.6609056	375.23231776	4515.548704	2300.1849728	2813.8933392	4058.092032	2204.9350064	681.08517936	4410.1957872	93.69216528
cg02355680	3.870179E-08	0.3519832	0.1391682	0.0671357	0.5861523	0.1737551	0.5240696	0.6406608	0.7048229	0.8988785	0.2801202	0.3509264	0.3588054	0.5864951	0.2486937	0.02974029	0.5593939	0.1183839	0.00016738524175	2776.4434816	1097.7587616	529.5664016	4623.5693424	1370.5802288	4133.8610048	5053.5323904	5559.6430352	7090.353608	2209.5881376	2768.1074432	2830.2569952	4626.2733488	1961.6959056	234.59140752	4412.4990832	933.8122032
cg02359409	1.96847E-10	0.7198208	0.03765074	0.7259731	0.3067031	0.005664994	0.5307608	0.839286	0.2648125	0.3810759	0.01863155	0.745845	0.01612389	0.6175649	0.5750741	0.5110696	0.2381957	0.1738755	8.51363275E-07	5677.9464704	296.98903712	5726.4758128	2419.2740528	44.685472672	4186.6411904	6620.287968	2088.841	3005.9266992	146.9656664	5883.22536	127.18524432	4871.3519312	4536.1845008	4031.3170048	1878.8876816	1371.529944
cg02362718	9.933001E-07	0.5344606	0.8105536	0.7442792	0.6317604	0.3738054	0.1485331	0.6326225	0.007520496	0.5261511	0.689984	0.5813958	0.9623594	0.1856173	0.1062622	0.6785357	0.4866825	0.3659866	0.0042960229325	4215.8252128	6393.6467968	5870.8743296	4983.3260352	2948.5769952	1171.6290928	4990.12628	59.321672448	4150.2798768	5442.593792	4586.0500704	7591.0909472	1464.1492624	838.1962336	5352.2896016	3838.95156	2886.9023008
cg02371802	7.230372E-07	0.7294702	0.9914288	0.1862146	0.09093073	0.575127	0.4399002	0.3867952	0.4538067	0.1869278	0.3390968	0.5851447	0.1762911	0.2737371	0.5238876	0.4871787	0.9031122	0.1079374	0.00312713589	5754.0609376	7820.3903744	1468.8607648	717.26159824	4536.601776	3469.9327776	3051.0405376	3579.6272496	1474.4864864	2674.7955584	4615.6213936	1390.5841968	2159.2382448	4132.4253888	3842.8655856	7123.7490336	851.4102112
cg02377053	1.277704E-06	0.01427165	0.4936433	0.4964813	0.6618175	0.06540054	0.3939743	0.1555074	0.782388	0.09394635	0.9957126	0.01373559	0.9054036	0.5178238	0.01103884	0.3269155	0.1859567	0.903346	0.0055260698	112.5747752	3893.8583504	3916.2444944	5220.41644	515.87945952	3107.6692784	1226.6423712	6171.476544	741.0488088	7854.1809888	108.34633392	7141.8235968	4084.5941344	87.07436992	2578.709464	1466.8264496	7125.593248
cg02387554	6.475852E-06	0.2645281	0.4373503	0.8793096	0.02768096	0.1613468	0.8232392	0.7611063	0.1241885	0.1321521	0.7094443	0.370093	0.3855601	0.7249289	0.4280567	0.4561599	0.822749	0.7097242	0.0280080599	2086.5976528	3449.8191664	6935.9941248	218.34741248	1272.7035584	6493.7108096	6003.6064944	979.598888	1042.4157648	5596.0966384	2919.293584	3041.2980688	5718.2391632	3376.5112496	3598.1892912	6489.844112	5598.3044896
cg02394512	2.915171E-06	0.396119	0.9257545	0.8155255	0.9109189	0.6968441	0.1508756	0.5694837	0.2996872	0.2396547	0.5236191	0.08988771	0.459626	0.8298723	0.6051676	0.7623914	0.09760607	0.8910457	0.012608114575	3124.586672	7302.351496	6432.865144	7185.3282832	5496.7062608	1190.1067328	4492.0874256	2363.9326336	1890.3962736	4130.3074608	709.03425648	3625.529888	6546.0327024	4773.5620288	6013.7433632	769.91668016	7028.5684816
cg02399645	2.680855E-07	0.4788995	0.9855314	0.2646177	0.03900828	0.9642605	0.2888693	0.8388099	0.5547122	0.4328024	0.5691147	0.2150284	0.1812383	0.1770457	0.6234636	0.4736275	0.180647	0.738746	0.0011594697875	3777.559256	7773.8716832	2087.3044176	307.69731264	7606.086824	2278.6010384	6616.5324912	4375.5698336	3413.9453312	4489.1767536	1696.1440192	1429.6077104	1396.5364816	4917.8808768	3735.97372	1424.943536	5827.228448
cg02423014	3.028101E-09	0.1015417	0.7708948	0.009745334	0.6375545	0.259684	0.6735767	0.3639689	0.07287432	0.113755	0.1318666	0.3738295	0.03507592	0.675087	0.117903	0.3465785	0.1291158	0.6823106	1.3096536825E-05	800.9609296	6080.8181824	76.871194592	5029.029896	2048.387392	5313.1730096	2870.9866832	574.83263616	897.29944	1040.1637408	2948.767096	276.67885696	5325.086256	930.018864	2733.811208	1018.4654304	5382.0660128
cg02444243	3.459354E-07	0.827053	0.7344829	0.8561173	0.2836603	0.05505937	0.9795575	0.7920918	0.01738005	0.9326745	0.1263164	0.1500131	0.8691122	0.1486368	0.2780928	0.04076873	0.4293727	0.6833866	0.001496170605	6523.794064	5793.6011152	6753.0532624	2237.5124464	434.30831056	7726.74956	6248.0201184	137.0938344	7356.936456	996.3837632	1183.3033328	6855.5570336	1172.4470784	2193.5960064	321.58374224	3386.8918576	5390.5535008
cg02451467	6.520017E-06	0.10841	0.9711761	0.7180145	0.2386877	0.8353108	0.9127497	0.1525693	0.6850198	0.7753961	0.6212536	0.6326367	0.717125	0.4412447	0.2072029	0.03234179	0.4203539	0.2344919	0.028199073525	855.13808	7660.6370768	5663.698376	1882.7685776	6588.9315904	7199.7696336	1203.4666384	5403.4361824	6116.3244368	4900.4483968	4990.2382896	5656.682	3480.5381936	1634.4164752	255.11203952	3315.7515632	1849.6721072
cg02466815	1.131966E-07	0.1394129	0.1485265	0.3227363	0.1306749	0.8051863	0.6742926	0.8896373	0.8495575	0.8308749	0.07363608	0.1751708	0.9110615	0.7143089	0.2300348	0.0356658	0.9761189	0.1177458	0.000489575295	1099.6889552	1171.577032	2545.7439344	1030.7636112	6351.3095344	5318.8200288	7017.4590224	6701.30956	6553.9412112	580.84139904	1381.7472704	7186.453112	5634.4686032	1814.5145024	281.3318304	7699.6258832	928.7788704
cg02469838	1.545292E-07	0.6420321	0.1094747	0.1941627	0.7604745	0.5946805	0.1071823	0.5031783	0.4005179	0.7782282	0.1056208	0.3549393	0.8600292	0.2496432	0.6711698	0.612758	0.9324027	0.2432075	0.00066833879	5064.3492048	863.5364336	1531.5553776	5998.622856	4690.839784	845.4539824	3969.0704304	3159.2851952	6138.6640416	833.1368704	2799.7611984	6783.9103296	1969.1855616	5294.1873824	4833.435104	7354.7924976	1918.42076
cg02470039	1.345832E-06	0.2235516	0.1413597	0.6949048	0.5676667	0.7501981	0.7871994	0.3627595	0.2055789	0.7673677	0.4040336	0.260871	0.2215276	0.9680388	0.1695184	0.7558463	0.4213983	0.3953238	0.0058207234	1763.3750208	1115.0453136	5481.4090624	4477.7549296	5917.5626128	6209.4288672	2861.446936	1621.6063632	6052.9964176	3187.0170368	2057.750448	1747.4097088	7635.8900544	1337.1611392	5962.1156144	3323.9897904	3118.3141344
cg02476566	7.992482E-06	0.4158271	0.8796814	0.5686926	0.2730215	0.9013074	0.6420738	0.6488011	0.4063847	0.06737647	0.3612987	0.2695424	0.4978319	0.3431682	0.3742594	0.5358164	0.8293726	0.5928568	0.03456748465	3280.0441648	6938.9268832	4485.8472288	2153.593592	7109.5127712	5064.6781344	5117.7430768	3205.5625136	531.46559536	2849.9241456	2126.1504512	3926.8980272	2706.9107616	2952.1581472	4226.5197632	6542.0910688	4676.4544384
cg02483188	1.341031E-07	0.528388	0.9528522	0.9106933	0.6665887	0.8879601	0.6069923	0.354326	0.7625889	0.4196764	0.951774	0.3365695	0.2667328	0.6789395	0.9437101	0.5572243	0.6605719	0.03499436	0.0005799959075	4167.924544	7516.0981536	7183.5487504	5258.0516656	7004.2292688	4787.9552624	2794.923488	6015.3012432	3310.4074432	7507.593312	2654.860216	2103.9883264	5355.474776	7443.9852688	4395.3852784	5210.5911472	276.03551168
cg02488870	7.212303E-08	0.9598588	0.3205709	0.7807292	0.5769036	0.03400757	0.8840488	0.4485439	0.02793	0.4143063	0.3031022	0.9658103	0.07794445	0.50438	0.6681192	0.05402401	0.5316731	0.02872591	0.00031193210475	7571.3662144	2528.6632592	6158.3919296	4550.6155968	268.25171216	6973.3769344	3538.1142832	220.31184	3268.0480944	2390.8701536	7618.3116464	614.8258216	3978.54944	5270.1242496	426.14139088	4193.8374128	226.58997808
cg02495823	2.317263E-09	0.9990483	0.1339905	0.3145565	0.7598717	0.8635689	0.04120632	0.3539242	0.961912	0.4619435	0.005195459	0.6634759	0.5848369	0.1893002	0.7073903	0.00736913	0.4902887	0.4483188	1.0022162475E-05	7880.4929904	1056.917064	2481.221672	5993.8679696	6811.8314832	325.03545216	2791.7540896	7587.561856	3643.810328	40.981780592	5233.4978992	4613.1934672	1493.1999776	5579.8946864	58.12769744	3867.3972656	3536.3386944
cg02497785	3.176943E-06	0.6924167	0.5603636	0.9050327	0.9861931	0.2732753	0.5505376	0.3531453	0.9788417	0.08507379	0.2546844	0.9542942	0.6265688	0.138944	0.5686467	0.8666279	0.8637612	0.9964796	0.013740278475	5461.7829296	4420.1480768	7138.8979376	7779.0911728	2155.5955664	4342.6405888	2785.6101264	7721.1033296	671.06205552	2008.9505472	7527.4726496	4942.3746944	1095.990272	4485.4851696	6835.9608752	6813.3483456	7860.2310848
cg02498207	2.138652E-06	0.5084524	0.5014748	0.5446372	0.4947579	0.276526	0.2492683	0.1356748	0.5652772	0.02182126	0.601397	0.2864079	0.2088933	0.5833712	0.357257	0.1349964	0.8744863	0.1383171	0.0092496699	4010.6725312	3955.6332224	4296.0982336	3902.6503152	2181.237088	1966.2283504	1070.2028224	4458.9065536	172.12609888	4743.819536	2259.1855152	1647.7503504	4601.6320256	2818.043216	1064.8516032	6897.9479344	1091.0452848
cg02498268	8.084716E-10	0.9561658	0.869201	0.7993672	0.04535212	0.2011381	0.03025071	0.9738917	0.04058683	0.6963026	0.5879302	0.646452	0.970816	0.8220277	0.9628982	0.9826415	0.7594452	0.1287849	3.49663967E-06	7542.2358304	6856.257488	6305.4084736	357.73752256	1586.5773328	238.61760048	7682.0577296	320.14891504	5492.4349088	4637.5934176	5099.213376	7657.796608	6484.1544976	7595.3410016	7751.076152	5990.5037376	1015.8552912
cg02501479	3.329542E-06	0.7446339	0.4141048	0.6413573	0.1525339	0.6494454	0.8057317	0.7340769	0.7180012	0.9217766	0.2469157	0.3162554	0.5728024	0.9690611	0.4664996	0.901754	0.9221391	0.07491582	0.01440026915	5873.6722032	3266.4586624	5059.0263824	1203.1874032	5122.8253152	6355.6116496	5790.3985872	5663.5934656	7270.9738208	1947.6710416	2494.6225952	4518.2653312	7643.9539568	3679.7488448	7113.035552	7273.8332208	590.93598816
cg02501714	1.002472E-07	0.1397991	0.1415985	0.07260723	0.1932267	0.09062253	0.30914	0.8838544	0.6056249	0.6045273	0.8505976	0.04871492	0.2764621	0.08113422	0.3595157	0.03180941	0.852634	0.9432854	0.00043356914	1102.7353008	1116.928968	572.72583024	1524.1722096	714.83051664	2438.49632	6971.8435072	4777.1692112	4768.5113424	6709.5138688	384.26328896	2180.7330448	639.98672736	2835.8598416	250.91262608	6725.576992	7440.6352352
cg02504136	3.389048E-07	0.8203245	0.9614798	0.053611	0.1091316	0.8715037	0.9477521	0.5268647	0.8471173	0.005776704	0.3242288	0.9404391	0.07926115	0.3731381	0.03708212	0.9897075	0.01631975	0.4622836	0.00146576326	6470.719656	7584.1526624	422.883568	860.8300608	6874.4211856	7475.8685648	4155.9087536	6682.0612624	45.566641152	2557.5167744	7418.1836208	625.2119512	2943.3133328	292.50376256	7806.81276	128.730188	3646.4930368
cg02512021	1.699618E-08	0.3089124	0.9836627	0.3460765	0.02992548	0.7851593	0.04174842	0.1690028	0.406242	0.2820657	0.4498156	0.3707895	0.6303356	0.1955851	0.5372492	0.1132893	0.1264202	0.5786524	7.35084785E-05	2436.7010112	7759.1313776	2729.851432	236.05218624	6193.3365584	329.31153696	1333.0940864	3204.436896	2224.9342416	3548.1454528	2924.787576	4972.0872128	1542.7752688	4237.8216896	893.6259984	997.2025376	4564.4101312
cg02512395	3.130673E-05	0.1496845	0.9162415	0.9907191	0.4567706	0.4434249	0.04419365	0.3130431	0.5754062	0.7697556	0.4466639	0.7453113	0.1876358	0.7634301	0.503026	0.3058075	0.8192309	0.9681098	0.13540160725	1180.711336	7227.312952	7814.7922608	3603.0064928	3497.7356112	348.5995112	2469.2839728	4538.8041056	6071.8321728	3523.2848432	5879.0155344	1480.0711904	6021.9366288	3967.869088	2412.20956	6462.0933392	7636.4501024
cg02514611	1.673864E-07	0.2147616	0.4665108	0.261397	0.3806643	0.9883654	0.407718	0.603591	0.4078592	0.06888469	0.07458601	0.5053761	0.6517002	0.2528561	0.7312394	0.5679513	0.9665099	0.09700982	0.00072394618	1694.0395008	3679.8371904	2061.899536	3002.6799984	7796.2262752	3216.079584	4761.125808	3217.1933696	543.36243472	588.33444688	3986.4066768	5140.6111776	1994.5289168	5768.0163872	4479.9998544	7623.8300912	765.21346016
cg02519504	5.383408E-08	0.5133445	0.7510975	0.5857328	0.0208848	0.2697708	0.152439	0.9011975	0.702293	0.6118781	0.1794509	0.5296281	0.5463537	0.2238622	0.05669047	0.8937775	0.6305347	0.00133873	0.000232832396	4049.261416	5924.65708	4620.2603264	164.7393024	2127.9520704	1202.438832	7108.64588	5539.687184	4826.4944528	1415.5086992	4177.7064528	4309.6379856	1765.8250336	447.17442736	7050.11692	4973.6577136	10.55990224
cg02523839	5.344687E-06	0.9031189	0.6354376	0.1386075	0.1153748	0.7426897	0.3610991	0.2450862	0.2199005	0.3539862	0.4667742	0.9859916	0.350629	0.898574	0.873278	0.7239716	0.7907995	0.410276	0.023115771275	7123.8018832	5012.3317888	1093.33596	910.0764224	5858.3363536	2848.3497008	1933.2399456	1734.575144	2792.2431456	3681.9148896	7777.5017408	2765.761552	7087.951712	6888.416864	5710.6879808	6237.826456	3236.257088
cg02526623	8.078475E-07	0.7147086	0.6965921	0.09806032	0.1266185	0.7289911	0.3215609	0.4326245	0.5044409	0.8205006	0.3083482	0.6606693	0.2735022	0.1677224	0.9205135	0.3065969	0.550119	0.2419574	0.0034939404375	5637.6214368	5494.7184848	773.49980416	998.766728	5750.2817968	2536.4723792	3412.542056	3979.0298192	6472.1087328	2432.2506016	5211.3594384	2157.3853536	1322.9942912	7261.010488	2418.4363472	4339.338672	1908.5599712
cg02527751	1.15202E-05	0.3266463	0.2770742	0.8478192	0.5281859	0.6994729	0.9052028	0.1505737	0.6226644	0.1847054	0.3251828	0.3603394	0.5946532	0.3863407	0.502708	0.7350132	0.7073973	0.9925484	0.049824865	2576.5860144	2185.5612896	6687.5978496	4166.3303792	5517.4422352	7140.2396864	1187.7253456	4911.5767872	1456.9561952	2565.0419264	2842.3571872	4690.6244416	3047.4554416	3965.360704	5797.7841216	5579.9499024	7829.2217792
cg02529502	3.332954E-07	0.6925858	0.6047172	0.4363805	0.004742016	0.4064756	0.2699666	0.1796227	0.7890917	0.9647929	0.8684908	0.5017291	0.008270434	0.4050635	0.6230456	0.04363905	0.1324021	0.3079546	0.001441502605	5463.1167904	4770.0092736	3442.169384	37.405022208	3206.2795328	2129.4965408	1416.8638576	6224.3553296	7610.2863952	6850.6554304	3957.6391408	65.237183392	3195.140888	4914.5836928	344.2248264	1044.3877648	2429.1458848
cg02533239	1.650094E-08	0.963449	0.2459343	0.1947736	0.09178911	0.0004196098	0.9384539	0.4945338	0.2329214	0.05912355	0.3507823	0.0008708671	0.1712829	0.1622546	0.04817768	0.1588381	0.5310811	0.2507921	7.13665655E-05	7599.685712	1939.9297584	1536.3741568	724.03249968	3.3098821024	7402.5243632	3900.8826144	1837.2840032	466.3665624	2766.9707824	6.8693996848	1351.0795152	1279.8642848	380.02553984	1252.9149328	4189.1677168	1978.2480848
cg02537587	3.793205E-07	0.3935395	0.9933465	0.4265773	0.284815	0.3515969	0.153863	0.6615131	0.4881863	0.248161	0.06807986	0.4002318	0.9103664	0.02491891	0.07879035	0.8715891	0.9413162	0.3417312	0.0016405611625	3104.239576	7835.517192	3364.8417424	2246.62072	2773.3963472	1213.671344	5218.0153328	3850.8135344	1957.493968	537.01393568	3157.0284384	7180.9701632	196.56036208	621.4982808	6875.0948208	7425.1021856	2695.5757056
cg02537838	8.812963E-08	0.0636713	0.942427	0.8612081	0.02094255	0.6069364	0.09184801	0.7615537	0.4303437	0.9698193	0.1797635	0.03228497	0.7488241	0.0645039	0.04786714	0.9883409	0.5031421	0.1361731	0.00038116064975	502.2392144	7433.864176	6793.2094928	165.1948344	4787.5143232	724.49710288	6007.1355856	3394.5511056	7649.9346384	1417.974488	254.66384336	5906.7245008	508.8067632	377.57600032	7796.0330192	3968.7848848	1074.1334128
cg02540593	5.910931E-09	0.5064326	0.03807436	0.7790217	0.9941786	0.3984676	0.06279882	0.7651671	0.7545668	0.009728997	0.05357531	0.6488926	0.9620753	0.1254542	0.6023842	0.08087338	0.4134201	0.5832198	2.5564776575E-05	3994.7403488	300.33055168	6144.9231696	7842.0807968	3143.1124288	495.35709216	6035.6380848	5952.0229184	76.742328336	422.60204528	5118.4648288	7588.8499664	989.5827296	4751.6065696	637.92922144	3261.0577488	4600.4377824
cg02543879	3.573307E-07	0.3554173	0.8066904	0.2063183	0.6876958	0.7580538	0.05912405	0.3139377	0.4184546	0.6242585	0.3734105	0.4752649	0.03365616	0.2625572	0.8147441	0.1016809	0.004786247	0.1043354	0.0015454552775	2803.5316624	6363.1738752	1627.4387504	5424.5444704	5979.5283744	466.3705064	2476.3405776	3300.7698848	4924.151048	2945.462024	3748.8895312	265.47979008	2071.0511936	6426.7014608	802.0589392	37.753916336	822.9976352
cg02544002	1.983823E-08	0.9061398	0.4386174	0.9246035	0.08161969	0.2099103	0.8224226	0.9599267	0.4771608	0.1075871	0.1559981	0.2993713	0.2898749	0.8065911	0.099144	0.2220271	0.4590196	0.7794225	8.580034475E-05	7147.6307424	3459.8140512	7293.272408	643.81611472	1655.7724464	6487.2694688	7571.9018096	3763.8443904	848.6470448	1230.5130128	2361.4408144	2286.5332112	6362.3905968	782.047872	1751.3497648	3620.7466048	6148.08468
cg02549182	1.151365E-06	0.6952037	0.6875691	0.4432202	0.07045783	0.6263643	0.1590415	0.7106852	0.6787407	0.3576589	0.7642361	0.4345403	0.3432249	0.8549765	0.6281905	0.1528512	0.8836582	0.9471345	0.004979653625	5483.7667856	5423.5450608	3496.1209376	555.77136304	4940.7615984	1254.519352	5605.8848576	5353.9066416	2821.2134032	6028.2943568	3427.6538864	2707.3580112	6744.054632	4955.166664	1205.6902656	6970.2958816	7470.996936
cg02554810	4.148837E-06	0.08047276	0.6863454	0.2672669	0.869029	0.4989345	0.9171824	0.7128269	0.359688	0.5772964	0.4917013	0.78541	0.4719145	0.08809883	0.02732707	0.5263459	0.1444063	0.5199264	0.017943720025	634.76913088	5413.8925152	2108.2013072	6854.900752	3935.595336	7234.7347712	5622.7785872	2837.218944	4553.7140032	3878.5398544	6195.31408	3722.461576	694.92357104	215.55592816	4151.8164592	1139.0768944	4101.1794432
cg02556436	7.306498E-08	0.6077697	0.551948	0.5921456	0.03216582	0.4256415	0.377919	0.9113489	0.6303259	0.8360816	0.1429313	0.4279001	0.812983	0.3170805	0.7126602	0.7200771	0.6540212	0.1153789	0.0003160060385	4794.0873936	4353.765824	4670.8444928	253.72398816	3357.460152	2981.025072	7188.7201232	4972.0106992	6595.0116608	1127.4420944	3375.2759888	6412.809904	2501.130984	5621.4636576	5679.9681648	5158.9192256	910.1087632
cg02557652	3.344456E-10	0.3306762	0.910734	0.09153262	0.6635976	0.07879881	0.05854585	0.2237814	0.009182384	0.2039506	0.5620355	0.7140601	0.6103184	0.7350966	0.6648627	0.150627	0.4061644	0.639601	1.44647722E-06	2608.3738656	7183.869792	722.00930656	5234.4578688	621.56501328	461.8096648	1765.1876832	72.430644992	1608.7623328	4433.336024	5632.5060688	4814.1915392	5798.4419808	5244.4369776	1188.145776	3203.8247872	5045.172688
cg02561103	3.661485E-06	0.4212792	0.3853761	0.8409313	0.1809787	0.495091	0.7374942	0.4541614	0.6198452	0.2868625	0.06217334	0.4421213	0.2180334	0.216038	0.09551257	0.6120331	0.243809	0.9926769	0.015835922625	3323.0503296	3039.8466768	6633.2660944	1427.5599856	3905.277808	5817.3542496	3582.4251232	4889.3389376	2262.7714	490.42330592	3487.4528144	1719.8474592	1704.107744	753.40315216	4827.7170928	1923.165392	7830.2353872
cg02564175	1.168284E-06	0.5797949	0.3594486	0.3388027	0.8045308	0.5936878	0.6753138	0.8922142	0.4906161	0.06815208	0.5102029	0.1623643	0.8022151	0.2314317	0.6057324	0.09123023	0.5644806	0.732187	0.0050528283	4573.4221712	2835.3305568	2672.4756976	6346.1389504	4683.0093664	5326.8752544	7037.7856096	3869.9797968	537.58360704	4024.4804752	1280.7295984	6327.8727088	1825.5332496	4778.0171712	719.62405424	4452.6229728	5775.491056
cg02566698	1.289389E-07	0.2495909	0.6784927	0.4403753	0.3342411	0.9906416	0.02657344	0.8916063	0.6987084	0.3537005	0.6583596	0.9413407	0.09082549	0.01477376	0.7255002	0.4954765	0.1257977	0.01787522	0.0005576607425	1968.7730192	5351.9504176	3473.6803664	2636.4937968	7814.1809408	209.61129472	7032.9904944	5511.4118592	2789.989544	5193.1405248	7425.2954416	716.43146512	116.53541888	5722.7455776	3908.318632	992.2922576	140.99973536
cg02575697	2.270412E-08	0.3383831	0.5529515	0.1053995	0.7322537	0.7124385	0.5897879	0.6688961	0.2283927	0.6036769	0.1078339	0.4063083	0.7336916	0.3236867	0.1476938	0.1846445	0.3771816	0.5430526	9.8195319E-05	2669.1658928	4361.681432	831.391256	5776.0171856	5619.714888	4652.2469552	5276.2524368	1801.5616176	4761.8033872	850.5938032	3204.9598704	5787.3593408	2553.2406896	1165.0086944	1456.475816	2975.2084608	4283.5989088
cg02622852	3.223131E-06	0.7498038	0.2702619	0.2740298	0.6556652	0.2076778	0.6222637	0.5218905	0.6673258	0.3434232	0.8639779	0.3107747	0.5780682	0.2185898	0.03092857	0.7322329	0.3617304	0.1924162	0.013940041575	5914.4523744	2131.8258672	2161.5470624	5171.8870976	1638.1624864	4908.4160656	4116.672264	5263.8659104	2708.9222016	6815.0576752	2451.3908336	4559.8019616	1724.2363424	243.96456016	5775.8531152	2853.3293952	1517.7789856
cg02627110	3.368092E-08	0.2258005	0.7407423	0.3924243	0.7345127	0.03698238	0.9102186	0.7988752	0.3003027	0.1683132	0.9287789	0.01563366	0.2821392	0.5663268	0.6252695	0.07466614	0.00703668	0.5646532	0.000145669979	1781.114344	5842.9752624	3095.4428784	5793.8361776	291.71701344	7179.8043168	6301.5275776	2368.7876976	1327.6545216	7326.2079632	123.31831008	2225.5140096	4467.1857984	4932.125816	588.96651232	55.50533184	4453.9844416
cg02628202	3.731163E-07	0.2014001	0.2058234	0.406688	0.2185757	0.4303733	0.3597713	0.7934945	0.01484801	0.08373879	0.2646958	0.6839051	0.3156415	0.8377987	0.3487711	0.9945649	0.3062942	0.2589363	0.0016137279975	1588.6439888	1623.5349792	3207.954944	1724.1251216	3394.7845904	2837.8760144	6259.084616	117.12110288	660.53157552	2087.9204704	5394.6434288	2489.780152	6608.5561456	2751.1064368	7845.1279312	2416.0486496	2042.4895344
cg02642223	1.136131E-06	0.3408918	0.4076043	0.9133003	0.2688903	0.4571136	0.9270413	0.7421637	0.1841154	0.09012145	0.1615128	0.9858434	0.2166398	0.08209564	0.588118	0.560053	0.2552926	0.5514275	0.004913766575	2688.9545184	3215.1827184	7204.1127664	2121.0066864	3605.7120768	7312.5017744	5854.1872656	1452.3022752	710.8779976	1274.0129664	7776.3327392	1708.8547424	647.57040832	4639.074784	4417.698064	2013.7480288	4349.66012
cg02645905	3.439714E-07	0.6999057	0.1765434	0.9651654	0.5101569	0.2801704	0.3843192	0.8688576	0.2433374	0.4015047	0.1941337	0.4410186	0.1170506	0.9291487	0.05843458	0.97236	0.549201	0.353092	0.001487676305	5520.8561616	1392.5743392	7613.2246752	4024.1176272	2209.9841152	3031.5098496	6853.5487488	1919.4454112	3167.0690736	1531.3266256	3478.7547168	923.2951328	7329.1249456	460.93196704	7669.97568	4332.097488	2785.189696
cg02646398	1.515629E-05	0.4025959	0.5705486	0.6565265	0.9503127	0.9848372	0.7565922	0.5218108	0.5588094	0.7635342	0.6538158	0.453309	0.7980692	0.4465719	0.3407837	0.6850215	0.697583	0.4330745	0.06555095425	3175.6764592	4500.4873568	5178.681032	7496.0665776	7768.3958336	5967.9992736	4116.0435904	4407.8885472	6022.7577696	5157.2990304	3575.701392	6295.1698496	3522.5591472	2688.1018256	5403.449592	5502.534704	3416.091656
cg02657654	1.513898E-08	0.1386886	0.1364055	0.1541296	0.01150618	0.1505864	0.0316323	0.4014997	0.5782678	0.07730045	0.007246426	0.5185631	0.4414531	0.6277314	0.9104753	0.1197228	0.1880042	0.006500773	6.54760885E-05	1093.9756768	1075.966584	1215.7742848	90.76074784	1187.8255232	249.5155824	3167.0296336	4561.3764064	609.7459496	57.159808288	4090.4257328	3482.1820528	4951.5452832	7181.8291664	944.3734464	1482.9771296	51.278097424
cg02657828	4.585601E-06	0.1447559	0.5665936	0.9961101	0.1516025	0.2418315	0.557553	0.9185459	0.5802548	0.2490063	0.5196841	0.7738143	0.1737512	0.2856736	0.5153369	0.7609796	0.3658954	0.9444553	0.019832724325	1141.8345392	4469.2903168	7857.3164688	1195.84052	1907.566872	4397.978064	7245.4900592	4577.0498624	1964.1616944	4099.2681808	6103.8471984	1370.5494656	2253.3933568	4064.9774672	6002.6070848	2886.1829152	7449.8634064
cg02660541	2.754187E-09	0.1174234	0.679573	0.9261788	0.7398803	0.3628347	0.5626949	0.2199018	0.6789023	0.9698109	0.1577725	0.02023879	0.6831951	0.08374248	0.1342763	0.1265203	0.7769561	0.8122824	1.1911858775E-05	926.2357792	5360.471824	7305.6983744	5836.1758064	2862.0401136	4438.5373712	1734.5853984	5355.1813424	7649.8683792	1244.50948	159.64357552	5389.0429488	660.56068224	1059.1714544	997.9921264	6128.6297168	6407.2835712
cg02666556	1.587224E-07	0.8266407	0.662264	0.8510819	0.004415041	0.3960346	0.05478254	0.759792	0.1238215	0.28262	0.1800854	0.4624206	0.781373	0.2301811	0.08164919	0.1645268	0.9573344	0.3993254	0.00068647438	6520.5418416	5223.938432	6713.3340272	34.825843408	3123.9209248	432.12467552	5993.239296	976.703992	2229.30656	1420.5136352	3647.5736928	6163.470224	1815.6685168	644.04881072	1297.7873984	7551.4537472	3149.8787552
cg02672592	5.884609E-07	0.5588036	0.1614449	0.05152756	0.2723022	0.09963693	0.05595171	0.6860379	0.1038936	0.4172661	0.7731639	0.5618937	0.9706947	0.1372315	0.8131126	0.8267703	0.2535657	0.5382641	0.0025450933925	4407.8427968	1273.4773712	406.44939328	2147.9197536	785.93610384	441.34708848	5411.4669552	819.5127168	3291.3949968	6098.7168432	4432.2175056	7656.8397936	1082.482072	6413.8321888	6521.5641264	2000.1262416	4245.8272208
cg02677035	1.052866E-06	0.6046854	0.1498409	0.05684708	0.2087926	0.9426548	0.2300959	0.9454671	0.4393588	0.8698116	0.4688316	0.8884764	0.8597735	0.4744495	0.2711204	0.09992568	0.7119149	0.5228585	0.00455364545	4769.7584352	1181.9450192	448.40976704	1646.9560288	7435.6610624	1814.9964592	7457.8444848	3465.6622144	6861.0739008	3698.1436608	7008.3018432	6781.893368	3742.457656	2138.5977152	788.21376384	5615.5847312	4124.307848
cg02680566	5.082411E-07	0.5295839	0.8303139	0.3267941	0.492943	0.2300244	0.8392282	0.4257854	0.5049468	0.3545383	0.4946384	0.1826554	0.8666064	0.9937679	0.4961691	0.8425338	0.1750653	0.1687139	0.0021981427575	4177.3578032	6549.5160432	2577.7518608	3888.334384	1814.4324672	6619.8320416	3358.5952352	3983.0203584	2796.5981104	3901.7076992	1440.7857952	6835.7912832	7838.8411952	3913.7818608	6645.9066144	1380.9150864	1330.8152432
cg02690648	1.049049E-08	0.04876577	0.8108398	0.3200088	0.2008681	0.7858986	0.8890514	0.4904023	0.3914833	0.8947899	0.7463481	0.6523016	0.3400494	0.03984023	0.5093071	0.8944826	0.4713987	0.01238915	4.537136925E-05	384.66439376	6395.9043424	2524.2294144	1584.4475728	6199.1681568	7012.8374432	3868.2933424	3088.0202704	7058.1027312	5887.1938128	5145.3550208	2682.3096672	314.25973424	4017.4144048	7055.6787488	3718.3929456	97.7256152
cg02692116	3.02801E-08	0.560523	0.5826317	0.5729864	0.009924295	0.8025543	0.7221678	0.9104463	0.9497919	0.2463137	0.005661966	0.3560537	0.4295539	0.7039737	0.2367679	0.2368766	0.04170088	0.6708892	0.0001309614325	4421.405424	4595.7988496	4519.7167232	78.28283896	6330.5483184	5696.4596064	7181.6004144	7491.9585072	1942.9224656	44.661587808	2808.5515856	3388.3211632	5552.9445456	1867.6251952	1868.4826208	328.93654144	5291.9740096
cg02696327	4.053562E-07	0.8635813	0.8539323	0.9874847	0.4215406	0.5290509	0.05982947	0.9653022	0.6373748	0.6249537	0.1818142	0.9689617	0.8474163	0.464451	0.4546735	0.003338649	0.4595815	0.6095907	0.001753165565	6811.9292944	6735.8179824	7789.2793136	3325.1122528	4173.1534992	471.93485936	7614.3037536	5027.6124224	4929.6347856	1434.1504096	7643.1698896	6684.4197744	3663.589488	3586.464568	26.335263312	3625.178872	4808.4514416
cg02700328	4.05776E-06	0.8359737	0.3323719	0.4980509	0.8037776	0.3071565	0.6555385	0.8814786	0.2602406	0.4516165	0.2251487	0.9952486	0.4304006	0.6093498	0.7979659	0.8897565	0.1452319	0.9249048	0.017549812	6594.1605456	2621.7495472	3928.6254992	6340.1977088	2422.850472	5170.887688	6953.1031968	2052.7778528	3562.350952	1775.9729456	7850.5209568	3394.9999328	4806.5512224	6294.3550192	7018.399272	1145.5892272	7295.6490624
cg02708799	2.878081E-07	0.760101	0.07849963	0.4726473	0.4122932	0.1268274	0.4148912	0.6036956	0.499748	0.9268693	0.3092097	0.6823719	0.6106017	0.5523473	0.1188767	0.1029089	0.286139	0.4249983	0.0012447700325	5995.676688	619.20508144	3728.2419024	3252.1687616	1000.4145312	3272.6617856	4761.9508928	3942.012224	7311.1450384	2439.0461136	5382.5495472	4816.4262096	4356.9155024	937.6994096	811.7454032	2257.064432	3352.3865904
cg02722188	3.55107E-07	0.9133712	0.9484386	0.6433738	0.2655692	0.376791	0.1934947	0.3317905	0.3484335	0.6279213	0.09352121	0.1917794	0.8900622	0.09527282	0.8073608	0.1437065	0.5619659	0.3928915	0.001535837775	7204.6720256	7481.2836768	5074.9325344	2094.8098496	2972.127408	1526.2861936	2617.163464	2748.443448	4953.0432144	737.69530448	1512.7559072	7020.8106336	751.51200416	6368.4619904	1133.556872	4432.7870192	3099.128152
cg02723688	1.984828E-06	0.761511	0.6825262	0.7408849	0.9447149	0.1793947	0.6935112	0.7291034	0.560151	0.9359661	0.2885649	0.1905049	0.3344333	0.1152948	0.8342405	0.3491396	0.3601518	0.1690319	0.0085843811	6006.798768	5383.7666656	5844.1000912	7451.9111312	1415.0653936	5470.4163456	5751.1676192	4418.471088	7382.9005968	2276.1999312	1502.7026512	2638.0098704	909.4453824	6580.489064	2754.0131648	2840.8773984	1333.3236272
cg02734972	8.914815E-06	0.7064295	0.9585835	0.8038962	0.7423238	0.0326212	0.7133591	0.8015132	0.6697882	0.651677	0.9826477	0.6132028	0.9601949	0.7036092	0.6758298	0.4061041	0.2836603	0.8392163	0.038556574875	5572.315896	7561.306648	6341.1332256	5855.4501344	257.3160256	5626.9765808	6322.3361216	5283.2893216	5140.428176	7751.1250576	4836.9436864	7574.0173712	5550.0693696	5330.9454624	3203.3491408	2237.5124464	6619.7381744
cg02735919	6.82529E-06	0.3832627	0.4178251	0.8319387	0.7974734	0.06593016	0.3188828	0.4035039	0.9747387	0.9284059	0.5638472	0.6545324	0.8166189	0.410557	0.8095532	0.4545739	0.7414846	0.5266241	0.02951937925	3023.1761776	3295.8043888	6562.3324656	6290.4701792	520.05710208	2515.3475264	3182.8387632	7688.7388656	7323.2657392	4447.6267136	5162.9515712	6441.4898832	3238.473616	6385.7556416	3585.6789232	5848.8305248	4154.0109008
cg02746514	1.416035E-07	0.2367241	0.1834453	0.7990408	0.1320941	0.9596865	0.5333048	0.2822776	0.4417152	0.0358538	0.3951923	0.1731025	0.1387741	0.1751818	0.6502482	0.07568429	0.1166989	0.1246272	0.0006124351375	1867.2797008	1447.0165264	6302.8338304	1041.9582608	7570.007112	4206.7082624	2226.6057088	3484.2494976	282.8147744	3117.2768624	1365.43252	1094.6501008	1381.8340384	5129.1578016	596.99767952	920.5209232	983.0593536
cg02763146	7.137187E-07	0.06957382	0.7457171	0.1146115	0.7079839	0.5957986	0.123756	0.1781886	0.2348703	0.737914	0.7908708	0.7938922	0.6961216	0.6940986	0.5917666	0.6738538	0.05134451	0.4128475	0.0030868333775	548.79829216	5882.2164848	904.055512	5584.5770032	4699.6593568	976.187328	1405.5516768	1852.6569264	5820.665632	6238.3888704	6262.2216736	5491.0071808	5475.0497568	4667.8549408	5315.3587744	405.00549488	3256.54108
cg02764416	8.485753E-07	0.8140751	0.5914381	0.6240103	0.7031612	0.5104485	0.9279731	0.8770753	0.2026514	0.2509019	0.04078499	0.1689277	0.653049	0.5735435	0.6378013	0.8028916	0.7696501	0.1013288	0.0036700881725	6421.4243888	4665.2637328	4922.1932464	5546.5355456	4026.417768	7319.8518128	6918.3699664	1598.5142432	1979.1141872	321.71200112	1332.5016976	5151.250512	4524.111128	5030.9766544	6333.2089408	6070.9999888	799.2815744
cg02768139	1.172346E-08	0.2154581	0.09772297	0.6359384	0.06764285	0.1066631	0.4591218	0.6752126	0.17512	0.9899973	0.3010525	0.2060205	0.5097461	0.09001014	0.06806494	0.1922463	0.02734454	0.03571545	5.07039645E-05	1699.5334928	770.83878736	5016.2820992	533.5668008	841.3585328	3621.5527584	5326.0769888	1381.34656	7809.0987024	2374.70212	1625.089704	4020.8772368	709.99998432	536.89624672	1516.4388144	215.69373152	281.7234696
cg02772150	2.445951E-08	0.9479988	0.618397	0.4266333	0.7650099	0.79918	0.7270836	0.380718	0.05004576	0.5726419	0.9348975	0.4886296	0.2656403	0.6011145	0.3610546	0.8364195	0.3291819	0.705622	0.00010578738075	7477.8145344	4877.915536	3365.2834704	6034.3980912	6303.93184	5735.2354368	3003.103584	394.76095488	4516.9993072	7374.47148	3854.3102848	2095.3706864	4741.591176	2847.9986848	6597.677016	2596.5868272	5565.946336
cg02795624	1.795557E-06	0.774099	0.2592059	0.9828529	0.7561765	0.703985	0.6933287	0.3494144	0.1074458	0.7858213	0.7665309	0.3916095	0.1958806	0.08008157	0.09764705	0.2714704	0.1408513	0.2547172	0.007765784025	6106.092912	2044.6161392	7752.7436752	5964.720232	5553.03368	5468.9767856	2756.1807872	847.5324704	6198.5584144	6046.3957392	3089.015736	1545.1061728	631.68342416	770.2399304	2141.3585152	1111.0350544	2009.2092736
cg02804091	5.372074E-08	0.2780511	0.9119903	0.4672649	0.4439544	0.6937504	0.2887069	0.5499745	0.9179002	0.6816177	0.9532263	0.7796622	0.1886369	0.8979531	0.9718521	0.6936659	0.174454	0.5029742	0.0002323422005	2193.2670768	7193.7794864	3685.7855312	3501.9123072	5472.3031552	2277.3200272	4338.198856	7240.3967776	5376.6004176	7519.0490544	6149.9754336	1487.9678672	7083.0540528	7665.9693648	5471.6366192	1376.093152	3967.4604896
cg02816363	1.394297E-08	0.5066561	0.2176212	0.4182523	0.3215826	0.9149107	0.2017125	0.4428784	0.7474079	0.9736704	0.3815388	0.4430946	0.990088	0.5097791	0.06941401	0.3556769	0.07298295	0.2286962	6.030334525E-05	3996.5033168	1716.5960256	3299.1741424	2536.6435488	7216.8156016	1591.1082	3493.4248192	5895.5535152	7680.3121152	3009.5780544	3495.1302048	7809.814144	4021.1375408	547.53771088	2805.5793872	575.6895096	1803.9556256
cg02817925	9.048634E-08	0.03698028	0.6059371	0.6575966	0.6992996	0.4427482	0.02142122	0.6112818	0.8426505	0.9704354	0.6530046	0.271012	0.6917944	0.01173973	0.3445395	0.8575036	0.1429812	0.04704157	0.0003913534205	291.70044864	4779.6318448	5187.1219808	5516.0752448	3492.3978016	168.97058336	4821.7908384	6646.827144	7654.7944352	5150.9002848	2137.742656	5456.8742272	92.60299024	2717.727576	6763.9883968	1127.8357056	371.06390416
cg02820040	6.92877E-07	0.5069445	0.9719217	0.8037192	0.09350579	0.9575557	0.3388383	0.5825853	0.4826543	0.354806	0.2504565	0.8143842	0.245225	0.2570241	0.7020725	0.4265573	0.2696149	0.3007117	0.002996693025	3998.778216	7666.5183696	6339.7370496	737.57367152	7553.1993616	2672.7565104	4595.4328464	3807.1771184	2798.709728	1975.600872	6423.8625696	1934.3348	2027.4061008	5537.94788	3364.6839824	2126.7223312	2372.0138896
cg02829456	2.978283E-08	0.1159418	0.07023364	0.526203	0.0233688	0.3964265	0.3920174	0.8407292	0.2853467	0.7374865	0.2193677	0.3463304	0.5334257	0.8814108	0.03367793	0.3693322	0.07378458	0.5267994	0.00012881073975	914.5489184	554.00295232	4150.689264	184.3330944	3127.012232	3092.2332512	6631.6719296	2250.8147696	5817.293512	1730.3724176	2731.8541952	4207.6619216	6952.5683904	265.65151184	2913.2923936	582.01276704	4155.3936672
cg02835494	5.855594E-09	0.3444921	0.8604369	0.1521298	0.5500825	0.7155448	0.9401199	0.9377027	0.7168018	0.7417892	0.2056677	0.6255221	0.7316747	0.6774254	0.941299	0.4163192	0.6398174	0.4273183	2.532544405E-05	2717.3536848	6787.1262672	1199.9998624	4339.05076	5644.2173824	7415.6657712	7396.5988976	5654.1325984	5851.2332096	1622.3068176	4934.1183248	5771.4500336	5343.5315552	7424.966512	3283.9258496	5046.8796512	3370.6867504
cg02845870	2.686736E-07	0.03858772	0.9162357	0.5410128	0.293575	0.2316116	0.9082564	0.7474365	0.4043243	0.4391978	0.1258638	0.5936266	0.6902146	0.4515672	0.1883941	0.004597449	0.06002384	0.7588677	0.00116201332	304.37993536	7227.2672016	4267.5089664	2315.7196	1826.9523008	7164.3264832	5895.779112	3189.3100784	3464.3922464	992.8136544	4682.5266208	5444.4127648	3561.9620736	1486.0526608	36.264677712	473.46804992	5985.9484176
cg02848074	1.244104E-07	0.09735525	0.2179964	0.6496533	0.2308699	0.4157356	0.9294351	0.554257	0.6376083	0.04362073	0.2395291	0.03810324	0.2088875	0.4541542	0.6532166	0.6929677	0.7653021	0.4780891	0.00053807498	767.938212	1719.5556032	5124.4652304	1821.1017712	3279.3224128	7331.3840688	4371.979216	5029.4542704	344.08031824	1889.4055408	300.55835712	1647.7046	3582.3683296	5152.5725408	5466.1292176	6036.7029648	3771.1668208
cg02853387	1.354382E-08	0.3934035	0.2979033	0.9329734	0.2780579	0.7656427	0.1433798	0.6512588	0.2547654	0.1133388	0.7903544	0.7177368	0.7999143	0.1317199	0.9534603	0.259509	0.6125325	0.6498595	5.85770215E-05	3103.166808	2349.8612304	7359.2941792	2193.3207152	6039.3896176	1130.9798624	5137.1294144	2009.5894752	894.0164544	6234.3155072	5661.5078784	6309.7239984	1039.0065712	7520.8948464	2047.006992	4831.65636	5126.091736
cg02861781	1.547094E-08	0.9662742	0.9583867	0.4540384	0.1491483	0.1571203	0.04730827	0.3930076	0.156015	0.1704907	0.2073731	0.6217417	0.7753406	0.670976	0.08289958	0.09951285	0.7454943	0.09315311	6.69118155E-05	7621.9708896	7559.7542896	3581.4548992	1176.4817904	1239.3649264	373.16763376	3100.0439488	1230.64632	1344.8306416	1635.7590128	4904.2985296	6115.8866528	5292.658688	653.91188704	784.9573608	5880.4590384	734.79173168
cg02862904	2.274652E-08	0.0008858944	0.5830646	0.1495876	0.4707046	0.1232443	0.2869104	0.4988774	0.1709821	0.2584465	0.6499993	0.5674718	0.9312813	0.0840104	0.7593137	0.105965	0.864442	0.7022276	9.8378699E-05	6.9879350272	4599.2135648	1179.9469888	3712.9178848	972.1510384	2263.1492352	3935.1449312	1348.7068048	2038.625992	5127.1944784	4476.2175584	7345.9468944	662.6740352	5989.4664656	835.85192	6818.718496	5539.1713088
cg02879081	1.954045E-07	0.4119525	0.4135225	0.2627691	0.01593676	0.7783135	0.6558556	0.2999687	0.06610143	0.854124	0.3746033	0.7659617	0.2427046	0.6022091	0.5869618	0.5182322	0.9779307	0.2619529	0.0008451244625	3249.48132	3261.86548	2072.7226608	125.70916288	6139.336888	5173.3889728	2366.1531056	521.40807984	6737.330112	2954.8708304	6041.9058896	1914.4538848	4750.2253808	4629.9546784	4087.8155936	7713.9173616	2066.2844752
cg02879662	1.299427E-06	0.5139616	0.8618017	0.7616366	0.8004542	0.3867131	0.9632103	0.8864037	0.9102187	0.6930572	0.1369509	0.9660254	0.8916352	0.3559154	0.8365978	0.1429453	0.2640474	0.8725689	0.005620021775	4054.1291008	6797.8918096	6007.7895008	6313.9827296	3050.3929328	7597.8028464	6991.9523856	7179.8051056	5466.8351936	1080.2686992	7620.0083552	7033.2184576	2807.4606752	6599.0834464	1127.5525264	2082.8058912	6882.8234832
cg02887374	1.217867E-06	0.3190025	0.3982722	0.05513775	0.2089184	0.6582738	0.8571838	0.8618961	0.3464452	0.8848738	0.918508	0.4583766	0.575086	0.4208571	0.9160536	0.4479915	0.09636272	0.9357206	0.005267274775	2516.29172	3141.5711136	434.926572	1647.9483392	5192.4637344	6761.4658144	6798.6364368	2732.7597376	6979.8845344	7245.191104	3615.6746208	4536.278368	3319.7208048	7225.8307968	3533.756952	760.10913536	7380.9640928
cg02890863	4.651173E-07	0.5386743	0.4834409	0.8330875	0.4309691	0.03692298	0.3787026	0.3987474	0.1263784	0.143466	0.7175992	0.7335676	0.5423971	0.9088887	0.4573317	0.1691863	0.1035233	0.2778539	0.0020116323225	4249.0628784	3813.3818192	6571.3942	3399.4842608	291.24846624	2987.2061088	3145.3194912	996.8728192	1131.659808	5660.4224896	5786.3812288	4278.4283248	7169.3140656	3607.4324496	1334.5415344	816.5917904	2191.7115632
cg02906725	3.195843E-06	0.8108683	0.9209249	0.6945449	0.06166677	0.8649999	0.5201101	0.9791064	0.8325741	0.03934838	0.03756273	0.8839896	0.3274144	0.4338863	0.1646915	0.238839	0.08733352	0.7696666	0.013822020975	6396.1291504	7264.2556112	5478.5701712	486.42748176	6823.1192112	4102.6284688	7723.1912832	6567.3445008	310.38002144	296.29481424	6972.9099648	2582.6447872	3422.4951344	1299.086552	1883.962032	688.88680576	6071.1301408
cg02907150	2.057478E-07	0.1556049	0.4764852	0.3344864	0.2724414	0.3697299	0.3718174	0.334095	0.02013596	0.01738896	0.5013717	0.7040372	0.4115705	0.9428436	0.1263698	0.2823293	0.4276146	0.3332993	0.000889859235	1227.4114512	3758.5152576	2638.4287232	2149.0177632	2916.4294512	2932.8956512	2635.34136	158.83245248	137.16411648	3954.8199696	5553.4454336	3246.468104	7437.1503168	996.8049824	2227.0135184	3373.0239648	2629.0648784
cg02907402	7.955489E-08	0.01940893	0.8035208	0.4673822	0.0821878	0.399931	0.03570897	0.01825193	0.1024279	0.6579329	0.2610325	0.3572466	0.8297186	0.242321	0.8533891	0.4542764	0.8715155	0.06650881	0.00034407489925	153.09763984	6338.1720704	3686.7107936	648.2973664	3154.655728	281.67235536	143.97122384	807.9512752	5189.7747152	2059.02436	2817.9611808	6544.8203168	1911.428048	6731.5332208	3583.3322432	6874.514264	524.62149328
cg02913194	7.783794E-07	0.7353888	0.9636881	0.5687395	0.5222257	0.6214167	0.8307523	0.6767531	0.3830959	0.647996	0.1941772	0.5817469	0.1170098	0.4959111	0.7099989	0.7898804	0.1892139	0.3861086	0.003366490905	5800.7468544	7601.5717328	4486.217176	4119.3163216	4901.7349296	6552.9741424	5338.2284528	3021.8604592	5111.392448	1531.6697536	4588.8195472	922.9733024	3911.7467568	5600.4713232	6230.5765952	1492.5192432	3045.6246368
cg02928644	1.310182E-05	0.3301573	0.1918701	0.6149656	0.2478849	0.2302947	0.3962448	0.7781162	0.9035029	0.6519172	0.6777166	0.7833328	0.6987261	0.498089	0.4874447	0.5117096	0.692152	0.7921346	0.0566653715	2604.2807824	1513.4713488	4850.8486528	1955.3160912	1816.5645936	3125.5789824	6137.7805856	7126.8308752	5142.3228736	5345.8285408	6178.9291264	5511.5514768	3928.926032	3844.9637936	4036.3653248	5459.694976	6248.3577248
cg02934719	4.100376E-09	0.1552926	0.08746396	0.8216034	0.16608	0.271217	0.2438631	0.5953877	0.595258	0.07396265	0.3641227	0.9607493	0.3282684	1.609314E-05	0.06252727	0.4573919	0.3641422	0.0928811	1.77341262E-05	1224.9480288	689.91571648	6480.8076192	1310.03904	2139.359696	1923.5921328	4696.4181776	4695.395104	583.4173832	2872.1998576	7578.3904784	2589.3811392	0.12694268832	493.21510576	3607.9073072	2872.3536736	732.6461168
cg02952828	6.649217E-08	0.3318585	0.3025499	0.004263208	0.1866767	0.17235	0.4477544	0.6522011	0.1124723	0.1855998	0.579292	0.2136167	0.1421001	0.4723347	0.7798125	0.0493635	0.8037033	0.9813452	0.00028757863525	2617.699848	2386.5136112	33.628184704	1472.5058096	1359.4968	3531.8867072	5144.5622768	887.1815024	1464.0112224	4569.455296	1685.0085296	1120.8855888	3725.7761136	6151.161	389.379288	6339.6116304	7740.8509376
cg02959006	8.846817E-06	0.2165246	0.6479211	0.764067	0.2822588	0.6883977	0.6312524	0.5567094	0.6988287	0.1935708	0.5625128	0.4138114	0.4216493	0.5108794	0.5445175	0.4191743	0.9633154	0.9206136	0.038262483525	1707.9460448	5110.8016368	6026.960496	2226.4574144	5430.0810576	4979.3189312	4391.3237472	5512.3607856	1526.8864704	4437.1009664	3264.1443232	3325.9696784	4029.8167072	4295.15404	3306.4468784	7598.6318752	7261.8000768
cg02959277	4.844521E-07	0.6874507	0.6432303	0.2023749	0.1447161	0.4371006	0.02450271	0.4155532	0.4449792	0.08477567	0.820306	0.4940354	0.151442	0.961783	0.127217	0.04468675	0.01420072	0.6596785	0.0020952553325	5422.6111216	5073.8006064	1596.3332112	1141.5205968	3447.8495328	193.27737648	3277.8836416	3509.9959296	668.71048496	6470.573728	3896.9512352	1194.574496	7586.544304	1003.487696	352.489084	112.01527936	5203.544008
cg02971627	4.204859E-11	0.2008421	0.144076	0.1156826	0.04431064	0.1575899	0.1295362	0.439136	0.5487017	0.002796037	0.1611385	0.8883971	0.9821454	0.1060652	0.6628087	0.06583663	0.6641332	0.6133299	1.8186015175E-07	1584.2424848	1136.471488	912.5043488	349.52232832	1243.0691312	1021.7815456	3463.904768	4328.1590096	22.055139856	1271.060488	7007.6763248	7747.1629152	836.6422976	5228.2350256	519.31933744	5238.6826816	4837.9462512
cg02996869	1.111073E-06	0.5111175	0.3040049	0.5500346	0.0895493	0.5077176	0.4034874	0.7460174	0.3755911	0.8496258	0.008108255	0.8473541	0.8388734	0.2069916	0.774189	0.01727426	0.8359215	0.2197073	0.004805390725	4031.69484	2397.9906512	4338.6729248	706.3648784	4004.8764288	3182.7086112	5884.5852512	2962.6625968	6701.8483104	63.95791544	6683.9291408	6617.0333792	1632.7497408	6106.802832	136.25936288	6593.748792	1733.0511824
cg02997851	5.244318E-07	0.1454538	0.653749	0.4744018	0.9075386	0.5228571	0.7124369	0.6603086	0.9797856	0.7425831	0.01871729	0.0324848	0.8815659	0.07735725	0.5486874	0.1077845	0.2368356	0.3000896	0.002268167535	1147.3395744	5156.772112	3742.0813984	7158.6644768	4124.2968048	5619.7022672	5208.5142368	7728.5488128	5857.4954928	147.64198352	256.2401024	6953.7918192	610.193988	4328.0462112	850.204136	1868.1592128	2367.1067648
cg02999390	7.894226E-06	0.2910312	0.7075328	0.5127474	0.7786817	0.4781373	0.5093913	0.2516414	0.6094536	0.1677722	0.5072775	0.8110786	0.2451708	0.398227	0.2586481	0.8585153	0.2470668	0.6953376	0.03414252745	2295.6541056	5581.0187264	4044.5514912	6142.2412496	3771.5470224	4018.0785744	1984.9473632	4807.3699968	1323.3871136	4001.40492	6397.7879968	1933.9072704	3141.214576	2040.2162128	6771.9686864	1948.8629184	5484.8229888
cg03000305	2.060178E-06	0.4296387	0.5704946	0.2826676	0.02351773	0.570547	0.2354241	0.7239327	0.5637857	0.1373184	0.1789728	0.3338623	0.845867	0.9981568	0.7892166	0.2280183	0.5102317	0.4169947	0.00891026985	3388.9900656	4500.0614048	2229.6820288	185.50785424	4500.474736	1857.0253008	5710.3811376	4447.1416016	1083.1675392	1411.7374464	2633.5058224	6672.198896	7873.4608384	6225.3405408	1798.6083504	4024.7076496	3289.2541936
cg03013699	1.802522E-07	0.7695878	0.3887755	0.008300429	0.6224016	0.6309265	0.9907491	0.946747	0.6525444	0.9954261	0.4893086	0.657383	0.4966599	0.1947394	0.3479832	0.7595209	0.02887842	0.4632413	0.000779590765	6070.5085664	3066.661144	65.473783952	4909.5038208	4976.748232	7815.0289008	7467.940336	5147.2702272	7851.9210768	3859.6662368	5185.437104	3917.6532912	1536.1043872	2744.8914816	5991.1008592	227.79297696	3654.0473744
cg03030665	5.121102E-08	0.07036998	0.7821451	0.6392595	0.3982056	0.3490073	0.244733	0.4289222	0.2655387	0.03335463	0.3156168	0.9795658	0.5727536	0.2575104	0.6572083	0.5979047	0.430714	0.8095413	0.0002214876615	555.07840224	6169.5605488	5042.478936	3141.0457728	2752.9695824	1930.453904	3383.3383136	2094.5692656	263.10132144	2489.5853184	7726.8150304	4517.8803968	2031.2420352	5184.0590704	4716.2722736	3397.472032	6385.6617744
cg03041029	1.108482E-05	0.6191663	0.9654712	0.7143977	0.822486	0.6023781	0.8727969	0.7921105	0.6555047	0.8902224	0.8734714	0.2971923	0.5749125	0.07876708	0.7641047	0.9008739	0.688299	0.05751532	0.0479418465	4883.9837744	7615.6368256	5635.1690576	6487.769568	4751.5584528	6884.6219472	6248.167624	5170.6210736	7022.0742912	6889.9424032	2344.2528624	4534.9098	621.31472704	6027.2578736	7106.0933232	5429.302512	453.68084416
cg03044376	6.829518E-08	0.5616471	0.09928198	0.1217019	0.171854	0.0505212	0.8223679	0.6768035	0.1282382	0.6050403	0.5826546	0.4666526	0.1182569	0.2343695	0.6169346	0.5116736	0.850514	0.9628551	0.0002953766535	4430.2723248	783.13625824	959.9845872	1355.584352	398.5112256	6486.8379952	5338.626008	1011.5429216	4772.5578864	4595.9794848	3680.9557088	932.8104272	1848.706616	4866.3801248	4036.0813568	6708.854432	7595.0010288
cg03056436	1.058505E-07	0.8136073	0.9042736	0.147374	0.8449466	0.04630308	0.9284784	0.6758464	0.951568	0.556301	0.08992543	0.8121386	0.9680879	0.02426346	0.6560489	0.8191726	0.6214688	0.4855022	0.0004578034125	6417.7343824	7132.9101568	1162.486112	6664.9387808	365.23869504	7323.8376192	5331.0764032	7505.968384	4388.102288	709.33179184	6406.1492768	7636.2773552	191.39017248	5174.9137232	6461.6334688	4902.1458944	3829.6413536
cg03056525	3.814362E-09	0.848581	0.5087128	0.06139026	0.3769969	0.4199777	0.07239875	0.691759	0.2359938	0.7082901	0.08409639	0.1929318	0.1048502	0.02546281	0.755219	0.06844098	0.6497176	0.2506584	1.649711565E-05	6693.606928	4012.7265664	484.24637088	2973.7515472	3312.7840976	571.08134	5456.594992	1861.5190944	5586.9923088	663.35232432	1521.8460384	827.0583776	200.85064528	5957.167472	539.86245024	5124.9724288	1977.1934592
cg03059018	1.959686E-07	0.7202138	0.1040811	0.2255201	0.08844377	0.439157	0.06828381	0.5969657	0.02461125	0.329812	0.2275064	0.6235419	0.09469049	0.6658815	0.431489	0.110842	0.4808092	0.4918708	0.000847564195	5681.0464544	820.9917168	1778.9025488	697.64445776	3464.070416	538.62269328	4708.8654416	194.13354	2601.557056	1794.5704832	4918.4985072	746.91858512	5252.473272	3403.585232	874.321696	3792.6229696	3879.8768704
cg03067660	3.821643E-06	0.5989829	0.8786377	0.2248541	0.3734402	0.6151431	0.5817444	0.2661767	0.5361226	0.8467433	0.621116	0.2021949	0.8839563	0.691785	0.1581423	0.08000589	0.400156	0.1703515	0.016528605975	4724.7771152	6930.6941776	1773.6491408	2945.6962976	4852.2487728	4588.7998272	2099.6018096	4228.9350688	6679.1111504	4899.363008	1594.9133712	6972.6472944	5456.80008	1247.4264624	631.08646032	3156.430528	1343.732632
cg03084184	3.125415E-06	0.3808778	0.9662895	0.4904961	0.7373802	0.601989	0.4034295	0.7099539	0.5337522	0.1982039	0.8044529	0.5104003	0.5821093	0.9114643	0.3046315	0.6343637	0.7603564	0.5157727	0.013517419875	3004.3640864	7622.091576	3869.0332368	5816.4550176	4748.489232	3182.251896	5600.1163632	4210.2373536	1563.4323632	6345.5244752	4026.0375664	4591.6781584	7189.6303984	2402.933272	5003.8608656	5997.6912832	4068.4150576
cg03086563	6.912843E-06	0.8399066	0.2162326	0.8305831	0.8201553	0.7578037	0.5566509	0.7114213	0.8446357	0.8566103	0.2963031	0.5289917	0.4065102	0.2135036	0.5467395	0.1808589	0.9216536	0.3920739	0.029898045975	6625.1832608	1705.6427488	6551.6394928	6469.3850064	5977.5555856	4390.8622992	5611.6912144	6662.4864016	6756.9420464	2337.2388528	4172.6865296	3206.5524576	1684.1163968	4312.681176	1426.6150032	7270.0035968	3092.6789232
cg03088705	2.824399E-07	0.7884293	0.4495949	0.1483766	0.1073087	0.1868036	0.6513392	0.1456779	0.8428524	0.03845333	0.6756066	0.1751537	0.01255085	0.8370578	0.4145695	0.5378583	0.6072061	0.6060605	0.0012215525675	6219.1303184	3546.4045712	1170.3946208	846.4510256	1473.5067968	5137.7636096	1149.1072752	6648.4197312	303.31986704	5329.1848608	1381.6123856	99.0011048	6602.7119264	3270.124216	4242.6262704	4789.6417168	4780.605224
cg03096803	1.345413E-08	0.0071074	0.1384676	0.9781665	0.2309313	0.2325432	0.4870041	0.5405218	0.8971496	0.3065947	0.8358826	0.5654247	0.03084066	0.590357	0.9376083	0.3169711	0.6641465	0.9962016	5.818911225E-05	56.0631712	1092.2324288	7715.777352	1821.5860944	1834.3007616	3841.4883408	4263.6359584	7076.7160448	2418.4189936	6593.4419488	4460.0700336	243.27112608	4656.736016	7395.8542704	2500.2680368	5238.787592	7858.0382208
cg03105452	3.489442E-06	0.8850677	0.7855072	0.6684312	0.1631132	0.1450528	0.4723242	0.8330597	0.2985296	0.6057231	0.9718481	0.3604451	0.7569533	0.08091045	0.2394187	0.3149541	0.7090908	0.2468904	0.01509183665	6981.4140176	6196.0807936	5272.5853056	1286.6369216	1144.1764864	3725.6932896	6571.1749136	2354.8014848	4777.9438128	7665.9378128	2843.1909488	5970.8476304	638.2216296	1888.5347056	2484.3579408	5593.3082304	1947.4714752
cg03105556	5.106731E-07	0.578628	0.6122711	0.2748081	0.08543806	0.1284285	0.1171876	0.4952142	0.7619064	0.6867649	0.4382992	0.5665308	0.9678431	0.3603527	0.253308	0.2240721	0.2544194	0.02695873	0.0022086611575	4564.217664	4829.5944368	2167.6862928	673.93541728	1013.044008	924.3757888	3906.2496096	6009.9176832	5417.2015312	3457.3040896	4468.7949504	7634.3463728	2842.4620976	1998.093504	1767.4807248	2006.8602272	212.65046224
cg03109992	6.364338E-07	0.9669763	0.6437976	0.9556028	0.05502549	0.2166278	0.6331313	0.8845	0.05516534	0.9184185	0.2845664	0.8188041	0.2791968	0.1135559	0.6932701	0.5287521	0.5771145	0.4456541	0.002752576185	7627.5090544	5078.2754688	7537.7948864	434.04106512	1708.7600864	4994.1396944	6976.936	435.14420192	7244.485128	2244.6597632	6458.7267408	2202.3043584	895.7289392	5468.5145488	4170.7965648	4552.279176	3515.3195408
cg03119829	2.610174E-06	0.6385099	0.2117184	0.2795161	0.5180943	0.5040942	0.02201834	0.8381579	0.9718339	0.4692562	0.9067818	0.2955717	0.7239253	0.9353562	0.4067262	0.4546251	0.5135313	0.9354571	0.01128900255	5036.5660912	1670.0347392	2204.8229968	4086.7278384	3976.2950496	173.68066592	6611.3895152	7665.8258032	3701.4929056	7152.6948384	2331.4695696	5710.3227664	7378.0897056	3208.2562656	3586.0827888	4050.7348944	7378.8856048
cg03124478	9.210856E-09	0.23914	0.9782278	0.3895195	0.2520052	0.1271383	0.4671676	0.948294	0.8804608	0.4424935	0.84292	0.1912234	0.9274364	0.5268774	0.2890404	0.6211014	0.2078388	0.3538061	3.98369522E-05	1886.33632	7716.2608864	3072.529816	1987.8170176	1002.8669104	3685.0180288	7480.143072	6945.0747904	3490.388728	6648.95296	1508.3701792	7315.6183232	4156.0089312	2279.9506752	4899.2478432	1639.4324544	2790.8225168
cg03125090	3.64735E-09	0.5038822	0.8379636	0.4469205	0.5486348	0.2077535	0.0614859	0.7718721	0.3618949	0.1464918	0.6715177	0.6276972	0.4439737	0.5044942	0.2265811	0.1701969	0.1327495	0.8000153	1.577478875E-05	3974.6227936	6609.8568768	3525.308904	4327.6313024	1638.759608	485.0007792	6088.5271248	2854.6269712	1155.5273184	5296.9316176	4951.2755136	3502.0645456	3979.4502496	1787.2717168	1342.5131472	1047.128056	6310.5206864
cg03136493	9.707284E-07	0.4906091	0.6411404	0.9758579	0.01043382	0.827111	0.1510194	0.6291166	0.5949352	0.9869422	0.2830106	0.1589687	0.7037874	0.2376992	0.2219749	0.7571716	0.6916169	0.4515023	0.00419840033	3869.9245808	5057.3154752	7697.5671152	82.30197216	6524.251568	1191.2410272	4962.4717408	4692.8488576	7785.0000736	2232.3876128	1253.9451056	5551.4750112	1874.9712896	1750.9380112	5972.5695808	5455.4741072	3561.4501424
cg03136563	1.613882E-06	0.9901328	0.4777047	0.5348235	0.446008	0.6866003	0.3136931	0.7400684	0.5215858	0.8029697	0.1121733	0.2667623	0.5332009	0.2468938	0.248981	0.4612984	0.6380624	0.2743026	0.00698003965	7810.1675264	3768.1346736	4218.687768	3518.111104	5415.9031664	2474.4111728	5837.6595392	4114.2687904	6333.8249936	884.8229904	2104.2210224	4205.8886992	1947.4982944	1963.962128	3638.7217792	5033.0362112	2163.6989088
cg03136916	2.096643E-06	0.8482656	0.7733326	0.8221692	0.5843146	0.7634517	0.6976466	0.4101778	0.2536788	0.380954	0.6216904	0.3394134	0.3941556	0.9463025	0.450251	0.9537568	0.1310493	0.08429361	0.009067980975	6691.1190528	6100.0475488	6485.2706496	4609.0735648	6022.1070096	5503.0363808	3235.4824864	2001.0183744	3004.965152	4903.8938752	2677.2928992	3109.0993728	7464.43412	3551.579888	7523.2336384	1033.7168784	664.90799568
cg03140418	2.495948E-08	0.2079023	0.8313829	0.8313283	0.2858468	0.6402872	0.3616168	0.3585617	0.5646267	0.6634241	0.2184646	0.05636022	0.2431626	0.1168542	0.00431857	0.8579969	0.5238601	0.42032	0.000107949751	1639.9333424	6557.9483152	6557.5176304	2254.7595584	5050.5854336	2852.4333184	2828.3346896	4453.7754096	5233.0893008	1723.2487648	444.56941536	1918.0665888	921.7459296	34.06488016	6767.8795472	4132.2084688	3315.48416
cg03142586	2.756488E-08	0.1167117	0.8334434	0.3802376	0.2375932	0.1087594	0.04703004	0.7465321	0.09357612	0.9591223	0.02432671	0.6471296	0.2010649	0.3589521	0.5733204	0.03554091	0.9023731	0.1380671	0.000119218106	920.6218896	6574.2015392	2999.3141888	1874.1351616	857.8941472	370.97295552	5888.6452048	738.12843456	7565.5567024	191.88908848	5104.5582848	1585.9999312	2831.4141648	4522.3513152	280.34669808	7117.9190128	1089.0732848
cg03150474	9.457647E-08	0.5469198	0.998394	0.2216566	0.1088403	0.6734639	0.5373857	0.8201323	0.5760092	0.1268484	0.6319922	0.1308325	0.8917491	0.6051868	0.859285	0.3670728	0.2560543	0.1847277	0.00040904323275	4314.1033824	7875.331872	1748.4272608	858.5322864	5312.2832432	4238.8984016	6469.2035824	4543.5605696	1000.5801792	4985.1544736	1032.00676	7034.1169008	4773.7134784	6778.04008	2895.4702464	2019.7563184	1457.1320976
cg03151810	1.512853E-07	0.008738632	0.7163227	0.02156554	0.9416941	0.8689265	0.2533668	0.01580714	0.464712	0.2816863	0.4159249	0.4940534	0.0466415	0.04164574	0.8406861	0.5120514	0.7833355	0.3601095	0.0006543089225	68.930329216	5650.3534576	170.10897952	7428.0830608	6854.092232	1998.5573184	124.68672032	3665.648256	2221.9415344	3280.8156112	3897.0932192	367.908152	328.50159712	6631.3319568	4039.0614432	6178.950424	2840.543736
cg03153775	3.556025E-09	0.12058	0.5483801	0.8322875	0.7806531	0.745183	0.2413271	0.1164827	0.05421004	0.6757515	0.7540465	0.528653	0.05853428	0.3138072	0.4047743	0.9635163	0.0342987	0.7805986	1.5379808125E-05	951.13504	4325.6222288	6565.0838	6157.7916528	5878.003504	1903.5881648	918.8155376	427.60879552	5330.327832	5947.918792	4170.014864	461.71840064	2475.3111936	3192.8596784	7600.2165744	270.5481456	6157.3617568
cg03154774	5.888565E-08	0.2065504	0.5451535	0.05239747	0.9319219	0.753088	0.005511724	0.6525889	0.6416197	0.4262225	0.369443	0.5975697	0.1062374	0.2445794	0.08843265	0.07476931	0.1428366	0.3071086	0.00025468043625	1629.2695552	4300.170808	413.31124336	7350.9999472	5940.358144	43.476478912	5147.6212432	5061.0961936	3362.04308	2914.166384	4713.6297936	838.0006112	1929.2423072	697.5567432	589.78031728	1126.6951008	2422.4726368
cg03156305	2.24141E-07	0.1950842	0.8286757	0.04369032	0.6808496	0.488146	0.2145775	0.4201779	0.05936836	0.07600997	0.353811	0.501434	0.7573011	0.662804	0.6559698	0.807058	0.7409798	0.4241787	0.000969409825	1538.8241696	6536.5939216	344.62924416	5370.5416448	3850.495648	1692.58732	3314.3632752	468.29762368	599.56664336	2790.861168	3955.311392	5973.5910768	5228.197952	5174.2897824	6366.073504	5844.8486624	3345.9215856
cg03158194	4.919527E-06	0.8118049	0.702242	0.2413965	0.1013038	0.2811055	0.9463864	0.9584526	0.8088047	0.3979143	0.2117795	0.8935561	0.6338022	0.3887615	0.1602991	0.6094703	0.311758	0.6401425	0.021276954275	6403.5170512	5539.284896	1904.135592	799.0843744	2217.360184	7465.0959232	7560.2741088	6379.8514736	3138.7479984	1670.516696	7048.3705168	4999.4317536	3066.550712	1264.4393008	4807.5017264	2459.147104	5049.44404
cg03159004	4.044336E-06	0.7705405	0.7924588	0.4002939	0.5271747	0.8865673	0.854503	0.2526448	0.7845297	0.4699959	0.2472343	0.8427038	0.05413613	0.8524834	0.5579999	0.8279145	0.03183304	0.8135009	0.0174917532	6078.023464	6250.9150144	3157.5182832	4158.3540336	6993.2428624	6740.319664	1992.8621824	6188.3702736	3707.3276592	1950.1841584	6647.2475744	427.02579344	6724.3890592	4401.5032112	6530.589576	251.09901952	6416.8950992
cg03169041	3.89465E-08	0.01785046	0.1575336	0.2524042	0.737203	0.08513387	0.881272	0.6376088	0.003607778	0.4479084	0.0006124835	0.5205035	0.6870092	0.8934474	0.6390119	0.7922401	0.9275421	0.8818009	0.0001684436125	140.80442848	1242.6250368	1990.9643296	5815.057264	671.53596656	6951.473536	5029.4582144	28.458152864	3533.1014592	4.831269848	4105.731608	5419.1285696	7047.5130912	5040.5258672	6249.1899088	7316.4520848	6955.6454992
cg03170834	3.418861E-08	0.530047	0.241635	0.006856452	0.4699639	0.6082886	0.7519101	0.9473123	0.8217613	0.0619322	0.4088384	0.5229025	0.6264596	0.2365941	0.1855896	0.9062957	0.09512716	0.2425293	0.00014786573825	4181.010736	1906.01688	54.083693376	3707.0752432	4798.1804768	5931.0668688	7472.3994224	6482.0531344	488.5211936	3224.9172992	4124.65492	4941.5133248	1866.2542608	1463.9307648	7148.8604816	750.36303808	1913.0711184
cg03174275	2.363217E-07	0.5927348	0.9101718	0.05574575	0.8002246	0.1033336	0.1578779	0.08655111	0.7101414	0.07974313	0.6522234	0.7011151	0.09338653	0.2709416	0.1684414	0.1696274	0.8821618	0.3510713	0.0010220913525	4675.4921024	7179.4351584	439.722476	6312.1716448	815.0954368	1245.3408752	682.71515568	5601.5953632	629.01380944	5144.7381792	5530.3959088	736.63294864	2137.1873408	1328.6657632	1338.0209312	6958.4922784	2769.2504144
cg03176971	3.49961E-08	0.125853	0.7373452	0.7661466	0.144268	0.1077997	0.6086884	0.6384193	0.7719546	0.3930356	0.6810434	0.8470432	0.4772388	0.8030964	0.1449236	0.7584169	0.4770156	0.005771802	0.0001513581325	992.728464	5816.1789376	6043.3643808	1137.985984	850.3240336	4801.3340992	5035.8514384	6089.1778848	3100.2648128	5372.0703392	6681.4767616	3764.4596544	6334.8244032	1143.1573568	5982.3925072	3762.6990528	45.527974176
cg03177084	3.141285E-07	0.9655439	0.4768427	0.2498607	0.3701646	0.2743027	0.8211726	0.8766123	0.8259991	0.6713644	0.8840964	0.2492964	0.7729824	0.7615557	0.1623757	0.492281	0.5285852	0.3811687	0.0013586057625	7616.2102832	3761.3352176	1970.9012016	2919.8583648	2163.6996976	6477.4094688	6914.7178224	6515.4809008	5295.7223872	6973.7524032	1966.4500032	6097.2851712	6007.1513616	1280.8195216	3883.112528	4169.4800576	3006.6587056
cg03184141	2.781669E-05	0.8768183	0.4162239	0.7773536	0.5326263	0.5955558	0.830837	0.1297548	0.1858156	0.2906843	0.886063	0.3396638	0.4407535	0.5475556	0.338665	0.6053738	0.9336006	0.6883853	0.12030718425	6916.3427504	3283.1741232	6131.7651968	4201.3562544	4697.7441504	6553.642256	1023.5058624	1465.7134528	2292.9177584	6989.264944	2679.2680544	3476.663608	4319.1185728	2671.38952	4775.1885344	7364.2415328	5429.9832464
cg03185655	3.566243E-05	0.5253662	0.5225406	0.5546478	0.7183896	0.1069094	0.4229403	0.7642288	0.7379367	0.2917647	0.6803438	0.8995205	0.8098319	0.7894303	0.1325426	0.3206416	0.8139825	0.5928688	0.15424000975	4144.0885856	4121.8002528	4375.0618464	5666.6571648	843.3013472	3336.1530864	6028.2367744	5820.8446896	2301.4399536	5366.5518944	7095.417704	6387.9540272	6227.0262064	1045.4960288	2529.2209408	6420.69396	4676.5490944
cg03186333	1.795949E-07	0.3446828	0.4174332	0.3922125	0.8968038	0.5021494	0.05193581	0.7271856	0.554536	0.2169573	0.03317254	0.5504169	0.9163078	0.05082049	0.239023	0.13599	0.4437843	0.677911	0.0007767479425	2718.8579264	3292.7130816	3093.7722	7073.9883744	3960.9544672	409.66966928	5736.0400128	4374.179968	1711.3591824	261.66499552	4341.6885072	7227.8359264	400.87202512	1885.413424	1072.68912	3500.5705584	5347.361968
cg03192897	2.233705E-07	0.7736416	0.129302	0.2243029	0.08480211	0.1347984	0.3253107	0.5959546	0.7314533	0.5467618	0.1623515	0.291843	0.3019137	0.1006477	0.3534366	0.5766002	0.6615563	0.2542927	0.0009660774125	6102.4849408	1019.934176	1769.3012752	668.91904368	1063.2897792	2566.0508016	4700.8898848	5769.7036304	4312.8570784	1280.628632	2302.057584	2381.4952656	793.9090576	2787.9079008	4548.2223776	5218.3560944	2005.8608176
cg03200166	4.631379E-06	0.933403	0.143443	0.6587158	0.3681192	0.4177909	0.5394368	0.5895047	0.806241	0.4130144	0.02101487	0.9179499	0.7874319	0.2790016	0.9761799	0.267172	0.6838866	0.7262991	0.020030714175	7362.682864	1131.478384	5195.9502304	2903.7242496	3295.5346192	4255.0774784	4650.0130736	6359.629008	3257.8575872	165.76529456	7240.7888112	6211.2628272	2200.7646208	7700.1070512	2107.452736	5394.4975008	5729.0473008
cg03202190	1.547771E-05	0.4275532	0.8355662	0.06715557	0.8941677	0.1707049	0.920353	0.8392475	0.8423144	0.9720212	0.6219302	0.7736723	0.9173222	0.6566473	0.4626474	0.1688589	0.707569	0.7815597	0.06694109575	3372.5396416	6590.9461856	529.72313616	7053.1948176	1346.5202512	7259.744464	6619.98428	6644.1759872	7667.3032256	4905.7854176	6102.7271024	7235.8375136	5179.6339024	3649.3626912	1331.9590032	5581.304272	6164.9429136
cg03212131	1.81261E-06	0.5034522	0.3191033	0.2783529	0.2378441	0.9295512	0.5161538	0.2913599	0.9271829	0.451259	0.2124074	0.7493698	0.7866693	0.1704988	0.2106147	0.1201972	0.2894124	0.2355736	0.00783953825	3971.2309536	2517.0868304	2195.6476752	1876.1142608	7332.2998656	4071.4211744	2298.2468912	7313.6187152	3559.530992	1675.4695712	5911.0289824	6205.2474384	1344.8945344	1661.3287536	948.1155136	2282.8850112	1858.2045568
cg03217679	6.299721E-07	0.49781	0.2279735	0.5096395	0.8877032	0.6205453	0.9928669	0.5141067	0.4997261	0.09315136	0.5626294	0.01755443	0.770818	0.2086253	0.5358826	0.8056613	0.1260095	0.5834138	0.0027246293325	3926.72528	1798.254968	4020.036376	7002.2028416	4894.8613264	7831.7341072	4055.2736496	3941.8394768	734.77792768	4438.0207072	138.46934384	6080.212384	1645.6363664	4227.0419488	6355.0563344	993.962936	4601.9680544
cg03221366	7.313252E-06	0.4003678	0.2453148	0.8425215	0.8364103	0.5801484	0.8652691	0.4086654	0.1964034	0.5190672	0.8674928	0.4858479	0.7705643	0.4824695	0.9159328	0.251033	0.152212	0.3358889	0.0316298149	3158.1012064	1935.0431424	6645.809592	6597.6044464	4576.2105792	6825.2426608	3223.5526752	1549.2300192	4094.4020736	6842.7832064	3832.3682352	6078.2111984	3805.719416	7224.8779264	1980.148304	1200.648256	2649.4916432
cg03234186	4.637889E-08	0.06039182	0.8757861	0.04893612	0.6646318	0.2091133	0.2075433	0.3604898	0.0110955	0.4694532	0.03875145	0.6245916	0.1474775	0.6189175	0.4115772	0.1558249	0.3290728	0.3645603	0.00020058869925	476.37067616	6908.2007568	386.00811456	5242.6156384	1649.4857104	1637.1015504	2843.5435424	87.521304	3703.0468416	305.6714376	4926.7785408	1163.30252	4882.02124	3246.5209536	1229.1468112	2595.7262464	2875.6516464
cg03241287	1.819881E-08	0.3525434	0.8582213	0.0850878	0.02106332	0.6395475	0.01271624	0.3431494	0.1037751	0.3195946	0.1126078	0.4046544	0.3770074	0.568507	0.1291222	0.5933898	0.5941087	0.6325202	7.870985325E-05	2780.8623392	6769.6496144	671.1725664	166.14746816	5044.75068	100.30570112	2706.7624672	818.5779888	2520.9622048	888.2503264	3191.9139072	2973.8343712	4484.383216	1018.5159136	4680.6587424	4686.3294256	4989.3193376
cg03241388	4.417601E-09	0.04271721	0.2132607	0.5643469	0.3593773	0.6509763	0.6590611	0.7344795	0.9716637	0.3541148	0.1080349	0.1688381	0.5380509	0.201694	0.2435168	0.02276942	0.175352	0.8465702	1.9106124325E-05	336.95335248	1682.2004016	4451.5683472	2834.7681424	5134.9010544	5198.6739568	5793.574296	7664.4832656	2793.2575424	852.1792912	1331.7949328	4244.1454992	1590.962272	1920.8605184	179.60518496	1383.176576	6677.7457376
cg03244036	5.616148E-06	0.5193433	0.2226717	0.3989265	0.06330852	0.476627	0.6078894	0.8182316	0.8389892	0.006127842	0.9401263	0.2645316	0.6008633	0.4979549	0.7739281	0.7293138	0.2091174	0.4567773	0.0242898401	4096.5799504	1756.4343696	3146.732232	499.37760576	3759.633776	4795.0315872	6454.2108608	6617.9468096	48.336417696	7415.7162544	2086.6252608	4739.6097104	3927.8682512	6104.7448528	5752.8272544	1649.5180512	3603.0593424
cg03244087	1.062005E-07	0.6934751	0.2695282	0.7055008	0.9465479	0.3161962	0.2279024	0.6207432	0.6237374	0.09012118	0.2179412	0.5090433	0.2654988	0.9627534	0.4052987	0.1877295	0.2329509	0.6615963	0.0004593171625	5470.1315888	2126.0384416	5564.9903104	7466.3698352	2494.1556256	1797.6941312	4896.4223616	4920.0406112	710.87586784	1719.1201856	4015.3335504	2094.2545344	7594.1988192	3196.9961456	1480.810296	1837.5166992	5218.6716144
cg03256963	1.388824E-07	0.05623985	0.518247	0.1560963	0.244316	0.7117439	0.589393	0.4921349	0.1911243	0.1835577	0.5012546	0.4397408	0.2388808	0.6614386	0.127883	0.0814853	0.4770144	0.08608317	0.00060066638	443.6199368	4087.932336	1231.2876144	1927.164608	5614.2358832	4649.131984	3881.9600912	1507.5884784	1447.9031376	3953.8962848	3468.6754304	1884.2917504	5217.4276768	1008.741104	642.7560464	3762.6895872	679.02404496
cg03261725	2.412568E-08	0.05658608	0.03425982	0.5198401	0.6492585	0.04808779	0.2254987	0.474943	0.1664299	0.9353128	0.880599	0.06976678	0.5634319	0.01208237	0.991424	0.8968619	0.1198395	0.03132162	0.000104343566	446.35099904	270.24146016	4100.4987088	5121.351048	379.31648752	1778.7337456	3746.350384	1312.7990512	7377.7473664	6946.164912	550.32036064	4444.3508272	95.30573456	7820.352512	7074.4466672	945.293976	247.06493856
cg03267167	8.359659E-09	0.02376372	0.3478949	0.8013267	0.724971	0.6752837	0.1297041	0.4232929	0.4020174	0.1146071	0.2954669	0.1066025	0.7639437	0.6553569	0.04498257	0.1443573	0.116297	0.01457635	3.6155525175E-05	187.44822336	2744.1949712	6320.8650096	5718.571248	5326.6378256	1023.1059408	3338.9343952	3171.1132512	904.0208048	2330.6429072	840.88052	6025.9879056	5169.4552272	354.82251216	1138.6903824	917.350736	114.9782488
cg03273320	4.222741E-08	0.466246	0.2575908	0.2198969	0.436038	0.5945766	0.01969637	0.93208	0.7395516	0.09828705	0.8196437	0.9414072	0.87819	0.09604172	0.4307932	0.7758679	0.9054687	0.1284512	0.00018263354825	3677.748448	2031.8762304	1734.5467472	3439.467744	4690.0202208	155.36496656	7352.24704	5833.5830208	775.2882504	6465.3495056	7425.8199936	6927.16272	757.57708736	3398.0967616	6120.0459952	7142.3371056	1013.2230656
cg03277051	1.393928E-06	0.6487498	0.8025043	0.9095916	0.887927	0.2920537	0.6578735	0.8165356	0.6252185	0.7940082	0.2807523	0.9211348	0.1819515	0.7982102	0.7128186	0.2373097	0.9212174	0.411209	0.0060287386	5117.3384224	6330.1539184	7174.8585408	7003.968176	2303.7195856	5189.306168	6440.8328128	4931.723528	6263.1366816	2214.5741424	7265.9113024	1435.233432	6296.2820576	5622.7131168	1871.8989136	7266.5628512	3243.616592
cg03282153	2.948153E-07	0.04850785	0.8725338	0.3813518	0.2186253	0.8559732	0.8411031	0.07239855	0.191282	0.07330353	0.9126375	0.068613	0.2286699	0.9242507	0.1334834	0.2478356	0.2627766	0.03621988	0.0012750761725	382.6299208	6882.5466144	3008.1029984	1724.5163664	6751.9166016	6634.6212528	571.0797624	1508.832416	578.21824464	7198.8846	541.219344	1803.7481712	7290.4895216	1052.9170592	1954.9272128	2072.7818208	285.70241344
cg03286202	1.169553E-08	0.7436751	0.7618862	0.2214276	0.15699	0.5825196	0.2678639	0.624715	0.6449095	0.8644894	0.2300402	0.6729806	0.4787561	0.3800662	0.168676	0.9491102	0.5225135	0.8073818	5.058316725E-05	5866.1091888	6009.7583456	1746.6209088	1238.33712	4594.9146048	2112.9104432	4927.75192	5087.046136	6819.0923872	1814.5570976	5308.4709728	3776.4281168	2997.9621856	1330.516288	7486.5812576	4121.586488	6368.6276384
cg03293308	4.878712E-06	0.1041552	0.6171162	0.2024777	0.8094593	0.08404389	0.1083471	0.1612147	0.7753152	0.6681369	0.4208712	0.8787766	0.7315882	0.6941957	0.5187658	0.7817064	0.1836083	0.821958	0.0211004294	821.5762176	4867.8125856	1597.1440976	6385.0149584	662.93820432	854.6419248	1271.6615536	6115.6862976	5270.2638672	3319.8320256	6931.7898208	5770.7677216	5475.8156816	4092.0246304	6166.1000832	1448.3022704	6483.604704
cg03294207	2.000275E-07	0.2637394	0.3689393	0.5705724	0.3979912	0.8756906	0.8289207	0.4366996	0.07361	0.61894	0.1692581	0.6106672	0.08343022	0.7384488	0.7901796	0.07070717	0.7024972	0.9026248	0.0008651189375	2080.3763872	2910.1931984	4500.6750912	3139.3545856	6907.4474528	6538.5264816	3444.6864448	580.63568	4882.19872	1335.1078928	4816.9428736	658.09757536	5824.8841344	6232.9366848	557.73815696	5541.2979136	7119.9044224
cg03305709	5.25349E-07	0.7092377	0.2279187	0.1154329	0.775239	0.2327031	0.5389799	0.7523377	0.147233	0.8910174	0.53156	0.01297196	0.1457928	0.4629317	0.7752787	0.6826898	0.4058784	0.9442053	0.002272134425	5594.4669776	1797.8227056	910.5347152	6115.085232	1835.5620528	4251.4734512	5934.4397776	1161.373904	7028.3452512	4192.94528	102.32282048	1150.0136064	3651.6052496	6115.3983856	5385.0571424	3201.5688192	7447.8914064
cg03306221	3.280606E-07	0.1856079	0.4793817	0.08803408	0.2180139	0.9566845	0.02119874	0.4130735	0.6231063	0.8437633	0.4193451	0.7207095	0.5882302	0.2964053	0.8209116	0.3807298	0.7845134	0.2336876	0.001418862095	1464.0751152	3781.3628496	694.41282304	1719.6936432	7546.327336	167.21566112	3258.323768	4915.0624944	6655.6049104	3307.7941488	5684.956536	4639.9598176	2338.0450064	6475.3507008	3003.1966624	6188.2416992	1843.3277888
cg03309251	4.361899E-07	0.3183754	0.3692721	0.4592371	0.1050359	0.2049021	0.6222665	0.8473997	0.6516945	0.07801642	0.2430958	0.6173568	0.2192939	0.9360798	0.4709737	0.8710992	0.971212	0.3112163	0.0018865213175	2511.3451552	2912.8183248	3622.4622448	828.5231792	1616.2677648	4908.438152	6684.2888336	5140.566216	615.39352096	1917.5396704	4869.7104384	1729.7902832	7383.7974624	3715.0405456	6871.2304896	7660.920256	2454.8741744
cg03309252	1.418655E-09	0.7094447	0.8267525	0.4288122	0.0002834071	0.656511	0.6584563	0.6366506	0.02459862	0.1039499	0.4230963	0.3996407	0.2884832	0.5419762	0.04392559	0.4092137	0.1719155	0.2184503	6.135682875E-06	5596.0997936	6521.42372	3382.4706336	2.2355152048	5178.558768	5193.9032944	5021.8999328	194.03391456	819.9568112	3337.3836144	3152.3658416	2275.5554816	4275.1082656	346.48505392	3227.8776656	1356.069464	1723.1359664
cg03313172	4.274713E-07	0.4267034	0.03406654	0.2747048	0.8812566	0.7498281	0.6550224	0.3812388	0.1441536	0.1727418	0.3050246	0.5229331	0.5217157	0.4375898	0.9548439	0.4120121	0.7006166	0.08412409	0.0018488133725	3365.8364192	268.71686752	2166.8714624	6951.3520608	5914.6440528	5166.8166912	3007.2116544	1137.0835968	1362.5873184	2406.0340448	4124.8962928	4115.2934416	3451.7083424	7531.8086832	3249.9514448	5526.4637408	663.57082192
cg03319479	1.062217E-06	0.4541201	0.6267752	0.7807447	0.4215863	0.02744199	0.8109075	0.552515	0.8380075	0.9603774	0.6032291	0.9141573	0.3890419	0.3594767	0.5286577	0.009816932	0.0815793	0.06296122	0.004594088525	3582.0993488	4944.0027776	6158.5141936	3325.4727344	216.46241712	6396.43836	4358.23832	6610.20316	7575.4569312	4758.2711408	7210.8727824	3068.7625072	2835.5522096	4170.0519376	77.435959616	643.4975184	496.63810336
cg03320372	3.283451E-08	0.5341037	0.3408124	0.4813442	0.5682877	0.9799947	0.3141725	0.544727	0.2461624	0.9228028	0.2090224	0.9261709	0.5502172	0.4034439	0.9651165	0.6788991	0.607983	0.08060792	0.00014200925575	4213.0099856	2688.3282112	3796.8430496	4482.6533776	7730.1981936	2478.19268	4296.806576	1941.7290112	7279.0684864	1648.7686912	7305.6360592	4340.1132736	3182.3654832	7612.838952	5355.1561008	4795.769904	635.83527296
cg03326699	3.747849E-05	0.3442212	0.2171247	0.9033326	0.6936926	0.5795476	0.9145672	0.681961	0.336132	0.1053262	0.5689389	0.3789357	0.1268839	0.6860968	0.6356635	0.9522081	0.8997075	0.5288152	0.16209446925	2715.2168256	1712.6796336	7125.4875488	5471.8472288	4571.4714688	7214.1060736	5379.308368	2651.409216	830.8130656	4487.7900432	2989.0448016	1000.8602032	5411.9315584	5014.113688	7511.0174928	7096.89276	4171.2942976
cg03335246	3.062708E-08	0.5269554	0.5078174	0.6321745	0.2552624	0.6475147	0.3202476	0.2913353	0.2892559	0.747268	0.10157	0.4492815	0.244673	0.1455546	0.9358613	0.005380534	0.7006142	0.105132	0.000132462121	4156.6241952	4005.6636512	4986.592456	2013.5098112	5107.5959536	2526.1130688	2298.0528464	2281.6505392	5894.449984	801.18416	3543.932472	1929.980624	1148.1346848	7382.0739344	42.441652192	5526.4448096	829.281216
cg03339458	5.149321E-06	0.9369712	0.660378	0.1590226	0.6215456	0.5466898	0.8471465	0.3150735	0.818193	0.7396206	0.2835847	0.3459161	0.5128399	0.9993569	0.3327415	0.6239978	0.5994227	0.2486125	0.022270813325	7390.8288256	5209.061664	1254.3702688	4902.7516928	4312.2891424	6682.291592	2485.299768	6453.906384	5834.1272928	2236.9161136	2728.5861968	4045.2811312	7882.9272272	2624.664952	4922.0946464	4728.2462576	1961.0554
cg03339731	3.22221E-08	0.1966713	0.564814	0.7740823	0.1063041	0.5199418	0.8630439	0.7194642	0.7309084	0.07568269	0.5557691	0.04830392	0.8124968	0.5292205	0.4451858	0.1428646	0.326582	0.3370583	0.0001393605825	1551.3432144	4455.252832	6105.9611824	838.5267408	4101.3009184	6807.6902832	5675.1336096	5765.4054592	596.98505872	4383.9066608	381.02132096	6408.9747584	4174.491304	3511.6255904	1126.9159648	2576.078816	2658.7158704
cg03346119	6.580925E-07	0.903508	0.01242833	0.1422579	0.8913734	0.02781304	0.3937624	0.3998612	0.2483356	0.37002	0.2788664	0.3128992	0.2084432	0.8778368	0.6600329	0.6504385	0.6770735	0.1388481	0.0028462500625	7126.871104	98.03466704	1122.1303152	7031.1533792	219.38925952	3105.9978112	3154.1051456	1958.8712128	2918.71776	2199.6981632	2468.1488896	1644.1999616	6924.3766784	5206.3395152	5130.658888	5340.755768	1095.2338128
cg03349819	3.115682E-06	0.2475513	0.7994613	0.7805492	0.2397562	0.2619497	0.2523201	0.5914685	0.2045815	0.5488297	0.9353585	0.7859779	0.6134109	0.5763097	0.590364	0.2958937	0.2136588	0.277595	0.01347532465	1952.6846544	6306.1507344	6156.9720896	1891.1969056	2066.2592336	1990.3009488	4665.503528	1613.738872	4329.1686736	7378.107848	6199.7936752	4838.5851792	4545.9309136	4656.791232	2334.0095056	1685.3406144	2189.66936
cg03354772	2.749407E-07	0.08465074	0.8512963	0.5892425	0.3770003	0.872323	0.5495917	0.9216064	0.4271897	0.9778069	0.2059169	0.6381581	0.2190638	0.8297849	0.9863571	0.213279	0.2470993	0.1298332	0.0011891185275	667.72503712	6715.0252144	4647.94484	2973.7783664	6880.883824	4335.1793296	7269.6312832	3369.6723536	7712.9408272	1624.2725072	5033.7910928	1727.9752544	6545.3432912	7780.3848048	1682.344752	1949.1192784	1024.1242816
cg03355524	1.104916E-07	0.836832	0.9087074	0.2024624	0.05954859	0.8694372	0.5256695	0.5891553	0.6652861	0.7093017	0.0008847019	0.8139468	0.7545983	0.2687522	0.4444054	0.04929371	0.856401	0.04427	0.00047787617	6600.930816	7167.8839712	1597.0234112	469.71927792	6858.1206336	4146.481016	4647.2570064	5247.7767568	5594.9718096	6.9785285872	6420.4123584	5952.2713904	2119.9173536	3505.4697952	388.82878448	6755.291088	349.20176
cg03358154	8.20098E-08	0.4922495	0.9557622	0.9517395	0.4947683	0.714114	0.922794	0.07856023	0.2887137	0.2449247	0.9751406	0.1593678	0.3413944	0.5089055	0.07415223	0.5740218	0.02951961	0.2779289	0.000354692385	3882.864056	7539.0522336	7507.321176	3902.7323504	5632.931232	7278.999072	619.68309424	2277.3736656	1931.9660336	7691.9090528	1257.0932064	2692.9190272	4014.246584	584.91279024	4527.8839584	232.85068368	2192.3031632
cg03372365	4.942154E-09	0.2354018	0.632057	0.4253622	0.3928504	0.7302873	0.9875802	0.7826068	0.5596583	0.1764274	0.1718231	0.06854703	0.03328881	0.8003787	0.1300051	0.7050341	0.90306	0.4724064	2.137481605E-05	1856.8493984	4985.665616	3355.2570336	3098.8039552	5760.5062224	7790.0326176	6173.2024384	4414.5846704	1391.6593312	1355.3406128	540.69897264	262.58213328	6313.3871856	1025.4802288	5561.3089808	7123.33728	3726.3416832
cg03374820	3.409554E-06	0.9283579	0.939175	0.6647686	0.2201859	0.3919221	0.6542631	0.2368027	0.5641719	0.1915435	0.5836752	0.269048	0.5148178	0.2547645	0.2783772	0.1086749	0.9122597	0.6921313	0.01474632105	7322.8871152	7408.2124	5243.6947168	1736.8263792	3091.4815248	5160.8273328	1867.8996976	4450.1879472	1510.895128	4604.0299776	2122.250624	4060.8828064	2009.582376	2195.8393536	857.2276112	7195.9045136	5459.5316944
cg03384552	1.240338E-06	0.5058951	0.6927769	0.2661923	0.3653895	0.5461632	0.3570043	0.7110565	0.8757165	0.6967371	0.06747122	0.4469916	0.468992	0.1024876	0.4745291	0.5533519	0.8959882	0.4397397	0.00536446185	3990.5005488	5464.6241872	2099.7248624	2882.192376	4308.1353216	2816.0499184	5608.813672	6907.651752	5495.8622448	532.21298336	3525.8697408	3699.408896	808.4221888	3743.0855408	4364.8397872	7067.5549216	3468.6667536
cg03399814	4.001045E-06	0.2869541	0.2420771	0.9937845	0.9827851	0.8209341	0.859087	0.06392336	0.410338	0.7016621	0.6487726	0.2877088	0.1511374	0.121896	0.4200205	0.4773059	0.3943086	0.7697971	0.017304519625	2263.4939408	1909.5041648	7838.972136	7752.2088688	6475.5281808	6776.478256	504.22746368	3236.746144	5534.7106448	5117.5182688	2269.4470144	1192.1718112	961.515648	3313.121704	3764.9889392	3110.3062368	6072.1595248
cg03408024	9.34037E-08	0.1847587	0.7559695	0.7625723	0.1966357	0.4538215	0.1455011	0.251036	0.1287251	0.9855985	0.02547942	0.0559046	0.02324007	0.7106375	0.456244	0.2395274	0.1546645	0.1695111	0.0004039710025	1457.3766256	5963.087416	6015.1703024	1551.0624016	3579.743992	1147.7126768	1980.171968	1015.3835888	7774.400968	200.98166496	440.9754848	183.31767216	5605.5086	3598.852672	1889.3921312	1219.993576	1337.1035568
cg03414318	2.587219E-06	0.3793311	0.779418	0.9788851	0.4728822	0.2447576	0.2945326	0.4624639	0.7678768	0.8705769	0.2420891	0.01450213	0.4098812	0.5434449	0.5794647	0.328736	0.4557711	0.6514673	0.011189722175	2992.1637168	6148.049184	7721.4456688	3730.0947936	1930.6479488	2323.2731488	3647.9152432	6057.0121984	6867.1105872	1909.5988208	114.39280144	3233.1429056	4286.6933712	4570.8175536	2593.069568	3595.1224368	5138.7740624
cg03417156	1.404811E-06	0.1286893	0.3774466	0.9112508	0.01183933	0.8911781	0.4422522	0.09139125	0.7787009	0.1579693	0.4118722	0.948355	0.2509631	0.9126871	0.8370236	0.9281448	0.08180729	0.9531078	0.006075807575	1015.1011984	2977.2987808	7187.9463104	93.38863504	7029.6128528	3488.4853536	720.89418	6142.3926992	1246.0618384	3248.8479136	7480.62424	1979.5969328	7199.2758448	6602.4421568	7321.2061824	645.29590352	7518.1143264
cg03422651	2.342137E-07	0.09522207	0.06901239	0.3258381	0.4527281	0.5066318	0.8396519	0.4052985	0.02660257	0.2348151	0.6607766	0.9981644	0.01184882	0.4002175	0.2098427	0.936371	0.01002481	0.04500891	0.0010129742525	751.11168816	544.36973232	2570.2109328	3571.1192528	3996.3116384	6623.1741872	3196.994568	209.84107216	1852.2215088	5212.2058208	7873.5207872	93.46349216	3156.91564	1655.2392176	7386.094448	79.07570128	355.03028208
cg03445287	1.601375E-06	0.6573965	0.3982314	0.8719908	0.2003511	0.4646232	0.07336103	0.3745948	0.6133846	0.5706158	0.02023044	0.4028414	0.7968636	0.2607271	0.2643507	0.06718932	0.639181	0.4183231	0.006925946875	5185.543592	3141.2492832	6878.2634304	1580.3694768	3664.9478016	578.67180464	2954.8037824	4838.3777248	4501.0174304	159.57771072	3177.6129632	6285.6600768	2056.6153648	2085.1983216	529.98935616	5041.859728	3299.7326128
cg03447530	2.380787E-07	0.9968225	0.01463499	0.5333558	0.4908578	0.939131	0.3161753	0.720467	0.07596147	0.2428536	0.4877899	0.5596181	0.1993012	0.5692064	0.7260485	0.1351793	0.9863817	0.278043	0.0010296903775	7862.93588	115.44080112	4207.1105504	3871.8863264	7407.865328	2493.9907664	5683.043696	599.18407536	1915.6291968	3847.6867312	4414.2675728	1572.0878656	4489.9000832	5727.070568	1066.2943184	7780.5788496	2193.203184
cg03455765	3.972285E-07	0.569066	0.7474566	0.02105732	0.6507674	0.3785922	0.625754	0.9981124	0.2061813	0.9612309	0.2128881	0.2466456	0.2006224	0.646339	0.2431879	0.3455188	0.1130383	0.8507672	0.0017180132625	4488.792608	5895.9376608	166.10014016	5133.2532512	2986.3352736	4935.947552	7873.1106112	1626.3580944	7582.1893392	1679.2613328	1945.5404928	1582.5094912	5098.322032	1918.2661552	2725.4522944	891.6461104	6710.8516736
cg03456560	5.983605E-07	0.5752046	0.1491173	0.5577949	0.886967	0.4479392	0.1886824	0.9729395	0.6806667	0.0776328	0.02491267	0.4253265	0.9601846	0.9325567	0.5464947	0.3514714	0.8797519	0.1444194	0.0025879091625	4537.2138848	1176.2372624	4399.8861712	6996.395696	3533.3444096	1488.3267712	7674.546776	5369.0989296	612.3675264	196.51114096	3354.975432	7573.9361248	7356.0072496	4310.7501936	2772.4064032	6939.4829872	1139.1802272
cg03458763	1.22349E-05	0.8213584	0.59628	0.4688256	0.7558918	0.1053097	0.3004031	0.8513147	0.4378538	0.9198312	0.7416497	0.7530254	0.5739101	0.2656714	0.9544462	0.07551834	0.2922109	0.6980742	0.0529159425	6478.8750592	4703.45664	3698.0963328	5962.4745184	830.6829136	2369.5796528	6715.1703536	3453.7907744	7255.6285056	5850.1328336	5939.8643552	4527.0028688	2095.6160032	7528.6716256	595.68866592	2304.9595792	5506.4092896
cg03469202	1.462149E-06	0.8378088	0.4563247	0.9437463	0.8730624	0.1474478	0.6574751	0.9327433	0.9617367	0.2022	0.2680949	0.5601924	0.400007	0.2968923	0.8006881	0.5150869	0.3066229	0.1982599	0.006323794425	6608.6358144	3599.4892336	7444.2708144	6886.7162112	1163.0682464	5186.1635888	7357.4791504	7586.1790896	1594.9536	2114.7325712	4418.7976512	3155.255216	2341.8864624	6315.8277328	4063.0054672	2418.6414352	1563.8740912
cg03476948	8.124673E-07	0.930508	0.84299	0.4527564	0.05767278	0.5622838	0.3777189	0.3661693	0.9675036	0.4748299	0.165531	0.879693	0.5843793	0.1624049	0.08592241	0.6659475	0.6387344	0.9123648	0.0035139210725	7339.847104	6649.50512	3571.3424832	454.92288864	4435.2946144	2979.4466832	2888.3434384	7631.6683968	3745.4582512	1305.708528	6939.018384	4609.5839184	1281.0498512	677.75597008	5252.99388	5038.3369472	7196.7335424
cg03477052	5.975792E-08	0.8146746	0.7015066	0.5718711	0.6771001	0.1988718	0.4297731	0.7002946	0.8682901	0.1027726	0.1678076	0.08437896	0.7872232	0.7423598	0.356878	0.4819855	0.8761947	0.6500198	0.000258453004	6426.1532448	5533.4840608	4510.9192368	5340.9655888	1568.7007584	3390.0502128	5523.9238048	6849.0723088	810.6702688	1323.6663488	665.58123648	6209.6166016	5855.7341024	2815.053664	3801.901624	6911.4237936	5127.3561824
cg03479705	1.623169E-06	0.9327782	0.5508384	0.4860213	0.3058579	0.7366231	0.6989007	0.9305904	0.4056618	0.9523266	0.9414107	0.9293007	0.5950582	0.09134099	0.1591071	0.4088536	0.9306141	0.5530015	0.007020205925	7357.7544416	4345.0132992	3833.7360144	2412.6071152	5810.4830128	5512.9287216	7340.4970752	3199.8602784	7511.9522208	7425.8476016	7330.3239216	4693.8190816	720.49772912	1255.0368048	3225.0371968	7340.6840208	4362.075832
cg03487407	2.301633E-06	0.4352915	0.930266	0.0366881	0.2416414	0.4655581	0.5510759	0.22096	0.5204647	0.5391899	0.4788657	0.2689304	0.5645058	0.6185873	0.525338	0.7786813	0.754507	0.376591	0.009954562725	3433.579352	7337.938208	289.3957328	1906.0673632	3672.3222928	4346.8866992	1742.93248	4105.4255536	4253.1299312	3777.2926416	2121.3229952	4452.8217504	4879.4166224	4143.866144	6142.2380944	5951.551216	2970.549808
cg03491584	2.163486E-08	0.6346967	0.2830237	0.1166042	0.2230528	0.5269867	0.3077258	0.2028448	0.1122009	0.03520876	0.3608838	0.5643844	0.9120095	0.8882556	0.8442661	0.1017334	0.4422434	0.9337462	9.35707695E-05	5006.4875696	2232.4909456	919.7739296	1759.4404864	4156.8710896	2427.3411104	1600.0397824	885.0406992	277.72669888	2846.6514144	4451.8641472	7193.930936	7006.5601728	6659.5709968	802.4730592	3488.4159392	7365.3900256
cg03514188	1.148507E-06	0.3161896	0.2965635	0.7546649	0.01302	0.7057235	0.09559431	0.9375444	0.8659392	0.01027199	0.5250637	0.4927092	0.1879763	0.3536274	0.7166713	0.02350649	0.8538848	0.6584162	0.004967292775	2494.1035648	2339.292888	5952.7967312	102.70176	5566.746968	754.04791728	7395.3502272	6830.5284096	81.02545712	4141.7024656	3886.4901696	1482.7570544	2789.4129312	5653.1032144	185.41919312	6735.4433024	5193.5869856
cg03522216	1.023445E-06	0.2739909	0.9384097	0.2643993	0.9628806	0.3715186	0.8867316	0.4794586	0.2583218	0.1960111	0.2053363	0.3991405	0.8470778	0.5608076	0.05988394	0.8365409	0.8599572	0.8454359	0.004426399625	2161.2402192	7402.1757136	2085.5816784	7595.2021728	2930.5387168	6994.5388608	3781.9694368	2037.6423584	1546.1355568	1619.6927344	3148.420264	6681.7496864	4423.6503488	472.36451872	6598.6346192	6783.3423936	6668.7983792
cg03524308	1.563804E-07	0.8060737	0.3503575	0.8995508	0.08958628	0.9580734	0.8328	0.1990102	0.2219174	0.937048	0.2156755	0.5645637	0.3353345	0.1553786	0.1687633	0.1897206	0.08102872	0.8932092	0.00067634523	6358.3093456	2763.61996	7095.6567104	706.65657664	7557.2829792	6569.1264	1569.7924576	1750.4844512	7391.434624	1701.248344	4453.2784656	2645.118536	1225.6263968	1331.2049104	1496.5160928	639.15454336	7045.6341696
cg03525728	3.088629E-05	0.7668476	0.6664075	0.6338199	0.394368	0.1215055	0.4403874	0.2630147	0.7502525	0.7237822	0.5470199	0.4053294	0.2387929	0.7557925	0.7006813	0.2421928	0.4543426	0.06863906	0.13358320425	6048.8938688	5256.62236	4999.5713712	3110.774784	958.435384	3473.7758112	2074.6599536	5917.99172	5709.1939936	4314.8929712	3197.2383072	1883.5983952	5961.69124	5526.9740944	1910.4168064	3583.8544288	541.42490528
cg03535862	7.618432E-06	0.2343331	0.6714941	0.5909024	0.8149062	0.2779458	0.6471366	0.3277062	0.650006	0.08787216	0.9653566	0.6302452	0.3267023	0.5716203	0.1513462	0.6861904	0.1702704	0.344057	0.0329497184	1848.4194928	5296.7454608	4661.0381312	6427.9801056	2192.4364704	5104.6135008	2584.9465056	5127.247328	693.13559808	7614.7328608	4971.3741376	2577.0277424	4508.9409264	1193.8188256	5412.6698752	1343.0929152	2713.921616
cg03537779	4.377179E-08	0.05456546	0.6541572	0.5993118	0.4896035	0.2801206	0.7636504	0.7121881	0.8713671	0.5240519	0.7881192	0.8068246	0.3081954	0.5577933	0.6871525	0.1509328	0.3275295	0.630254	0.00018931299175	430.41234848	5159.9919936	4727.3714784	3861.992408	2209.5912928	6023.6743552	5617.7397328	6873.3436848	4133.7213872	6216.6842496	6364.2324448	2431.0453152	4399.8735504	5420.25892	1190.5579264	2583.552696	4971.443552
cg03540781	7.961924E-08	0.05136246	0.1413043	0.2081123	0.1529211	0.564929	0.8462701	0.9209015	0.02749845	0.3535915	0.4056494	0.4868547	0.02123432	0.7949645	0.2477739	0.921874	0.3703621	0.2589173	0.000344353213	405.14708448	1114.6083184	1641.5898224	1206.2416368	4456.159952	6675.3785488	7264.071032	216.9077736	2789.129752	3199.7624672	3840.3098736	167.49631616	6270.679976	1954.4405232	7271.742112	2921.4162448	2042.3396624
cg03548224	5.547267E-06	0.9577677	0.8767304	0.441478	0.5636182	0.8582229	0.08726071	0.7581432	0.8221793	0.6908835	0.7079394	0.2559852	0.9912461	0.8842183	0.6810776	0.566235	0.5231839	0.9613892	0.023991929775	7554.8716176	6915.6493952	3482.378464	4445.8203616	6769.6622352	688.31248048	5980.2335616	6485.3503184	5449.689048	5584.2259872	2019.2112576	7818.9492368	6974.7139504	5372.3401088	4466.46168	4126.8746032	7583.4380096
cg03548384	1.553998E-06	0.0989035	0.3488426	0.1876165	0.1627415	0.9878131	0.9291547	0.4786199	0.3975841	0.1621824	0.1274997	0.9951999	0.07639661	0.9853789	0.5267452	0.7886859	0.7491235	0.09698566	0.00672104135	780.150808	2751.6704288	1479.918952	1283.704952	7791.8697328	7329.1722736	3775.3537712	3136.1433808	1279.2947712	1005.7176336	7850.1368112	602.61645968	7772.6687632	4154.9661376	6221.1543792	5909.086168	765.02288608
cg03549506	1.511713E-06	0.9246923	0.9575473	0.4323633	0.3297081	0.7284285	0.9047568	0.6195665	0.8201867	0.8308469	0.9503779	0.4156606	0.4032875	0.4055392	0.1909001	0.8552653	0.0100854	0.3063135	0.006538158725	7293.9728624	7553.1331024	3410.4817104	2600.7374928	5745.844008	7136.7216384	4887.140552	6469.6326896	6553.7203472	7496.5808752	3278.7308128	3181.1318	3198.8932096	1505.8199888	6746.3326864	79.5536352	2416.200888
cg03552663	1.918619E-07	0.1168345	0.4590445	0.0743151	0.7397302	0.7117591	0.6604341	0.499798	0.8734991	0.06001068	0.0148985	0.06612188	0.09733943	0.2004353	0.767973	0.4947832	0.738166	0.7459661	0.0008298027175	921.590536	3620.943016	586.1975088	5834.9918176	5614.3557808	5209.5041808	3942.406624	6890.1609008	473.36424384	117.519368	521.56938944	767.81342384	1581.0336464	6057.771024	3902.8498816	5822.653408	5884.1805968
cg03555909	6.704673E-08	0.7486845	0.09761955	0.04737533	0.1283371	0.9116443	0.487046	0.3988479	0.3199616	0.7636976	0.8302368	0.939304	0.5070465	0.3317575	0.8173522	0.4276937	0.6964586	0.106057	0.00028997710725	5905.623336	770.0230104	373.69660304	1012.3230448	7191.0502384	3841.818848	3146.1122352	2523.8571008	6024.0466688	6548.9078784	7409.229952	3999.582792	2616.90316	6447.2741536	3373.6479056	5493.6654368	836.577616
cg03559389	6.543101E-08	0.7014498	0.04658106	0.9456893	0.2214353	0.9056716	0.7913324	0.3113466	0.8993026	0.9039664	0.038963	0.1654535	0.9475944	0.05943205	0.9748314	0.01306445	0.02490093	0.5555491	0.00028298911825	5533.0360224	367.43140128	7459.5971984	1746.6816464	7143.9375808	6242.0299712	2455.9019808	7093.6989088	7130.4869632	307.340144	1305.097208	7474.6246272	468.8000104	7689.4700832	103.0523816	196.41853584	4382.1713008
cg03560363	1.297985E-05	0.5822064	0.2864735	0.2901315	0.7183963	0.9111516	0.7749205	0.3699676	0.6178081	0.828703	0.5670443	0.9081224	0.9499899	0.9443611	0.8764615	0.8688412	0.4531138	0.2587506	0.05613785125	4592.4440832	2259.702968	2288.557272	5666.7100144	7187.1638208	6112.572904	2918.3044288	4873.2702928	6536.809264	4472.8454384	7163.2694912	7493.5203312	7449.1203568	6913.528312	6853.4193856	3574.1616544	2041.0247328
cg03564754	2.580848E-07	0.6111447	0.9562896	0.6274124	0.3242656	0.177427	0.8922478	0.4447844	0.6698035	0.6550728	0.9190464	0.3430261	0.4251228	0.774097	0.3300278	0.4538464	0.1061646	0.4158734	0.00111621676	4820.7093936	7543.2123648	4949.0290112	2557.8070528	1399.544176	7038.0506464	3508.4593472	5283.410008	5167.2142464	7249.4380032	2705.7898768	3353.3686464	6106.077136	2603.2592864	3579.9404032	837.4263648	3280.4093792
cg03570045	6.741705E-06	0.9803549	0.1326552	0.4133984	0.3487296	0.6807436	0.6108552	0.606635	0.7240779	0.8880671	0.5769028	0.7878235	0.1771366	0.7780567	0.4009957	0.5354386	0.1474008	0.1313647	0.029157874125	7733.0394512	1046.3842176	3260.8865792	2750.7790848	5369.7055168	4818.4258176	4785.13688	5711.5264752	7005.0732848	4550.6092864	6214.351768	1397.2535008	6137.3112496	3163.0540816	4223.5396768	1162.6975104	1036.2047536
cg03573683	9.030116E-06	0.7458122	0.3395986	0.06984008	0.1711759	0.1804042	0.1964244	0.4708338	0.5397275	0.3280727	0.9609897	0.6625162	0.4891308	0.8948076	0.372614	0.8767359	0.6250798	0.6494995	0.0390552517	5882.9666336	2678.7537568	550.89855104	1350.2354992	1423.0283296	1549.3956672	3713.9370144	4257.37052	2587.8374576	7580.2867536	5225.9277856	3858.2637504	7058.2423488	2939.179232	6915.6927792	4930.6294624	5123.252056
cg03574415	4.566128E-06	0.9426993	0.6653987	0.815208	0.8202134	0.7554746	0.3755912	0.1340166	0.9595731	0.137906	0.7944285	0.05360287	0.5377244	0.8602107	0.406877	0.1354954	0.495131	0.2962815	0.0197485036	7436.0120784	5248.6649456	6430.360704	6469.8432992	5959.1836448	2962.6633856	1057.1229408	7569.1126128	1087.802528	6266.452008	422.81943856	4241.5700672	6785.3420016	3209.445776	1068.7877152	3905.593328	2337.068472
cg03580195	1.708132E-06	0.2170739	0.9850814	0.4747772	0.9188322	0.8255884	0.6829172	0.6997838	0.732634	0.1715931	0.5431316	0.5723172	0.02015999	0.1032879	0.7432867	0.5856781	0.1248892	0.130004	0.0073876709	1712.2789232	7770.3220832	3745.0425536	7247.7483936	6512.2412992	5386.8508736	5519.8946144	5779.016992	1353.5263728	4284.2220608	4514.4380736	159.02200112	814.7349552	5863.0454896	4619.8288528	985.1260096	1025.471552
cg03580876	4.859633E-07	0.7922651	0.2108275	0.2919633	0.6507819	0.5958272	0.4666233	0.8201504	0.84188	0.4967716	0.6365045	0.5501289	0.02321113	0.3347036	0.3171605	0.1497927	0.8214581	0.9525627	0.0021017912725	6249.3871088	1663.00732	2303.0065104	5133.3676272	4699.8849536	3680.7245904	6469.3463552	6640.74944	3918.5343808	5020.747496	4339.4167632	183.08939344	2640.1419968	2501.762024	1181.5648176	6479.6614928	7513.8145776
cg03584380	8.169519E-08	0.9122899	0.435162	0.5223347	0.6604972	0.1711972	0.187711	0.2055303	0.6671015	0.7166308	0.759314	0.4707674	0.2460227	0.8663278	0.09463006	0.6073443	0.4268149	0.1041567	0.00035333169675	7196.1427312	3432.557856	4120.1761136	5210.0019136	1350.4035136	1480.664368	1621.2230064	5262.096632	5652.7837504	5989.468832	3713.4132512	1940.6270576	6833.5936864	746.44191328	4790.7318384	3366.7159312	821.5880496
cg03584544	3.862615E-09	0.2394747	0.6281302	0.2145763	0.270797	0.0513996	0.08695514	0.7916118	0.7853714	0.4097371	0.0003239574	0.4593204	0.01186186	0.2120013	0.3614305	0.02676168	0.1701774	0.06750182	1.6705809875E-05	1888.9764336	4954.6910176	1692.5778544	2136.046736	405.4400448	685.90214432	6244.2338784	6195.0096032	3232.0062448	2.5553759712	3623.1193152	93.56635168	1672.2662544	2850.963784	211.09613184	1342.3593312	532.45435616
cg03586474	4.059778E-09	0.1893844	0.04567249	0.01010657	0.5388765	0.3977945	0.09325924	0.1233369	0.1065487	0.8649574	0.04199445	0.9196523	0.3279195	0.9586441	0.9479591	0.04682372	0.3173832	0.5935593	1.755853985E-05	1493.8641472	360.26460112	79.72062416	4250.657832	3137.803016	735.62888512	972.8814672	840.4561456	6822.7839712	331.2522216	7254.2173424	2586.629016	7561.7846608	7477.5013808	369.34550336	2503.5186816	4681.9957584
cg03588998	1.371159E-06	0.07641609	0.7138081	0.6310935	0.2259364	0.7758382	0.6433786	0.4814411	0.9158467	0.1330226	0.4300736	0.05512512	0.9147885	0.722295	0.7132489	0.2600838	0.04754672	0.1558402	0.005930262675	602.77011792	5630.5182928	4978.065528	1782.1863232	6119.8117216	5074.9703968	3797.6073968	7224.1987696	1049.2822688	3392.4205568	434.82694656	7215.851688	5697.46296	5626.1073232	2051.5410144	375.04852736	1229.2674976
cg03592824	1.343582E-07	0.1809268	0.5505889	0.9793704	0.2265533	0.2177688	0.01549564	0.3428979	0.208556	0.04295728	0.07243686	0.0595128	0.8405666	0.3794136	0.2411841	0.01015154	0.8671223	0.7190735	0.000581099215	1427.1505984	4343.0452432	7725.2737152	1787.0524304	1717.7602944	122.22960832	2704.7786352	1645.089728	338.84702464	571.38195168	469.4369664	6630.3893408	2992.8144768	1902.4601808	80.07534752	6839.8607024	5672.051768
cg03593057	7.033318E-07	0.1902769	0.7909044	0.5410091	0.2813332	0.4698031	0.1613973	0.1545001	0.9295086	0.8459298	0.714533	0.1825146	0.720994	0.2347354	0.6044615	0.01451148	0.6024474	0.1492877	0.003041910035	1500.9041872	6238.6539072	4267.4797808	2219.1562816	3705.8068528	1273.1019024	1218.6967888	7331.9638368	6672.6942624	5636.236304	1439.6751648	5687.200672	1851.5928352	4767.992312	114.46655424	4752.1050912	1177.5813776
cg03596450	4.972565E-09	0.4978091	0.3752829	0.2816195	0.5682362	0.541786	0.2001971	0.09472639	0.1293701	0.2943268	0.04269408	0.5287821	0.04853902	0.3273284	0.3129981	0.6632169	0.3752651	0.8915949	2.1506343625E-05	3926.7181808	2960.2315152	2221.414616	4482.2471456	4273.607968	1579.1547248	747.20176432	1020.4713488	2321.6497984	336.77090304	4171.0332048	382.87578976	2581.9664192	2468.9290128	5231.4549072	2960.0911088	7032.9005712
cg03599110	4.740251E-07	0.8212087	0.9212352	0.3333521	0.4254612	0.09336755	0.6228252	0.9638244	0.3871936	0.2913793	0.07431125	0.4354438	0.6760397	0.7624852	0.3266531	0.3949004	0.1175748	0.6484643	0.0020501585575	6477.6942256	7266.7032576	2629.4813648	3356.0379456	736.4832344	4912.8451776	7602.6468672	3054.1831168	2298.3999184	586.16714	3434.7806944	5332.6011536	6014.4832576	2576.6396528	3114.9743552	927.4300224	5115.0863984
cg03603951	1.709113E-06	0.3700373	0.7287688	0.9008142	0.1068625	0.5319329	0.06126059	0.919164	0.5373503	0.5755077	0.3552595	0.8520793	0.5837425	0.4358753	0.8622223	0.3315653	0.4138862	0.05485944	0.007391913725	2918.8542224	5748.5282944	7105.6224096	842.9314	4195.8867152	483.22353392	7250.365632	4238.6191664	4539.6047376	2802.286936	6721.2015184	4604.56084	3438.1843664	6801.2095024	2615.3870864	3264.7343456	432.73126272
cg03612485	3.567976E-08	0.3599263	0.02553574	0.4850372	0.1139653	0.7975319	0.5764957	0.1329462	0.6889808	0.07606931	0.692061	0.9050033	0.9888076	0.3963117	0.7641743	0.1302679	0.07366706	0.8951065	0.000154314962	2839.0986544	201.42591712	3825.9734336	898.9582864	6290.9316272	4547.3980816	1048.6796256	5434.6805504	600.03471728	5458.977168	7138.6660304	7799.7143488	3126.1066896	6027.8068784	1027.5531952	581.08576928	7060.600072
cg03616995	3.908125E-06	0.5356603	0.5757583	0.4602599	0.5387565	0.2194254	0.3283889	0.3133282	0.8481919	0.9361384	0.8548259	0.4080503	0.6511675	0.2204593	0.205734	0.9863257	0.7343958	0.742803	0.016902640625	4225.2884464	4541.5814704	3630.5300912	4249.711272	1730.8275552	2590.3316432	2471.5328416	6690.5377072	7384.2596992	6742.8666992	3218.7007664	5136.40924	1738.9829584	1622.829792	7780.1371216	5792.9140704	5859.230064
cg03622314	4.190293E-06	0.7173192	0.5114905	0.475795	0.4030676	0.4338031	0.8865701	0.1844082	0.04334055	0.6524814	0.1463975	0.5163435	0.3731683	0.3704795	0.8532387	0.4647242	0.2896553	0.4623204	0.018123017225	5658.2138496	4034.637064	3753.07096	3179.3972288	3421.8388528	6993.2649488	1454.6118816	341.8702584	5146.7732832	1154.78348	4072.917528	2943.5515504	2922.342296	6730.3468656	3665.7444896	2284.8010064	3646.7833152
cg03622689	5.006879E-08	0.2165731	0.8773316	0.6959819	0.7519647	0.1178163	0.4451116	0.4592844	0.9297575	0.3558294	0.6077311	0.7527627	0.2148485	0.8341272	0.4327215	0.6270876	0.1460978	0.583657	0.00021654751675	1708.3286128	6920.3916608	5489.9052272	5931.4975536	929.3349744	3511.0403008	3622.8353472	7333.92716	2806.7823072	4793.7829168	5937.7921776	1694.724968	6579.5953536	3413.307192	4946.4669888	1152.4194464	4603.886416
cg03637703	2.020408E-06	0.05515808	0.1101044	0.1941671	0.7213608	0.3559982	0.5597484	0.7131099	0.9454766	0.6710294	0.1052696	0.8859079	0.1561285	0.6119309	0.3701537	0.3732388	0.1170315	0.989987	0.0087382646	435.08693504	868.5035072	1531.5900848	5690.0939904	2808.1138016	4415.2953792	5625.0108912	7457.9194208	5293.0799072	830.3666048	6988.0415152	1231.541608	4826.9109392	2919.7723856	2944.1076544	923.144472	7809.017456
cg03638665	7.283739E-09	0.7944055	0.6634444	0.1737837	0.8185387	0.001906041	0.747917	0.8967166	0.09189255	0.3775038	0.1193128	0.5148923	0.4508581	0.03252481	0.6825566	0.2461406	0.2434259	0.07305186	3.1502171175E-05	6266.270584	5233.2494272	1370.8058256	6456.6332656	15.034851408	5899.569296	7073.3005408	724.8484344	2977.7499744	941.1393664	4061.4704624	3556.3686928	256.55570128	5384.0064608	1941.5570528	1920.1434992	576.23307168
cg03639170	1.429102E-08	0.6265248	0.03602315	0.3383488	0.009485057	0.508261	0.994919	0.8512464	0.804395	0.5807867	0.3587016	0.5257596	0.6322213	0.8451254	0.1214637	0.1471125	0.3650829	0.4082631	6.18086615E-05	4942.0276224	284.1506072	2668.8953344	74.818129616	4009.162768	7847.921072	6714.6316032	6345.06776	4581.2454896	2829.4382208	4147.1917248	4986.9616144	6666.3491552	958.1056656	1160.4234	2879.7739152	3220.3793328
cg03658371	2.050107E-06	0.07978191	0.6239938	0.1189831	0.4344903	0.5706749	0.6708708	0.5038675	0.2671466	0.209065	0.2365952	0.05510764	0.9443646	0.2094525	0.8896491	0.9188247	0.7089303	0.4846342	0.008866712775	629.31970608	4922.0630944	938.5386928	3427.2594864	4501.4836112	5291.8288704	3974.50684	2107.2523808	1649.10472	1866.2629376	434.68906432	7449.1479648	1652.16132	7017.5521008	7247.6892336	5592.0422064	3822.7945696
cg03663215	2.471873E-06	0.5960875	0.8711372	0.4812288	0.5580621	0.8336481	0.1925956	0.7916731	0.3086548	0.6286408	0.0274264	0.2008473	0.8825429	0.06583484	0.9700101	0.06072655	0.9148128	0.8989722	0.010690850725	4701.9382	6871.5302336	3795.9327744	4401.9938448	6575.8162128	1519.1940928	6244.7174128	2434.6690624	4958.7186304	216.3394432	1584.2835024	6961.4983952	519.30521792	7651.4396688	479.0110264	7216.0433664	7091.0927136
cg03668033	2.895946E-09	0.269263	0.7418555	0.8000333	0.01142886	0.01908729	0.351742	0.09217448	0.4704998	0.05461357	0.0672826	0.1047607	0.2870393	0.4653881	0.04070866	0.4594333	0.1595493	0.1099714	1.252496645E-05	2123.946544	5851.756184	6310.6626704	90.15084768	150.56054352	2774.540896	727.07229824	3711.3024224	430.79184016	530.7251488	826.3524016	2264.1659984	3670.9813328	321.10991008	3624.0098704	1258.5248784	867.4544032
cg03668556	1.618048E-07	0.7637277	0.1276532	0.4048309	0.0744998	0.4878238	0.5918102	0.9717532	0.9208998	0.4563498	0.0050749	0.9712269	0.7492426	0.2757187	0.4006267	0.03431696	0.1955568	0.3535788	0.00069980576	6024.2840976	1006.9284416	3193.3061392	587.6544224	3847.9541344	4668.1988576	7665.1892416	7264.0576224	3599.6872224	40.0308112	7661.0377872	5910.0256288	2174.8691056	3160.1434096	270.69218048	1542.5520384	2789.0295744
cg03669782	1.408273E-08	0.006062246	0.00388764	0.4843957	0.2401932	0.4616745	0.0959094	0.9015015	0.08055478	0.2680502	0.01458301	0.2524426	0.2659351	0.4177271	0.5209103	0.4493835	0.363732	0.0233516	6.090780725E-05	47.818996448	30.66570432	3820.9132816	1894.6439616	3641.688456	756.5333472	7111.043832	635.41610464	2114.3799776	115.03078288	1991.2672288	2097.6960688	3295.0313648	4108.9404464	3544.737048	2869.118016	184.1974208
cg03679581	4.024124E-06	0.1733311	0.5002293	0.4057033	0.02893472	0.3031063	0.4036637	0.7152799	0.3667081	0.3683438	0.3211507	0.8943491	0.1750027	0.461931	0.4397253	0.01716933	0.9445222	0.9328249	0.0174043363	1367.2357168	3945.8087184	3200.1876304	228.23707136	2390.9024944	3184.0992656	5642.1278512	2892.5934928	2905.4958944	2533.2367216	7054.6257008	1380.4212976	3643.711728	3468.5531664	135.43167504	7450.3911136	7358.1228112
cg03687929	2.313255E-07	0.4126068	0.2675749	0.951392	0.3482802	0.9475237	0.9109535	0.3821664	0.7910129	0.832269	0.7068649	0.3419285	0.09654869	0.9017065	0.8487666	0.6532356	0.4304053	0.358546	0.0010004827875	3254.6424384	2110.6308112	7504.580096	2747.2342176	7474.0669456	7185.601208	3014.5285632	6239.5097552	6564.937872	5575.7503312	2697.132008	761.57606672	7112.660872	6695.0709408	5152.7224128	3395.0370064	2828.210848
cg03700492	1.167863E-05	0.3828133	0.6485111	0.5767609	0.3834652	0.3344997	0.4978477	0.5961731	0.5458259	0.6275823	0.1776263	0.4500642	0.5246762	0.8615517	0.6814131	0.3623835	0.8814716	0.6859327	0.05051007475	3019.6313104	5115.4555568	4549.4899792	3024.7734976	2638.5336336	3927.0226576	4702.6134128	4305.4746992	4950.3691824	1401.1162544	3550.1064096	4138.6458656	6795.9198096	5374.9865328	2858.481048	6953.0479808	5410.6371376
cg03704308	4.779588E-09	0.9718638	0.5018288	0.5753825	0.009387408	0.3600456	0.01966486	0.1331218	0.0855674	0.1673887	0.004410658	0.7737447	0.9578103	0.1344573	0.9758671	0.02751781	0.8837513	0.9948939	2.06717181E-05	7666.0616544	3958.4255744	4538.61716	74.047874304	2840.0396928	155.11641568	1050.0647584	674.9556512	1320.3620656	34.791270304	6103.2981936	7555.2076464	1060.5991824	7697.6396848	217.06048528	6971.0302544	7847.7230832
cg03713585	3.365006E-06	0.8233509	0.3402862	0.4988172	0.9896632	0.1126469	0.7310682	0.9288141	0.2670162	0.3816122	0.5866332	0.5581473	0.8114124	0.1786481	0.3631259	0.5537291	0.1509918	0.05445414	0.01455365095	6494.5918992	2684.1775456	3934.6700736	7806.4633216	888.5587472	5766.6659616	7326.4856208	2106.2237856	3010.1570336	4627.3626816	4402.6659024	6400.4210112	1409.1762128	2864.3370992	4367.8151408	1191.0233184	429.53425632
cg03721887	2.436184E-11	0.005617864	0.601973	2.750574E-07	0.5787075	0.0008072004	0.1965466	0.3272597	4.69687E-05	0.6655268	0.1632648	0.4336847	0.4236604	0.9926952	0.9776461	0.6986008	0.3195079	0.1740814	1.05364958E-07	44.313711232	4748.363024	0.0021696527712	4564.84476	6.3671967552	1550.3595808	2581.4245136	0.3704891056	5249.6753984	1287.8327424	3420.9049136	3341.8332352	7830.3797376	7711.6724368	5510.5631104	2520.2783152	1373.1540832
cg03728898	8.582548E-07	0.3705011	0.8579548	0.7022673	0.004447832	0.5099413	0.224914	0.6935952	0.1610219	0.8089301	0.100228	0.8124192	0.003605005	0.3471751	0.3905678	0.9063883	0.4462385	0.2677172	0.00371195201	2922.5126768	6767.5474624	5539.4844624	35.084498816	4022.4169744	1774.121632	5471.0789376	1270.1407472	6380.8406288	790.598464	6408.3626496	28.43627944	2738.5171888	3080.7988064	7149.5909104	3519.929288	2111.7532736
cg03734896	2.623804E-06	0.9113435	0.8523013	0.9591919	0.3294163	0.6580017	0.3803622	0.6399162	0.7608853	0.4430266	0.7614733	0.4105802	0.8710911	0.823614	0.7550827	0.1074286	0.2155547	0.7328602	0.0113479523	7188.677528	6722.9526544	7566.1057072	2598.4357744	5190.3174096	3000.2970336	5047.6589856	6001.8632464	3494.5938208	6006.5013904	3238.6566176	6871.1665968	6496.667232	5956.0923376	847.3967968	1700.2954736	5780.8012576
cg03744197	4.933602E-09	0.4754105	0.5820446	0.07298315	0.4362045	0.9404629	0.1350064	0.4679557	0.5002208	0.8291901	0.006243737	0.5402222	0.889602	0.8126139	0.01517887	0.6051438	0.08733931	0.0910751	2.133782865E-05	3750.038024	4591.1678048	575.6910872	3440.781096	7418.3713552	1064.9304832	3691.2345616	3945.7416704	6540.6515088	49.250597456	4261.2727136	7017.180576	6409.8984432	119.73092656	4773.3742944	688.93247728	718.4003888
cg03744842	1.211898E-09	0.2276937	0.2396909	0.9270908	0.03000784	0.0003879442	0.9783965	0.9513212	0.3796686	0.591914	0.8646386	0.2172575	0.2622023	0.005275616	0.2491818	0.9449612	0.1394562	0.4922547	5.24145885E-06	1796.0479056	1890.6818192	7312.8922304	236.70184192	3.0601038496	7717.591592	7504.0216256	2994.8259168	4669.017632	6820.2692768	1713.72716	2068.2517424	41.614059008	1965.5460384	7453.8539456	1100.0305056	3882.9050736
cg03749081	1.652145E-06	0.6447939	0.7953823	0.7748724	0.5361211	0.1251436	0.4668014	0.7019381	0.030433	0.8300145	0.2441389	0.1972389	0.6229067	0.2468048	0.3342638	0.03604456	0.7509245	0.6818268	0.007145527125	5086.1342832	6273.9755824	6112.1934912	4228.9232368	987.1327168	3682.1294432	5536.8877328	240.055504	6547.154376	1925.7676432	1555.8204432	4913.4880496	1946.7962624	2636.6728544	284.31948928	5923.292456	5378.2497984
cg03766400	1.719918E-05	0.7893267	0.2477613	0.8853775	0.9106294	0.9829965	0.03393445	0.6293934	0.5995119	0.3347149	0.9290692	0.4539345	0.8239123	0.180566	0.9037511	0.1707851	0.8292102	0.9298413	0.0743864535	6226.2090096	1954.3411344	6983.85772	7183.0447072	7753.876392	267.6749416	4964.6551392	4728.9498672	2640.2311312	7328.4978496	3580.635336	6499.0202224	1424.304608	7128.7886768	1347.1528688	6540.8100576	7334.5881744
cg03766998	2.8355E-07	0.8583736	0.735849	0.8653345	0.1454285	0.6930107	0.6076961	0.930179	0.3025097	0.06743688	0.1567142	0.6846955	0.7710451	0.05383642	0.9210196	0.4551682	0.3298022	0.1883999	0.00122635375	6770.8509568	5804.376912	6825.758536	1147.140008	5466.4684016	4793.5068368	7337.251952	2386.1965136	531.94210944	1236.1616096	5400.878104	6082.0037488	424.66168096	7265.0026048	3590.3667616	2601.4797536	1486.0984112
cg03769927	2.826479E-07	0.772595	0.2976278	0.6743674	0.8202988	0.02000109	0.2214181	0.8824242	0.8795085	0.6371897	0.4615858	0.1109673	0.01580047	0.716967	0.9618001	0.2050207	0.9849549	0.2537704	0.0012224521675	6094.22936	2347.6880864	5319.4100512	6470.5169344	157.76859792	1746.5459728	6960.5620896	6937.563048	5026.1523536	3640.9887904	875.3100624	124.63410736	5655.435696	7586.6791888	1617.2032816	7769.3242512	2001.7409152
cg03770703	9.599573E-06	0.1929433	0.7491186	0.3321457	0.5717922	0.4009078	0.07724904	0.627558	0.2487748	0.2106381	0.6405095	0.6345007	0.1243743	0.6627768	0.7303974	0.2318165	0.8891612	0.7976084	0.041518153225	1521.9367504	5909.0475168	2619.9652816	4510.2968736	3162.3607264	609.34042752	4950.177504	1962.3356224	1661.5133328	5052.338936	5004.9415216	981.0644784	5227.9833984	5761.3746912	1828.568552	7013.7035456	6291.5350592
cg03778594	1.65245E-06	0.05722563	0.9568671	0.577228	0.6431042	0.2265151	0.4824309	0.925764	0.2347185	0.0158137	0.3509862	0.8826793	0.7824701	0.2600578	0.9445216	0.5555426	0.7328924	0.08170741	0.00714684625	451.39576944	7547.7676848	4553.174464	5072.8059296	1786.7511088	3805.4149392	7302.426432	1851.459528	124.7384656	2768.5791456	6962.5743184	6172.1241488	2051.3359264	7450.3863808	4382.1200288	5781.0552512	644.50805008
cg03783410	2.698442E-07	0.9226567	0.4370681	0.8913083	0.6388686	0.3669218	0.05582365	0.6119066	0.5470835	0.3529361	0.05479357	0.02491363	0.6367329	0.7502851	0.8484278	0.04952656	0.6205205	0.5540189	0.001167076165	7277.9160496	3447.5931728	7030.6398704	5039.3955168	2894.2791584	440.3369512	4826.7192608	4315.394648	2783.9599568	432.21168016	196.51871344	5022.5491152	5918.2488688	6692.3984864	390.66550528	4894.665704	4370.1010832
cg03802443	2.206241E-06	0.9878812	0.6725998	0.4262222	0.5549778	0.700058	0.2974027	0.299138	0.93963	0.9335143	0.5185741	0.358341	0.7670082	0.6386571	0.4229305	0.2003599	0.7946823	0.3085989	0.009541992325	7792.4069056	5305.4672224	3362.0407136	4377.6648864	5522.057504	2345.9124976	2359.600544	7411.80144	7363.5607984	4090.5125008	2826.593808	6050.1606816	5037.7272048	3336.075784	1580.4388912	6268.4539824	2434.2281232
cg03807741	1.17818E-08	0.3321547	0.5934355	0.2329492	0.1121071	0.0392772	0.7796349	0.8237149	0.7888766	0.20398	0.2489258	0.664729	0.6617857	0.4231959	0.4936642	0.3006254	0.5423363	0.38108	5.0956285E-05	2620.0362736	4681.019224	1837.5032896	884.3008048	309.8185536	6149.7600912	6497.4631312	6222.6586208	1608.99424	1963.5267104	5243.382352	5220.1656016	3338.1692592	3894.0232096	2371.3331552	4277.9487344	3005.95904
cg03809147	7.154111E-09	0.4022755	0.3245743	0.2235248	0.3936528	0.8208332	0.9515465	0.9599208	0.7712981	0.9050713	0.429848	0.6472456	0.241119	0.3145815	0.5221058	0.395267	0.7329594	0.2336353	3.0941530075E-05	3173.149144	2560.2420784	1763.1636224	3105.1332864	6474.7322816	7505.798792	7571.8552704	6083.9994128	7139.2024144	3390.641024	5105.4732928	1901.946672	2481.418872	4118.3705504	3117.866096	5781.5837472	1842.9152464
cg03825158	1.80745E-06	0.8177977	0.864808	0.5708437	0.1551359	0.3659634	0.08398238	0.1740103	0.5739242	0.03696337	0.07095311	0.8945418	0.7799236	0.3565941	0.5760305	0.2207877	0.8834517	0.4245712	0.00781722125	6450.7882576	6821.605504	4502.8151056	1223.7119792	2886.7192992	662.45301344	1372.5932464	4527.1140896	291.56706256	559.67813168	7056.1457184	6152.0373568	2812.8142608	4543.728584	1741.5733776	6968.6670096	3349.0176256
cg03825236	8.498335E-07	0.5199115	0.1355915	0.4172445	0.3301849	0.08941891	0.7027074	0.6855929	0.9871756	0.1193734	0.4392929	0.5638531	0.2636639	0.8173343	0.3666718	0.4415813	0.9379102	0.08937527	0.0036755298875	4101.061912	1069.545752	3291.224616	2604.4984912	705.33636208	5542.9559712	5407.9567952	7786.8411328	941.6173792	3465.1423952	4447.6732528	2079.7808432	6447.1329584	2892.3071584	3483.1932944	7398.2356576	704.99212976
cg03826618	4.430398E-07	0.02721013	0.6366894	0.5422122	0.03977934	0.2173226	0.5734104	0.5514968	0.3727629	0.1678107	0.5134158	0.7319497	0.2763029	0.0528081	0.3293094	0.7442829	0.5304044	0.3271811	0.001916147135	214.63350544	5022.2059872	4276.9698336	313.77943392	1714.2406688	4523.0612352	4350.2067584	2940.3537552	1323.6908016	4049.8238304	5773.6192336	2179.4772752	416.5502928	2597.5925472	5870.9035152	4183.8299072	2580.8045168
cg03834906	2.25039E-06	0.8587404	0.6164549	0.06139964	0.7710204	0.08995565	0.4948662	0.3690716	0.6832434	0.9081715	0.3086046	0.9735786	0.2925386	0.4309352	0.3873183	0.8410075	0.8228813	0.08052811	0.00973293675	6773.7442752	4862.5962512	484.32036032	6081.8089152	709.5701672	3903.5045856	2911.2367808	5389.4239392	7163.656792	2434.2730848	7679.5879968	2307.5444768	3399.2168576	3055.1667504	6633.86716	6490.8876944	635.20573168
cg03846960	1.372335E-07	0.4874364	0.9908616	0.9218167	0.09540088	0.05107795	0.2916648	0.1699524	0.1549041	0.1177743	0.6822194	0.5610223	0.4981553	0.3539793	0.8843708	0.0627777	0.1323558	0.8714838	0.0005935348875	3844.8983232	7815.9163008	7271.2901296	752.52214144	402.9028696	2300.6519424	1340.5845312	1221.8835408	929.0036784	5381.3466272	4425.3439024	3929.4490064	2792.1887184	6975.9168704	495.1904976	1044.0225504	6874.2642144
cg03861404	1.248837E-06	0.4032821	0.8674885	0.9125025	0.6585348	0.2961122	0.3690538	0.6693393	0.0885438	0.5028647	0.5296858	0.1056942	0.9607188	0.1738064	0.5323083	0.3674951	0.8841339	0.3041951	0.005401220025	3181.0892048	6842.749288	7197.81972	5194.5225024	2335.7330336	2911.0963744	5279.7483984	698.4334944	3966.5967536	4178.1615904	833.7158496	7578.1498944	1370.9848832	4198.8478704	2898.8013488	6974.0482032	2399.4909488
cg03863069	1.371872E-06	0.4722498	0.2963141	0.7041272	0.9417028	0.240216	0.90349	0.2155932	0.8784825	0.342224	0.4798599	0.8438514	0.5453804	0.2571351	0.906656	0.435283	0.395514	0.1360669	0.0059333464	3725.1064224	2337.3256208	5554.1553536	7428.1516864	1894.823808	7126.72912	1700.5991616	6929.46996	2699.462912	3785.1348912	6656.2998432	4301.9605952	2028.2816688	7151.702528	3433.512304	3119.814432	1073.2957072
cg03863549	3.285761E-08	0.2401056	0.07741383	0.05796412	0.949007	0.4378768	0.4698471	0.7258393	0.4880026	0.1563127	0.2992032	0.7955046	0.01428258	0.5484465	0.02746473	0.5433574	0.3723892	0.8663371	0.00014210916325	1893.9529728	610.64029104	457.22097856	7485.767216	3453.9721984	3706.1539248	5725.4203984	3849.3645088	1232.9945776	2360.1148416	6274.9402848	112.66099104	4326.145992	216.64179024	4286.0031712	2937.4060096	6833.6670448
cg03865648	1.232117E-08	0.08100855	0.02310848	0.9012246	0.1724298	0.9432389	0.4437782	0.7443868	0.3686715	0.5917033	0.9350901	0.01065685	0.04060191	0.1307061	0.4090196	0.7454496	0.8608367	0.8354005	5.328906025E-05	638.9954424	182.27969024	7108.8596448	1360.1262624	7440.2684432	3500.5224416	5871.7230784	2908.080792	4667.3556304	7375.9907088	84.0612328	320.26786608	1031.0097168	3226.3466048	5880.1064448	6790.2798896	6589.639144
cg03870397	7.615364E-08	0.06319894	0.8284385	0.08005553	0.8468674	0.1080297	0.9031888	0.5314332	0.3582604	0.5114706	0.6804562	0.4980378	0.07266047	0.07120868	0.01511022	0.5383328	0.8988977	0.8479087	0.000329364493	498.51323872	6534.722888	631.47802064	6680.0900512	852.1382736	7124.3532544	4191.9450816	2825.9580352	4034.4800928	5367.4385056	3928.5221664	573.14578736	561.69406784	119.18941536	4246.3691264	7090.5050576	6688.3038256
cg03871460	3.988288E-07	0.6723716	0.5157594	0.2622505	0.3399494	0.2848433	0.1260055	0.638255	0.4411929	0.3771657	0.8100924	0.1304068	0.9262592	0.19681	0.8400155	0.7989164	0.07620759	0.2287211	0.00172493456	5303.6671808	4068.3101472	2068.631944	2681.5208672	2246.8439504	993.931384	5034.55544	3480.1295952	2975.0830416	6390.0088512	1028.6488384	7306.3325696	1552.43728	6626.042264	6301.8525632	601.12546992	1804.1520368
cg03873694	1.106381E-07	0.5716495	0.8450471	0.3035491	0.5526075	0.6895415	0.493938	0.5508101	0.8102564	0.4502208	0.1295406	0.8353593	0.2593241	0.3549842	0.5264438	0.4202796	0.9614186	0.9450344	0.0004785097825	4509.171256	6665.7315248	2394.3953008	4358.96796	5439.103352	3896.182944	4344.7900688	6391.3024832	3551.3416704	1021.8162528	6589.3141584	2045.5485008	2800.1153696	4152.5886944	3315.1654848	7583.6699168	7454.4313472
cg03879291	2.865801E-06	0.8992619	0.6976419	0.5253631	0.7832549	0.3792534	0.2515869	0.4794523	0.6424785	0.6865348	0.5813075	0.7152284	0.4004178	0.5629123	0.1867559	0.426564	0.7618608	0.8863754	0.012394589325	7093.3778672	5502.9993072	4144.0641328	6178.3146512	2991.5508192	1984.5174672	3781.9197424	5067.870408	5415.3865024	4585.35356	5641.7216192	3158.4956064	4440.2522224	1473.1305392	3364.736832	6009.5579904	6991.7291552
cg03896661	7.923698E-08	0.6681662	0.3935237	0.6611139	0.4074589	0.3423824	0.4864668	0.5033484	0.9157275	0.009954855	0.9529818	0.845774	0.303917	0.1343809	0.8933374	0.5540939	0.2615438	0.7910736	0.0003426999385	5270.4949856	3104.1149456	5214.8664432	3214.0358032	2700.7123712	3837.2501184	3970.4121792	7223.25852	78.52389624	7517.1204384	6671.465312	2397.297296	1059.9965392	7046.6454112	4370.6926832	2063.0574944	6239.9885568
cg03902093	3.719657E-07	0.1048756	0.04183186	0.3046903	0.04040425	0.03788562	0.8980347	0.5204101	0.7974089	0.2443985	0.02285216	0.9968303	0.6702638	0.7745394	0.4574418	0.3886206	0.5462955	0.2593952	0.0016087516525	827.2587328	329.96971168	2403.3970864	318.708724	298.84177056	7083.6977136	4104.9948688	6289.9614032	1927.815368	180.25783808	7862.9974064	5287.0408544	6109.5667872	3608.3009184	3065.4392928	4309.178904	2046.1093376
cg03917077	1.288793E-08	0.1444587	0.01823844	0.5405885	0.05437158	0.7894861	0.01387176	0.8203897	0.01659129	0.204764	0.974568	0.3610719	0.797715	0.793289	0.3057727	0.628813	0.3492827	0.442143	5.574029725E-05	1139.4902256	143.86481472	4264.162088	428.88302304	6227.4663568	109.42044288	6471.2339536	130.87209552	1615.178432	7687.392384	2848.1351472	6292.37592	6257.463632	2411.9350576	4960.076944	2755.1419376	3487.623984
cg03931661	1.193313E-07	0.08207449	0.7875008	0.9945672	0.7696662	0.5537342	0.5685558	0.9025738	0.9805946	0.8486401	0.0326074	0.7167489	0.05083882	0.3369012	0.6239475	0.6019682	0.2663766	0.2587769	0.0005161078725	647.40357712	6211.8063104	7845.1460736	6071.1269856	4367.8553696	4484.7681504	7119.5021344	7734.9302048	6694.0731088	257.2071712	5653.7153232	401.01661216	2657.4766656	4921.69788	4748.3251616	2101.1786208	2041.2321872
cg03932161	5.432277E-09	0.03705901	0.2863982	0.2954055	0.508323	0.03787111	0.5805018	0.248211	0.8642193	0.7252526	0.3393687	0.5452634	0.6363363	0.4194163	0.8838972	0.3486055	0.007671997	0.4552127	2.3494598025E-05	292.32147088	2259.1090016	2330.158584	4009.651824	298.72731568	4578.9981984	1957.888368	6816.9618384	5720.7925088	2676.9403056	4301.0376992	5019.4207344	3308.3557744	6972.1811136	2749.800184	60.516712336	3590.7177776
cg03940662	1.040528E-08	0.05797121	0.3844756	0.3928289	0.1739821	0.9633527	0.9983758	0.9022614	0.01625567	0.8666648	0.5743338	0.916012	0.08907477	0.8938656	0.171699	0.9001707	0.27076	0.9899065	4.5002836E-05	457.27690448	3032.7435328	3098.6343632	1372.3708048	7598.9260976	7875.1883104	7117.0379232	128.22472496	6836.2519424	4530.3450144	7225.502656	702.62178576	7050.8118528	1354.361712	7100.5464816	2135.75488	7808.382472
cg03953506	1.435632E-06	0.9280844	0.727029	0.4654309	0.334943	0.9374665	0.6252202	0.7922179	0.5339404	0.3679212	0.2201229	0.4588065	0.402981	0.9484297	0.4191705	0.002891678	0.3730518	0.9511515	0.0062091084	7320.7297472	5734.804752	3671.3189392	2642.030384	7394.735752	4931.7369376	6249.0147952	4211.7218752	2902.1624256	1736.3294352	3619.065672	3178.714128	7481.2134736	3306.416904	22.809556064	2942.6325984	7502.683032
cg03953884	2.076073E-07	0.7242187	0.7384239	0.6076021	0.2111799	0.9556785	0.8705798	0.05739133	0.8305988	0.2364896	0.06604335	0.05052473	0.5750338	0.7317431	0.6463309	0.9835433	0.9972216	0.9426738	0.0008979015725	5712.6371056	5824.6877232	4792.7653648	1665.7870512	7538.392008	6867.1334624	452.70281104	6551.7633344	1865.4299648	520.9499448	398.53907024	4535.8666144	5771.9895728	5098.2581392	7758.1895504	7866.0839808	7435.8109344
cg03958112	8.398706E-08	0.02771969	0.04883118	0.3477236	0.1961176	0.0890252	0.9195351	0.3120568	0.04396636	0.1943808	0.3004304	0.0138151	0.3915147	0.02673543	0.01430768	0.1156449	0.06970901	0.1549389	0.0003632440345	218.65291472	385.18034784	2742.8437568	1546.9756288	702.2307776	7253.2928688	2461.5040384	346.80664768	1533.2757504	2369.7949952	108.9735088	3088.2679536	210.88907184	112.85897984	912.2069712	549.86467088	1222.1580432
cg03971626	3.740046E-07	0.4801776	0.5880365	0.811421	0.8501695	0.2342703	0.02675463	0.8664322	0.1823021	0.3474927	0.6145803	0.5842664	0.4296816	0.5974361	0.2994722	0.3714615	0.6444886	0.7222547	0.001617569895	3787.6409088	4638.431912	6400.488848	6706.137016	1847.9241264	211.04052144	6834.4171936	1437.9989648	2741.0224176	4847.8094064	4608.6933632	3389.3284608	4712.5759568	2362.2367136	2930.088312	5083.7260768	5697.1450736
cg03976895	2.162121E-06	0.4843152	0.1498606	0.4391474	0.9351373	0.7566987	0.9425595	0.807332	0.4698194	0.1828232	0.8905467	0.7754911	0.401964	0.2776539	0.7031487	0.9041834	0.1300911	0.8324375	0.009351173325	3820.2782976	1182.1004128	3463.9946912	7376.3630224	5968.8393456	7434.909336	6368.234816	3705.9354272	1442.1094016	7024.6323696	6117.0737968	3170.692032	2190.1339632	5546.4369456	7132.1986592	1026.1585968	6566.267
cg03978041	8.49308E-07	0.9028031	0.09027512	0.2202814	0.193036	0.3706428	0.2510108	0.6690762	0.05802961	0.06212983	0.6534694	0.2773636	0.7997804	0.6941138	0.4991098	0.3939491	0.8737706	0.2202174	0.0036732571	7121.3108528	712.09014656	1737.5796832	1522.667968	2923.6304064	1979.9731904	5277.6730656	457.73756368	490.08009904	5154.5666272	2187.8440768	6308.6677952	5475.1696544	3936.9781024	3107.4705008	6892.3024928	1737.0748512
cg03981341	1.797378E-09	0.725145	0.7046711	0.01707121	0.009091671	0.08726729	0.02778341	0.9803609	0.6079908	0.7501591	0.6264376	0.4557495	0.6588487	0.2388464	0.7113151	0.01026811	0.1328229	0.8874385	7.77365985E-06	5719.94376	5558.4456368	134.65770448	71.715100848	688.36438352	219.15553808	7733.0867792	4795.8314304	5917.2549808	4941.3397888	3594.952056	5196.9985456	1884.0204032	5610.8535088	80.99485168	1047.7070352	7000.114888
cg03998792	3.335536E-09	0.3657347	0.2455078	0.3761834	0.004331513	0.5845291	0.3452188	0.6193224	0.5843535	0.4446224	0.7895585	0.8807055	0.8562286	0.2466082	0.4144266	0.7487604	0.6277359	0.3109608	1.44261932E-05	2884.9153136	1936.5655264	2967.3346592	34.166974544	4610.7655408	2723.0858944	4885.2150912	4609.380408	3507.1814912	6228.037448	6947.004984	6753.9311968	1945.2454816	3268.9970208	5906.2220352	4951.5807792	2452.8587904
cg04002444	1.948217E-05	0.7246057	0.5613241	0.5358353	0.8596255	0.2486863	0.2854926	0.6988163	0.9395549	0.9895536	0.3287862	0.2745486	0.5680836	0.541762	0.8101024	0.4657524	0.9898677	0.4939981	0.08426038525	5715.6897616	4427.7245008	4226.6688464	6780.725944	1961.6375344	2251.9656288	5512.2629744	7411.2090512	7805.5987968	2593.4655456	2165.6393568	4481.0434368	4273.418656	6390.0877312	3673.8549312	7808.0764176	3896.6570128
cg04009492	5.294288E-07	0.5018521	0.5172398	0.9530175	0.15436	0.7650844	0.5757942	0.5596086	0.5865513	0.2533586	0.1762683	0.04577041	0.3449609	0.2348989	0.5561877	0.05200733	0.5000571	0.1251191	0.00228977956	3958.6093648	4079.9875424	7517.40204	1217.59168	6034.9857472	4541.8646496	4414.1926368	4626.7166544	1998.4926368	1390.4043504	361.03699408	2721.0515792	1852.8825232	4387.2085776	410.23381904	3944.4504048	986.9394608
cg04034577	2.596265E-05	0.8471451	0.7136527	0.5834453	0.4126032	0.9713069	0.7093921	0.9376335	0.5014739	0.7978361	0.2604812	0.2930488	0.6627647	0.6431373	0.918957	0.9601967	0.1803463	0.6533894	0.11228846125	6682.2805488	5629.2924976	4602.2165264	3254.6140416	7661.6688272	5595.6848848	7396.053048	3955.6261232	6293.3311568	2054.6757056	2311.5689344	5227.8879536	5073.0670224	7248.732816	7574.0315696	1422.5716144	5153.9355872
cg04040935	1.186901E-08	0.09755261	0.06639056	0.8786418	0.203429	0.6426364	0.1504459	0.07263908	0.8672291	0.8135985	0.6938268	0.01041453	0.07757643	0.4381231	0.04141805	0.8992591	0.07430232	0.5774551	5.133346825E-05	769.49498768	523.68873728	6930.7265184	1604.647952	5069.1159232	1186.7172592	572.97706304	6840.7031408	6417.664968	5472.9057984	82.14981264	611.92287984	3455.9150128	326.7055784	7093.3557808	586.09670016	4554.9658288
cg04043742	4.064593E-07	0.8154454	0.6043317	0.5757648	0.1805844	0.6755732	0.4089285	0.6417259	0.1892088	0.2561163	0.02311922	0.4186303	0.1072007	0.180912	0.4586373	0.009847392	0.8426522	0.2442654	0.0017579364725	6432.2333152	4766.9684496	4541.6327424	1424.4497472	5328.9214016	3225.628008	5061.9338992	1492.4790144	2020.2453744	182.36440736	3302.1558064	845.5991216	1427.033856	3617.7310224	77.676228096	6646.8405536	1926.7654752
cg04045079	2.724336E-08	0.7619522	0.06168035	0.798205	0.8457992	0.6190731	0.4490239	0.8187839	0.07005863	0.5006114	0.005205817	0.8672741	0.2831178	0.01672331	0.7099641	0.119293	0.7728375	0.845793	0.000117827532	6010.2789536	486.5346008	6296.24104	6671.6640896	4883.2486128	3541.9005232	6458.5674032	552.62247344	3948.8227232	41.063484496	6841.0581008	2233.2332064	131.91346928	5600.1968208	940.983184	6096.1422	6671.615184
cg04062907	3.047309E-09	0.9019572	0.3944531	0.3687893	0.008475253	0.001500727	0.3721138	0.9980505	0.1182264	0.02220554	0.2712891	0.1505681	0.2321915	0.3831411	0.4999181	0.5235627	0.05781321	0.6054682	1.3179611425E-05	7114.6383936	3111.4460528	2909.0099984	66.852795664	11.837734576	2935.2336544	7872.622344	932.5698432	175.15729952	2139.9284208	1187.6811728	1831.526552	3022.2169968	3943.3539728	4129.8625776	456.03060048	4775.9331616
cg04065143	1.203453E-06	0.6173539	0.707816	0.8189398	0.2147542	0.8710824	0.1237325	0.8292154	0.233661	0.1811651	0.4495336	0.07664369	0.9718717	0.2748096	0.2489418	0.1780004	0.7542418	0.6654332	0.005204934225	4869.6875632	5583.252608	6459.7971424	1693.9811296	6871.0979712	976.00196	6540.8510752	1843.117968	1429.0303088	3545.9210368	604.56542672	7666.1239696	2167.6981248	1963.6529184	1404.0671552	5949.4593184	5248.9370816
cg04066177	2.566883E-07	0.9192252	0.4737445	0.8483371	0.7825627	0.1622284	0.7444527	0.5318428	0.5430075	0.440946	0.215987	0.2126729	0.01380763	0.01709288	0.9042346	0.1304427	0.5568353	0.344778	0.0011101768975	7250.8483776	3736.896616	6691.6830448	6172.8545776	1279.6576192	5872.2428976	4195.1760064	4283.24316	3478.182048	1703.705456	1677.5638352	108.91458544	134.82863744	7132.6025248	1028.9320176	4392.3168464	2719.608864
cg04072910	1.190228E-06	0.134635	0.8740686	0.3959614	0.9829438	0.8825547	0.2984333	0.6854858	0.8531373	0.1544981	0.1270212	0.01438014	0.5183366	0.4498749	0.5801766	0.2186539	0.9770543	0.9980928	0.0051477361	1062.00088	6894.6531168	3123.3435232	7753.4606944	6961.5914736	2354.0418704	5407.1119904	6729.5470224	1218.6810128	1001.9432256	113.43054432	4088.6391008	3548.6132112	4576.4330208	1724.7419632	7707.0043184	7872.9560064
cg04073914	6.448839E-09	0.6452196	0.8633856	0.8647178	0.810916	0.129755	0.9722559	0.03378081	0.7331534	0.8330432	0.006769752	0.7527073	0.6367235	0.02463033	0.8188523	0.9590717	0.008204888	0.1561607	2.7891228675E-05	5089.4922048	6810.3856128	6820.8940064	6396.505408	1023.50744	7669.1545392	266.46302928	5783.1140192	6571.0447616	53.399803776	5937.3551824	5022.474968	194.28404304	6459.1069424	7565.1575696	64.720156544	1231.7956016
cg04078921	1.622053E-07	0.0473763	0.2826782	0.3652049	0.9432925	0.5639948	0.8661189	0.3333674	0.3479602	0.02754905	0.2549886	0.637286	0.6226391	0.4021414	0.2823509	0.002500197	0.02954583	0.9150568	0.0007015379225	373.7042544	2229.7656416	2880.7362512	7440.69124	4448.7909824	6831.9458832	2629.6020512	2744.7100576	217.3069064	2011.3500768	5026.911968	4911.3772208	3172.0913632	2227.1838992	19.721553936	233.05750704	7217.9680384
cg04079139	7.226289E-07	0.5969681	0.3020395	0.7195369	0.05478993	0.7805507	0.2773253	0.4478653	0.6307174	0.287375	0.02507196	0.3424241	0.8931303	0.06780266	0.7048132	0.009635959	0.6317471	0.6104883	0.0031253699925	4708.8843728	2382.487576	5675.7070672	432.18296784	6156.9839216	2187.5419664	3532.7614864	4975.0988512	2266.814	197.76762048	2701.0413008	7045.0118064	534.82738208	5559.5665216	76.008444592	4983.2211248	4815.5317104
cg04080291	7.029792E-06	0.3155055	0.273633	0.9336032	0.6856633	0.158069	0.5397893	0.136895	0.4078855	0.9848836	0.2573593	0.8283157	0.7467619	0.5040816	0.8899585	0.5796223	0.8285187	0.561803	0.0304038504	2488.707384	2158.417104	7364.2620416	5408.5121104	1246.848272	4257.8579984	1079.82776	3217.400824	7768.7618368	2030.0501584	6533.7542416	5890.4578672	3976.1956608	7019.992648	4572.0607024	6535.3555056	4431.502064
cg04087608	4.474077E-08	0.6274369	0.6766249	0.6011181	0.07865308	0.8762168	0.3376069	0.2520644	0.1926898	0.2160898	0.04803044	0.6875844	0.5340238	0.3777787	0.7813227	0.9860188	0.5004217	0.9608723	0.00019350383025	4949.2222672	5337.2172112	4741.6195728	620.41549504	6911.5981184	2663.0432272	1988.2839872	1519.9371424	1704.5163424	378.86411072	5423.6657472	4212.3797344	2979.9183856	6163.0734576	7777.7162944	3947.3263696	7579.3607024
cg04089637	3.812614E-07	0.978905	0.7933496	0.1701979	0.4934512	0.004197285	0.1166492	0.2905866	0.6592445	0.974078	0.05131994	0.1219332	0.08829384	0.8212122	0.1590631	0.05313548	0.7016843	0.4003144	0.001648955555	7721.60264	6257.9416448	1342.5210352	3892.3430656	33.10818408	920.1288896	2292.1471008	5200.120616	7683.527264	404.81168672	961.8090816	696.46180992	6477.7218336	1254.6897328	419.13266624	5534.8857584	3157.6799872
cg04093381	4.407463E-08	0.9431882	0.007812394	0.2518785	0.6918875	0.1671884	0.5331125	0.1857614	0.7398275	0.2145682	0.7369249	0.2086894	0.06158617	0.4263681	0.8823986	0.0712401	0.2777394	0.2970975	0.00019062277475	7439.8685216	61.624163872	1986.817608	5457.6086	1318.7820992	4205.1914	1465.2859232	5835.75932	1692.5139616	5812.8636112	1646.1419872	485.79170896	3363.1915728	6960.3601568	561.9419088	2190.8083872	2343.50508
cg04102784	1.911923E-06	0.7013334	0.3963479	0.5019217	0.6976612	0.5901295	0.9179407	0.2158907	0.6757319	0.1363918	0.6383888	0.1435591	0.02938022	0.1403838	0.298662	0.7798487	0.1440359	0.9470531	0.008269066975	5532.1178592	3126.3922352	3959.1583696	5503.1515456	4654.941496	7240.7162416	1702.9458416	5330.1732272	1075.8585184	5035.6108544	1132.3941808	231.75117536	1107.3474144	2355.845856	6151.4465456	1136.1551792	7470.3548528
cg04103326	9.327642E-07	0.6682605	0.8012663	0.7448526	0.2183566	0.8230905	0.8431246	0.5574112	0.7373626	0.1292225	0.07430206	0.1367415	0.4126655	0.8085042	0.8215687	0.1122436	0.7110174	0.4816474	0.004034205165	5271.238824	6320.3885744	5875.3973088	1722.3968608	6492.537864	6650.5668448	4396.8595456	5816.3161888	1019.30708	586.09464928	1078.616952	3255.105464	6377.4811296	6480.5339056	885.3775168	5608.5052512	3799.2346912
cg04104256	1.462521E-09	0.09576514	0.1769897	0.07339273	0.6677372	0.1136043	0.9031221	0.2465171	0.5756776	0.4664802	0.250239	0.1507118	0.2843742	0.9154309	0.3945228	0.8208371	0.310799	0.3452237	6.325403325E-06	755.39542432	1396.0947536	578.92185424	5267.1110336	896.1107184	7123.8271248	1944.5268848	4540.9449088	3679.5958176	1973.885232	1188.8146784	2243.1436896	7220.9189392	3111.9958464	6474.7630448	2451.582512	2723.1245456
cg04108061	1.552312E-09	0.09389063	0.8140914	0.9555994	0.2313625	0.1486726	0.6522105	0.2152522	0.007357303	0.6211393	0.09653077	0.56601	0.6855378	0.1150666	0.03141409	0.1320633	0.1432991	0.9606383	6.7137494E-06	740.60928944	6421.5529632	7537.7680672	1824.9874	1172.7294688	5144.636424	1697.9093536	58.034406064	4899.5467984	761.43471376	4464.68688	5407.5221664	907.6453408	247.79434192	1041.7153104	1130.3433008	7577.5149104
cg04119805	7.731068E-08	0.5109887	0.6841456	0.233287	0.7501106	0.4171094	0.2303832	0.229154	0.8693242	0.2334752	0.02738183	0.01689254	0.08632629	0.4796588	0.002495399	0.9617228	0.01011649	0.413003	0.000334368691	4030.6788656	5396.5404928	1840.167856	5916.8724128	3290.1589472	1817.2626816	1807.566752	6857.2292896	1841.6523776	215.98787504	133.24835552	680.94177552	3783.5486144	19.683707312	7586.0694464	79.79887312	3257.767664
cg04120520	1.262305E-05	0.1696716	0.6620853	0.1741655	0.8987316	0.6264724	0.8777267	0.634211	0.338518	0.3643763	0.7809707	0.2173605	0.2919032	0.9672861	0.982187	0.7795201	0.961	0.4815601	0.05459469125	1338.3695808	5222.5288464	1373.817464	7089.1948608	4941.6142912	6923.5082096	5002.656368	2670.229984	2874.2002544	6160.2968816	1714.539624	2302.5324416	7629.9527568	7747.491056	6148.8545488	7580.368	3798.5460688
cg04127044	1.062048E-05	0.6151847	0.5595659	0.1616278	0.8259227	0.3615464	0.9346467	0.9141313	0.1666056	0.2295294	0.6480042	0.889467	0.6585612	0.2163159	0.9141457	0.4686358	0.4261689	0.309251	0.045933576	4852.5769136	4413.8558192	1274.9200864	6514.8782576	2851.8780032	7372.4931696	7210.6676944	1314.1849728	1810.5279072	5111.4571296	7016.115696	5194.7307456	1706.2998192	7210.7812816	3696.5991904	3361.6202832	2439.371888
cg04130572	4.542134E-07	0.7820961	0.8709065	0.7157402	0.07962051	0.2822076	0.9621476	0.4800671	0.4509014	0.3595951	0.4751766	0.4089932	0.5766776	0.07409308	0.1757047	0.5510237	0.5286184	0.3376357	0.001964472955	6169.1740368	6869.710472	5645.7586976	628.04658288	2226.0535488	7589.4202688	3786.7692848	3556.7102432	2836.4861488	3748.1930208	3226.1383616	4548.8329088	584.44621504	1385.9586736	4346.4749456	4169.7419392	2663.2704016
cg04135242	1.047419E-07	0.2258383	0.2014755	0.3752479	0.2463617	0.0346309	0.2923148	0.5205437	0.6215645	0.01588244	0.1694568	0.6092084	0.3180446	0.2993321	0.06861904	0.5373946	0.3069891	0.01981779	0.0004530087175	1781.4125104	1589.238744	2959.9554352	1943.3010896	273.1685392	2305.7791424	4106.0487056	4902.900776	125.28068672	1336.6752384	4805.4358592	2508.7358048	2361.1316048	541.26698752	4238.9686048	2421.5300208	156.32272752
cg04137003	5.57183E-07	0.04045719	0.5492789	0.06676862	0.9113714	0.4827671	0.1719842	0.3376089	0.8815549	0.2033421	0.2847872	0.6139969	0.9404904	0.0453565	0.839096	0.4978075	0.08875392	0.9873179	0.002409816475	319.12631472	4332.7119632	526.67087456	7188.8976032	3808.0668848	1356.6113696	2663.0590032	6953.7050512	1603.9624848	2246.4014336	4843.2075472	7418.5882752	357.772072	6618.789248	3926.70556	700.09092096	7787.9635952
cg04145565	2.805745E-07	0.5943666	0.1514899	0.6155361	0.3043417	0.3722801	0.995069	0.6462995	0.3154799	0.3995072	0.2258112	0.4827905	0.06835765	0.5038401	0.2483207	0.8582616	0.4724969	0.9667227	0.0012134847125	4688.3637408	1194.9523312	4855.3487568	2400.6473296	2936.5454288	7849.104272	5098.010456	2488.5054512	3151.3127936	1781.1987456	3808.251464	539.2051432	3974.2907088	1958.7536816	6769.9675008	3727.0555472	7625.5086576
cg04148483	1.650366E-08	0.3219961	0.4359644	0.07792303	0.1279536	0.2186359	0.3088474	0.4469356	0.9781622	0.2202039	0.8620046	0.1471181	0.5954357	0.2697847	0.7550826	0.2134304	0.8137247	0.145976	7.13783295E-05	2539.9052368	3438.8871872	614.65686064	1009.2979968	1724.5999792	2436.1882912	3525.4280128	7715.7434336	1736.9683632	6799.4922848	1160.4675728	4696.7968016	2128.0617136	5956.0915488	1683.5389952	6418.6604336	1151.458688
cg04150276	2.757026E-08	0.9313616	0.4341676	0.9083637	0.5059393	0.4165277	0.5837221	0.6101255	0.9322087	0.6426418	0.753138	0.1436144	0.5409915	0.2462726	0.6037242	0.5803588	0.745948	0.7127279	0.0001192413745	7346.5803008	3424.7140288	7165.1728656	3990.8491984	3285.5704976	4604.3999248	4812.669944	7353.2622256	5069.1585184	5940.752544	1132.8303872	4267.340952	1942.5982688	4762.1764896	4577.8702144	5884.037824	5621.9976752
cg04164924	1.105054E-05	0.07804344	0.0409247	0.8315345	0.7135235	0.3699825	0.6052726	0.4062397	0.274194	0.2754951	0.5617449	0.9677007	0.5701247	0.6125609	0.6505712	0.6506771	0.6469079	0.3992283	0.0477935855	615.60665472	322.8140336	6559.144136	5628.273368	2918.42196	4774.3902688	3204.4187536	2162.842272	2173.1053488	4431.0437712	7633.2231216	4497.1436336	4831.8803792	5131.7056256	5132.5409648	5102.8095152	3149.1128304
cg04166595	8.189453E-07	0.9040656	0.03788966	0.3588882	0.1324841	0.2590889	0.7922222	0.7157252	0.644401	0.5707104	0.2933216	0.141106	0.6713585	0.566278	0.212029	0.0899196	0.08529225	0.3828326	0.0035419384225	7131.2694528	298.87363808	2830.9101216	1045.0345808	2043.6932432	6249.0487136	5645.6403776	5083.035088	4501.7636352	2313.7207808	1113.044128	5295.675848	4466.800864	1672.484752	709.2858048	672.785268	3019.7835488
cg04168670	7.56441E-07	0.7539166	0.3013581	0.9060181	0.07398912	0.6058621	0.2388295	0.6359211	0.6417674	0.6799989	0.03368123	0.9129477	0.5634878	0.04763367	0.3329718	0.06269448	0.9476913	0.06673165	0.003271607325	5946.8941408	2377.1126928	7146.6707728	583.62617856	4779.0402448	1883.887096	5016.1456368	5062.2612512	5363.8313232	265.67754224	7201.3314576	4444.7917664	375.73438896	2626.4815584	494.53405824	7475.3889744	526.3792552
cg04187708	2.792081E-07	0.3660296	0.9398269	0.2400543	0.675874	0.4228602	0.6506099	0.5515311	0.03766512	0.6105761	0.3766788	0.72696	0.4286817	0.5199811	0.5499027	0.8262179	0.2244025	0.4366466	0.0012075750325	2887.2414848	7413.3545872	1893.5483184	5331.294112	3335.5212576	5132.0108912	4350.4773168	297.10246656	4816.2242768	2971.2423744	5734.26048	3381.4412496	4101.6109168	4337.6324976	6517.2067952	1770.08692	3444.2683808
cg04193427	1.855806E-06	0.8327052	0.2451228	0.4126423	0.3294703	0.2301484	0.3072719	0.4070457	0.2107833	0.8613759	0.751779	0.9501923	0.7913224	0.700742	0.03764961	0.4225976	0.9966426	0.6454683	0.00802636095	6568.3786176	1933.5286464	3254.9224624	2598.8617264	1815.4105792	2423.7607472	3210.7764816	1662.6586704	6794.5330992	5930.032752	7495.1168624	6241.9510912	5527.452896	296.98012368	3333.4498688	7861.5168288	5091.4539504
cg04201750	3.056363E-07	0.2005682	0.3087593	0.6277155	0.02120012	0.8745459	0.09526784	0.3598338	0.4445321	0.6732293	0.008651539	0.9408535	0.4967872	0.2066056	0.6674444	0.01426345	0.1996759	0.4425641	0.0013218769975	1582.0819616	2435.4933584	4951.419864	167.22654656	6898.4180592	751.47272192	2838.3690144	3506.4692048	5310.4327184	68.243339632	7421.452408	3918.6574336	1629.7049728	5264.8014272	112.5100936	1575.0434992	3490.9456208
cg04208928	6.18014E-07	0.08579918	0.3206013	0.3345557	0.6915277	0.02893282	0.4714287	0.4814429	0.5061984	0.7648587	0.6865009	0.4480822	0.1254953	0.8306853	0.8699358	0.9352414	0.6577892	0.5452419	0.00267291055	676.78393184	2528.9030544	2638.9753616	5454.7704976	228.22208416	3718.6295856	3797.6215952	3992.8929792	6033.2054256	5415.1190992	3534.4723936	989.9069264	6552.4456464	6862.0535904	7377.1841632	5188.6412096	4300.8681072
cg04216240	1.926802E-06	0.6797719	0.425096	0.2377722	0.1021283	0.6437323	0.6904539	0.8514667	0.6767599	0.7075299	0.1788758	0.3060991	0.6093857	0.1293586	0.08569664	0.9854566	0.6436185	0.8781014	0.00833341865	5362.0407472	3353.157248	1875.5471136	805.5880304	5077.7603824	5446.3003632	6716.3693296	5338.2820912	5580.9958512	1410.9723104	2414.5097008	4806.8344016	1020.3806368	675.97509632	7773.2816608	5076.862728	6926.4638432
cg04218278	2.862025E-08	0.09529597	0.6556823	0.04698012	0.5057854	0.3872636	0.8845936	0.3416683	0.01898873	0.02123396	0.491096	0.3155306	0.2306899	0.7553952	0.4400807	0.3282808	0.4614058	0.874989	0.00012378258125	751.69461136	5172.0219824	370.57918656	3989.6352352	3054.7352768	6977.6743168	2695.0795504	149.78310224	167.49347648	3873.765248	2488.9053728	1819.6819312	5958.5573376	3471.3565616	2589.4789504	3639.5689504	6901.913232
cg04219001	4.704091E-07	0.02354101	0.855534	0.4887896	0.2235016	0.736718	0.5163814	0.9355986	0.002913595	0.7924659	0.3827546	0.8904052	0.5952666	0.7241665	0.2289309	0.5091353	0.3342199	0.5169117	0.0020345193575	185.69148688	6748.452192	3855.5723648	1762.9806208	5811.231584	4073.2164832	7380.0017568	22.98243736	6250.9710192	3019.1682848	7023.5162176	4695.4629408	5712.225352	1805.8069392	4016.0592464	2636.3265712	4077.3994896
cg04225089	1.648054E-08	0.8156795	0.7831993	0.5843255	0.3762693	0.5809803	0.2909525	0.4286445	0.9206028	0.02570314	0.06935297	0.6461417	0.4795705	0.6920827	0.6716947	0.0268363	0.5066113	0.2102773	7.12783355E-05	6434.079896	6177.8760784	4609.159544	2968.0122384	4582.7726064	2295.03332	3381.147816	7261.7148864	202.74636832	547.05622736	5096.7657296	3782.852104	5459.1483376	5298.3277936	211.6847344	3996.1499344	1658.6673424
cg04225510	5.777006E-08	0.1021208	0.1622375	0.4152316	0.4769062	0.6754025	0.6649676	0.1133931	0.9692908	0.4009444	0.3064758	0.03518517	0.8234904	0.8928328	0.04486747	0.5864084	0.5234311	0.3607753	0.0002498555095	805.5288704	1279.7294	3275.3468608	3761.8361056	5327.57492	5245.2644288	894.4447728	7645.7658304	3162.6494272	2417.4811104	277.54062096	6495.6922752	7042.6651264	353.91460336	4625.5894592	4128.8245168	2845.7955664
cg04234708	2.693788E-06	0.3050141	0.5791629	0.6000682	0.8092835	0.7754635	0.7649197	0.2847073	0.8013594	0.1274071	0.4996628	0.7573725	0.1719157	0.4954447	0.9472674	0.1819914	0.06699008	0.6216894	0.0116506331	2405.9512208	4568.4369552	4733.3379616	6383.628248	6116.856088	6033.6865936	2245.7711824	6321.1229472	1004.9872048	3941.3401664	5974.15428	1356.0710416	3908.0677936	7472.0452512	1435.5481632	528.41775104	4903.8859872
cg04255278	1.559532E-07	0.5176973	0.7167051	0.599833	0.5852853	0.2193011	0.9918868	0.3216864	0.4639684	0.8923366	0.1445524	0.03356561	0.5333656	0.8411644	0.9683639	0.7016557	0.3108504	0.2002695	0.00067449759	4083.5963024	5653.3698288	4731.482704	4616.7304464	1729.8470768	7824.0030784	2537.4623232	3659.7827392	7038.7511008	1140.2293312	264.76553168	4207.1878528	6635.1047872	7638.4544432	5534.6601616	2451.9879552	1579.725816
cg04265051	2.593375E-07	0.1747506	0.7447786	0.4468461	0.02472418	0.9498844	0.03029718	0.7469706	0.5954959	0.187478	0.02122705	0.6727991	0.5638958	0.7193813	0.7663257	0.1122968	0.9232295	0.2348718	0.0011216346875	1378.4327328	5874.8135968	3524.7220368	195.02433184	7492.6881472	238.98415584	5892.1040928	4697.2716592	1478.826464	167.4389704	5307.0393008	4448.0100704	5674.4796944	6044.7771216	885.7971584	7282.434296	1852.6687584
cg04271365	1.661458E-05	0.5318016	0.9396114	0.6290245	0.7608736	0.9242411	0.3860266	0.8441494	0.6549978	0.6677858	0.9061859	0.4032809	0.2930283	0.5200367	0.5717308	0.7212539	0.7643013	0.3930405	0.0718580585	4194.8510208	7411.6547232	4961.745256	6001.7709568	7290.4137968	3044.9778208	6658.6504672	5166.6226464	5267.4943904	7147.9943792	3181.0797392	2311.4072304	4102.0494896	4509.8125504	5689.2507632	6028.8086544	3100.303464
cg04277478	9.16604E-08	0.5477289	0.1079566	0.3916657	0.6666792	0.6898247	0.1188532	0.8413782	0.4522301	0.479049	0.1208439	0.0036052	0.5073444	0.2942458	0.7088	0.5010779	0.09085496	0.2877158	0.00039643123	4320.4855632	851.5616608	3089.4590416	5258.7655296	5441.3372336	937.5140416	6636.7912416	3567.1910288	3778.738512	953.2166832	28.4378176	4001.9326272	2321.0108704	5591.0144	3952.5024752	716.66392448	2269.5022304
cg04297258	2.761831E-08	0.8472295	0.08874403	0.5971544	0.04670952	0.5956699	0.6957737	0.1187054	0.2787675	0.8436994	0.8145099	0.9264203	0.9288122	0.6021002	0.9390818	0.102063	0.08176644	0.7763627	0.00011944919075	6682.946296	700.01290864	4710.3539072	368.44469376	4698.6441712	5488.2629456	936.3481952	2198.91804	6655.1008672	6424.8540912	7307.6033264	7326.4706336	4749.3663776	7407.4772384	805.072944	644.97367872	6123.9489776
cg04301682	2.193495E-06	0.6148743	0.1894937	0.7194758	0.8877124	0.1119863	0.876155	0.09348839	0.9229109	0.3833662	0.3530151	0.2558013	0.1636445	0.848949	0.7672282	0.4017747	0.1291254	0.3534922	0.009486865875	4850.1284784	1494.7263056	5675.2251104	7002.2754112	883.3479344	6911.11064	737.43642032	7279.9211792	3023.9925856	2784.5831088	2017.7606544	1290.827816	6696.509712	6051.8960416	3169.1988336	1018.5411552	2788.3464736
cg04316126	4.66807E-07	0.3222192	0.7296575	0.2998232	0.9274272	0.6789743	0.1487807	0.8413257	0.1964754	0.04738363	0.253075	0.9402768	0.396177	0.7783585	0.1655947	0.3027547	0.8407179	0.2500879	0.002018940275	2541.6650496	5755.53836	2365.0054016	7315.5457536	5355.7492784	1173.5821616	6636.3771216	1549.7979552	373.76207344	1996.2556	7416.9033984	3125.044176	6139.691848	1306.2109936	2388.1290736	6631.5827952	1972.6933552
cg04318504	1.794837E-06	0.1537553	0.7605839	0.9570385	0.8485658	0.5514799	0.8733467	0.6210992	0.6079932	0.2093247	0.9357665	0.5471834	0.2705775	0.6660234	0.1127493	0.7396742	0.2523581	0.6245719	0.007762670025	1212.8218064	5999.4858032	7549.119688	6693.4870304	4350.0734512	6888.9587696	4899.2304896	4795.8503616	1651.1532336	7381.326152	4316.1826592	2134.31532	5253.5925792	889.3664784	5834.5500896	1990.6006928	4926.6231472
cg04324615	6.268143E-06	0.6196006	0.3770783	0.4438097	0.1558635	0.8108838	0.1902084	0.8913235	0.8663703	0.7692625	0.480972	0.5547124	0.3660286	0.6987865	0.5983816	0.4074982	0.7640024	0.3887505	0.027109718475	4887.4095328	2974.3936304	3500.7709136	1229.451288	6396.2514144	1500.3638592	7030.759768	6833.9289264	6067.9426	3793.907136	4375.5714112	2887.2335968	5512.027912	4720.0340608	3214.3458016	6026.4509312	3066.463944
cg04330057	1.954096E-08	0.03654789	0.6639817	0.1118298	0.7794584	0.7620683	0.111134	0.499726	0.04048529	0.1732567	0.2475332	0.01961402	0.6044866	0.6727254	0.7245314	0.2418354	0.5445365	0.06786533	8.4514652E-05	288.28975632	5237.4876496	882.1134624	6148.3678592	6011.1947504	876.624992	3941.838688	319.34796752	1366.6488496	1952.5418816	154.71538976	4768.1903008	5306.4579552	5715.1036832	1907.5976352	4295.303912	535.32172304
cg04332927	1.432702E-06	0.4532095	0.6449821	0.84154	0.7829776	0.578326	0.2723911	0.4030575	0.3369737	0.4204888	0.3625674	0.64381	0.5027799	0.4636434	0.8909962	0.6560205	0.5083222	0.8650524	0.00619643615	3574.916536	5087.6188048	6638.06752	6176.1273088	4561.835488	2148.6209968	3179.31756	2658.0485456	3316.8156544	2859.9316512	5078.37328	3965.9278512	3657.2191392	7028.1780256	5174.689704	4009.6455136	6823.5333312
cg04334496	5.448994E-06	0.688298	0.574928	0.8669682	0.5413544	0.3095583	0.550983	0.4266155	0.6256011	0.9424126	0.3390269	0.1644995	0.5295082	0.3097631	0.08242408	0.04472995	0.676338	0.6436216	0.02356689905	5429.294624	4535.032064	6838.6451616	4270.2035072	2441.7958704	4346.153904	3365.143064	4934.7414768	7433.7505888	2674.2441872	1297.572056	4176.7606816	2443.4113328	650.16114304	352.8298456	5334.954144	5076.8871808
cg04334947	5.083246E-07	0.1936289	0.2329375	0.3323673	0.8259687	0.9358632	0.4597785	0.9023447	0.02048129	0.1776548	0.4523259	0.5488891	0.6245764	0.3002965	0.9357905	0.4145325	0.02453913	0.5362166	0.002198503895	1527.3447632	1837.411	2621.7132624	6515.2411056	7382.0889216	3626.732808	7117.6949936	161.55641552	1401.3410624	3567.9466992	4329.6372208	4926.6586432	2368.738792	7381.515464	3269.83236	193.56465744	4229.6765408
cg04336905	1.373797E-07	0.7183108	0.5786307	0.6250347	0.07789439	0.7724563	0.1253675	0.8816029	0.9863266	0.9307023	0.1540708	0.5628643	0.6389655	0.8821354	0.9389259	0.4364023	0.9415679	0.05195905	0.0005941672025	5666.0355904	4564.2389616	4930.2737136	614.43094832	6093.1352944	988.89884	6954.0836752	7780.1442208	7341.3797424	1215.3104704	4439.8735984	5040.159864	6958.2840352	7406.2474992	3442.3413424	7427.0875952	409.8529864
cg04347708	1.380817E-06	0.08193771	0.2687361	0.4485555	0.5251545	0.2271504	0.6937177	0.3208499	0.9348617	0.9882972	0.5292653	0.9249669	0.3443185	0.8257433	0.9314208	0.7875348	0.9650298	0.8556931	0.005972033525	646.32465648	2119.7903568	3538.205784	4142.418696	1791.7623552	5472.0452176	2530.8640112	7374.1890896	7795.6883136	4174.8446864	7296.1389072	2715.984328	6513.4631504	7347.0472704	6212.0745024	7612.1550624	6749.7071728
cg04351807	6.984364E-08	0.100459	0.3659751	0.3190714	0.9776062	0.002942787	0.1060817	0.9040902	0.78176	0.4578603	0.006996084	0.06305923	0.2090167	0.2647915	0.1161857	0.04847605	0.852633	0.6230805	0.000302073743	792.420592	2886.8115888	2516.8352032	7711.3577056	23.212703856	836.7724496	7131.4634976	6166.52288	3611.6020464	55.185110592	497.41120624	1648.7237296	2088.675352	916.4728016	382.3790824	6725.569104	4914.858984
cg04360080	2.076089E-10	0.3962193	0.04484123	0.007432962	0.261947	0.05862925	0.1810073	0.2602287	0.441221	0.1482989	0.0318179	0.3996946	0.6115262	0.07348593	0.4894678	0.07131138	0.2267229	0.9293291	8.979084925E-07	3125.3778384	353.70762224	58.631204256	2066.237936	462.467524	1427.7855824	2052.6839856	3480.351248	1169.7817232	250.9795952	3152.7910048	4823.7186656	579.65701584	3860.9220064	562.50416544	1788.3902352	7330.5479408
cg04374177	3.461264E-08	0.6871445	0.3939008	0.07859351	0.01271132	0.01059333	0.4407937	0.4926829	0.9085791	0.6654124	0.2978207	0.5110664	0.1741001	0.6741912	0.4376524	0.5730262	0.3395636	0.1043377	0.000149699668	5420.195816	3107.0895104	619.94560688	100.26689216	83.56018704	3476.9807056	3886.2827152	7166.8719408	5248.7730112	2349.2096816	4031.2917632	1373.3015888	5318.0201856	3452.2021312	4520.0306656	2678.4776768	823.0157776
cg04436474	4.351317E-08	0.9308777	0.414211	0.8108456	0.3752094	0.7961062	0.8901775	0.1572435	0.1476903	0.02799872	0.5465488	0.1058537	0.02524302	0.8949358	0.06931677	0.02255042	0.1209777	0.2118424	0.00018819446025	7342.7632976	3267.296368	6395.9500928	2959.6517472	6279.6857056	7021.72012	1240.336728	1164.9810864	220.85390336	4311.1769344	834.9739856	199.11694176	7059.2535904	546.77068176	177.87771296	954.2720976	1671.0128512
cg04438558	8.971346E-07	0.6881619	0.5244985	0.6459901	0.485069	0.4462174	0.4009668	0.8593794	0.03999649	0.08588318	0.04905377	0.8116094	0.6253905	0.2727755	0.3826165	0.2655819	0.3098734	0.6696275	0.003880107145	5428.2210672	4137.244168	5095.5699088	3826.224272	3519.7628512	3162.8261184	6778.7847072	315.49231312	677.44652384	386.93613776	6401.9749472	4933.080264	2151.653144	3018.078952	2094.9100272	2444.2813792	5282.02172
cg04442638	9.575986E-08	0.09301879	0.6363319	0.4038147	0.04468284	0.7500436	0.04351784	0.4047923	0.7974179	0.07492213	0.006152586	0.2567806	0.9842608	0.5428158	0.668116	0.1286394	0.7484925	0.132564	0.0004141613945	733.73221552	5019.3860272	3185.2903536	352.45824192	5916.3439168	343.26872192	3193.0016624	6290.0323952	590.98576144	48.531598368	2025.4853728	7763.8491904	4281.7310304	5270.099008	1014.7075872	5904.10884	1045.664832
cg04450456	9.566903E-08	0.9261109	0.3029364	0.116114	0.9518332	0.7415709	0.2341248	0.6557386	0.09491606	0.6018587	0.3765436	0.8071195	0.007539273	0.4221568	0.3322266	0.3563739	0.7830353	0.6276035	0.00041376855475	7305.1627792	2389.5623232	915.907232	7508.0602816	5849.5112592	1846.7764224	5172.4660768	748.69788128	4747.4614256	2970.1759168	6366.558616	59.469785424	3329.9728384	2620.6034208	2811.0773232	6176.5824464	4950.536408
cg04470878	1.534707E-07	0.9986615	0.04244283	0.8440135	0.3133058	0.3655509	0.9432012	0.8539671	0.0362926	0.02721752	0.3871209	0.04397399	0.4724265	0.3894317	0.8724731	0.5576442	0.1901733	0.5524185	0.0006637607775	7877.441912	334.78904304	6657.578488	2471.3561504	2883.4654992	7439.9710656	6736.0924848	286.2760288	214.69179776	3053.6096592	346.86683312	3726.500232	3071.8372496	6882.0678128	4398.6974496	1500.0869904	4357.477128
cg04474731	3.398569E-07	0.7019875	0.4108383	0.9028424	0.2963224	0.9527298	0.9536683	0.8685083	0.1482344	0.3452138	0.3909217	0.8537574	0.2421693	0.3084741	0.7478375	0.3154245	0.8252338	0.5229266	0.0014698810925	5537.2774	3240.6925104	7121.6208512	2337.3910912	7515.1326624	7522.5355504	6850.7934704	1169.2729472	2723.0464544	3083.5903696	6734.4383712	1910.2314384	2433.2437008	5898.9422	2488.068456	6509.4442144	4124.8450208
cg04480325	1.197981E-07	0.716491	0.4060426	0.8357961	0.6704277	0.563231	0.3340714	0.7789382	0.004510026	0.3452075	0.3637626	0.02436746	0.4816466	0.05135459	0.2317053	0.7363455	0.2494084	0.7599248	0.0005181267825	5651.681008	3202.8640288	6592.7596368	5288.3336976	4442.766128	2635.1552032	6144.2645216	35.575085088	2722.99676	2869.3593888	192.21052448	3799.2283808	405.08500592	1827.6914064	5808.293304	1967.3334592	5994.2868224
cg04506190	2.194859E-07	0.6841966	0.9347294	0.7293986	0.4209019	0.1489478	0.5340002	0.9552665	0.9158318	0.01328697	0.05183283	0.1721797	0.3860254	0.932583	0.2848442	0.4175327	0.8452584	0.09468122	0.0009492765175	5396.9427808	7373.1455072	5753.4961568	3320.0741872	1174.9002464	4212.1935776	7535.142152	7224.0812384	104.80761936	408.85736304	1358.1534736	3044.9683552	7356.214704	2246.8510496	3293.4979376	6667.3982592	746.84546336
cg04510919	1.440089E-07	0.9444957	0.6054866	0.06399686	0.08291462	0.1324762	0.782926	0.5564032	0.7157464	0.7227858	0.5215309	0.5820028	0.3353123	0.03517053	0.7876649	0.4829769	0.7324554	0.226319	0.0006228384925	7450.1820816	4776.0783008	504.80723168	654.03052256	1044.9722656	6175.720288	4388.9084416	5645.8076032	5701.3343904	4113.8357392	4590.8380864	2644.9434224	277.42514064	6213.1007312	3809.7217872	5777.6081952	1785.204272
cg04513197	1.560848E-07	0.6607801	0.7043037	0.5277352	0.1946844	0.1723966	0.3953323	0.09491567	0.1319159	0.6973118	0.531556	0.9294642	0.4530988	0.2510217	0.117419	0.09802058	0.179317	0.6615435	0.00067506676	5212.2334288	5555.5475856	4162.7752576	1535.6705472	1359.8643808	3118.3811824	748.69480496	1040.5526192	5500.3954784	4192.913728	7331.6136096	3574.0433344	1980.0591696	926.201072	773.18633504	1414.452496	5218.255128
cg04513540	1.864963E-06	0.3862163	0.8743181	0.6617358	0.4798664	0.2530186	0.9267643	0.4770388	0.7799166	0.5976791	0.8052654	0.7240907	0.03648077	0.629032	0.05743131	0.2407924	0.03942896	0.4530819	0.008065964975	3046.4741744	6896.6211728	5219.7719904	3785.1861632	1995.8107168	7310.3167984	3762.8820544	6151.9821408	4714.4927408	6351.9334752	5711.6274416	287.76031376	4961.804416	453.01817328	1899.3704512	311.01563648	3573.9100272
cg04529860	1.248438E-09	0.1275912	0.7965602	0.02894605	0.782525	0.4242287	0.04659574	0.7416777	0.7415932	0.5103769	0.005627014	0.4013859	0.4575261	0.5820275	0.0520817	0.4301912	0.5129677	0.1116065	5.39949435E-06	1006.4393856	6283.2668576	228.3264424	6172.5572	3346.3159856	367.54719712	5850.3536976	5849.6871616	4025.8529872	44.385886432	3166.1319792	3608.9658768	4591.03292	410.8204496	3393.3481856	4046.2892176	880.352072
cg04536432	2.605427E-06	0.356135	0.6930367	0.5749662	0.01528684	0.7709023	0.3819474	0.899815	0.2596333	0.9307772	0.6543421	0.9931051	0.3778816	0.6616871	0.4264853	0.0307769	0.8377808	0.5830194	0.011268471775	2809.19288	5466.6734896	4535.3333856	120.58259392	6080.8773424	3012.8010912	7097.74072	2047.9874704	7341.9705536	5161.4504848	7833.6130288	2980.7300608	5219.3878448	3364.1160464	242.7681872	6608.4149504	4598.8570272
cg04536704	2.451896E-07	0.8882597	0.450012	0.2675206	0.4405965	0.3708747	0.3212352	0.1051537	0.0008589678	0.5581003	0.787178	0.862815	0.6311172	0.053658	0.5043671	0.6468667	0.6129079	0.4000331	0.00106044502	7006.5925136	3549.694656	2110.2024928	3475.425192	2925.4596336	2533.9032576	829.4523856	6.7755380064	4402.2951664	6209.260064	6805.88472	4978.2524736	423.254304	3978.4476848	5102.4845296	4834.6175152	3155.4610928
cg04543012	5.051035E-08	0.2129446	0.2098844	0.0387219	0.1388979	0.1657111	0.3317919	0.2629158	0.1334796	0.3327028	0.02442127	0.1856147	0.5835604	0.01653645	0.4278215	0.9703958	0.3057457	0.8787023	0.00021845726375	1679.7070048	1655.5681472	305.4383472	1095.6266352	1307.1291568	2617.1745072	2073.8798304	1052.8870848	2624.3596864	192.63497776	1464.1287536	4603.1244352	130.4395176	3374.655992	7654.4820704	2411.7220816	6931.2037424
cg04544567	9.241412E-06	0.4949207	0.3089151	0.4990016	0.5897105	0.03717985	0.8788002	0.7170494	0.4017614	0.4109395	0.7308	0.1272582	0.497091	0.7347117	0.1616596	0.0438798	0.511713	0.4822597	0.0399691069	3903.9344816	2436.7223088	3936.1246208	4651.636424	293.2746568	6931.9759776	5656.0856672	3169.0939232	3241.490776	5764.5504	1003.8126816	3921.053808	5795.4058896	1275.1709248	346.1238624	4036.392144	3804.0645136
cg04548096	1.072649E-05	0.4003372	0.6900577	0.9172765	0.8391473	0.6646984	0.3479367	0.5499584	0.9652709	0.3838813	0.3107746	0.9407988	0.2854575	0.3510528	0.4891097	0.572262	0.5708524	0.79604	0.04639206925	3157.8598336	5443.1751376	7235.477032	6619.1939024	5243.1409792	2744.5246896	4338.0718592	7614.0568592	3028.0556944	2451.3900448	7421.0209344	2251.68876	2769.1044864	3858.0973136	4514.002656	4502.8837312	6279.16352
cg04548722	1.117087E-07	0.2768815	0.0154276	0.8820364	0.02935186	0.3481141	0.361397	0.2224489	0.8045635	0.1385092	0.08973529	0.2612585	0.4417604	0.5193917	0.2199382	0.9540007	0.7129936	0.7642689	0.0004831401275	2184.041272	121.6929088	6957.5031232	231.52747168	2745.9240208	2850.699536	1754.6769232	6346.396888	1092.5605696	707.83196752	2060.807048	3484.6060352	4096.9617296	1734.8725216	7525.1575216	5624.0935168	6028.5530832
cg04549162	5.129661E-07	0.4384172	0.2302012	0.408469	0.01104295	0.7278839	0.09579225	0.3544013	0.5230504	0.412959	0.02131751	0.9088669	0.8227316	0.973774	0.6495418	0.01037463	0.2515538	0.1924485	0.0022185783825	3458.2348736	1815.8270656	3222.003472	87.1067896	5741.5482032	755.609268	2795.5174544	4125.8215552	3257.420592	168.15251888	7169.1421072	6489.7068608	7681.129312	5123.5857184	81.83508144	1984.2563744	1518.033768
cg04557883	1.444687E-06	0.8317674	0.3624562	0.3886697	0.2817507	0.6431972	0.5345586	0.5274036	0.1103854	0.8857761	0.01149304	0.7482641	0.220829	0.8431206	0.4378153	0.07105557	0.136694	0.2775082	0.006248271275	6560.9812512	2859.0545056	3065.8265936	2222.4495216	5073.5395136	4216.5982368	4160.1595968	870.7200352	6987.0018768	90.65709952	5902.3072208	1741.899152	6650.5352928	3453.4870864	560.48633616	1078.242272	2188.9846816
cg04581728	6.07824E-09	0.8309834	0.07926662	0.2019823	0.82196	0.05261989	0.3279595	0.9417122	0.397036	0.7991842	0.8589946	0.3715049	0.7202171	0.9348732	0.8387389	0.1209772	0.729973	0.3763883	2.6288388E-05	6554.7970592	625.25509856	1593.2363824	6483.62048	415.06569232	2586.944536	7428.2258336	3131.819968	6303.9649696	6775.7494048	2930.4306512	5681.0724848	7374.2798016	6615.9724432	954.2681536	5758.027024	2968.9509104
cg04588079	1.51628E-05	0.9096026	0.8476852	0.660721	0.4719564	0.6861955	0.1835583	0.259081	0.7893922	0.8315982	0.5619721	0.7741244	0.7449125	0.8096446	0.9654296	0.3658738	0.4098419	0.9305782	0.06557911	7174.9453088	6686.5408576	5211.767248	3722.7920832	5412.710104	1447.9078704	2043.630928	6226.7256736	6559.6466016	4432.8359248	6106.2932672	5875.8698	6386.4766048	7615.3086848	2886.0125344	3232.8329072	7340.4008416
cg04590605	5.276872E-06	0.5987998	0.4292794	0.1817333	0.02857166	0.4527692	0.8433753	0.7516398	0.2136725	0.6098326	0.1400302	0.2867767	0.5557872	0.8495915	0.1241155	0.7274026	0.1432906	0.3606962	0.0228224714	4723.3328224	3386.1559072	1433.5122704	225.37325408	3571.4434496	6652.5443664	5928.9347424	1685.44868	4810.3595488	1104.5582176	2262.0946096	4384.0494336	6701.577752	979.023064	5737.7517088	1130.2762528	2845.1716256
cg04597433	1.543303E-06	0.7301552	0.1104116	0.8387207	0.9900976	0.9420515	0.07373645	0.2851528	0.7670352	0.8742502	0.08028338	0.764382	0.7950373	0.5182449	0.3184211	0.4261955	0.279167	0.2674896	0.006674785475	5759.4642176	870.9267008	6615.8288816	7809.8898688	7430.902232	581.6331176	2249.2852864	6050.3736576	6896.0855776	633.27530144	6029.445216	6271.2542224	4087.9157712	2511.7056368	3361.830104	2202.069296	2109.9579648
cg04602747	8.932503E-06	0.1234729	0.8585617	0.7872303	0.9813747	0.4695016	0.6868234	0.4664641	0.4455835	0.1793122	0.586257	0.4346737	0.9492585	0.3034119	0.3744898	0.5039313	0.5846799	0.273741	0.038633075475	973.9542352	6772.3346896	6209.6726064	7741.0836336	3703.4286208	5417.6629792	3679.4688208	3514.762648	1414.4146336	4624.395216	3428.7061456	7487.751048	2393.3130672	2953.9755424	3975.0100944	4611.9550512	2159.269008
cg04610675	4.555525E-07	0.2907216	0.672633	0.2762251	0.4274287	0.07034538	0.3350015	0.828243	0.08153389	0.6294945	0.1970264	0.4203617	0.8085054	0.6842404	0.110836	0.9384147	0.1091451	0.351863	0.0019702645625	2293.2119808	5305.729104	2178.8635888	3371.5575856	554.88435744	2642.491832	6533.180784	643.13932432	4965.452616	1554.1442432	3315.8130896	6377.4905952	5397.2882752	874.274368	7402.2151536	860.9365488	2775.495344
cg04628008	5.845016E-07	0.3045498	0.4720109	0.9043153	0.3010349	0.8117575	0.7182656	0.6212226	0.5518334	0.3469704	0.01554229	0.824623	0.4354861	0.2816859	0.7744854	0.2539495	0.8564836	0.1018051	0.00252796942	2402.2888224	3723.2219792	7133.2390864	2374.5632912	6403.14316	5665.6790528	4900.2038688	4352.8618592	2736.9025152	122.59758352	6504.626224	3435.1143568	2221.9383792	6109.1408352	2003.153656	6755.9426368	803.0386288
cg04640109	6.358251E-07	0.5687643	0.591426	0.3983177	0.07596333	0.4901732	0.1143923	0.3774148	0.1247488	0.9346191	0.07611336	0.8026664	0.7828682	0.7721495	0.9320086	0.2095211	0.8099393	0.229824	0.0027499435575	4486.4127984	4665.168288	3141.9300176	599.19874704	3866.4862016	902.3264624	2977.0479424	984.0185344	7372.2754608	600.38218368	6331.4325632	6175.2643616	6090.715256	7351.6838368	1652.7024368	6388.8011984	1812.851712
cg04640885	1.609176E-09	0.4794376	0.9837435	0.3629013	0.6863926	0.700729	0.4741349	0.3804518	0.6745771	0.03956859	0.1041086	0.8798443	0.08093962	0.4748565	0.06792325	0.6259283	0.2471879	0.8526636	6.9596862E-06	3781.8037888	7759.768728	2862.5654544	5414.2648288	5527.350352	3739.9760912	3001.0037984	5321.0641648	312.11703792	821.2086368	6940.2118384	638.45172256	3745.668072	535.778596	4937.3224304	1949.8181552	6725.8104768
cg04654153	9.921102E-08	0.6257578	0.6102784	0.4574133	0.6004951	0.4241999	0.6916992	0.3440463	0.1400197	0.891552	0.1879753	0.9497199	0.5923055	0.5876775	0.2767425	0.03116877	0.6995498	0.975593	0.0004290876615	4935.9775264	4813.8760192	3608.0761104	4736.7053488	3346.0888112	5456.1232896	2713.8372144	1104.4753936	7032.562176	1482.7491664	7491.3905712	4672.105784	4635.60012	2182.94484	245.85925776	5518.0488224	7695.477584
cg04655278	1.25062E-09	0.4074418	0.1271723	0.1154268	0.2796471	0.9805336	0.148052	0.0754616	0.4165804	0.2612264	0.1752767	0.7807261	0.08398154	0.3521914	0.08833417	0.003494016	0.2330957	0.8965497	5.4089315E-06	3213.9009184	1003.1351024	910.4865984	2205.8563248	7734.4490368	1167.834176	595.2411008	3285.9861952	2060.5538432	1382.5826096	6158.3674768	662.44638752	2778.0857632	696.77993296	27.560798208	1838.6588816	7071.9840336
cg04657146	1.564186E-08	0.9633384	0.1229798	0.005638947	0.2179975	0.004394287	0.3777897	0.2383159	0.7972943	0.7852718	0.4754264	0.8494913	0.2824455	0.1286379	0.5257429	0.8260001	0.004313044	0.1578838	6.76510445E-05	7598.8132992	970.0646624	44.480013936	1719.56428	34.662135856	2980.0051536	1879.8358192	6289.0574384	6194.2239584	3750.1634432	6700.7873744	2227.930104	1014.6957552	4147.0599952	6515.4887888	34.021291072	1245.3874144
cg04657684	4.656749E-06	0.948264	0.8033565	0.9285787	0.3457978	0.849512	0.5869934	0.5055601	0.6147488	0.7175903	0.4199744	0.7105911	0.1735732	0.7594044	0.428331	0.9396885	0.7787988	0.3323478	0.020140439425	7479.906432	6336.876072	7324.6287856	2727.6530464	6700.950656	4630.2039392	3987.8580688	4849.1385344	5660.3522864	3312.7580672	5605.1425968	1369.1454016	5990.1819072	3378.674928	7412.262888	6143.1649344	2621.5594464
cg04671476	2.270096E-05	0.913147	0.307241	0.4830659	0.3221225	0.6110354	0.3163982	0.7543423	0.7218248	0.5696777	0.7278733	0.3798093	0.7500288	0.7112167	0.1319636	0.4691713	0.3008221	0.9616052	0.098181652	7202.903536	2423.517008	3810.4238192	2540.90228	4819.8472352	2495.7490016	5950.2520624	5693.7540224	4493.6176976	5741.4645904	2995.9357584	5916.2271744	5610.0773296	1040.9288768	3700.8232144	2372.8847248	7585.1418176
cg04678989	3.09288E-07	0.3883345	0.3003602	0.2465078	0.2922051	0.7034836	0.3244488	0.7692696	0.9368912	0.2529585	0.965204	0.9049945	0.7553348	0.4664308	0.4871882	0.4298369	0.2937852	0.02725083	0.0013376706	3063.182536	2369.2412576	1944.4535264	2304.9138288	5549.0786368	2559.2521344	6067.9986048	7390.1977856	1995.336648	7613.529152	7138.596616	5958.0809024	3679.2061504	3842.9405216	3390.5534672	2317.3776576	214.95454704
cg04681879	1.320253E-05	0.8250562	0.3932373	0.2869842	0.6012049	0.3225403	0.7170272	0.6136528	0.3202866	0.9291598	0.8600622	0.3892709	0.3668538	0.2434992	0.135635	0.7413236	0.6663886	0.5579944	0.05710094225	6508.0433056	3101.8558224	2263.7313696	4742.3042512	2544.1978864	5655.9105536	4840.4932864	2526.4207008	7329.2125024	6784.1706336	3070.5688592	2893.7427744	1920.7216896	1069.88888	5847.5605568	5256.4732768	4401.4598272
cg04694035	7.814831E-07	0.5284164	0.1011948	0.9685257	0.6447344	0.4015143	0.2407595	0.4878306	0.4858155	0.8838346	0.03584993	0.9983343	0.8819196	0.7006111	0.9398724	0.1437104	0.8779355	0.7423985	0.0033799144075	4168.1485632	798.2245824	7639.7307216	5085.6649472	3167.1447984	1899.110936	3848.0077728	3832.112664	6971.6873248	282.78424784	7874.8609584	6956.5818048	5526.4203568	7413.7134912	1133.5876352	6925.155224	5856.039368
cg04697262	2.667457E-06	0.6082994	0.3023626	0.8459763	0.7290825	0.3959875	0.2533491	0.2935472	0.5396629	0.1901026	0.03700277	0.3822242	0.9552269	0.5994603	0.4480212	0.06001516	0.4005463	0.7375961	0.011536751525	4798.2656672	2385.0361888	6673.0610544	5751.00276	3123.5494	1998.4177008	2315.5003136	4256.8609552	1499.5293088	291.87784976	3014.9844896	7534.8297872	4728.5428464	3533.9912256	473.39958208	3159.5092144	5818.1580368
cg04705084	5.824803E-07	0.04695786	0.5321195	0.4762463	0.2652991	0.9225459	0.07678842	0.281667	0.5362667	0.07173269	0.7875334	0.8716807	0.5996081	0.1524595	0.8624665	0.009603938	0.8287203	0.8399016	0.0025192272975	370.40359968	4197.358616	3756.6308144	2092.6793008	7277.0420592	605.70705696	2221.789296	4230.0717296	565.82745872	6212.0634592	6875.8173616	4729.7086928	1202.600536	6803.135752	75.755862944	6536.9457264	6625.1438208
cg04708585	4.167133E-07	0.6276589	0.6606125	0.7915504	0.4978893	0.5224623	0.1478702	0.8376439	0.3623525	0.3461455	0.4481775	0.9263125	0.903366	0.1958003	0.3869423	0.4241577	0.5514117	0.4480105	0.0018022850225	4950.9734032	5210.9114	6243.7495552	3927.3507984	4121.1826224	1166.4001376	6607.3350832	2858.23652	2730.395704	3535.22412	7306.753	7125.751008	1544.4727664	3052.2008624	3345.7559376	4349.5354896	3533.906824
cg04709703	7.703671E-07	0.2001106	0.3109786	0.1910161	0.469326	0.4541653	0.6718792	0.380109	0.7473151	0.2246667	0.3774776	0.6361383	0.1715109	0.07743965	0.08262029	0.3621809	0.1306391	0.6682589	0.0033318377075	1578.4724128	2452.9991968	1506.7349968	3702.043488	3582.4558864	5299.7831296	2998.299792	5894.8215088	1772.1709296	2977.5433088	5017.8589104	1352.8779792	610.8439592	651.70884752	2856.8829392	1030.4812208	5271.2262032
cg04714939	6.622128E-07	0.03502127	0.6738289	0.1447807	0.9719764	0.8347298	0.964729	0.8444362	0.1853705	0.667015	0.1597518	0.07753647	0.3844348	0.6851824	0.4827602	0.1992423	0.8801508	0.9608735	0.00286407036	276.24777776	5315.1623632	1142.0301616	7666.9498432	6584.3486624	7609.782352	6660.9127456	1462.202504	5261.41432	1260.1221984	611.60767536	3032.4217024	5404.7187712	3808.0124576	1571.6232624	6942.6295104	7579.370168
cg04726876	6.162889E-07	0.2357785	0.1867449	0.9170263	0.9277739	0.3658714	0.2333209	0.6933451	0.9780584	0.932213	0.01086326	0.150631	0.9061361	0.6127223	0.3659591	0.1485636	0.2732204	0.8535556	0.0026654494925	1859.820808	1473.0437712	7233.5034544	7318.2805232	2885.9936032	1840.4352592	5469.1061488	7714.9246592	7353.296144	85.68939488	1188.177328	7147.6015568	4833.1535024	2886.6853808	1171.8696768	2155.1625152	6732.8465728
cg04727856	2.159637E-06	0.7408352	0.7066846	0.5362688	0.2834925	0.6570929	0.9336361	0.4710649	0.1868585	0.530066	0.7838419	0.1629668	0.9680312	0.5626007	0.2086108	0.1801315	0.7854721	0.1707834	0.009340430025	5843.7080576	5574.3281248	4230.0882944	2236.18884	5183.1487952	7364.5215568	3715.7599312	1473.939848	4181.160608	6182.9449072	1285.4821184	7635.8301056	4437.7943216	1645.5219904	1420.877272	6195.8039248	1347.1394592
cg04737832	2.622679E-07	0.435304	0.2346949	0.8541881	0.1767103	0.07728742	0.4601329	0.6017195	0.05403332	0.9282225	0.01655204	0.6826201	0.7255042	0.9656028	0.1373982	0.07806822	0.4625107	0.1316923	0.0011343086675	3433.677952	1851.2733712	6737.8357328	1393.8908464	609.64316896	3629.5283152	4746.363416	426.21482816	7321.81908	130.56249152	5384.5073488	5722.7771296	7616.6748864	1083.7970016	615.80211936	3648.2844016	1038.7888624
cg04737950	3.400223E-07	0.8765866	0.5055752	0.5250377	0.7849266	0.08126765	0.6301019	0.0738189	0.3493185	0.4296461	0.7628792	0.8758271	0.6481801	0.9898278	0.3949813	0.04301777	0.2748013	0.09829576	0.0014705964475	6914.5151008	3987.9771776	4141.4973776	6191.5010208	641.0392232	4970.2437872	582.2834832	2755.424328	3389.0484368	6017.5911296	6908.5241648	5112.8446288	7807.7616864	3115.6124944	339.32416976	2167.6326544	775.35695488
cg04747539	2.69337E-06	0.9919991	0.156867	0.3721616	0.342523	0.4770258	0.1853728	0.8091413	0.4638378	0.1653397	0.4221239	0.80165	0.8156528	0.209628	0.3382799	0.490969	0.7594922	0.2764794	0.01164882525	7824.8889008	1237.366896	2935.6107008	2701.821424	3762.7795104	1462.2206464	6382.5065744	3658.7525664	1304.1995536	3329.7133232	6323.4152	6433.8692864	1653.545664	2668.3518512	3872.763472	5990.8744736	2180.8695072
cg04750593	1.921753E-08	0.6415683	0.6917234	0.8358017	0.2789397	0.8776418	0.07666207	0.6753255	0.2820787	0.03738021	0.1762429	0.005746153	0.5010937	0.3109232	0.2461743	0.3804169	0.9642908	0.9289443	8.311581725E-05	5060.6907504	5456.3141792	6592.8038096	2200.2763536	6922.8385184	604.71040816	5326.967544	2225.0367856	294.85509648	1390.2039952	45.325654864	3952.6271056	2452.5622016	1941.8228784	3000.7285072	7606.3258304	7327.5126384
cg04759335	6.571876E-07	0.9674851	0.9259249	0.3394896	0.1157182	0.4376173	0.1930984	0.8843454	0.6516765	0.2266946	0.3816988	0.560442	0.7268516	0.7880181	0.257064	0.07151265	0.5990507	0.3832622	0.00284233637	7631.5224688	7303.6956112	2677.8939648	912.7851616	3451.9252624	1523.1601792	6975.7165152	5140.424232	1788.1670048	3010.8401344	4420.766496	5733.4054208	6215.8867728	2027.720832	564.0917832	4725.3119216	3023.1722336
cg04761267	5.623231E-06	0.6768365	0.9781828	0.214066	0.6301174	0.9530937	0.9094891	0.2112397	0.9123391	0.217788	0.5133959	0.006880553	0.8171853	0.6209322	0.4120093	0.441247	0.6658904	0.04846338	0.024320474075	5338.886312	7715.9059264	1688.552608	4970.3660512	7518.0031056	7174.0500208	1666.2587536	7196.5308208	1717.911744	4049.6668592	54.273802064	6445.9576464	4897.9131936	3249.9293584	3480.556336	5252.5434752	382.27914144
cg04765236	1.340039E-06	0.08133505	0.6947652	0.988801	0.7159733	0.05830002	0.7603035	0.8779636	0.7475473	0.05679903	0.6070082	0.6491015	0.5394943	0.201954	0.3882607	0.3268822	0.8534106	0.8729112	0.005795668675	641.5708744	5480.3078976	7799.662288	5647.5973904	459.87055776	5997.274008	6925.3768768	5896.6531024	448.03074864	4788.0806816	5120.112632	4255.5310384	1593.013152	3062.6004016	2578.4467936	6731.7028128	6885.5235456
cg04767732	3.26683E-07	0.3272034	0.3134598	0.09753055	0.4950894	0.7293259	0.4108919	0.9477789	0.1668696	0.8611833	0.5592538	0.04368715	0.9250882	0.5810041	0.01247646	0.4368154	0.7403558	0.9968994	0.001412903975	2580.9804192	2472.5709024	769.3209784	3905.2651872	5752.9226992	3241.1153072	7476.0799632	1316.2674048	6793.0138704	4411.3939744	344.6042392	7297.0957216	4582.9603408	98.41431648	3445.5998752	5839.9265504	7863.5424672
cg04772025	4.062786E-06	0.6136614	0.7754981	0.860279	0.1534604	0.9020295	0.9571861	0.5204115	0.4641165	0.2206489	0.1507206	0.9484528	0.7381945	0.5626667	0.4193132	0.2254253	0.8269666	0.9686436	0.01757154945	4840.5611232	6117.1290128	6785.880752	1210.4956352	7115.208696	7550.2839568	4105.005912	3660.950952	1740.4785232	1188.8840928	7481.3956864	5822.878216	4438.3149296	3307.5425216	1778.1547664	6523.1125408	7640.6607168
cg04772797	2.101769E-06	0.03790039	0.2611573	0.9515529	0.420181	0.1676281	0.2753942	0.1255988	0.1595567	0.6378976	0.5036301	0.8537103	0.9105158	0.4178965	0.6478513	0.9697022	0.5978677	0.145835	0.009090150925	298.95827632	2060.0087824	7505.8492752	3314.387728	1322.2504528	2172.3094496	990.7233344	1258.5832496	5031.7362688	3972.6342288	6734.0668464	7182.1486304	3296.367592	5110.2510544	7649.0109536	4715.9804176	1150.34648
cg04775566	7.361148E-07	0.6540854	0.03592445	0.8476098	0.08779808	0.01826295	0.2716269	0.3677131	0.516713	0.1909585	0.2926425	0.1574224	0.8690161	0.9545186	0.4205355	0.1017226	0.2905683	0.4736516	0.00318369651	5159.4256352	283.3720616	6685.9461024	692.55125504	144.0581496	2142.5929872	2900.5209328	4075.832144	1506.280648	2308.36404	1241.7478912	6854.7989968	7529.2427168	3317.184024	802.3878688	2292.0027504	3736.1638208
cg04776357	1.101916E-06	0.6798833	0.08903559	0.6403702	0.3536619	0.6767774	0.3388154	0.600851	0.08901518	0.4994164	0.3219467	0.8166467	0.9688828	0.6941484	0.06324556	0.9089389	0.9795352	0.4717955	0.0047657867	5362.9194704	702.31273392	5051.2401376	2789.6850672	5338.4201312	2672.5758752	4739.512688	702.15173984	3939.3965632	2539.5155696	6441.7091696	7642.5475264	5475.4425792	498.88097728	7169.7100432	7726.5736576	3721.522904
cg04784196	1.942762E-06	0.5585544	0.4410222	0.2024513	0.6997875	0.9287464	0.2732748	0.8902259	0.3811278	0.5941481	0.7534165	0.7416596	0.8700125	0.1475591	0.3193799	0.06954548	0.8314369	0.064926	0.00840244565	4405.8771072	3478.7831136	1596.9358544	5519.9238	7325.9516032	2155.5916224	7022.1018992	3006.3360864	4686.6402128	5942.949352	5850.2109248	6862.6586	1163.9461808	2519.2686512	548.57474624	6558.3742672	512.136288
cg04787413	1.905254E-08	0.7408872	0.2891456	0.005121531	0.5918993	0.2890497	0.7023425	0.6863776	0.436265	0.8873878	0.2613175	0.2114353	0.4924457	0.3630343	0.8924373	0.3565231	0.285851	0.3658752	8.24022355E-05	5844.1182336	2280.7804928	40.398636528	4668.9016784	2280.0240336	5540.07764	5414.1465088	3441.25832	6999.7149664	2061.27244	1667.8016464	3884.4116816	2863.6145584	7039.5454224	2812.2542128	2254.792688	2886.0235776
cg04791601	1.03937E-07	0.6410605	0.5039902	0.7429417	0.105152	0.0511811	0.3662703	0.6877477	0.008075337	0.2086904	0.07857329	0.246473	0.03900216	0.7302917	0.6882381	0.3228296	0.6708793	0.8087399	0.000449527525	5056.685224	3975.4746976	5860.3241296	829.438976	403.7165168	2889.1401264	5424.9538576	63.698258256	1646.1498752	619.78611152	1944.179024	307.64903808	5760.5409296	5428.8221328	2546.4798848	5291.8959184	6379.3403312
cg04792644	3.112083E-07	0.6541446	0.334754	0.1248493	0.910284	0.00405489	0.3814815	0.7878686	0.3647747	0.5862711	0.9793817	0.2259138	0.9661973	0.07728907	0.889105	0.2508651	0.4541848	0.6631147	0.0013459758975	5159.8926048	2640.539552	984.8112784	7180.320192	31.98497232	3009.126072	6214.7075168	2877.3428336	4624.5064368	7725.3628496	1782.0080544	7621.3643024	609.65618416	7013.26024	1978.8239088	3582.6097024	5230.6487536
cg04803465	5.135832E-08	0.07497766	0.7094332	0.03327704	0.05000707	0.1430828	0.8378153	0.4879217	0.3512399	0.5542664	0.5921685	0.5008768	0.06673136	0.08889268	0.4733467	0.9627581	0.1038562	0.2030841	0.000222124734	591.42378208	5596.0090816	262.48929152	394.45576816	1128.6371264	6608.6870864	3848.7263696	2770.5803312	4372.0533632	4671.025128	3950.9161984	526.37696768	701.18545984	3733.7587696	7594.2358928	819.2177056	1601.9273808
cg04813695	4.233914E-08	0.3913407	0.02060297	0.09943062	0.2017575	0.9076077	0.08501771	0.8158305	0.9460531	0.8559642	0.7348012	0.5877795	0.1350529	0.4815188	0.4861563	0.7978919	0.03140288	0.3849038	0.0001831167805	3086.8954416	162.51622736	784.30873056	1591.46316	7159.2095376	670.61969648	6435.270984	7462.4668528	6751.8456096	5796.1118656	4636.404696	1065.2972752	3798.2202944	3834.8008944	6293.7713072	247.70591744	3036.1211744
cg04819497	1.534714E-07	0.9739158	0.5114728	0.3601932	0.661499	0.4017804	0.2754769	0.9584244	0.04022091	0.5368034	0.4515127	0.194923	0.4401831	0.2375884	0.9985589	0.1051591	0.09187922	0.6535229	0.000663763805	7682.2478304	4034.4974464	2841.2039616	5217.904112	3169.2437952	2172.9617872	7560.0516672	317.26253808	4234.3052192	3561.5321776	1537.552624	3472.1642928	1874.0972992	7876.6326032	829.4949808	724.74328736	5154.9886352
cg04819691	7.886337E-07	0.7069606	0.8398962	0.6798339	0.02115543	0.4365955	0.2890099	0.8902122	0.8638382	0.2817611	0.324851	0.4489075	0.2688497	0.1859773	0.7973707	0.8763195	0.8308064	0.1220211	0.0034108407525	5576.5052128	6625.1012256	5362.5298032	166.87403184	3443.865304	2279.7100912	7021.9938336	6813.9557216	2222.5315568	2562.424688	3540.98236	2120.6864336	1466.9889424	6289.6600816	6912.408216	6553.4008832	962.5024368
cg04823921	2.847821E-07	0.1133732	0.1539381	0.5431429	0.01266911	0.5719723	0.3816121	0.9787353	0.5994772	0.3276185	0.465686	0.4691943	0.8833908	0.1360971	0.2820329	0.6805852	0.2615474	0.132619	0.0012316825825	894.2878016	1214.2637328	4284.3111952	99.93393968	4511.7175024	3010.1562448	7720.2640464	4728.6761536	2584.254728	3673.331168	3701.0046384	6968.1866304	1073.5339248	2224.6755152	5368.4560576	2063.0858912	1046.098672
cg04832318	2.734715E-06	0.766547	0.3485252	0.3638087	0.04424119	0.7031828	0.680735	0.9331619	0.758212	0.707947	0.5706752	0.5738219	0.8160528	0.8044391	0.5926917	0.9277983	0.1848099	0.4156417	0.011827642375	6046.522736	2749.1667776	2869.7230256	348.97450672	5546.7059264	5369.63768	7360.7810672	5980.776256	5584.285936	4501.4859776	4526.3071472	6437.0244864	6345.4156208	4675.1521296	7318.4729904	1457.7804912	3278.5817296
cg04836428	5.967635E-07	0.496165	0.500673	0.6430695	0.1581174	0.9013545	0.04415265	0.8114234	0.9856151	0.9801963	0.04646735	0.1658839	0.9406448	0.2943221	0.8555373	0.3910214	0.8918563	0.05585539	0.0025810021375	3913.74952	3949.308624	5072.532216	1247.2300512	7109.884296	348.2761032	6400.5077792	7774.5319088	7731.7884144	366.5344568	1308.4922032	7419.8061824	2321.6127248	6748.4782224	3084.3768032	7034.9624944	440.58731632
cg04843555	7.488261E-07	0.7748195	0.009779562	0.2797574	0.2955077	0.7412629	0.4794342	0.8446454	0.1189511	0.1152381	0.04232476	0.3070289	0.1874319	0.4873624	0.5613834	0.5626245	0.2027669	0.9576381	0.0032386728825	6111.776216	77.141185056	2206.7263712	2330.9647376	5847.0817552	3781.7769696	6662.5629152	938.2862768	908.9981328	333.85770688	2421.8439632	1478.4628272	3844.3146112	4428.1922592	4437.982056	1599.4253072	7553.8493328
cg04844574	1.46464E-07	0.03110709	0.1164318	0.8640035	0.8834793	0.9046769	0.104383	0.3058117	0.6178914	0.4403137	0.1163604	0.2995319	0.674904	0.7362731	0.03218323	0.251839	0.1376246	0.09657769	0.0006334568	245.37272592	918.4140384	6815.259608	6968.8847184	7136.0913872	823.373104	2412.2426896	4873.9273632	3473.1944656	917.8508352	2362.7076272	5323.642752	5807.7222128	253.86131824	1986.506032	1085.5828448	761.80481872
cg04850999	8.431249E-07	0.4530921	0.5000477	0.3362631	0.261729	0.2497607	0.7478896	0.867515	0.2915288	0.08788377	0.949884	0.3887186	0.9333417	0.2134164	0.08718427	0.2131824	0.3991052	0.4391134	0.0036465151925	3573.9904848	3944.3762576	2652.4433328	2064.518352	1970.1124016	5899.3531648	6842.95832	2299.5791744	693.22717776	7492.684992	3066.2123168	7362.1993296	1683.4285632	687.70952176	1681.5827712	3148.1418176	3463.7264992
cg04851935	3.329162E-06	0.9551152	0.3996094	0.3334861	0.9795912	0.1078486	0.2749025	0.6972036	0.1270279	0.6515479	0.8155572	0.4814464	0.1417867	0.8732226	0.82534	0.8759922	0.2565993	0.2015522	0.01439862565	7533.9486976	3152.1189472	2630.5383568	7727.0153856	850.7097568	2168.43092	5499.5419968	1001.9960752	5139.4098352	6433.1151936	3797.6492032	1118.4134896	6887.9798688	6510.28192	6909.8264736	2024.0552784	1589.8437536
cg04858834	1.252487E-07	0.5426636	0.4343969	0.2741896	0.3235476	0.2789273	0.6030861	0.6927473	0.3238469	0.6284239	0.9605143	0.3176245	0.7084755	0.9196429	0.3877515	0.8444777	0.395349	0.3628313	0.0005417006275	4280.5304768	3426.5227472	2162.8075648	2552.1434688	2200.1785424	4757.1431568	5464.3907024	2554.5043472	4957.0077232	7576.5367984	2505.422056	5588.454744	7254.1431952	3058.583832	6661.2400976	3118.512912	2862.0132944
cg04858987	1.244333E-07	0.2783771	0.9775823	0.7200623	0.06649153	0.1737426	0.08246978	0.2452563	0.7236281	0.8337577	0.3528945	0.001511779	0.5770577	0.9551301	0.07564435	0.01725393	0.9392638	0.07397752	0.0005381740225	2195.8385648	7711.1691824	5679.8514224	524.48518864	1370.4816288	650.52162464	1934.5816944	5707.9784528	6576.6807376	2783.631816	11.924912752	4551.8311376	7534.0662288	596.6826328	136.09899984	7408.9128544	583.53467776
cg04861263	2.979076E-07	0.08874233	0.7274324	0.1519617	0.1001616	0.6183228	0.5601238	0.6682236	0.2128487	0.1140197	0.7052398	0.9465352	0.8644064	0.03214622	0.5022586	0.5673661	0.8087636	0.9319497	0.00128845037	699.99949904	5737.9867712	1198.6738896	790.0747008	4877.3302464	4418.2565344	5270.9477568	1678.9505456	899.3873936	5562.9315424	7466.2696576	6818.4376832	253.56938336	3961.8158368	4475.3837968	6379.5272768	7351.2192336
cg04868962	7.165803E-07	0.8967683	0.8364333	0.5029639	0.2255229	0.3733412	0.1515014	0.9542555	0.6309612	0.6680721	0.3825956	0.2744386	0.382381	0.2246665	0.5774024	0.6581238	0.9246045	0.7872202	0.0030992097975	7073.7083504	6597.7858704	3967.3792432	1778.9246352	2944.9153856	1195.0430432	7527.167384	4977.0219456	5269.7527248	3017.9140928	2164.7716768	3016.221328	1772.169352	4554.5501312	5191.2805344	7293.280296	6209.5929376
cg04880732	1.878455E-08	0.05652007	0.4918088	0.6424504	0.7133263	0.6322399	0.6907946	0.4354145	0.5925931	0.6920549	0.1643839	0.4337295	0.06029008	0.8686259	0.01522852	0.1608446	0.6408193	0.6262216	8.124317875E-05	445.83031216	3879.3878144	5067.6487552	5626.7178544	4987.1083312	5448.9878048	3434.549576	4674.3743728	5458.9290512	1296.6602032	3421.258296	475.56815104	6851.7210992	120.12256576	1268.7422048	5054.7826384	4939.6359808
cg04887078	5.866613E-08	0.9903387	0.2721337	0.09008051	0.8815004	0.9583784	0.4181473	0.5654301	0.8414453	0.02445949	0.4518414	0.386639	0.4136918	0.9817802	0.6189771	0.5268011	0.9191951	0.005954646	0.00025373101225	7811.7916656	2146.5906256	710.55506288	6953.2751552	7559.6888192	3298.3459024	4460.1126288	6637.3205264	192.93645712	3564.1249632	3049.808432	3263.2009184	7744.2822176	4882.4913648	4155.4070768	7250.6109488	46.970247648
cg04887405	4.496427E-08	0.5910026	0.5956671	0.02409426	0.2787573	0.7913928	0.8962128	0.7327772	0.5424897	0.1822044	0.9976593	0.06610239	0.01473998	0.2948754	0.1699094	0.9359628	0.01060026	0.3152603	0.00019447046775	4661.8285088	4698.6220848	190.05552288	2198.8375824	6242.5064064	7069.3265664	5780.1465536	4279.1587536	1437.2283072	7869.5365584	521.41565232	116.26896224	2325.9771552	1340.2453472	7382.8745664	83.61485088	2486.7732464
cg04915975	3.857125E-07	0.3000618	0.1944719	0.4869104	0.546992	0.1549405	0.9450463	0.342315	0.7019067	0.3942558	0.2719766	0.5158295	0.1919191	0.9513273	0.09068098	0.4718477	0.004717488	0.6204453	0.0016682065625	2366.8874784	1533.9943472	3840.7492352	4314.672896	1222.170664	7454.5252144	2700.18072	5536.6400496	3109.8897504	2145.3514208	4068.863096	1513.8578608	7504.0697424	715.29157024	3721.9346576	37.211545344	4894.0725264
cg04920358	8.429425E-08	0.3346804	0.7498918	0.8415007	0.7751431	0.3462499	0.1248496	0.1682588	0.8573717	0.5061129	0.008563846	0.9111234	0.4721303	0.1587104	0.07470315	0.2135689	0.6156389	0.7865792	0.00036457263125	2639.9589952	5915.1465184	6637.7575216	6114.3287728	2731.2192112	984.8136448	1327.2254144	6762.9479696	3992.2185552	67.551617248	7186.9413792	3724.1638064	1251.9076352	589.2584472	1684.6314832	4856.1596432	6204.5367296
cg04926200	2.148136E-05	0.9501856	0.5860192	0.7668299	0.1362734	0.1202972	0.8120181	0.4896493	0.4485448	0.4905707	0.4220723	0.6375693	0.7468318	0.7299789	0.286493	0.7247811	0.7046589	0.8843381	0.092906882	7495.0640128	4622.5194496	6048.7542512	1074.9245792	948.9043136	6405.1987728	3862.3536784	3538.1213824	3869.6216816	3329.3063024	5029.1466384	5891.0092384	5758.0735632	2259.856784	5717.0733168	5558.3494032	6975.6589328
cg04927360	2.787153E-06	0.09241143	0.78558	0.07867637	0.07800347	0.672727	0.6176813	0.5924468	0.9858773	0.7720091	0.9220302	0.0975268	0.2031931	0.3524813	0.1053601	0.2712676	0.9116417	0.5676449	0.012054436725	728.94135984	6196.65504	620.59920656	615.29137136	5306.470576	4872.2700944	4673.2203584	7776.6001424	6089.6077808	7272.9742176	769.2913984	1602.7871728	2780.3724944	831.0804688	2139.7588288	7191.0297296	4477.5829712
cg04945331	3.439464E-07	0.7006765	0.562877	0.6258411	0.6754583	0.1846509	0.3048755	0.8622515	0.4536471	0.7765048	0.02799422	0.09551146	0.2771865	0.04035701	0.247781	0.01268421	0.7992065	0.1213291	0.00148756818	5526.936232	4439.973776	4936.6345968	5328.0150704	1456.5262992	2404.857944	6801.439832	3578.3683248	6125.0698624	220.81840736	753.39439648	2186.447112	318.33609488	1954.496528	100.05304848	6304.140872	957.0439408
cg04958872	2.813298E-06	0.3433139	0.2453593	0.3531287	0.03349592	0.6872728	0.951821	0.5925085	0.6746387	0.6098105	0.03615375	0.5548211	0.6333591	0.544853	0.322109	0.5014454	0.500783	0.3090183	0.01216751385	2708.0600432	1935.3941584	2785.4791856	264.21581696	5421.2078464	7507.964048	4673.707048	5321.5500656	4810.185224	285.18078	4376.4288368	4995.9365808	4297.800464	2540.795792	3955.4013152	3950.176304	2437.5363504
cg04976245	1.055637E-05	0.5334689	0.9099681	0.2179619	0.698886	0.1201125	0.550953	0.3419302	0.2479252	0.9029814	0.8551865	0.4505715	0.4262071	0.5765477	0.3649743	0.5856662	0.08818304	0.6868208	0.04565630025	4208.0026832	7177.8283728	1719.2834672	5512.812768	947.4474	4345.917264	2697.1454176	1955.6339776	7122.7172832	6745.711112	3554.107992	3361.9216048	4547.8082576	2878.9172784	4619.7349856	695.58781952	5417.6424704
cg04977376	6.226406E-08	0.003690255	0.5941538	0.4791725	0.1700366	0.175734	0.2809067	0.8367596	0.949847	0.2635927	0.4621051	0.3673999	0.03731118	0.3210686	0.1104769	0.3310558	0.004787447	0.4915922	0.0002692920595	29.10873144	4686.6851744	3779.71268	1341.2487008	1386.189792	2215.7920496	6600.3597248	7492.393136	2079.2192176	3645.0850288	2898.0504112	294.31058784	2532.5891168	871.4417872	2611.3681504	37.763381936	3877.6792736
cg04992603	3.134288E-07	0.2937624	0.3907303	0.1992106	0.1217573	0.7539725	0.9667887	0.8161955	0.7328722	0.278205	0.3064584	0.5888689	0.1298821	0.5679054	0.8805888	0.7052846	0.0652736	0.9898365	0.00135557956	2317.1978112	3082.0806064	1571.3732128	960.4215824	5947.33508	7626.0292656	6438.150104	5780.8959136	2194.48104	2417.3438592	4644.9978832	1024.5100048	4479.6377952	6946.0844544	5563.2849248	514.8781568	7807.830312
cg04993286	9.071363E-09	0.9236606	0.9436214	0.4552916	0.5479665	0.3276304	0.04641057	0.8442263	0.003172588	0.6650392	0.1654215	0.7852008	0.4371497	0.648024	0.5163026	0.8446188	0.6081518	0.06246386	3.9233644975E-05	7285.8348128	7443.2856032	3591.3401408	4322.359752	2584.3485952	366.08657616	6659.2570544	25.025374144	5245.8292096	1304.844792	6193.6639104	3448.2368336	5111.613312	4072.5949088	6662.3530944	4797.1013984	492.71492768
cg04996689	2.742657E-07	0.2686484	0.02625238	0.3808703	0.05876545	0.6644507	0.3742514	0.4715138	0.1550813	0.3983621	0.2093948	0.2528374	0.168732	0.6609536	0.4891396	0.7684744	0.2228757	0.1584604	0.0011861991525	2119.0985792	207.07877344	3004.3049264	463.5418696	5241.1871216	2952.0950432	3719.3008544	1223.2812944	3142.2802448	1651.7061824	1994.3814112	1330.958016	5213.6019968	3858.3331648	6061.7260672	1758.0435216	1249.9356352
cg05005380	1.006473E-06	0.9662139	0.08294324	0.8689148	0.2979853	0.5252907	0.1527789	0.6329067	0.5793011	0.8193578	0.2368741	0.6384593	0.6954364	0.140123	0.9290823	0.2677794	0.4044529	0.2135143	0.004352995725	7621.4952432	654.25627712	6853.9999424	2350.5080464	4143.4930416	1205.1199632	4992.3680496	4569.5270768	6463.0943264	1868.4629008	5036.1669584	5485.6023232	1105.290224	7328.6011824	2112.2439072	3190.3244752	1684.2007984
cg05005422	3.02188E-06	0.6887278	0.3831869	0.04258573	0.3290518	0.8665264	0.6841303	0.9030833	0.107951	0.1626821	0.1991862	0.1900804	0.1218373	0.4798456	0.1148623	0.3358517	0.8942701	0.4224952	0.013069631	5432.6848864	3022.5782672	335.91623824	2595.5605984	6835.1602432	5396.4198064	7123.5210704	851.517488	1283.2364048	1571.1807456	1499.3541952	961.0526224	3785.0220928	906.0338224	2649.1982096	7054.0025488	3332.6421376
cg05005609	2.467736E-07	0.5989136	0.9188603	0.09709636	0.08565043	0.7881302	0.9171509	0.9179045	0.1378258	0.1858212	0.02309893	0.5414384	0.6117514	0.9038661	0.6964842	0.6648821	0.4581807	0.36547	0.00106729582	4724.2304768	7247.9700464	765.89608768	675.61059184	6216.7710176	7234.4862992	7240.430696	1087.1699104	1465.7576256	182.20435984	4270.8660992	4825.4950432	7129.6957968	5493.8673696	5244.5900048	3614.1293616	2882.82736
cg05005706	6.221942E-07	0.4573062	0.4494569	0.5945295	0.2945696	0.9135977	0.733518	0.7326974	0.9278902	0.1665373	0.82758	0.6619745	0.6630667	0.5257583	0.3467391	0.555708	0.6631168	0.02706619	0.002690989915	3607.2313056	3545.3160272	4689.648696	2323.5650048	7206.4586576	5785.989984	5779.5170912	7319.1978976	1313.6462224	6527.95104	5221.654856	5230.2701296	4147.1814704	2735.0780208	4383.424704	5230.6653184	213.49810672
cg05009684	3.410972E-06	0.5528533	0.4680304	0.562326	0.9518207	0.4454651	0.9247701	0.09826968	0.29828	0.4899591	0.2105932	0.8641174	0.7079654	0.1081118	0.4129828	0.4158167	0.2750954	0.2802726	0.0147524539	4360.9068304	3691.8237952	4435.627488	7507.9616816	3513.8287088	7294.5865488	775.15123584	2352.83264	3864.7973808	1661.1591616	6816.1580512	5584.4310752	852.7858784	3257.6083264	3279.9621296	2169.9525152	2210.7902688
cg05011276	8.000249E-10	0.8452821	0.2170631	0.4669127	0.8017592	0.4059593	0.1120805	0.4699772	0.7914983	0.8532338	0.6693221	0.1298891	0.2573493	0.2563697	0.3639909	0.4408808	0.7199723	0.479592	3.4601076925E-06	6667.5852048	1712.1937328	3683.0073776	6324.2765696	3202.2069584	884.090984	3707.1801536	6243.3385904	6730.3082144	5279.6127248	1024.5652208	2029.9712784	2022.2441936	2871.1602192	3477.6677504	5679.1415024	3783.021696
cg05011784	1.189904E-07	0.5500071	0.01990979	0.6449948	0.2890608	0.3481046	0.005487272	0.3451205	0.843846	0.4279372	0.3705234	0.3010044	0.3654213	0.4266673	0.999206	0.1730226	0.09250054	0.1575225	0.00051463348	4338.4560048	157.04842352	5087.7189824	2280.1115904	2745.8490848	43.283601536	2722.310504	6656.257248	3375.5686336	2922.6885792	2374.3227072	2882.4432144	3365.5516624	7881.736928	1364.8022688	729.64425952	1242.53748
cg05023168	1.271885E-07	0.6147756	0.5261529	0.6293223	0.1343482	0.02661677	0.2631251	0.4604707	0.1348426	0.1768946	0.318475	0.4006731	0.3504144	0.291796	0.7248589	0.1028928	0.4835083	0.2628123	0.0005500902625	4849.3499328	4150.2940752	4964.0943024	1059.7386016	209.95308176	2075.5307888	3632.1928816	1063.6384288	1395.3446048	2512.1308	3160.5094128	2764.0687872	2301.686848	5717.6870032	811.6184064	3813.9134704	2073.0634224
cg05027081	6.832187E-07	0.2242897	0.4443321	0.9299077	0.3098677	0.2601787	0.9924023	0.2500758	0.3696008	0.3106046	0.5005025	0.503473	0.5963475	0.7587996	0.2232115	0.2787832	0.2960435	0.616883	0.0029549208775	1769.1971536	3504.8916048	7335.1119376	2444.2364176	2052.2895856	7828.0693424	1972.5979104	2915.4111104	2450.0490848	3947.96372	3971.395024	4703.98908	5985.4112448	1760.692312	2199.0418816	2335.191128	4865.973104
cg05043461	1.197722E-06	0.800167	0.8773922	0.2864366	0.1254889	0.8582154	0.3499334	0.5951409	0.1756298	0.7620483	0.0380654	0.5429927	0.275107	0.1677159	0.6808255	0.07314552	0.7267881	0.2116827	0.00518014765	6311.717296	6920.8696736	2259.4119008	989.8564432	6769.6030752	2760.2746592	4694.4714192	1385.3678624	6011.0369904	300.2598752	4283.1264176	2170.044016	1322.9430192	5370.351544	576.97186176	5732.9045328	1669.7531376
cg05046371	2.072433E-06	0.8751421	0.5781702	0.02551253	0.2955555	0.1554375	0.07802522	0.4852022	0.1008051	0.4273989	0.35862	0.7730423	0.8168525	0.2927326	0.7844417	0.5016923	0.8410794	0.3350544	0.008963272725	6903.1208848	4560.6065376	201.24283664	2331.341784	1226.091	615.46293536	3827.2749536	795.1506288	3371.3225232	2828.79456	6097.7576624	6443.33252	2309.0747488	6187.6761296	3957.3488624	6634.4343072	2642.9091072
cg05050944	1.967851E-06	0.469101	0.6101128	0.4081919	0.6310064	0.5499301	0.354721	0.374488	0.04258849	0.8101224	0.1212721	0.6032646	0.8756005	0.2351294	0.3263358	0.192693	0.9833116	0.6681808	0.008510955575	3700.268688	4812.5697664	3219.8177072	4977.3784832	4337.8486288	2798.039248	2953.961344	335.93800912	6390.2454912	956.5943248	4758.5511648	6906.736744	1854.7007072	2574.1367904	1519.962384	7756.3619008	5270.6101504
cg05051550	8.368592E-08	0.3272668	0.669137	0.2977188	0.3060902	0.01581965	0.3175744	0.1690365	0.5694936	0.05799322	0.6350962	0.0009486845	0.06125527	0.9844761	0.8846417	0.05816944	0.147552	0.2602062	0.000361941604	2581.4805184	5278.152656	2348.4058944	2414.4394976	124.7853992	2505.0268672	1333.359912	4492.1655168	457.45051936	5009.6388256	7.483223336	483.18156976	7765.5474768	6978.0537296	458.84054272	1163.890176	2052.5065056
cg05052031	2.092702E-07	0.04958374	0.08003079	0.356351	0.8086938	0.1190137	0.5888295	0.9592584	0.0975485	0.1102997	0.6775951	0.1689144	0.8086256	0.08351751	0.6641041	0.9521427	0.06572299	0.6924407	0.000905093615	391.11654112	631.28287152	2810.896688	6378.9766944	938.7800656	4644.687096	7566.6302592	769.462568	870.0440336	5344.8701488	1332.3967872	6378.4387328	658.78611888	5238.4531408	7510.5016176	518.42294512	5461.9722416
cg05054683	2.051735E-05	0.5143663	0.2868976	0.5382324	0.5975488	0.6258326	0.2978654	0.9535739	0.3504628	0.553916	0.7930754	0.8299043	0.9640813	0.5467343	0.5244503	0.6727672	0.6342676	0.7162414	0.08873753875	4057.3213744	2263.0482688	4245.5771712	4713.4649344	4936.5675488	2349.5622752	7521.7909232	2764.4505664	4369.289408	6255.7787552	6546.2851184	7604.6732944	4312.6401584	4136.8639664	5306.7876736	5003.1028288	5649.7121632
cg05074645	1.038152E-06	0.9621035	0.08207233	0.5326026	0.8558016	0.2310476	0.6698326	0.4841403	0.08057612	0.7058266	0.5501534	0.7423702	0.8275693	0.7777531	0.8813804	0.8348993	0.3762557	0.8589678	0.0044900074	7589.072408	647.38653904	4201.1693088	6750.5630208	1822.5034688	5283.6395488	3818.8986864	635.58443456	5567.5602208	4339.6100192	5855.8161376	6527.8666384	6134.9164528	6952.3285952	6585.6856784	2967.9049616	6775.5380064
cg05075454	1.07514E-05	0.9914035	0.2688973	0.7516955	0.9903224	0.2001731	0.5989248	0.2578074	0.1885031	0.9062474	0.5991372	0.6702338	0.5249244	0.5486633	0.2725005	0.5549542	0.5537172	0.1650517	0.046499805	7820.190808	2121.0619024	5929.374104	7811.6630912	1578.9654128	4724.3188224	2033.5847712	1486.9124528	7148.4794912	4725.9942336	5286.8042144	4140.6036672	4327.8561104	2149.483944	4377.4787296	4367.7212736	1301.9278096
cg05085565	5.747651E-07	0.5412679	0.8952371	0.8958772	0.5706263	0.857653	0.2646483	0.3556018	0.5651918	0.1308274	0.7771421	0.9160035	0.4824181	0.1831455	0.3861423	0.2149256	0.7044281	0.13642	0.0024858590575	4269.5211952	7061.6302448	7066.6793536	4501.1002544	6765.166864	2087.5457904	2804.9869984	4458.2329184	1031.9665312	6130.0968848	7225.435608	3805.3139728	1444.651704	3045.8904624	1695.3331328	5556.5288528	1076.08096
cg05091405	2.19785E-10	0.008648624	0.3732654	0.1127682	0.001508217	0.3669179	0.5343532	0.9332749	0.719076	0.7845367	0.2155325	0.4221173	0.2218358	0.9833252	0.06442135	0.201655	0.1597683	0.4530856	9.50570125E-07	68.220346112	2944.3174752	889.5155616	11.896815696	2894.2483952	4214.9780416	7361.6724112	5672.071488	6188.4254896	1700.12036	3329.6612624	1749.8407904	7756.4691776	508.1556088	1590.65464	1260.2523504	3573.9392128
cg05096099	2.071967E-06	0.4282289	0.6997932	0.3198897	0.8008491	0.9311457	0.1819575	0.778367	0.4887175	0.896397	0.608362	0.8283022	0.7785789	0.9346931	0.6982778	0.2347292	0.8816532	0.7628293	0.008961257275	3377.8695632	5519.9687616	2523.2899536	6317.0977008	7344.8772816	1435.28076	6139.758896	3855.00364	7070.779536	4798.759456	6533.6477536	6141.4303632	7372.8591728	5508.0152864	1851.5439296	6954.4804416	6017.1975184
cg05096259	1.263596E-05	0.148848	0.3705778	0.6561482	0.2947461	0.2028236	0.5688732	0.3505798	0.335318	0.8108852	0.7666911	0.5226798	0.2308729	0.545378	0.9515909	0.2718481	0.5451341	0.429329	0.054650527	1174.113024	2923.1176864	5175.6970016	2324.9572368	1599.8725568	4487.2718016	2765.3734624	2644.988384	6396.2624576	6047.6593968	4122.8982624	1821.1254352	4301.941664	7506.1490192	2144.3378128	4300.0177808	3386.547152
cg05122887	7.875083E-06	0.7142854	0.5483439	0.8168812	0.209022	0.3528932	0.2130457	0.4571766	0.8450613	0.4384668	0.4243355	0.8421996	0.7779788	0.4794399	0.3870847	0.2442946	0.6059293	0.6592315	0.034059733975	5634.2832352	4325.3366832	6443.5589056	1648.765536	2783.6215616	1680.5044816	3606.2090208	6665.8435344	3458.6261184	3347.158424	6643.2704448	6136.6967744	3781.8219312	3053.3241136	1926.9958048	4779.5703184	5200.018072
cg05138403	1.45887E-05	0.8989803	0.4818509	0.607258	0.62379	0.04843339	0.390703	0.9649289	0.3953413	0.3810932	0.4720695	0.5762929	0.4022835	0.7289784	0.5210723	0.8237761	0.2906451	0.7143092	0.0630961275	7091.1566064	3800.8398992	4790.051104	4920.45552	382.04258032	3081.865264	7611.3591632	3118.4521744	3006.0631616	3723.684216	4545.7983952	3173.212248	5750.1816192	4110.2183024	6497.9458768	2292.6085488	5634.4709696
cg05138787	7.45963E-08	0.2520309	0.03097362	0.2194636	0.6007129	0.5227784	0.003606379	0.823364	0.618347	0.6643286	0.4997454	0.431247	0.1455041	0.05676791	0.2809249	0.6840293	0.6591163	0.5398259	0.0003226289975	1988.0197392	244.31991456	1731.1288768	4738.4233552	4123.6760192	28.447117552	6494.695232	4877.521136	5240.2239968	3941.9917152	3401.676336	1147.7363408	447.78527408	2215.9356112	5395.6231184	5199.1093744	4258.1466992
cg05148592	5.55982E-06	0.6015506	0.9806374	0.5157949	0.3205583	0.4110011	0.2158834	0.8231229	0.9411313	0.9653332	0.521179	0.8938325	0.4387477	0.3649992	0.6649796	0.3117813	0.2178363	0.2951388	0.0240462215	4745.0311328	7735.2678112	4068.5901712	2528.5638704	3241.9766768	1702.8882592	6492.7934352	7423.6436944	7614.5482816	4111.059952	7050.55076	3460.8418576	2879.1136896	5245.3590848	2459.3308944	1718.2927344	2328.0548544
cg05163663	1.339299E-07	0.06748707	0.04775934	0.03369994	0.3605114	0.2338286	0.3855077	0.8346636	0.3049514	0.3757576	0.3074681	0.4347702	0.9705455	0.567869	0.2391972	0.6435605	0.8501201	0.1224787	0.0005792468175	532.33800816	376.72567392	265.82512672	2843.7139232	1844.4399968	3040.8847376	6583.8264768	2405.4566432	2963.9759488	2425.3083728	3429.4673376	7655.662904	4479.350672	1886.7875136	5076.405224	6705.7473488	966.1119856
cg05174759	3.306891E-06	0.4743217	0.3534961	0.2186886	0.3014583	0.005044451	0.7680253	0.8710823	0.4608664	0.7795029	0.7276649	0.6854562	0.1546657	0.0978628	0.4886336	0.6787158	0.7890339	0.6568269	0.014302303575	3741.4495696	2788.3772368	1725.0156768	2377.9030704	39.790629488	6058.1835664	6871.0971824	3635.3141632	6148.7188752	5739.8207312	5406.8785056	1220.0030416	771.9417664	3854.3418368	5353.7102304	6223.8994032	5181.0505872
cg05176970	2.384131E-06	0.9199422	0.04741237	0.02045688	0.4185668	0.4996543	0.7765788	0.8214453	0.7422812	0.924602	0.1648845	0.5561631	0.6282737	0.7094017	0.2362994	0.910139	0.391106	0.2856919	0.010311366575	7256.5040736	373.98877456	161.36386944	3301.6549184	3941.2731184	6125.6535744	6479.5605264	5855.1141056	7293.260576	1300.608936	4387.0145328	4955.8229456	5595.7606096	1863.9296672	7179.176432	3085.044128	2253.5377072
cg05182249	2.424774E-09	0.5136946	0.3339359	0.1008616	0.1434801	0.811864	0.3113939	0.2283492	0.1071166	0.269428	0.3612031	0.3925166	0.3995881	0.01730602	0.3096881	0.229502	0.1889925	0.6274415	1.048714755E-05	4052.0230048	2634.0863792	795.5963008	1131.7710288	6403.983232	2456.2750832	1801.2184896	844.9357408	2125.248064	2849.1700528	3096.1709408	3151.9509328	136.50988576	2442.8197328	1810.311776	1490.77284	4949.258552
cg05183931	9.715468E-08	0.5598021	0.2672126	0.2399742	0.1677225	0.7405711	0.015921	0.1359404	0.4601191	0.6029849	0.1048906	0.797732	0.5831029	0.1875068	0.3719664	0.01829128	0.5712755	0.08792552	0.000420193991	4415.7189648	2107.7729888	1892.9164896	1322.99508	5841.6248368	125.584848	1072.2978752	3629.4194608	4756.3448912	827.3770528	6292.510016	4599.5156752	1479.0536384	2934.0709632	144.28161664	4506.221144	693.55650176
cg05191454	1.12849E-09	0.02435668	0.2645247	0.5527719	0.1165994	0.2377292	0.4719157	0.8261844	0.02962184	0.1876943	0.1504299	0.1185046	0.3341572	0.1136034	0.4967019	0.6990969	0.02836702	0.7736198	4.88071925E-06	192.12549184	2086.5708336	4360.2647472	919.7360672	1875.2079296	3722.4710416	6516.9425472	233.65707392	1480.5326384	1186.5910512	934.7642848	2635.8319936	896.1036192	3917.9845872	5514.4763472	223.75905376	6102.3129824
cg05193435	2.95987E-07	0.1057056	0.431056	0.3829855	0.6798259	0.08967715	0.2022619	0.8088475	0.1379401	0.4567137	0.1548004	0.7785786	0.4261062	0.3292394	0.9571566	0.1249493	0.146974	0.05496391	0.001280143775	833.8057728	3400.169728	3020.989624	5362.4666992	707.3733592	1595.4418672	6380.18908	1088.0715088	3602.5576656	1221.0655552	6141.4279968	3361.1257056	2597.0403872	7550.0512608	985.6000784	1159.330912	433.55532208
cg05208582	6.49494E-07	0.3452665	0.6715706	0.3952064	0.01334737	0.554714	0.9897624	0.1496909	0.1955695	0.08632412	0.6645578	0.9767761	0.6263389	0.8482186	0.06316908	0.8022397	0.7109002	0.5049853	0.00280906155	2723.462152	5297.3488928	3117.3880832	105.28405456	4375.584032	7807.2458112	1180.7618192	1542.652216	680.92465856	5242.0319264	7704.8098768	4940.5612432	6690.7483168	498.27770304	6328.0667536	5607.5807776	3983.3240464
cg05211947	3.856021E-08	0.3274864	0.08388645	0.04334605	0.9000516	0.1060921	0.5375517	0.5847599	0.7031001	0.2762618	0.8647887	0.3850589	0.3931728	0.5870659	0.05545457	0.2059133	0.3202623	0.5505652	0.00016677290825	2583.2127232	661.6963176	341.9136424	7099.6070208	836.8544848	4240.2078096	4612.5860912	5546.0535888	2179.1530784	6821.4532656	3037.3446032	3101.3470464	4630.7758192	437.42564816	1624.2441104	2526.2290224	4342.8582976
cg05212323	1.956102E-08	0.9819387	0.3453565	0.5021846	0.8280669	0.02812752	0.3507435	0.6912601	0.04347386	0.5484796	0.09280064	0.09543577	0.7335814	0.7009723	0.9271279	0.01465058	0.9291674	0.5071349	8.46014115E-05	7745.5324656	2724.172072	3961.2321248	6531.7917072	221.86987776	2766.664728	5452.6596688	342.92180768	4326.4070848	732.01144832	752.79735376	5786.4900832	5529.2695024	7313.1848752	115.56377504	7329.2724512	4000.2800912
cg05214427	2.655533E-08	0.08046436	0.7810336	0.2866186	0.6450545	0.6449842	0.4351569	0.7940221	0.1878795	0.328935	0.950147	0.6899469	0.2190161	0.1547302	0.823372	0.2064494	0.2548651	0.985984	0.00011485180225	634.70287168	6160.7930368	2260.8475168	5088.189896	5087.6353696	3432.5176272	6263.2463248	1481.993496	2594.63928	7494.759536	5442.3011472	1727.5989968	1220.5118176	6494.758336	1628.4728672	2010.3759088	7777.441792
cg05221875	1.582124E-07	0.1552966	0.6611745	0.293409	0.732656	0.5107009	0.3354839	0.552177	0.4540149	0.1467848	0.2944958	0.6101196	0.1506452	0.0529726	0.5858051	0.5758581	0.8521979	0.371664	0.00068426863	1224.9795808	5215.344456	2314.410192	5779.190528	4028.4086992	2646.2970032	4355.572176	3581.2695312	1157.8385024	2322.9828704	4812.6234048	1188.2893376	417.8478688	4620.8306288	4542.3686928	6722.1370352	2931.685632
cg05228408	5.714653E-08	0.05930472	0.5152006	0.1056094	0.3235052	0.06662612	0.8167066	0.6127145	0.004600679	0.7520039	0.7062088	0.9133094	0.5854435	0.9658553	0.5023601	0.40093	0.4795162	0.8411135	0.00024715874225	467.79563136	4063.9023328	833.0469472	2551.8090176	525.54683456	6442.1816608	4833.091976	36.290155952	5931.8067632	5570.5750144	7204.1845472	4617.978328	7618.6666064	3962.6164688	3162.53584	3782.4237856	6634.703288
cg05235192	3.688495E-07	0.7363732	0.561534	0.5040618	0.03390004	0.7368083	0.9379235	0.855089	0.06482547	0.2954917	0.06582545	0.6929731	0.7232207	0.3897099	0.9577618	0.3745688	0.2270857	0.1988318	0.0015952740875	5808.5118016	4429.380192	3976.0394784	267.40351552	5811.9438704	7398.340568	6744.942032	511.34330736	2330.8385296	519.2311496	5466.1718128	5704.7648816	3074.0316912	7554.8250784	2954.5986944	1791.2520016	1568.3852384
cg05237114	2.500172E-07	0.2682318	0.2092933	0.9905445	0.4250125	0.299875	0.8361225	0.8635858	0.4523512	0.1059681	0.3030989	0.8380644	0.3360964	0.381216	0.6715928	0.297551	0.4162951	0.1634265	0.00108132439	2115.8124384	1650.9055504	7813.415016	3352.4986	2365.414	6595.33428	6811.9647904	3568.1462656	835.8763728	2390.8441232	6610.6519872	2651.1284032	3007.031808	5297.5240064	2347.082288	3283.7357488	1289.108232
cg05248581	6.169666E-08	0.4811364	0.6267409	0.6774659	0.0391954	0.1206148	0.1549849	0.6484043	0.006325766	0.7109085	0.1981925	0.7376381	0.9021479	0.3019969	0.298841	0.0589561	0.2033001	0.363037	0.0002668380545	3795.2039232	4943.7322192	5343.8510192	309.1733152	951.4095424	1222.5208912	5114.6131184	49.897642208	5607.646248	1563.34244	5818.4893328	7116.1426352	2382.1515472	2357.257808	465.0457168	1603.6311888	2863.635856
cg05249460	4.866771E-08	0.4377933	0.07835499	0.7837688	0.6154878	0.6748247	0.2719581	0.8810766	0.7825374	0.3474183	0.07741937	0.1700024	0.7787437	0.7636419	0.5404032	0.9829106	0.7390511	0.1912054	0.00021048784575	3453.3135504	618.06416112	6182.3682944	4854.9677664	5323.0172336	2145.2054928	6949.9322208	6172.6550112	2740.4355504	610.68399056	1340.9789312	6142.7303056	6023.6073072	4262.7004416	7753.1988128	5829.6350768	1508.2281952
cg05274056	2.372926E-07	0.6833118	0.01002094	0.1455067	0.9846626	0.3539964	0.07232166	0.1717888	0.3460673	0.8074546	0.6485091	0.6774966	0.1682173	0.2169857	0.9800246	0.7289616	0.04009458	0.683574	0.001026290495	5389.9634784	79.04517472	1147.7568496	7767.0185888	2792.3236032	570.47325408	1355.0700544	2729.7788624	6369.2018848	5115.4397808	5344.0931808	1326.8980624	1711.5832016	7730.4340448	5750.0491008	316.26604704	5392.031712
cg05284750	6.642375E-07	0.2766149	0.3597351	0.8887906	0.3686062	0.36285	0.8088794	0.994328	0.7373817	0.1892542	0.1686294	0.7307422	0.7865074	0.4819031	0.5644549	0.01938078	0.9539638	0.224339	0.0028728271875	2181.9383312	2837.5904688	7010.7802528	2907.5657056	2862.1608	6380.4407072	7843.259264	5816.4668496	1492.8371296	1330.1487072	5764.0944736	6203.9703712	3801.2516528	4452.4202512	152.87559264	7524.8664544	1769.586032
cg05285582	1.862516E-08	0.2714757	0.5622396	0.4913952	0.1307789	0.9547373	0.134689	0.1333384	0.002506464	0.398689	0.006698542	0.2553463	0.969052	0.03845405	0.633097	0.009080397	0.7833862	0.6165221	8.0553817E-05	2141.4003216	4434.9459648	3876.1253376	1031.5839632	7530.9678224	1062.426832	1051.7732992	19.770988032	3144.858832	52.838099296	2014.1716144	7643.882176	303.3255464	4993.869136	71.626171536	6179.3503456	4863.1263248
cg05293220	1.479317E-06	0.05389184	0.2599768	0.5739844	0.4189799	0.5201832	0.4125434	0.4150248	0.02788404	0.4697873	0.8646237	0.8992343	0.2905857	0.6444608	0.08784972	0.07809427	0.9203984	0.5626881	0.006398046025	425.09883392	2050.6969984	4527.5889472	3304.9134512	4103.2050816	3254.1423392	3273.7156224	219.94930752	3705.6822224	6820.1517456	7093.1601584	2292.1400016	5083.5067904	692.95859136	616.00760176	7260.1025792	4438.4837328
cg05299545	1.241568E-07	0.8828698	0.1024498	0.7198114	0.3947082	0.8561066	0.2742413	0.5715844	0.1403354	0.0374654	0.3977756	0.8740608	0.9974121	0.08255944	0.607908	0.9634843	0.2548351	0.3294422	0.00053697816	6964.0769824	808.1240224	5677.8723232	3113.4582816	6752.9688608	2163.2153744	4508.6577472	1106.9656352	295.5270752	3137.6539328	6894.5915904	7867.5866448	651.22886272	4795.178304	7599.9641584	2010.1392688	2598.6400736
cg05318186	7.80808E-07	0.7722018	0.4925015	0.7627537	0.01722113	0.2825822	0.08099051	0.4356852	0.3504699	0.7119213	0.9284887	0.4565502	0.7295452	0.16208	0.4469817	0.3672861	0.6051423	0.3657441	0.0033769946	6091.1277984	3884.851832	6016.6011856	135.84027344	2229.0083936	638.85314288	3436.6848576	2764.5065712	5615.6352144	7323.9188656	3601.2679776	5754.6525376	1278.48704	3525.7916496	2897.1527568	4773.3624624	2884.9894608
cg05319515	6.676403E-07	0.1626616	0.1598032	0.4561713	0.8914384	0.9665782	0.8163113	0.4924732	0.03722306	0.5244735	0.6277528	0.02539739	0.8228184	0.2451007	0.619573	0.4953897	0.3183166	0.9944452	0.0028875442975	1283.0747008	1260.5276416	3598.2792144	7031.6660992	7624.3688416	6439.0635344	3884.6286016	293.61549728	4137.046968	4951.7140864	200.33461232	6490.3915392	1933.3543216	4887.191824	3907.6339536	2510.8813408	7844.1837376
cg05329135	7.686483E-08	0.05609921	0.6171419	0.5078148	0.005510461	0.2159214	0.1386297	0.004602041	0.2666621	0.9010756	0.7193999	0.2321912	0.02476138	0.9609943	0.01183026	0.837184	0.5570442	0.479032	0.00033244038975	442.51056848	4868.0153072	4005.6431424	43.466516368	1703.1880032	1093.5110736	36.300899408	2103.4306448	7107.6843328	5674.6264112	1831.5241856	195.31776544	7580.3230384	93.31709088	6603.707392	4393.9646496	3778.604416
cg05340269	6.589545E-06	0.3436974	0.438767	0.07484936	0.3710906	0.877107	0.3863464	0.9952097	0.8956132	0.6480361	0.8275717	0.5143529	0.07888144	0.6646331	0.1162269	0.8019102	0.4376622	0.8641845	0.028499782125	2711.0850912	3460.994096	590.41175168	2927.1626528	6918.620016	3047.5004032	7850.2141136	7064.5969216	5111.7087568	6527.8855696	4057.2156752	622.21679872	5242.6258928	916.7977872	6325.4676576	3452.2794336	6816.687336
cg05348324	3.819235E-07	0.3418495	0.6847951	0.009845937	0.01908465	0.7839738	0.1767089	0.8563768	0.3782462	0.1752437	0.7373526	0.6926362	0.006916734	0.3485117	0.2831633	0.2311571	0.7575197	0.9382502	0.0016518191375	2696.508856	5401.6637488	77.664751056	150.5397192	6183.9853344	1393.8798032	6755.1001984	2983.6060256	1382.3223056	5816.2373088	5463.5143456	54.559197792	2749.0602896	2233.5921104	1823.3672048	5975.3153936	7400.9175776
cg05349016	5.039609E-07	0.4614106	0.3394916	0.8375391	0.7688352	0.01137719	0.1601326	0.2669626	0.6976648	0.5836257	0.9779626	0.01047907	0.1931087	0.1737336	0.5218853	0.07267057	0.9537396	0.3718245	0.0021796308925	3639.6068128	2677.9097408	6606.5084208	6064.5720576	89.74327472	1263.1259488	2105.8009888	5503.1799424	4603.6395216	7714.1689888	82.65890416	1523.2414256	1370.4106368	4116.6312464	573.22545616	7523.0979648	2932.951656
cg05353710	3.078451E-06	0.8880794	0.2913322	0.3383164	0.5357182	0.7778774	0.9006511	0.906457	0.2368894	0.9539223	0.1327562	0.6970391	0.2390117	0.2724533	0.6329332	0.6250671	0.926171	0.5510274	0.013314300575	7005.1703072	2298.0283936	2668.6397632	4225.7451616	6135.8969312	7104.3358768	7150.132816	1868.5835872	7524.5391024	1047.1809056	5498.2444208	1885.3242896	2149.1116304	4992.5770816	4930.5292848	7305.636848	4346.5041312
cg05354479	4.403242E-07	0.1671483	0.3852962	0.3013288	0.667291	0.8502969	0.3269792	0.2688541	0.05274182	0.8734302	0.09252193	0.1499513	0.1385237	0.6908776	0.8441916	0.1747176	0.2095501	0.5071595	0.001904402165	1318.4657904	3039.2164256	2376.8815744	5263.591408	6707.1419472	2579.2119296	2120.7211408	416.02747616	6889.6174176	729.81298384	1182.8158544	1092.6749456	5449.6425088	6658.9833408	1378.1724288	1652.9311888	4000.474136
cg05365033	5.240205E-08	0.6636298	0.279045	0.1919572	0.8544247	0.5525774	0.09161409	0.4476296	0.0357264	0.8183505	0.6063029	0.9305997	0.497283	0.7971414	0.8324434	0.6680975	0.9139496	0.1829001	0.00022663886625	5234.7118624	2201.10696	1514.1583936	6739.7020336	4358.7305312	722.65194192	3530.9022848	281.8098432	6455.148744	4782.5172752	7340.5704336	3922.568304	6287.8513632	6566.3135392	5269.95308	7209.2344448	1442.7159888
cg05375277	6.922593E-08	0.3615053	0.4386038	0.263958	0.408567	0.2311431	0.8754444	0.9792982	0.2697527	0.0109618	0.4235511	0.4474557	0.851731	0.236953	0.03550274	0.2770036	0.410375	0.1908432	0.00029940214725	2851.5538064	3459.7067744	2082.100704	3222.776496	1823.2567728	6905.5054272	7724.7042016	2127.8092976	86.4666784	3340.9710768	3529.5305616	6718.454128	1869.085264	280.04561312	2185.0043968	3237.038	1505.3711616
cg05377515	2.322286E-06	0.3388674	0.9075823	0.4828176	0.7915862	0.7057208	0.9258254	0.5058043	0.8313246	0.1257234	0.7969431	0.2921511	0.8814363	0.05082084	0.8394517	0.1110354	0.3707274	0.833472	0.01004388695	2672.9860512	7159.0091824	3808.4652288	6244.0319456	5566.7256704	7302.9107552	3989.7843184	6557.4884448	991.7061792	6286.2871728	2304.4878768	6952.7695344	400.87478592	6621.5950096	875.8472352	2924.2977312	6574.427136
cg05385879	1.026097E-06	0.2239799	0.3562221	0.9592801	0.7397357	0.1083231	0.4778668	0.9133497	0.4519499	0.4807992	0.1114941	0.8025679	0.6159633	0.1516365	0.09357823	0.9250786	0.5080899	0.2634506	0.004437869525	1766.7534512	2809.8799248	7566.8014288	5835.0352016	854.4526128	3769.4133184	7204.5024336	3564.9808112	3792.5440896	879.4654608	6330.6555952	4858.7185104	1196.108712	738.14507824	7297.0199968	4007.8131312	2078.0983328
cg05387167	1.293853E-06	0.06518977	0.5521824	0.6835514	0.3739973	0.1714114	0.7154929	0.2590175	0.8363739	0.6512818	0.3359564	0.7736277	0.9299424	0.04741191	0.443675	0.9408283	0.4115519	0.167077	0.005595914225	514.21690576	4355.6147712	5391.8534432	2950.0907024	1352.0931232	5643.8079952	2043.13004	6597.3173232	5137.3108384	2650.0240832	6102.3752976	7335.3856512	373.98514608	3499.7084	7421.2536304	3246.3213872	1317.903376
cg05389560	2.643288E-06	0.9398809	0.1521574	0.5334538	0.4954814	0.6805159	0.08326047	0.5114367	0.63075	0.4448077	0.7821372	0.230905	0.5367993	0.2347549	0.7252837	0.4026578	0.3737397	0.6515632	0.0114322206	7413.7805392	1200.2175712	4207.8835744	3908.3572832	5367.9094192	656.75858736	4034.2126896	4975.356	3508.6431376	6169.4982336	1821.37864	4234.2728784	1851.7466512	5721.0378256	3176.1647264	2948.0587536	5139.5305216
cg05397646	2.362638E-06	0.7786677	0.4176974	0.8177449	0.8569477	0.8979887	0.07202457	0.5196573	0.6094411	0.1542051	0.6850733	0.7282579	0.8775335	0.6944163	0.8389199	0.5057746	0.3762849	0.5409282	0.01021840935	6142.1308176	3294.7970912	6450.3717712	6759.6034576	7083.3348656	568.12980816	4099.0567824	4807.2713968	1216.3698288	5403.8581904	5744.4983152	6921.984248	5477.5557744	6617.4001712	3989.5500448	2968.1352912	4266.8416416
cg05404005	1.774223E-07	0.1189988	0.5761557	0.1796029	0.007877185	0.5439636	0.5090939	0.7097864	0.06339524	0.7223083	0.9590845	0.8290858	0.9632687	0.1706091	0.6142253	0.3254982	0.8042219	0.3525092	0.0007673514475	938.6625344	4544.7161616	1416.7076752	62.13523528	4290.7848768	4015.7326832	5598.7951232	500.06165312	5697.5678704	7565.258536	6539.8287904	7598.2635056	1345.7645808	4845.0091664	2567.5298016	6343.7023472	2780.5925696
cg05406868	2.258755E-07	0.8293512	0.08361944	0.5195707	0.4686701	0.833618	0.4621421	0.724235	0.3740652	0.4582	0.1701214	0.967495	0.8380224	0.0967044	0.375036	0.06814933	0.6780663	0.1923828	0.0009769115375	6541.9222656	659.59014272	4098.3736816	3696.8697488	6575.578784	3645.3768848	5712.76568	2950.6262976	3614.2816	1341.9176032	7631.60056	6610.3206912	762.8043072	2958.283968	537.56191504	5348.5869744	1517.5155264
cg05406943	2.960889E-06	0.6842688	0.2434936	0.803643	0.8541599	0.7607195	0.1368974	0.7743291	0.2348445	0.2873072	0.1805734	0.2277128	0.7996622	0.3421193	0.8272676	0.06225909	0.6984754	0.7911764	0.012805844925	5397.5122944	1920.6775168	6339.135984	6737.6132912	6000.555416	1079.8466912	6107.9079408	1852.453416	2266.2791936	1424.3629792	1796.1985664	6307.7354336	2698.6370384	6525.4868288	491.09970192	5509.5739552	6240.7994432
cg05416180	7.87004E-07	0.553004	0.2205099	0.09552647	0.9062311	0.9800749	0.5922005	0.4357995	0.182949	0.04098373	0.6964017	0.4512547	0.3346853	0.09399479	0.2843432	0.1393877	0.6060644	0.5834566	0.0034037923	4362.095552	1739.3820912	753.51279536	7148.3509168	7730.8308112	4671.277544	3437.586456	1443.101712	323.27966224	5493.2166096	3559.4970736	2639.9976464	741.43090352	2242.8991616	1099.4901776	4780.6359872	4602.3056608
cg05416955	2.728501E-08	0.8276756	0.1543416	0.1406307	0.1918411	0.3390615	0.7317179	0.7506042	0.8909147	0.2171744	0.8473908	0.4708153	0.8102245	0.2662806	0.5762607	0.7127302	0.2398664	0.1887382	0.00011800766825	6528.7051328	1217.4465408	1109.2949616	1513.2425968	2674.517112	5771.7907952	5920.7659296	7027.5351536	1713.0716672	6684.2186304	3713.7910864	6391.050856	2100.4213728	4545.5444016	5622.0158176	1892.0661632	1488.7669216
cg05419812	7.450935E-08	0.2542326	0.309479	0.9607083	0.6814007	0.7174641	0.6120502	0.2992993	0.9746412	0.5135533	0.5726638	0.1832843	0.1203399	0.2942373	0.1263429	0.6604482	0.1971828	0.9994458	0.00032225293875	2005.3867488	2441.170352	7578.0670704	5374.8887216	5659.3568208	4827.8519776	2360.8728784	7687.9697856	4050.9084304	4517.1720544	1445.7465584	949.2411312	2320.9438224	996.5927952	5209.6154016	1555.3779264	7883.6284704
cg05423942	1.685159E-05	0.8966114	0.6590872	0.627437	0.7371978	0.1936014	0.9793525	0.9351306	0.4416904	0.8984885	0.02232341	0.5995434	0.9278035	0.294085	0.9383123	0.6635403	0.4929036	0.9255147	0.07288312675	7072.4707232	5198.8798336	4949.223056	5815.0162464	1527.1278432	7725.13252	7376.3101728	3484.0538752	7087.277288	176.08705808	4729.1983392	7318.514008	2319.74248	7401.4074224	5234.0058864	3888.0235968	7300.4599536
cg05430886	2.404858E-07	0.2668539	0.5031558	0.4931248	0.05646687	0.9446304	0.4218456	0.4371958	0.9975158	0.3595527	0.7859633	0.6158478	0.7639315	0.5877816	0.1576681	0.5300836	0.2823805	0.9296619	0.001040101085	2104.9435632	3968.8929504	3889.7684224	445.41067056	7451.2445952	3327.5180928	3448.6004704	7868.4046304	2836.1516976	6199.6785104	4857.8074464	6025.891672	4636.4212608	1243.6859728	4181.2994368	2227.417384	7333.1730672
cg05433222	8.621426E-07	0.1737621	0.07358816	0.8174007	0.5089153	0.9974732	0.420917	0.5172888	0.2821476	0.9629852	0.1854318	0.4330208	0.1778187	0.6772248	0.4056295	0.222098	0.5034167	0.6710709	0.003728766745	1370.6354448	580.46340608	6447.6567216	4014.3238864	7868.0686016	3320.193296	4080.3740544	2225.5802688	7596.0272576	1462.6860384	3415.6680704	1402.6339056	5341.9492224	3199.605496	1751.909024	3970.9509296	5293.4072592
cg05438353	3.30327E-07	0.6276664	0.3881953	0.04021267	0.04809181	0.1331094	0.6426069	0.5082934	0.1352062	0.6855518	0.2175404	0.4685409	0.9405906	0.302476	0.01263551	0.816989	0.5113794	0.6624779	0.001428664275	4951.0325632	3062.0845264	317.19754096	379.34819728	1049.9669472	5068.8832272	4009.4183392	1066.5065056	5407.6325984	1715.9586752	3695.8506192	7419.3786528	2385.930688	99.66890288	6444.409232	4033.7607072	5225.6256752
cg05441917	1.217488E-05	0.5375356	0.335514	0.6092335	0.15905	0.1668596	0.4826325	0.6664996	0.9137808	0.2078973	0.6136518	0.3174427	0.2927253	0.4225763	0.4684698	0.6596815	0.2376499	0.6568257	0.052656356	4240.0808128	2646.534432	4805.633848	1254.5864	1316.1885248	3807.00516	5257.3488448	7207.9029504	1639.8939024	4840.4853984	2503.9880176	2309.0171664	3333.2818544	3695.2897824	5203.567672	1874.5824112	5181.0411216
cg05447343	2.098791E-09	0.2264667	0.5369431	0.6012935	0.03165591	0.5876935	0.8206798	0.9825171	0.5403564	0.1127231	0.08891629	0.9927803	0.001601097	0.5500954	0.7236407	0.293149	0.8636123	0.0105877	9.077271075E-06	1786.3693296	4235.4071728	4743.003128	249.70181808	4635.726328	6473.5222624	7750.0948848	4262.3312832	889.1598128	701.37169552	7831.0510064	12.629453136	4339.1525152	5708.0778416	2312.359312	6812.1738224	83.5157776
cg05452243	5.481411E-07	0.2437635	0.232837	0.1853157	0.7190117	0.3790007	0.805593	0.4203948	0.5308871	0.5049125	0.3483994	0.5905329	0.7174743	0.3709081	0.5755969	0.6282348	0.2046936	0.7649546	0.0023707102575	1922.806488	1836.618256	1461.7702416	5671.5642896	2989.5575216	6354.517584	3316.0741824	4187.6374448	3982.7498	2748.1744672	4658.1235152	5659.4372784	2925.7230928	4540.3083472	4955.5161024	1614.6231168	6033.9618848
cg05473018	2.129018E-12	0.01023634	0.2625845	0.5365328	0.4357697	0.9633249	0.8092491	0.1235078	0.04648184	0.9215334	0.0412498	0.6959549	0.6176237	0.3992261	0.02614368	0.107038	0.1008468	0.03613009	9.20800285E-09	80.74424992	2071.266536	4232.1707264	3437.3513936	7598.7068112	6383.3569008	974.2295264	366.64875392	7269.0554592	325.3784224	5489.6922512	4871.8157456	3149.0954768	206.22134784	844.315744	795.4795584	284.99414992
[truncated: 3,396 more rows]
