# Supplementary material for: The signature of HBV-related liver disease in peripheral blood mononuclear cell DNA methylation
Source: Clin Epigenetics. 2020 Jun 8;12:81. doi: 10.1186/s13148-020-00847-z (PMC7278209; doi:10.1186/s13148-020-00847-z)
Supplement: Supplementary file 9 — Additional file 9:. Supplementary table 9. IPA canonical pathways analysis revealed 113 enriched immune-related pathways between LC and CHB [file 13148_2020_847_MOESM9_ESM.csv]

Supplementary table 5. IPA canonical pathways analysis revealed 113 enriched immune-related pathways between LC and CHB.
Ingenuity Canonical Pathways	-log(p-value)	Ratio	Molecules
IL-15 Production	2.97	0.149	ABL1,CLK1,CLK4,DDR1,EPHA2,EPHA5,EPHA6,ERBB2,ERBB4,FYN,IGF1R,JAK3,KDR,MAP2K1,MAP3K11,PDGFRA,PTK2,TYRO3
IL-17A Signaling in Airway Cells	2.46	0.169	CHUK,CXCL3,JAK3,MAP2K1,MAPK1,MAPK11,PIK3CA,PIK3CB,PIK3R3,PIK3R4,TRAF6
CD40 Signaling	2.41	0.167	CHUK,JAK3,MAP2K1,MAPK1,MAPK11,PIK3CA,PIK3CB,PIK3R3,PIK3R4,PTGS2,TRAF6
IL-8 Signaling	2.14	0.115	ARRB2,CCND3,CHUK,CSTB,GNG7,KDR,LASP1,LIMK1,MAP2K1,MAPK1,NOX4,PIK3CA,PIK3CB,PIK3R3,PIK3R4,PTGS2,PTK2,RAF1,RALA,RHOD,RND2,RND3,TRAF6
Production of Nitric Oxide and Reactive Oxygen Species in Macrophages	2.13	0.116	APOA2,CHUK,HOXA10,JAK3,MAP2K1,MAP3K11,MAP3K5,MAP3K8,MAP3K9,MAPK1,MAPK11,PIK3CA,PIK3CB,PIK3R3,PIK3R4,PPP1CA,PPP2R2B,PPP2R5B,PPP2R5E,RHOD,RND2,RND3
IL-15 Signaling	2.11	0.153	JAK3,MAP2K1,MAPK1,MAPK11,PIK3CA,PIK3CB,PIK3R3,PIK3R4,PTK2,RAF1,RALA
CXCR4 Signaling	2.09	0.119	ADCY2,ADCY4,ADCY5,BCAR1,GNAQ,GNG7,MAP2K1,MAPK1,MYL6B,PAK1,PIK3CA,PIK3CB,PIK3R3,PIK3R4,PTK2,RAF1,RALA,RHOD,RND2,RND3
Role of IL-17A in Arthritis	2.01	0.164	CXCL3,MAP2K1,MAPK1,MAPK11,PIK3CA,PIK3CB,PIK3R3,PIK3R4,PTGS2
IL-7 Signaling Pathway	1.82	0.139	CCND3,FOXG1,FYN,JAK3,MAPK1,MAPK11,PIK3CA,PIK3CB,PIK3R3,PIK3R4,PTK2
Prolactin Signaling	1.71	0.134	FYN,MAP2K1,MAPK1,NR3C1,PIK3CA,PIK3CB,PIK3R3,PIK3R4,RAF1,RALA,TCF7
IL-2 Signaling	1.68	0.145	JAK3,MAP2K1,MAPK1,PIK3CA,PIK3CB,PIK3R3,PIK3R4,RAF1,RALA
CD27 Signaling in Lymphocytes	1.64	0.151	BID,CHUK,CYCS,MAP2K1,MAP3K11,MAP3K5,MAP3K8,MAP3K9
IL-23 Signaling Pathway	1.55	0.156	HIF1A,IL12RB1,PIK3CA,PIK3CB,PIK3R3,PIK3R4,RORC
IL-12 Signaling and Production in Macrophages	1.51	0.113	ALOX12,APOA2,CHUK,IL12RB1,JMJD6,MAP2K1,MAP3K8,MAPK1,MAPK11,PIK3CA,PIK3CB,PIK3R3,PIK3R4,RAB7A,TRAF6
CCR3 Signaling in Eosinophils	1.42	0.112	GNG7,LIMK1,MAP2K1,MAPK1,MAPK11,MPRIP,PAK1,PIK3CA,PIK3CB,PIK3R3,PIK3R4,PLA2G4D,RAF1,RALA
IL-1 Signaling	1.41	0.121	ADCY2,ADCY4,ADCY5,CHUK,GNAQ,GNG7,MAPK1,MAPK11,PRKAG1,PRKAG2,TRAF6
IL-17 Signaling	1.38	0.123	MAP2K1,MAPK1,MAPK11,PIK3CA,PIK3CB,PIK3R3,PIK3R4,PTGS2,RALA,TRAF6
CNTF Signaling	1.32	0.131	MAP2K1,MAPK1,PIK3CA,PIK3CB,PIK3R3,PIK3R4,RAF1,RALA
NF-kB Signaling	1.26	0.1	BMP4,BMPR1A,CHUK,FADD,HDAC1,IGF1R,KDR,MAP3K8,PDGFRA,PELI1,PIK3CA,PIK3CB,PIK3R3,PIK3R4,RAF1,RALA,TNIP1,TRAF6
4-1BB Signaling in T Lymphocytes	1.24	0.156	CHUK,MAP2K1,MAP3K5,MAPK1,MAPK11
B Cell Receptor Signaling	1.15	0.0968	ABL1,CHUK,MAP2K1,MAP3K11,MAP3K5,MAP3K8,MAP3K9,MAPK1,MAPK11,MEF2C,PIK3AP1,PIK3CA,PIK3CB,PIK3R3,PIK3R4,PTK2,RAF1,RALA
Tumoricidal Function of Hepatic Natural Killer Cells	1.15	0.167	BID,CYCS,ENDOG,FADD
IL-9 Signaling	1.14	0.147	JAK3,PIK3CA,PIK3CB,PIK3R3,PIK3R4
Phagosome Maturation	1.13	0.1	ATP6V0A2,ATP6V0B,CANX,CTSO,DYNC1I2,NOX4,RAB5A,RAB5B,RAB7A,STX16,TAP1,TUBA3E,TUBE1,VPS37B,VTI1A
IL-6 Signaling	1.12	0.103	CHUK,IL1RL1,MAP2K1,MAPK1,MAPK11,PIK3CA,PIK3CB,PIK3R3,PIK3R4,RAF1,RALA,SRF,TRAF6
IL-3 Signaling	1.08	0.112	MAP2K1,MAPK1,PAK1,PIK3CA,PIK3CB,PIK3R3,PIK3R4,RAF1,RALA
Chemokine Signaling	1.08	0.112	GNAQ,LIMK1,MAP2K1,MAPK1,MAPK11,MPRIP,PTK2,RAF1,RALA
Granzyme B Signaling	1.07	0.188	BID,CYCS,ENDOG
Antiproliferative Role of TOB in T Cell Signaling	1.04	0.154	CCNA1,CCNA2,CUL1,MAPK1
GM-CSF Signaling	1.01	0.113	MAP2K1,MAPK1,PIK3CA,PIK3CB,PIK3R3,PIK3R4,RAF1,RALA
FLT3 Signaling in Hematopoietic Progenitor Cells	0.979	0.107	MAP2K1,MAPK1,MAPK11,PIK3CA,PIK3CB,PIK3R3,PIK3R4,RAF1,RALA
Role of PKR in Interferon Induction and Antiviral Response	0.873	0.122	BID,CHUK,CYCS,FADD,TRAF6
Macropinocytosis Signaling	0.86	0.104	ARF6,PAK1,PIK3CA,PIK3CB,PIK3R3,PIK3R4,RAB5A,RALA
CTLA4 Signaling in Cytotoxic T Lymphocytes	0.845	0.1	AP1G2,FYN,PIK3CA,PIK3CB,PIK3R3,PIK3R4,PPP2R2B,PPP2R5B,PPP2R5E
Neuroinflammation Signaling Pathway	0.83	0.0831	BIRC5,CFLAR,CHUK,GABRA5,GABRB1,GAD1,GDNF,GRIN2A,GRIN2C,GRIN2D,HLA-DMB,IDE,JAK3,KCNJ5,MAPK1,MAPK11,NOX4,PIK3CA,PIK3CB,PIK3R3,PIK3R4,PLA2G4D,PTGS2,SLC6A11,TRAF6
Clathrin-mediated Endocytosis Signaling	0.827	0.0876	AP1G2,APOA2,ARF6,ARRB2,CD2AP,DNM3,FGF10,FGF20,FGF23,PIK3CA,PIK3CB,PIK3R3,PIK3R4,RAB5A,RAB5B,RAB7A,RPS27A
Oncostatin M Signaling	0.81	0.116	JAK3,MAP2K1,MAPK1,RAF1,RALA
PKC? Signaling in T Lymphocytes	0.807	0.0897	CACNG3,CHUK,FYN,HLA-DMB,MAP3K11,MAP3K5,MAP3K8,MAP3K9,MAPK1,PIK3CA,PIK3CB,PIK3R3,PIK3R4,RALA
Fc Epsilon RI Signaling	0.793	0.0932	FYN,MAP2K1,MAPK1,MAPK11,PIK3CA,PIK3CB,PIK3R3,PIK3R4,PLA2G4D,RAF1,RALA
T Cell Receptor Signaling	0.777	0.0943	CHUK,FYN,MAP2K1,MAPK1,PIK3CA,PIK3CB,PIK3R3,PIK3R4,RAF1,RALA
Natural Killer Cell Signaling	0.759	0.0917	FYN,KIR2DL1/KIR2DL3,MAP2K1,MAPK1,PAK1,PIK3CA,PIK3CB,PIK3R3,PIK3R4,RAF1,RALA
iNOS Signaling	0.752	0.111	CHUK,JAK3,MAPK1,MAPK11,TRAF6
Role of JAK1 and JAK3 in ??c Cytokine Signaling	0.74	0.1	JAK3,MAPK1,PIK3CA,PIK3CB,PIK3R3,PIK3R4,RALA
NF-kB Activation by Viruses	0.73	0.0964	CHUK,MAPK1,PIK3CA,PIK3CB,PIK3R3,PIK3R4,RAF1,RALA
MIF-mediated Glucocorticoid Regulation	0.728	0.118	MAPK1,NR3C1,PLA2G4D,PTGS2
T Cell Exhaustion Signaling Pathway	0.712	0.0852	HLA-DMB,IL12RB1,JAK3,KDR,MAPK1,PIK3CA,PIK3CB,PIK3R3,PIK3R4,PPP2R2B,PPP2R5B,PPP2R5E,PRDM1,RALA,TCF7
TWEAK Signaling	0.697	0.114	BID,CHUK,CYCS,FADD
IL-17A Signaling in Fibroblasts	0.697	0.114	CHUK,MAPK1,MAPK11,TRAF6
PI3K Signaling in B Lymphocytes	0.684	0.087	ABL1,CHUK,FYN,MAP2K1,MAPK1,PIK3AP1,PIK3CA,PIK3CB,PLCL2,PLEKHA2,RAF1,RALA
IL-4 Signaling	0.674	0.093	HLA-DMB,JAK3,NR3C1,PIK3CA,PIK3CB,PIK3R3,PIK3R4,RALA
TNFR1 Signaling	0.625	0.1	BID,CHUK,CYCS,FADD,PAK1
Lipid Antigen Presentation by CD1	0.606	0.115	AP1G2,ARF6,CANX
Leukocyte Extravasation Signaling	0.602	0.0804	ABL1,BCAR1,CLDN12,CLDN23,CLDN4,CTNNA3,DLC1,MAPK1,MAPK11,PIK3CA,PIK3CB,PIK3R3,PIK3R4,PTK2,SPN,WIPF1
fMLP Signaling in Neutrophils	0.6	0.0855	GNG7,MAP2K1,MAPK1,NOX4,PIK3CA,PIK3CB,PIK3R3,PIK3R4,RAF1,RALA
Antigen Presentation Pathway	0.587	0.103	CANX,HLA-DMB,PSMB8,TAP1
B Cell Activating Factor Signaling	0.539	0.0976	CHUK,MAPK1,MAPK11,TRAF6
Acute Phase Response Signaling	0.519	0.0782	APOA2,CHUK,MAP2K1,MAP3K5,MAPK1,MAPK11,NOLC1,NR3C1,PIK3CA,PIK3CB,PIK3R3,RAF1,RALA,TRAF6
IL-10 Signaling	0.51	0.087	CCR1,CHUK,IL1RL1,MAPK1,MAPK11,TRAF6
Role of NFAT in Regulation of the Immune Response	0.488	0.0769	CHUK,FYN,GNAQ,GNG7,HLA-DMB,MAP2K1,MAPK1,MEF2C,PIK3CA,PIK3CB,PIK3R3,PIK3R4,RAF1,RALA
Role of RIG1-like Receptors in Antiviral Innate Immunity	0.475	0.0909	CHUK,FADD,MAVS,TRAF6
FAT10 Signaling Pathway	0.471	0.111	HTT,PSME3
Role of IL-17F in Allergic Inflammatory Airway Diseases	0.455	0.0889	MAP2K1,MAPK1,RAF1,TRAF6
MSP-RON Signaling Pathway	0.45	0.0847	KLK12,PIK3CA,PIK3CB,PIK3R3,PIK3R4
PFKFB4 Signaling Pathway	0.437	0.087	MAP2K1,MAPK1,PRKAG1,PRKAG2
p38 MAPK Signaling	0.415	0.0763	FADD,IL1RL1,MAP3K5,MAPK11,MEF2C,MKNK1,PLA2G4D,SRF,TRAF6
Inflammasome pathway	0.411	0.1	NEK7,PANX1
Fc?RIIB Signaling in B Lymphocytes	0.406	0.0789	CACNG3,PIK3CA,PIK3CB,PIK3R3,PIK3R4,RALA
Toll-like Receptor Signaling	0.406	0.0789	CHUK,IL1RL1,MAPK1,MAPK11,RPS27A,TRAF6
Cytotoxic T Lymphocyte-mediated Apoptosis of Target Cells	0.402	0.0882	BID,CYCS,FADD
CD28 Signaling in T Helper Cells	0.383	0.0744	CHUK,FYN,HLA-DMB,MAP2K1,PAK1,PIK3CA,PIK3CB,PIK3R3,PIK3R4
Airway Pathology in Chronic Obstructive Pulmonary Disease	0.374	0.125	CXCL3
IL-22 Signaling	0.319	0.0833	MAPK1,MAPK11
IL-17A Signaling in Gastric Cells	0.299	0.08	MAPK1,MAPK11
Role of JAK family kinases in IL-6-type Cytokine Signaling	0.299	0.08	MAPK1,MAPK11
MIF Regulation of Innate Immunity	0.272	0.0714	MAPK1,PLA2G4D,PTGS2
Caveolar-mediated Endocytosis Signaling	0.268	0.0685	ABL1,COPG1,FYN,RAB5A,RAB5B
Regulation of IL-2 Expression in Activated and Anergic T Lymphocytes	0.263	0.0674	CHUK,FYN,MAP2K1,MAPK1,RAF1,RALA
Role of IL-17A in Psoriasis	0.228	0.0769	CXCL3
Activation of IRF by Cytosolic Pattern Recognition Receptors	0	0.0635	CHUK,FADD,MAVS,TRAF6
Fc? Receptor-mediated Phagocytosis in Macrophages and Monocytes	0	0.0532	ARF6,FYN,MAPK1,PAK1,PIK3R3
Role of Pattern Recognition Receptors in Recognition of Bacteria and Viruses	0	0.0516	C1QA,MAPK1,MAVS,PIK3CA,PIK3CB,PIK3R3,PIK3R4,TRAF6
TREM1 Signaling	0	0.04	CXCL3,IL1RL1,MAPK1
CCR5 Signaling in Macrophages	0	0.0426	CACNG3,GNG7,MAPK1,MAPK11
Calcium-induced T Lymphocyte Apoptosis	0	0.0455	CAPN2,HDAC1,HLA-DMB
T Helper Cell Differentiation	0	0.0411	HLA-DMB,IL12RB1,RORC
Dendritic Cell Maturation	0	0.0652	CHUK,COL11A2,COL18A1,HLA-DMB,MAPK1,MAPK11,PIK3CA,PIK3CB,PIK3R3,PIK3R4,PLCL2,TRAF6
iCOS-iCOSL Signaling in T Helper Cells	0	0.0625	CHUK,HLA-DMB,PIK3CA,PIK3CB,PIK3R3,PIK3R4,PLEKHA2
HMGB1 Signaling	0	0.0663	MAP2K1,MAPK1,MAPK11,PIK3CA,PIK3CB,PIK3R3,PIK3R4,RALA,RHOD,RND2,RND3
Primary Immunodeficiency Signaling	0	0.04	JAK3,TAP1
Allograft Rejection Signaling	0	0.0116	HLA-DMB
Autoimmune Thyroid Disease Signaling	0	0.0204	HLA-DMB
Graft-versus-Host Disease Signaling	0	0.0417	HLA-DMB,KIR2DL1/KIR2DL3
Crosstalk between Dendritic Cells and Natural Killer Cells	0	0.0112	KIR2DL1/KIR2DL3
Altered T Cell and B Cell Signaling in Rheumatoid Arthritis	0	0.0222	CHUK,HLA-DMB
B Cell Development	0	0.0556	HLA-DMB,SPN
Nur77 Signaling in T Lymphocytes	0	0.0508	CYCS,HDAC1,HLA-DMB
TNFR2 Signaling	0	0.0333	CHUK
OX40 Signaling Pathway	0	0.0111	HLA-DMB
Role of JAK1, JAK2 and TYK2 in Interferon Signaling	0	0.0417	RAF1
Role of JAK2 in Hormone-like Cytokine Signaling	0	0.0294	EPO
Agranulocyte Adhesion and Diapedesis	0	0.0417	CCL17,CKLF,CLDN12,CLDN23,CLDN4,CXCL3,MYH8,MYL6B
Granulocyte Adhesion and Diapedesis	0	0.0391	CCL17,CKLF,CLDN12,CLDN23,CLDN4,CXCL3,IL1RL1
Interferon Signaling	0	0.0556	PSMB8,TAP1
Phagosome Formation	0	0.0635	PIK3CA,PIK3CB,PIK3R3,PIK3R4,PLCL2,RHOD,RND2,RND3
PD-1, PD-L1 cancer immunotherapy pathway	0	0.0654	HLA-DMB,JAK3,PIK3CA,PIK3CB,PIK3R3,PIK3R4,YAP1
Th1 and Th2 Activation Pathway	0	0.052	CCR1,HLA-DMB,IL12RB1,IL1RL1,JAK3,PIK3CA,PIK3CB,PIK3R3,PIK3R4
Th1 Pathway	0	0.0569	HLA-DMB,IL12RB1,JAK3,PIK3CA,PIK3CB,PIK3R3,PIK3R4
Th2 Pathway	0	0.0652	CCR1,HLA-DMB,IL12RB1,IL1RL1,JAK3,PIK3CA,PIK3CB,PIK3R3,PIK3R4
Th17 Activation Pathway	0	0.0659	AHR,HIF1A,IL12RB1,JAK3,RORC,TRAF6
FAT10 Cancer Signaling Pathway	0	0.0435	CHUK,EEF1A1
Systemic Lupus Erythematosus In T Cell Signaling Pathway	0	0.0507	CASP14,HLA-DMB,MAP2K1,MAPK1,PIK3CA,PIK3CB,PIK3R3,PIK3R4,PPP2R2B,PPP2R5B,PPP2R5E,PTK2,RALA,RHOD,RND2,RND3,RORC
Complement System	0	0.027	C1QA
