# Supplementary material for: The signature of HBV-related liver disease in peripheral blood mononuclear cell DNA methylation
Source: Clin Epigenetics. 2020 Jun 8;12:81. doi: 10.1186/s13148-020-00847-z (PMC7278209; doi:10.1186/s13148-020-00847-z)
Supplement: Supplementary file 10 — Additional file 10:. Supplementary table 10. Multivariate linear regression of 7888 CpG sites using group and HBV marker [file 13148_2020_847_MOESM10_ESM.csv]

Supplementary table 10. Multivariate linear regression of 7888 CpG sites using group and HBV marker
	Intercept	Group	HBsAg	Anti-Hbs	HbeAg	Anti-Hbe	Anti-Hbc	Adj._Group	adj.HbsAg	adj.Anti-Hbs	adj.HbeAg	adj.Anti-Hbe	adj.Anti-Hbc
cg00003994	0.123361	4.927544E-11	0.2097839	0.3480988	0.2218231	0.03607964	NA	3.8868467072E-07	1654.7754032	2745.8033344	1749.7406128	284.59620032	NA
cg00008810	0.08813139	7.362634E-13	0.7694334	0.5828648	0.4099025	0.02495101	NA	5.8076456992E-09	6069.2906592	4597.6375424	3233.31092	196.81356688	NA
cg00010266	0.2421719	1.213964E-10	0.5897598	0.1944458	0.7976731	0.6195782	NA	9.575748032E-07	4652.0253024	1533.7884704	6292.0454128	4887.2328416	NA
cg00011346	0.1723143	1.354321E-10	0.9471449	0.6167442	0.5679721	0.6244306	NA	1.0682884048E-06	7471.0789712	4864.8782496	4480.1639248	4925.5085728	NA
cg00014085	0.02578012	6.817292E-14	0.5302654	0.2057151	0.1942332	0.5239697	NA	5.3774799296E-10	4182.7334752	1622.6807088	1532.1114816	4133.0729936	NA
cg00018606	0.1791624	1.363433E-10	0.1276717	0.1389091	0.6686048	0.4614697	NA	1.0754759504E-06	1007.0743696	1095.7149808	5273.9546624	3640.0729936	NA
cg00026909	0.2508837	1.470496E-11	0.7559827	0.110059	0.533059	0.4549688	NA	1.1599272448E-07	5963.1915376	868.145392	4204.769392	3588.7938944	NA
cg00032205	0.346781	1.056741E-09	0.7588404	0.3871479	0.4999518	0.9335535	NA	8.335573008E-06	5985.7330752	3053.8226352	3943.6197984	7363.870008	NA
cg00037940	0.8371283	1.690613E-09	0.6560761	0.2312247	0.82548	0.560204	NA	1.3335555344E-05	5175.1282768	1823.9004336	6511.38624	4418.889152	NA
cg00054890	0.2388116	2.771978E-09	0.4122697	0.4207609	0.2312203	0.3169764	NA	2.1865362464E-05	3251.9833936	3318.9619792	1823.8657264	2500.3098432	NA
cg00055233	0.2739479	1.033874E-10	0.1163582	0.06373581	0.8918832	0.4902621	NA	8.155198112E-07	917.8334816	502.74806928	7035.1746816	3867.1874448	NA
cg00057966	0.2772808	1.457152E-10	0.896463	0.07087537	0.3687673	0.4119818	NA	1.1494014976E-06	7071.300144	559.06491856	2908.8364624	3249.7124384	NA
cg00060287	0.1670562	8.80274E-10	0.4441972	0.07576943	0.686964	0.9793035	NA	6.943601312E-06	3503.8275136	597.66926384	5418.772032	7724.746008	NA
cg00060606	0.04348297	1.018399E-09	0.0628313	0.320073	0.7956762	0.7103997	NA	8.033131312E-06	495.6132944	2524.735824	6276.2938656	5603.6328336	NA
cg00062776	0.3150464	1.034494E-13	0.6803552	0.1624369	0.4267268	0.1384672	NA	8.160088672E-10	5366.6418176	1281.3022672	3366.0209984	1092.2292736	NA
cg00070912	0.299685	1.028558E-09	0.5613526	0.1645549	0.5671383	0.8065166	NA	8.113265504E-06	4427.9493088	1298.0090512	4473.5869104	6361.8029408	NA
cg00082833	0.03386421	4.319921E-11	0.6284709	0.1855609	0.3842261	0.4885906	NA	3.4075536848E-07	4957.3784592	1463.7043792	3030.7754768	3854.0026528	NA
cg00084271	0.243709	8.308863E-12	0.2256739	0.05850803	0.6211413	0.2356128	NA	6.5540311344E-08	1780.1157232	461.51134064	4899.5625744	1858.5137664	NA
cg00086113	0.1015821	6.128737E-11	0.03588495	0.05170448	0.5434818	0.4675386	NA	4.8343477456E-07	283.0604856	407.84493824	4286.9844384	3687.9444768	NA
cg00091742	0.1866763	3.372179E-09	0.4558334	0.1940509	0.759831	0.5808089	NA	2.6599747952E-05	3595.6138592	1530.6734992	5993.546928	4581.4206032	NA
cg00097536	0.2405173	2.671534E-14	0.2642425	0.2682225	0.5251126	0.8946938	NA	2.1073060192E-10	2084.34484	2115.73908	4142.0881888	7057.3446944	NA
cg00100800	0.08031181	3.189888E-11	0.5026205	0.256129	0.9992742	0.7301787	NA	2.5161836544E-07	3964.670504	2020.345552	7882.2748896	5759.6495856	NA
cg00101713	0.2310419	3.62207E-10	0.02623389	0.6037315	0.1911556	0.526148	NA	2.857088816E-06	206.93292432	4762.234072	1507.8353728	4150.255424	NA
cg00109012	0.09534361	1.891027E-09	0.8089792	0.3325722	0.3912578	0.2277781	NA	1.4916420976E-05	6381.2279296	2623.3295136	3086.2415264	1796.7136528	NA
cg00113194	0.3268486	8.316791E-12	0.4667679	0.1858555	0.9332315	0.6833741	NA	6.5602847408E-08	3681.8651952	1466.028184	7361.330072	5390.4549008	NA
cg00125048	0.6834855	2.248235E-09	0.4361112	0.8830552	0.6217326	0.7756928	NA	1.773407768E-05	3440.0451456	6965.5394176	4904.2267488	6118.6648064	NA
cg00132509	0.143258	1.518395E-09	0.1630556	0.8939836	0.7691978	0.6855381	NA	1.197709976E-05	1286.1825728	7051.7426368	6067.4322464	5407.5245328	NA
cg00133595	0.1224334	9.734519E-11	0.9893673	0.07018376	0.7418849	0.5398715	NA	7.6785885872E-07	7804.1292624	553.60949888	5851.9880912	4258.506392	NA
cg00136192	0.1008717	4.599761E-10	0.31608	0.130663	0.6844784	0.4532549	NA	3.6282914768E-06	2493.23904	1030.669744	5399.1656192	3575.2746512	NA
cg00139037	0.1610403	2.738292E-09	0.9119677	0.7625253	0.3123698	0.5722255	NA	2.1599647296E-05	7193.6012176	6014.7995664	2463.9729824	4513.714744	NA
cg00139496	0.717806	8.069119E-11	0.8777965	0.8600979	0.9454229	0.6029273	NA	6.3649210672E-07	6924.058792	6784.4522352	7457.4958352	4755.8905424	NA
cg00140191	0.1145264	2.609162E-10	0.6039121	0.09645975	0.4236277	0.9454413	NA	2.0581069856E-06	4763.6586448	760.874508	3341.5752976	7457.6409744	NA
cg00144465	0.1921709	9.344911E-11	0.1094326	0.3414006	0.9088467	0.8373384	NA	7.3712657968E-07	863.2043488	2692.9679328	7168.9827696	6604.9252992	NA
cg00146756	0.2261086	4.610191E-12	0.4890615	0.06846144	0.8449536	0.9245045	NA	3.6365186608E-08	3857.717112	540.02383872	6664.9939968	7292.491496	NA
cg00147216	0.9605225	1.622524E-11	0.240368	0.9739792	0.3386201	0.1284887	NA	1.2798469312E-07	1896.022784	7682.7479296	2671.0353488	1013.5188656	NA
cg00148666	0.2129455	3.026282E-11	0.6485984	0.1131876	0.8503578	0.4505142	NA	2.3871312416E-07	5116.1441792	892.8237888	6707.6223264	3553.6560096	NA
cg00151271	0.4292183	1.117131E-09	0.9028915	0.4513594	0.7760149	0.6767974	NA	8.811929328E-06	7122.008152	3560.3229472	6121.2055312	5338.5778912	NA
cg00158934	0.7254427	8.273137E-12	0.33791	0.2119479	0.3236273	0.9899646	NA	6.5258504656E-08	2665.43408	1671.8450352	2552.7721424	7808.8407648	NA
cg00160066	0.1184041	1.304248E-11	0.6822241	0.117688	0.5022912	0.3864765	NA	1.0287908224E-07	5381.3837008	928.322944	3962.0729856	3048.526632	NA
cg00160777	0.06074129	3.362771E-12	0.306379	0.1270964	0.2176255	0.6632454	NA	2.6525537648E-08	2416.717552	1002.5364032	1716.629944	5231.6797152	NA
cg00161345	0.1941966	3.277827E-09	0.4954703	0.4098336	0.7969466	0.875273	NA	2.5855499376E-05	3908.2697264	3232.7674368	6286.3147808	6904.153424	NA
cg00161683	0.1664969	2.472572E-10	0.5961291	0.2232496	0.2979829	0.5497365	NA	1.9503647936E-06	4702.2663408	1760.9928448	2350.4891152	4336.321512	NA
cg00164898	0.1578292	1.293024E-11	0.2829856	0.08895825	0.4263056	0.5379498	NA	1.0199373312E-07	2232.1904128	701.702676	3362.6985728	4243.3480224	NA
cg00165631	0.1750591	6.156106E-10	0.4789065	0.5270162	0.9195026	0.5383724	NA	4.8559364128E-06	3777.614472	4157.1037856	7253.0365088	4246.6814912	NA
cg00185170	0.02163307	4.3087E-10	0.2931895	0.7687847	0.7266096	0.5853593	NA	3.39870256E-06	2312.678776	6064.1737136	5731.4965248	4617.3141584	NA
cg00188378	0.0883252	1.144315E-10	0.8624741	0.04581912	0.6545815	0.672987	NA	9.02635672E-07	6803.1957008	361.42121856	5163.338872	5308.521456	NA
cg00188704	0.6864988	2.072008E-12	0.7164027	0.4422726	0.3412425	0.5788898	NA	1.6343999104E-08	5650.9844976	3488.6462688	2691.72084	4566.2827424	NA
cg00190596	0.1500102	3.049931E-11	0.4097764	0.2400809	0.2080503	0.1592651	NA	2.4057855728E-07	3232.3162432	1893.7581392	1641.1007664	1256.2831088	NA
cg00195796	0.1709286	2.972894E-10	0.7712919	0.9657831	0.447807	0.1876854	NA	2.3450187872E-06	6083.9505072	7618.0970928	3532.301616	1480.4624352	NA
cg00202441	0.2673095	1.850751E-10	0.2078681	0.7579054	0.5574895	0.9443984	NA	1.4598723888E-06	1639.6635728	5978.3577952	4397.477176	7449.4145792	NA
cg00214530	0.3199847	2.151053E-12	0.8630037	0.220615	0.8340397	0.3507439	NA	1.6967506064E-08	6807.3731856	1740.21112	6578.9051536	2766.6678832	NA
cg00220952	0.9481831	6.667853E-10	0.929918	0.0713985	0.736552	0.9806943	NA	5.2596024464E-06	7335.193184	563.191368	5809.922176	7735.7166384	NA
cg00225006	0.8829597	5.164151E-12	0.8094548	0.3747947	0.2927821	0.6172822	NA	4.0734823088E-08	6384.9794624	2956.3805936	2309.4652048	4869.1219936	NA
cg00234261	0.6638067	6.142234E-12	0.870894	0.5351994	0.7913999	0.426102	NA	4.8449941792E-08	6869.611872	4221.6528672	6242.5624112	3361.092576	NA
cg00238295	0.09616001	1.634199E-10	0.548781	0.9910551	0.3268012	0.5018294	NA	1.2890561712E-06	4328.784528	7817.4426288	2577.8078656	3958.4303072	NA
cg00242035	0.3053923	5.476664E-12	0.3369837	0.4672159	0.9467636	0.3890725	NA	4.3199925632E-08	2658.1274256	3685.3990192	7468.0712768	3069.00388	NA
cg00247892	0.119615	2.29999E-11	0.1016073	0.1267521	0.5011126	0.4580915	NA	1.814232112E-07	801.4783824	999.8205648	3952.7761888	3613.425752	NA
cg00248713	0.1762674	6.835178E-10	0.8145134	0.04571378	0.3719623	0.9100998	NA	5.3915884064E-06	6424.8816992	360.59029664	2934.0386224	7178.8672224	NA
cg00262263	0.09295221	1.662268E-09	0.6652092	0.882737	0.7489237	0.9119486	NA	1.3111969984E-05	5247.1701696	6963.029456	5907.5101456	7193.4505568	NA
cg00265317	0.1169235	3.197268E-11	0.7789425	0.1887476	0.9349252	0.8520775	NA	2.5220049984E-07	6144.29844	1488.8410688	7374.6899776	6721.18732	NA
cg00267296	0.08869372	6.145568E-15	0.8237778	0.5519225	0.7106655	0.3381887	NA	4.8476240384E-11	6497.9592864	4353.56468	5605.729464	2667.6324656	NA
cg00271522	0.1412129	2.166047E-10	0.2759425	0.2139006	0.3758324	0.2030784	NA	1.7085778736E-06	2176.63444	1687.2479328	2964.5659712	1601.8824192	NA
cg00272200	0.1088867	2.111335E-10	0.3719553	0.103005	0.7856822	0.6460002	NA	1.665421048E-06	2933.9834064	812.50344	6197.4611936	5095.6495776	NA
cg00281551	0.3569907	6.595408E-11	0.2733289	0.8151537	0.9931505	0.6834365	NA	5.2024578304E-07	2156.0183632	6429.9323856	7833.971144	5390.947112	NA
cg00288598	0.5624294	5.498751E-11	0.3396295	0.09947398	0.3636835	0.8807869	NA	4.3374147888E-07	2678.997496	784.65075424	2868.735448	6947.6470672	NA
cg00290039	0.1265677	4.309985E-11	0.8841935	0.1249971	0.9179984	0.1818492	NA	3.399716168E-07	6974.518328	985.9771248	7241.1713792	1434.4264896	NA
cg00295206	0.1076087	2.76014E-14	0.9104122	0.2063348	0.7427196	0.3798135	NA	2.177198432E-10	7181.3314336	1627.5689024	5858.5722048	2995.968888	NA
cg00301677	0.1213994	5.448717E-11	0.5800007	0.1818207	0.8439912	0.4351344	NA	4.2979479696E-07	4575.0455216	1434.2016816	6657.4025856	3432.3401472	NA
cg00306390	0.133881	8.076925E-11	0.4652723	0.348746	0.5580706	0.2384913	NA	6.37107844E-07	3670.0679024	2750.908448	4402.0608928	1881.2193744	NA
cg00309582	0.2666858	3.933961E-10	0.4310412	0.5728101	0.9392849	0.5788001	NA	3.1031084368E-06	3400.0529856	4518.3260688	7409.0792912	4565.5751888	NA
cg00316759	0.1435511	5.902369E-11	0.636988	0.154031	0.996393	0.9457869	NA	4.6557886672E-07	5024.561344	1214.996528	7859.547984	7460.3670672	NA
cg00318320	0.2059832	7.645214E-10	0.7144415	0.4409516	0.4448426	0.6354697	NA	6.0305448032E-06	5635.514552	3478.2262208	3508.9184288	5012.5849936	NA
cg00318737	0.06967146	2.074706E-10	0.8231948	0.1997261	0.746928	0.1138036	NA	1.6365280928E-06	6493.3605824	1575.4394768	5891.768064	897.6827968	NA
cg00319223	0.2314446	1.127963E-12	0.4005531	0.1066343	0.6284336	0.9352497	NA	8.897372144E-09	3159.5628528	841.1313584	4957.0842368	7377.2496336	NA
cg00330455	0.08838921	6.344793E-10	0.3965735	0.2154873	0.9823976	0.2023438	NA	5.0047727184E-06	3128.171768	1699.7638224	7749.1522688	1596.0878944	NA
cg00331032	0.4246932	1.382806E-11	0.5438441	0.2700759	0.6162027	0.9006849	NA	1.0907573728E-07	4289.8422608	2130.3586992	4860.6068976	7104.6024912	NA
cg00334399	0.1466634	2.953235E-10	0.173727	0.9004655	0.9197302	0.9362337	NA	2.329511768E-06	1370.358576	7102.871864	7254.8318176	7385.0114256	NA
cg00335744	0.04987771	9.032147E-10	0.1140917	0.3007962	0.9419311	0.3553132	NA	7.1245575536E-06	899.9553296	2372.6804256	7429.9525168	2802.7105216	NA
cg00351210	0.05569525	1.252528E-13	0.7588415	0.7158805	0.6429931	0.1373207	NA	9.879940864E-10	5985.741752	5646.865384	5071.9295728	1083.1856816	NA
cg00351681	0.0249299	7.174578E-11	0.6104044	0.01127328	0.1632619	0.1289565	NA	5.6593071264E-07	4814.8699072	88.92363264	1287.8098672	1017.208872	NA
cg00369376	0.2146562	1.418236E-09	0.2255971	0.4057729	0.2875831	0.4827356	NA	1.1187045568E-05	1779.5099248	3200.7366352	2268.4554928	3807.8184128	NA
cg00376334	0.3485164	1.727332E-10	0.3727085	0.2203487	0.8120917	0.3301059	NA	1.3625194816E-06	2939.924648	1738.1105456	6405.7793296	2603.8753392	NA
cg00376448	0.09653377	2.093475E-09	0.1576444	0.7250378	0.09629335	0.2334723	NA	1.65133308E-05	1243.4990272	5719.0981664	759.5619448	1841.6295024	NA
cg00404641	0.6049036	2.411874E-12	0.3820732	0.9989284	0.6812057	0.2879654	NA	1.9024862112E-08	3013.7934016	7879.5472192	5373.3505616	2271.4710752	NA
cg00419692	0.150988	6.290482E-10	0.04075257	0.8491189	0.7818363	0.6979596	NA	4.9619322016E-06	321.45627216	6697.8498832	6167.1247344	5505.5053248	NA
cg00428492	0.2748139	3.660102E-12	0.2148258	0.078112	0.9906601	0.9258175	NA	2.8870884576E-08	1694.5459104	616.147456	7814.3268688	7302.84844	NA
cg00435528	0.1870055	3.330754E-10	0.4171838	0.1076955	0.8607318	0.402366	NA	2.6272987552E-06	3290.7458144	849.502104	6789.4524384	3173.863008	NA
cg00443869	0.1796773	3.217746E-10	0.2202093	0.5297442	0.3754125	0.8036017	NA	2.5381580448E-06	1737.0109584	4178.6222496	2961.2538	6338.8102096	NA
cg00446925	0.3013384	2.94905E-12	0.2897997	0.1016977	0.7771309	0.682755	NA	2.32621064E-08	2285.9400336	802.1914576	6130.0085392	5385.57144	NA
cg00451513	0.03440131	1.930632E-09	0.1897245	0.9653093	0.1450857	0.7292322	NA	1.5228825216E-05	1496.546856	7614.3597584	1144.4360016	5752.1835936	NA
cg00454447	0.8682818	1.285786E-11	0.08597349	0.8499764	0.8157203	0.5305895	NA	1.0142279968E-07	678.15888912	6704.6138432	6434.4017264	4185.289976	NA
cg00474746	0.7773962	1.800614E-12	0.01153629	0.8868904	0.8096285	0.7964719	NA	1.4203243232E-08	90.99825552	6995.7914752	6386.349608	6282.5703472	NA
cg00478246	0.2066275	4.432989E-10	0.8548531	0.111229	0.3221614	0.5797256	NA	3.4967417232E-06	6743.0812528	877.374352	2541.2091232	4572.8755328	NA
cg00494788	0.8120085	3.216899E-10	0.983031	0.5816286	0.6666066	0.9693711	NA	2.5374899312E-06	7754.148528	4587.8863968	5258.1928608	7646.3992368	NA
cg00495512	0.8230061	1.51861E-08	0.9459165	0.7995166	0.1628337	0.464439	NA	0.0001197879568	7461.389352	6306.5869408	1284.4322256	3663.494832	NA
cg00498612	0.0993398	6.653942E-09	0.3432065	0.713755	0.4255971	0.7757289	NA	5.2486294496E-05	2707.212872	5630.09944	3357.1099248	6118.9495632	NA
cg00507259	0.3570289	2.878779E-09	0.5298846	0.2433175	0.9612246	0.7473992	NA	2.2707808752E-05	4179.7297248	1919.28844	7582.1396448	5895.4848896	NA
cg00508526	0.2130998	3.310695E-10	0.9274502	0.2613411	0.2764879	0.3462299	NA	2.611476216E-06	7315.7271776	2061.4585968	2180.9365552	2731.0614512	NA
cg00509207	0.03327936	3.242577E-12	0.5139988	0.975443	0.1095259	0.8448438	NA	2.5577447376E-08	4054.4225344	7694.294384	863.9402992	6664.1278944	NA
cg00510991	0.1222201	1.596915E-13	0.3799893	0.4163693	0.7828781	0.8651796	NA	1.259646552E-09	2997.3555984	3284.3210384	6175.3424528	6824.5366848	NA
cg00519490	0.1165544	3.20932E-12	0.4828326	0.08662597	0.9244065	0.5518421	NA	2.531511616E-08	3808.5835488	683.30565136	7291.718472	4352.9304848	NA
cg00524108	0.2236402	2.830124E-09	0.971135	0.5817368	0.9468692	0.9895537	NA	2.2324018112E-05	7660.31288	4588.7398784	7468.9042496	7805.5995856	NA
cg00526835	0.1448154	1.040846E-11	0.8221172	0.1202756	0.4680677	0.456693	NA	8.210193248E-08	6484.8604736	948.7339328	3692.1180176	3602.394384	NA
cg00526843	0.10884	1.21006E-09	0.7240316	0.2688204	0.8293541	0.979025	NA	9.54495328E-06	5711.1612608	2120.4553152	6541.9451408	7722.5492	NA
cg00532451	0.1990975	8.919119E-11	0.2533353	0.6558862	0.7538999	0.6376003	NA	7.0354010672E-07	1998.3088464	5173.6303456	5946.7624112	5029.3911664	NA
cg00536792	0.116002	1.16254E-11	0.3841704	0.3830137	0.6007037	0.6860711	NA	9.17011552E-08	3030.3361152	3021.2120656	4738.3507856	5411.7288368	NA
cg00552226	0.1071543	3.2826E-09	0.7694748	0.07106803	0.1802163	0.2796959	NA	2.58931488E-05	6069.6172224	560.58462064	1421.5461744	2206.2412592	NA
cg00559939	0.1513568	3.565453E-11	0.7816272	0.6300334	0.7449348	0.7917108	NA	2.8124293264E-07	6165.4753536	4969.7034592	5876.0457024	6245.0147904	NA
cg00570849	0.2762256	5.889789E-11	0.5498078	0.2801873	0.8236673	0.9511613	NA	4.6458655632E-07	4336.8839264	2210.1174224	6497.0876624	7502.7603344	NA
cg00573124	0.5470683	1.191519E-10	0.3916379	0.05136657	0.3893297	0.3903186	NA	9.398701872E-07	3089.2397552	405.17950416	3071.0326736	3078.8331168	NA
cg00573352	0.2418439	6.433312E-10	0.8480103	0.1862468	0.7520722	0.1429409	NA	5.0745965056E-06	6689.1052464	1469.1147584	5932.3455136	1127.5178192	NA
cg00576474	0.09112695	1.156992E-10	0.02957075	0.5677053	0.2889205	0.3712259	NA	9.126352896E-07	233.254076	4478.0594064	2279.004904	2928.2298992	NA
cg00582941	0.1466942	1.797905E-11	0.3892958	0.949123	0.3113716	0.4035593	NA	1.418187464E-07	3070.7652704	7486.682224	2456.0991808	3183.2757584	NA
cg00583535	0.2812271	1.598912E-11	0.1717078	0.07975393	0.6061945	0.2441488	NA	1.2612217856E-07	1354.4311264	629.09899984	4781.662216	1925.8457344	NA
cg00599163	0.09164601	7.800859E-13	0.342175	0.1422256	0.6504803	0.2436773	NA	6.1533175792E-09	2699.0764	1121.8755328	5130.9886064	1922.1265424	NA
cg00638945	0.08935868	3.899248E-10	0.04082412	0.04206322	0.8177892	0.5697841	NA	3.0757268224E-06	322.02065856	331.79467936	6450.7212096	4494.4569808	NA
cg00643296	0.1045242	1.000661E-09	0.5910132	0.1619765	0.7542703	0.3685814	NA	7.893213968E-06	4661.9121216	1277.670632	5949.6841264	2907.3700832	NA
cg00648026	0.2058526	9.705812E-12	0.5786829	0.08262439	0.9027932	0.8097936	NA	7.6559445056E-08	4564.6507152	651.74118832	7121.2327616	6387.6519168	NA
cg00652264	0.03101782	1.130274E-10	0.8896078	0.7359465	0.1378829	0.6265935	NA	8.915601312E-07	7017.2263264	5805.145992	1087.6203152	4942.569528	NA
cg00665908	0.2781473	2.720356E-12	0.4192727	0.5288783	0.822343	0.8289143	NA	2.1458168128E-08	3307.2230576	4171.7920304	6486.641584	6538.4759984	NA
cg00668227	0.7617796	4.372145E-09	0.7918233	0.213464	0.6141071	0.6677454	NA	3.448747976E-05	6245.9021904	1683.804032	4844.0768048	5267.1757152	NA
cg00668890	0.2205876	2.12248E-10	0.4056893	0.5303434	0.7555574	0.196952	NA	1.674212224E-06	3200.0771984	4183.3487392	5959.8367712	1553.557376	NA
cg00677811	0.7967474	5.563423E-09	0.6480007	0.416675	0.6088645	0.915525	NA	4.3884280624E-05	5111.4295216	3286.7324	4802.723176	7221.6612	NA
cg00684757	0.948508	1.530862E-10	0.4195417	0.5346269	0.7785953	0.9579522	NA	1.2075439456E-06	3309.3449296	4217.1369872	6141.5597264	7556.3269536	NA
cg00692277	0.1596951	1.773529E-09	0.7213005	0.7911667	0.6535371	0.8341726	NA	1.3989596752E-05	5689.618344	6240.7229296	5155.1006448	6579.9534688	NA
cg00694357	0.2210891	7.766347E-11	0.7015061	0.1224493	0.4627789	0.3093587	NA	6.1260945136E-07	5533.4801168	965.8800784	3650.3999632	2440.2214256	NA
cg00699941	0.122729	1.728277E-09	0.2297899	0.4811407	0.7256184	0.7015546	NA	1.3632648976E-05	1812.5827312	3795.2378416	5723.6779392	5533.8626848	NA
cg00717680	0.2839292	9.79998E-12	0.7480086	0.131809	0.997298	0.4948037	NA	7.730224224E-08	5900.2918368	1039.709392	7866.686624	3903.0115856	NA
cg00719400	0.114227	3.517637E-13	0.4069246	0.3069408	0.9937492	0.714049	NA	2.7747120656E-09	3209.8212448	2421.1490304	7838.6936896	5632.418512	NA
cg00722188	0.1776663	5.61327E-11	0.8886034	0.04969546	0.6536524	0.4552409	NA	4.427747376E-07	7009.3036192	391.99778848	5156.0101312	3590.9402192	NA
cg00728046	0.2629393	1.784061E-10	0.228805	0.3168128	0.4300681	0.8653118	NA	1.4072673168E-06	1804.81384	2499.0193664	3392.3771728	6825.5794784	NA
cg00729627	0.3022537	7.172274E-11	0.149365	0.5621758	0.5047946	0.8575889	NA	5.6574897312E-07	1178.19112	4434.4427104	3981.8198048	6764.6612432	NA
cg00729875	0.4061067	9.28884E-10	0.2095505	0.7902004	0.5422312	0.9654976	NA	7.327036992E-06	1652.934344	6233.1007552	4277.1197056	7615.8450688	NA
cg00731650	0.04508169	1.947816E-12	0.216402	0.6759745	0.9663984	0.6345973	NA	1.5364372608E-08	1706.978976	5332.086856	7622.9505792	5005.7035024	NA
cg00733722	0.2455953	2.082891E-10	0.1308769	0.4285927	0.8753859	0.6626921	NA	1.6429844208E-06	1032.3569872	3380.7392176	6905.0439792	5227.3152848	NA
cg00733786	0.1359108	4.179715E-10	0.07429649	0.9851839	0.7445476	0.8517455	NA	3.296959192E-06	586.05071312	7771.1306032	5872.9914688	6718.568504	NA
cg00734904	0.7415128	4.188864E-12	0.7445554	0.06378528	0.4561219	0.3847685	NA	3.3041759232E-08	5873.0529952	503.13828864	3597.8895472	3035.053928	NA
cg00739770	0.1896186	2.511408E-10	0.5134365	0.873196	0.8516388	0.2259319	NA	1.9809986304E-06	4049.987112	6887.770048	6717.7268544	1782.1508272	NA
cg00746693	0.303989	3.167137E-12	0.5278816	0.2543885	0.8577373	0.4582214	NA	2.4982376656E-08	4163.9300608	2006.616488	6765.8318224	3614.4504032	NA
cg00754036	0.2038546	1.117012E-10	0.7147952	0.08287334	0.6707334	0.06482789	NA	8.810990656E-07	5638.3045376	653.70490592	5290.7450592	511.36239632	NA
cg00756032	0.3858399	1.154345E-10	0.7867042	0.2919895	0.6921165	0.2395976	NA	9.10547336E-07	6205.5227296	2303.213176	5459.414952	1889.9458688	NA
cg00757414	0.1273426	3.155859E-11	0.2175038	0.1568797	0.9120471	0.7564724	NA	2.4893415792E-07	1715.6699744	1237.4670736	7194.2275248	5967.0542912	NA
cg00765783	0.2625011	6.228292E-11	0.2431806	0.2729709	0.8279626	0.2648817	NA	4.9128767296E-07	1918.2085728	2153.1944592	6530.9689888	2089.3868496	NA
cg00768179	0.1177711	2.672729E-10	0.843315	0.2045837	0.7993799	0.3380783	NA	2.1082486352E-06	6652.06872	1613.7562256	6305.5086512	2666.7616304	NA
cg00776917	0.2795281	1.883677E-09	0.5788885	0.07084002	0.5114918	0.5785946	NA	1.4858444176E-05	4566.272488	558.78607776	4034.6473184	4563.9542048	NA
cg00777375	0.1111562	6.895796E-10	0.1802205	0.007687497	0.9944174	0.8171994	NA	5.4394038848E-06	1421.579304	60.638976336	7843.9644512	6446.0688672	NA
cg00781723	0.8328267	9.51066E-14	0.2722464	0.02545296	0.1965401	0.1775756	NA	7.502008608E-10	2147.4796032	200.77294848	1550.3083088	1400.7163328	NA
cg00783706	0.09686667	5.407458E-11	0.799633	0.2520456	0.9544981	0.1511598	NA	4.2654028704E-07	6307.505104	1988.1356928	7529.0810128	1192.3485024	NA
cg00789545	0.09191846	2.754253E-12	0.21472	0.2781632	0.4480223	0.144853	NA	2.1725547664E-08	1693.71136	2194.1513216	3533.9999024	1142.600464	NA
cg00793056	0.147401	3.089542E-10	0.4803033	0.2842272	0.9557908	0.8381656	NA	2.4370307296E-06	3788.6324304	2241.9841536	7539.2778304	6611.4502528	NA
cg00794927	0.1088819	2.903906E-11	0.9680514	0.01471199	0.2779214	0.4524921	NA	2.2906010528E-07	7635.9894432	116.04817712	2192.2440032	3569.2576848	NA
cg00804097	0.2049929	2.716496E-13	0.8527819	0.3696067	0.6801815	0.7566843	NA	2.1427720448E-09	6726.7436272	2915.4576496	5365.271672	5968.7257584	NA
cg00808969	0.09754016	9.113101E-12	0.5583305	0.4612632	0.5870775	0.3714452	NA	7.1884140688E-08	4404.110984	3638.4441216	4630.86732	2929.9597376	NA
cg00818473	0.2031732	9.002992E-11	0.9121502	0.2261204	0.7196773	0.4404287	NA	7.1015600896E-07	7195.0407776	1783.6377152	5676.8145424	3474.1015856	NA
cg00825951	0.2267041	4.036605E-09	0.5921497	0.9654937	0.931899	0.9104235	NA	3.184074024E-05	4670.8768336	7615.8143056	7350.819312	7181.420568	NA
cg00841781	0.2059815	3.635478E-10	0.370352	0.2686256	0.5161879	0.6895293	NA	2.8676650464E-06	2921.336576	2118.9187328	4071.6901552	5439.0071184	NA
cg00843623	0.2995158	3.927214E-09	0.6591308	0.2963509	0.9606627	0.7214776	NA	3.0977864032E-05	5199.2237504	2337.6158992	7577.7073776	5691.0153088	NA
cg00847387	0.04310922	5.538009E-12	0.9148669	0.293036	0.8895454	0.2155635	NA	4.3683814992E-08	7216.4701072	2311.467968	7016.7341152	1700.364888	NA
cg00848945	0.04958142	1.510727E-12	0.6475586	0.1952407	0.5622593	0.3026837	NA	1.1916614576E-08	5107.9422368	1540.0586416	4435.1013584	2387.5690256	NA
cg00851125	0.701136	1.490177E-10	0.2526952	0.3683861	0.06835863	0.0976305	NA	1.1754516176E-06	1993.2597376	2905.8295568	539.21287344	770.109384	NA
cg00856775	0.05463334	9.997073E-09	0.8489192	0.3603281	0.4240212	0.7117565	NA	7.8856911824E-05	6696.2746496	2842.2680528	3344.6792256	5614.335272	NA
cg00869546	0.1138584	3.67913E-11	0.2468103	0.5528106	0.7008532	0.1403649	NA	2.902097744E-07	1946.8396464	4360.5700128	5528.3300416	1107.1983312	NA
cg00873678	0.2869544	8.472099E-11	0.8029458	0.604303	0.6897196	0.9815538	NA	6.6827916912E-07	6333.6364704	4766.742064	5440.5082048	7742.4963744	NA
cg00890145	0.14958	6.842448E-12	0.02601243	0.07096117	0.9909666	0.7906454	NA	5.3973229824E-08	205.18604784	559.74170896	7816.7445408	6236.6109152	NA
cg00907503	0.1988029	1.938336E-11	0.07665917	0.1490687	0.9709119	0.3632955	NA	1.5289594368E-07	604.68753296	1175.8539056	7658.5530672	2865.674904	NA
cg00907549	0.2259498	8.162514E-10	0.9773724	0.2896022	0.5514261	0.7549298	NA	6.4385910432E-06	7709.5134912	2284.3821536	4349.6490768	5954.8862624	NA
cg00908824	0.3411928	1.868441E-10	0.6608138	0.1489164	0.9551577	0.5090425	NA	1.4738262608E-06	5212.4992544	1174.6525632	7534.2839376	4015.32724	NA
cg00913949	0.3484578	2.805529E-10	0.1974733	0.537716	0.7106555	0.7251302	NA	2.2130012752E-06	1557.6693904	4241.503808	5605.650584	5719.8270176	NA
cg00922025	0.0424264	1.316838E-11	0.994337	0.06851983	0.6904189	0.6866161	NA	1.0387218144E-07	7843.330256	540.48441904	5446.0242832	5416.0277968	NA
cg00927503	0.1130155	1.492449E-11	0.552237	0.1204733	0.9587404	0.9056307	NA	1.1772437712E-07	4356.045456	950.2933904	7562.5442752	7143.6149616	NA
cg00932251	0.2388107	1.025531E-11	0.8969786	0.2282691	0.7320074	0.6045961	NA	8.089388528E-08	7075.3671968	1800.5866608	5774.0743712	4769.0540368	NA
cg00933411	0.111117	1.515279E-09	0.103852	0.3651483	0.5062815	0.6842042	NA	1.1952520752E-05	819.184576	2880.2897904	3993.548472	5397.0027296	NA
cg00951204	0.3512861	1.781343E-10	0.4846305	0.1843137	0.8260717	0.8398225	NA	1.4051233584E-06	3822.765384	1453.8664656	6516.0535696	6624.51988	NA
cg00954161	0.1399226	1.253146E-12	0.5897251	0.0882056	0.4655251	0.6629282	NA	9.884815648E-09	4651.7515888	695.7657728	3672.0619888	5229.1776416	NA
cg00962793	0.2089502	2.99346E-11	0.7423377	0.4817233	0.9546803	0.9101511	NA	2.361241248E-07	5855.5597776	3799.8333904	7530.5182064	7179.2718768	NA
cg00966925	0.15474	2.433064E-09	0.3863799	0.5915658	0.9150392	0.3735912	NA	1.9192008832E-05	3047.7646512	4666.2710304	7217.8292096	2946.8873856	NA
cg00975226	0.8361679	1.532276E-09	0.7956101	0.130807	0.6198994	0.2630253	NA	1.2086593088E-05	6275.7724688	1031.805616	4889.7664672	2074.7435664	NA
cg00994896	0.2173849	2.374206E-09	0.9292718	0.1864304	0.8799117	0.3835239	NA	1.8727736928E-05	7330.0959584	1470.5629952	6940.7434896	3025.2365232	NA
cg00995457	0.04711833	3.15118E-11	0.3607148	0.7876195	0.4990802	0.418598	NA	2.485650784E-07	2845.3183424	6212.742616	3936.7446176	3301.901024	NA
cg00998132	0.1174782	1.150593E-11	0.3509265	0.1803649	0.569658	0.3847883	NA	9.075877584E-08	2768.108232	1422.7183312	4493.462304	3035.2101104	NA
cg01009664	0.2057544	6.71023E-13	0.7257784	0.05130682	0.8086122	0.8231002	NA	5.293029424E-09	5724.9400192	404.70819616	6378.3330336	6492.6143776	NA
cg01018128	0.1692472	2.406302E-11	0.3409436	0.07397214	0.4965281	0.3798469	NA	1.8980910176E-07	2689.3631168	583.49224032	3916.6136528	2996.2323472	NA
cg01021245	0.09556738	2.263318E-12	0.412839	0.5007399	0.4561612	0.17298	NA	1.7853052384E-08	3256.474032	3949.8363312	3598.1995456	1364.46624	NA
cg01021385	0.1145088	1.835414E-10	0.4154296	0.08627265	0.7496377	0.8042101	NA	1.4477745632E-06	3276.9086848	680.5186632	5913.1421776	6343.6092688	NA
cg01022171	0.268801	1.42905E-09	0.7591037	0.08630734	0.7126271	0.2718365	NA	1.12723464E-05	5987.8099856	680.79229792	5621.2025648	2144.246312	NA
cg01026373	0.09768641	8.048891E-12	0.9051499	0.04152166	0.214893	0.09589348	NA	6.3489652208E-08	7139.8224112	327.52285408	1695.075984	756.40777024	NA
cg01031441	0.1662247	4.858252E-10	0.6211977	0.4208634	0.9548225	0.9096477	NA	3.8321891776E-06	4900.0074576	3319.7704992	7531.63988	7175.3010576	NA
cg01045959	0.06859362	2.063441E-09	0.6445913	0.2298135	0.5997035	0.5198561	NA	1.6276422608E-05	5084.5361744	1812.768888	4730.461208	4100.6249168	NA
cg01059747	0.2269647	2.393427E-10	0.5460449	0.2316553	0.8861978	0.6252701	NA	1.8879352176E-06	4307.2021712	1827.2970064	6990.3282464	4932.1305488	NA
cg01060861	0.08957967	8.984962E-15	0.3468827	0.4927114	0.3607251	0.3643674	NA	7.0873380256E-11	2736.2107376	3886.5075232	2845.3995888	2874.1300512	NA
cg01064918	0.1896728	3.493148E-10	0.7092674	0.2109508	0.4912476	0.2201553	NA	2.7553951424E-06	5594.7012512	1663.9799104	3874.9610688	1736.5850064	NA
cg01066056	0.1679634	7.288488E-11	0.6860208	0.01821011	0.7039333	0.8891811	NA	5.7491593344E-07	5411.3320704	143.64134768	5552.6258704	7013.8605168	NA
cg01074797	0.1303155	2.2338E-12	0.1562591	0.2565252	0.8806008	0.400314	NA	1.76202144E-08	1232.5717808	2023.4707776	6946.1791104	3157.676832	NA
cg01081775	0.1347444	4.982223E-10	0.267041	0.1847862	0.7294526	0.3436431	NA	3.9299775024E-06	2106.419408	1457.5935456	5753.9221088	2710.6567728	NA
cg01083131	0.3103456	4.322412E-11	0.1183386	0.6373741	0.2982263	0.3237049	NA	3.4095185856E-07	933.4548768	5027.6069008	2352.4090544	2553.3842512	NA
cg01093854	0.257308	4.560169E-10	0.5127642	0.09736539	0.4965283	0.7029878	NA	3.5970613072E-06	4044.6840096	768.01819632	3916.6152304	5545.1677664	NA
cg01097011	0.1653747	5.345226E-10	0.9137643	0.1756519	0.752404	0.6565185	NA	4.2163142688E-06	7207.7727984	1385.5421872	5934.962752	5178.617928	NA
cg01099024	0.1044568	2.052514E-10	0.2924128	0.07362385	0.9553235	0.8984555	NA	1.6190230432E-06	2306.5521664	580.7449288	7535.591768	7087.016984	NA
cg01104554	0.08551251	5.230281E-12	0.4537062	0.1879866	0.6582085	0.2722645	NA	4.1256456528E-08	3578.8345056	1482.8383008	5191.948648	2147.622376	NA
cg01107903	0.1976414	2.886097E-11	0.08749783	0.2862371	0.6189841	0.3551392	NA	2.2765533136E-07	690.18288304	2257.8382448	4882.5465808	2801.3380096	NA
cg01109169	0.1302122	3.756749E-10	0.6714473	0.4240023	0.8054938	0.7160199	NA	2.9633236112E-06	5296.3763024	3344.5301424	6353.7350944	5647.9649712	NA
cg01112035	0.03719144	4.885849E-09	0.2515075	0.4162731	0.9257113	0.6128005	NA	3.8539576912E-05	1983.89116	3283.5622128	7302.0107344	4833.770344	NA
cg01116966	0.08329321	2.896042E-10	0.009738426	0.4172047	0.5475866	0.9076502	NA	2.2843979296E-06	76.816704288	3290.9106736	4319.3631008	7159.5447776	NA
cg01131289	0.1139092	1.543847E-09	0.8934612	0.3155313	0.9181449	0.6520058	NA	1.2177865136E-05	7047.6219456	2488.9108944	7242.3269712	5143.0217504	NA
cg01143375	0.07665631	1.210428E-09	0.816916	0.5075136	0.563063	0.1657576	NA	9.547856064E-06	6443.833408	4003.2672768	4441.440944	1307.4959488	NA
cg01146501	0.142925	1.340327E-10	0.4645034	0.5967001	0.988023	0.7471452	NA	1.0572499376E-06	3664.0028192	4706.7703888	7793.525424	5893.4813376	NA
cg01155404	0.1562086	1.528628E-10	0.01709564	0.5536345	0.8493596	0.9959161	NA	1.2057817664E-06	134.85040832	4367.068936	6699.7485248	7855.7861968	NA
cg01157070	0.0292142	1.045811E-13	0.161825	0.7686631	0.4688506	0.7709646	NA	8.249357168E-10	1276.4756	6063.2145328	3698.2935328	6081.3687648	NA
cg01157525	0.2515724	5.418573E-12	0.7669934	0.06555475	0.6979548	0.1850887	NA	4.2741703824E-08	6050.0439392	517.095868	5505.4674624	1459.9796656	NA
cg01172315	0.2376888	9.363602E-13	0.1961569	0.2116979	0.8371258	0.7827005	NA	7.3860092576E-09	1547.2856272	1669.8730352	6603.2483104	6173.941544	NA
cg01183595	0.2110922	2.945495E-10	0.8345151	0.1642779	0.7585612	0.9198178	NA	2.323406456E-06	6582.6551088	1295.8240752	5983.5307456	7255.5228064	NA
cg01185755	0.3047229	1.058865E-12	0.6523618	0.1547025	0.2671464	0.1218322	NA	8.35232712E-09	5145.8298784	1220.29332	2107.2508032	961.0123936	NA
cg01191286	0.07799977	7.561952E-12	0.3169566	0.01457023	0.4350696	0.7086645	NA	5.9648677376E-08	2500.1536608	114.92997424	3431.8290048	5589.945576	NA
cg01192748	0.2382229	1.055499E-09	0.9728252	0.2572985	0.7973783	0.9757556	NA	8.325776112E-06	7673.6451776	2029.570568	6289.7200304	7696.7601728	NA
cg01199721	0.09887315	1.589825E-12	0.6131439	0.2695543	0.1106175	0.1527809	NA	1.25405396E-08	4836.4790832	2126.2443184	872.55084	1205.1357392	NA
cg01203365	0.1282621	5.665551E-11	0.08362684	0.2260413	0.4849365	0.1752306	NA	4.4689866288E-07	659.64851392	1783.0137744	3825.179112	1382.2189728	NA
cg01206410	0.2290881	2.250013E-12	0.5601906	0.2981589	0.8637776	0.8301388	NA	1.7748102544E-08	4418.7834528	2351.8774032	6813.4777088	6548.1348544	NA
cg01206970	0.9604542	7.497322E-11	0.007775355	0.9965841	0.3215164	0.8819376	NA	5.9138875936E-07	61.33200024	7861.0553808	2536.1213632	6956.7237888	NA
cg01220829	0.2645826	2.765836E-09	0.8789538	0.1309109	0.9578985	0.821126	NA	2.1816914368E-05	6933.1875744	1032.6251792	7555.903368	6477.041888	NA
cg01223400	0.9369544	3.154212E-10	0.1761225	0.8941193	0.7013407	0.3032028	NA	2.4880424256E-06	1389.25428	7052.8130384	5532.1754416	2391.6636864	NA
cg01231620	0.189257	1.562078E-12	0.9430943	0.1503575	0.3659364	0.9650301	NA	1.2321671264E-08	7439.1278384	1186.01996	2886.5063232	7612.1574288	NA
cg01233948	0.2518144	5.283917E-10	0.7177909	0.1497186	0.3034324	0.3422872	NA	4.1679537296E-06	5661.9346192	1180.9803168	2393.4747712	2699.9614336	NA
cg01234063	0.2773845	2.814375E-11	0.7482997	0.2287381	0.824852	0.9069996	NA	2.219979E-07	5902.5880336	1804.2861328	6506.432576	7154.4128448	NA
cg01234610	0.3063697	1.354904E-09	0.3127252	0.9032058	0.6792757	0.4134554	NA	1.0687482752E-05	2466.7763776	7124.4873504	5358.1267216	3261.3361952	NA
cg01240483	0.2933121	1.635364E-09	0.3880262	0.1221542	0.5715681	0.4233677	NA	1.2899751232E-05	3060.7506656	963.5523296	4508.5291728	3339.5244176	NA
cg01243297	0.3024305	7.497096E-11	0.977833	0.1670071	0.3263361	0.03059141	NA	5.9137093248E-07	7713.146704	1317.3520048	2574.1391568	241.30504208	NA
cg01264919	0.05621081	2.811028E-11	0.3352646	0.1734152	0.1149646	0.4423643	NA	2.2173388864E-07	2644.5671648	1367.8990976	906.8407648	3489.3695984	NA
cg01273256	0.2971442	2.427745E-10	0.459385	0.3945033	0.3642005	0.8298377	NA	1.915005256E-06	3623.62888	3111.8420304	2872.813544	6545.7597776	NA
cg01273944	0.2397349	1.222431E-10	0.2951315	0.5555809	0.4298779	0.04901384	NA	9.642535728E-07	2327.997272	4382.4221392	3390.8768752	386.62116992	NA
cg01277490	0.3991219	1.406401E-09	0.986616	0.04457606	0.8010341	0.7602076	NA	1.1093691088E-05	7782.427008	351.61596128	6318.5569808	5996.5175488	NA
cg01281285	0.8592526	4.670394E-11	0.1760087	0.6999808	0.04149644	0.07917922	NA	3.6840067872E-07	1388.3566256	5521.4485504	327.32391872	624.56568736	NA
cg01284116	0.2583732	3.951517E-11	0.2274425	0.07250453	0.6159809	0.4088872	NA	3.1169566096E-07	1794.06644	571.91573264	4858.8573392	3225.3022336	NA
cg01284869	0.2469355	8.455139E-10	0.9351211	0.2493826	0.887769	0.7056229	NA	6.6694136432E-06	7376.2352368	1967.1299488	7002.721872	5565.9534352	NA
cg01287037	0.0703168	3.894602E-10	0.820739	0.9792615	0.3703002	0.6245185	NA	3.0720620576E-06	6473.989232	7724.414712	2920.9279776	4926.201928	NA
cg01302562	0.3658245	3.216911E-10	0.2183358	0.111163	0.6465546	0.6226457	NA	2.5374993968E-06	1722.2327904	876.853744	5100.0226848	4911.4292816	NA
cg01303236	0.1207376	1.39916E-10	0.8024345	0.589277	0.3482014	0.2895571	NA	1.103657408E-06	6329.603336	4648.216976	2746.6126432	2284.0264048	NA
cg01311360	0.3284821	1.272441E-09	0.07286584	0.659985	0.4461428	0.479515	NA	1.0037014608E-05	574.76574592	5205.96168	3519.1744064	3782.41432	NA
cg01314743	0.1700206	6.649723E-11	0.2252372	0.3970212	0.1889415	0.3105994	NA	5.2453015024E-07	1776.6710336	3131.7032256	1490.370552	2450.0080672	NA
cg01315112	0.2940479	5.066073E-09	0.9240651	0.1701874	0.6515232	0.6399936	NA	3.9961183824E-05	7289.0255088	1342.4382112	5139.2150016	5048.2695168	NA
cg01321106	0.2865649	2.601439E-10	0.7033407	0.1272318	0.9661015	0.4680284	NA	2.0520150832E-06	5547.9514416	1003.6044384	7620.608632	3691.8080192	NA
cg01346101	0.1706235	1.809649E-10	0.3810522	0.3352667	0.8522898	0.2823354	NA	1.4274511312E-06	3005.7397536	2644.5837296	6722.8619424	2227.0616352	NA
cg01353941	0.1445429	2.97885E-10	0.7204837	0.2727908	0.2616069	0.7443731	NA	2.34971688E-06	5683.1754256	2151.7738304	2063.5552272	5871.6150128	NA
cg01358740	0.2903593	4.334189E-10	0.4120955	0.1918451	0.7015085	0.2718861	NA	3.4188082832E-06	3250.609304	1513.2741488	5533.499048	2144.6375568	NA
cg01368133	0.3699519	1.162063E-09	0.429069	0.2543479	0.7235396	0.4454132	NA	9.166352944E-06	3384.496272	2006.2962352	5707.2803648	3513.4193216	NA
cg01384593	0.1659549	7.127483E-10	0.7970356	0.09559324	0.8130596	0.9177319	NA	5.6221585904E-06	6287.0168128	754.03947712	6413.4141248	7239.0692272	NA
cg01387073	0.1607768	4.19152E-13	0.8007559	0.2962997	0.2507245	0.257131	NA	3.306270976E-09	6316.3625392	2337.2120336	1977.714856	2028.249328	NA
cg01387220	0.3100059	3.988082E-10	0.8799424	0.1088138	0.7178597	0.7971318	NA	3.1457990816E-06	6940.9856512	858.3232544	5662.4773136	6287.7756384	NA
cg01388015	0.2476235	7.454065E-12	0.4532691	0.2378136	0.7662894	0.5180568	NA	5.879766472E-08	3575.3866608	1875.8736768	6044.4907872	4086.4320384	NA
cg01389445	0.3456269	3.495978E-11	0.82081	0.2431947	0.7892216	0.9600293	NA	2.7576274464E-07	6474.54928	1918.3197936	6225.3799808	7572.7111184	NA
cg01391662	0.08236998	2.698098E-10	0.0845729	0.6468693	0.3947089	0.6438335	NA	2.1282597024E-06	667.1110352	5102.5050384	3113.4638032	5078.558648	NA
cg01392307	0.137502	8.216589E-11	0.8169401	0.1061592	0.5835898	0.4399164	NA	6.4812454032E-07	6444.0235088	837.3837696	4603.3563424	3470.0605632	NA
cg01392841	0.7012398	1.35054E-10	0.5657121	0.5209509	0.2982186	0.2743211	NA	1.065305952E-06	4462.3370448	4109.2606992	2352.3483168	2163.8448368	NA
cg01396387	0.1694263	9.160544E-11	0.2589867	0.08565104	0.5869458	0.7176808	NA	7.2258371072E-07	2042.8870896	675.61540352	4629.8284704	5661.0661504	NA
cg01399598	0.3172889	4.923258E-10	0.2433525	0.7534397	0.2712835	0.7051181	NA	3.8834659104E-06	1919.56452	5943.1323536	2139.884248	5561.9715728	NA
cg01400924	0.2055331	9.218835E-11	0.6222122	0.2548658	0.9103535	0.8150529	NA	7.271817048E-07	4908.0098336	2010.3814304	7180.868408	6429.1372752	NA
cg01403055	0.181179	3.060812E-10	0.7504894	0.09371268	0.4506512	0.1316296	NA	2.4143685056E-06	5919.8603872	739.20561984	3554.7366656	1038.2942848	NA
cg01404197	0.3653126	9.906008E-14	0.9036203	0.1704751	0.9995571	0.9211337	NA	7.8138591104E-10	7127.7569264	1344.7075888	7884.5064048	7265.9026256	NA
cg01410531	0.1636762	1.170733E-10	0.6704421	0.3280922	0.9896281	0.4460231	NA	9.234741904E-07	5288.4472848	2587.9912736	7806.1864528	3518.2302128	NA
cg01429039	0.3646561	7.885346E-10	0.7910844	0.1952465	0.6749908	0.9603278	NA	6.2199609248E-06	6240.0737472	1540.104392	5324.3274304	7575.0656864	NA
cg01429996	0.8515998	1.190444E-11	0.8395976	0.09535704	0.7740639	0.8908754	NA	9.390222272E-08	6622.7458688	752.17633152	6105.8160432	7027.2251552	NA
cg01432561	0.1579732	2.511154E-11	0.8078861	0.07065991	0.03056463	0.0377764	NA	1.9807982752E-07	6372.6055568	557.36537008	241.09380144	297.9802432	NA
cg01434611	0.5136321	1.622732E-09	0.2407456	0.5216191	0.9931839	0.6936756	NA	1.2800110016E-05	1899.0012928	4114.5314608	7834.2346032	5471.7131328	NA
cg01448947	0.3298721	1.264282E-10	0.448719	0.5945682	0.7623264	0.9487289	NA	9.972656416E-07	3539.495472	4689.9539616	6013.2306432	7483.5735632	NA
cg01450725	0.2114349	2.544619E-10	0.321149	0.5833762	0.6582044	0.3976255	NA	2.0071954672E-06	2533.223312	4601.6714656	5191.9163072	3136.469944	NA
cg01477861	0.3382879	2.248292E-10	0.4487199	0.1135842	0.3075678	0.1300444	NA	1.7734527296E-06	3539.5025712	895.9521696	2426.0948064	1025.7902272	NA
cg01485075	0.225543	2.006134E-12	0.5258217	0.2519102	0.7301824	0.6255874	NA	1.5824384992E-08	4147.6815696	1987.0676576	5759.6787712	4934.6334112	NA
cg01493016	0.08599981	3.511437E-10	0.4383445	0.1438814	0.7356195	0.7045052	NA	2.7698215056E-06	3457.661416	1134.9364832	5802.566616	5557.1370176	NA
cg01493198	0.09244165	8.726591E-12	0.1240286	0.3897392	0.4888134	0.02140391	NA	6.8835349808E-08	978.3375968	3074.2628096	3855.7600992	168.83404208	NA
cg01505690	0.2997847	1.778401E-09	0.735663	0.3297086	0.5558214	0.9595177	NA	1.4028027088E-05	5802.909744	2600.7414368	4384.3192032	7568.6756176	NA
cg01509809	0.214366	1.007779E-11	0.518214	0.11586	0.6295271	0.659636	NA	7.949360752E-08	4087.672032	913.90368	4965.7097648	5203.208768	NA
cg01510051	0.1539638	2.807634E-11	0.9345033	0.0520841	0.3608625	0.1106665	NA	2.2146616992E-07	7371.3620304	410.8393808	2846.4834	872.937352	NA
cg01511356	0.06376082	1.222277E-10	0.9921188	0.07635026	0.3563892	0.6171742	NA	9.641320976E-07	7825.8330944	602.25085088	2811.1980096	4868.2700896	NA
cg01536682	0.1012165	1.5527E-11	0.2859938	0.3735652	0.2952902	0.2803121	NA	1.22476976E-07	2255.9190944	2946.6822976	2329.2490976	2211.1018448	NA
cg01536980	0.9370641	6.931639E-10	0.06604943	0.3550158	0.1271933	0.6001609	NA	5.4676768432E-06	520.99790384	2800.3646304	1003.3007504	4734.0691792	NA
cg01544351	0.09587067	2.489579E-10	0.5889398	0.1085227	0.6529821	0.3923263	NA	1.9637799152E-06	4645.5571424	856.0270576	5150.7228048	3094.6698544	NA
cg01562537	0.114356	1.990134E-09	0.7824744	0.1653241	0.4950106	0.3127372	NA	1.5698176992E-05	6172.1580672	1304.0765008	3904.6436128	2466.8710336	NA
cg01568492	0.1547382	1.589514E-10	0.7108996	0.3111114	0.9262003	0.5239514	NA	1.2538086432E-06	5607.5760448	2454.0467232	7305.8679664	4132.9286432	NA
cg01568998	0.1159696	1.00728E-09	0.1428213	0.5517037	0.9050641	0.9144935	NA	7.94542464E-06	1126.5744144	4351.8387856	7139.1456208	7213.524728	NA
cg01570662	0.1564646	5.226052E-12	0.4748694	0.2490722	0.2040896	0.5436635	NA	4.1223098176E-08	3745.7698272	1964.6815136	1609.8587648	4288.417688	NA
cg01588826	0.1653375	5.307268E-10	0.5565197	0.1017456	0.8667802	0.7912497	NA	4.1863729984E-06	4389.8273936	802.5692928	6837.1622176	6241.3776336	NA
cg01592387	0.2249834	6.358009E-09	0.9061124	0.2761258	0.7385115	0.9751052	NA	5.0151974992E-05	7147.4146112	2178.0803104	5825.378712	7691.6298176	NA
cg01594538	0.2314946	5.086326E-12	0.7518984	0.1230271	0.0355363	0.05720636	NA	4.0120939488E-08	5930.9745792	970.4377648	280.3103344	451.24376768	NA
cg01605945	0.1277187	3.742709E-09	0.2803227	0.3548944	0.3956439	0.5445102	NA	2.9522488592E-05	2211.1854576	2799.4070272	3120.8390832	4295.0964576	NA
cg01610231	0.1236415	1.314284E-10	0.1639129	0.3349101	0.8641435	0.7574285	NA	1.0367072192E-06	1292.9449552	2641.7708688	6816.363928	5974.596008	NA
cg01614564	0.172389	7.98393E-13	0.1312987	0.1577084	0.9702634	0.9945146	NA	6.297723984E-09	1035.6841456	1244.0038592	7653.4376992	7844.7311648	NA
cg01615333	0.8375457	1.115617E-10	0.2721065	0.06214009	0.2634481	0.2326697	NA	8.799986896E-07	2146.376072	490.16102992	2078.0786128	1835.2985936	NA
cg01624197	0.07375072	1.675303E-09	0.3674933	0.530377	0.7011386	0.8204029	NA	1.3214790064E-05	2898.7871504	4183.613776	5530.5812768	6471.3380752	NA
cg01678472	0.1569693	1.595438E-11	0.28542	0.5260993	0.9009905	0.5181901	NA	1.2584814944E-07	2251.39296	4149.8712784	7107.013064	4087.4835088	NA
cg01684629	0.1300066	6.976843E-11	0.05784519	0.6814108	0.6731399	0.8019565	NA	5.5033337584E-07	456.28285872	5374.9683904	5309.7275312	6325.832872	NA
cg01685689	0.8785418	1.563888E-10	0.6043247	0.3114605	0.4094013	0.3647854	NA	1.2335948544E-06	4766.9132336	2456.800424	3229.3574544	2877.4272352	NA
cg01689354	0.09543852	1.009333E-10	0.3221126	0.4138951	0.6040125	0.5845803	NA	7.961618704E-07	2540.8241888	3264.8045488	4764.4506	4611.1694064	NA
cg01695083	0.1832223	4.718146E-14	0.6217063	0.2526434	0.708519	0.3650039	NA	3.7216735648E-10	4904.0192944	1992.8511392	5588.797872	2879.1507632	NA
cg01703086	0.4523202	1.222287E-10	0.6778898	0.1296368	0.9744032	0.9008475	NA	9.641399856E-07	5347.1947424	1022.5750784	7686.0924416	7105.88508	NA
cg01703291	0.4140678	3.229148E-11	0.8344889	0.148058	0.741466	0.4724825	NA	2.5471519424E-07	6582.4484432	1167.881504	5848.683808	3726.94196	NA
cg01704580	0.3182772	3.705799E-09	0.6749323	0.2613102	0.7270949	0.8194235	NA	2.9231342512E-05	5323.8659824	2061.2148576	5735.3245712	6463.612568	NA
cg01704924	0.1074838	4.411674E-12	0.939608	0.1563316	0.2365959	0.9519236	NA	3.4799284512E-08	7411.627904	1233.1436608	1866.2684592	7508.7733568	NA
cg01707820	0.1688877	2.38923E-11	0.3804055	0.6075785	0.160428	0.353552	NA	1.884624624E-07	3000.638584	4792.579208	1265.456064	2788.818176	NA
cg01707892	0.337083	1.711098E-13	0.7420404	0.07758859	0.4230405	0.1200701	NA	1.3497141024E-09	5853.2146752	612.01879792	3336.943464	947.1129488	NA
cg01724607	0.1690027	8.321646E-17	0.3627254	0.1612127	0.853562	0.9041569	NA	6.5641143648E-13	2861.1779552	1271.6457776	6732.897056	7131.9896272	NA
cg01733673	0.3399376	9.378948E-13	0.2092386	0.2712457	0.779924	0.4658751	NA	7.3981141824E-09	1650.4740768	2139.5860816	6152.040512	3674.8227888	NA
cg01735384	0.2556583	2.769876E-09	0.3126707	0.1517611	0.5029259	0.6072944	NA	2.1848781888E-05	2466.3464816	1197.0915568	3967.0794992	4790.3382272	NA
cg01743370	0.1157365	1.302663E-11	0.216774	0.8401698	0.4276321	0.6747652	NA	1.0275405744E-07	1709.913312	6627.2593824	3373.1620048	5322.5478976	NA
cg01745368	0.1476324	1.050188E-10	0.5603508	0.2322814	0.4502622	0.4861397	NA	8.283882944E-07	4420.0471104	1832.2356832	3551.6682336	3834.6699536	NA
cg01755539	0.110522	3.102993E-09	0.6180707	0.09400646	0.5489563	0.4085469	NA	2.4476408784E-05	4875.3416816	741.52295648	4330.1672944	3222.6179472	NA
cg01763236	0.09885979	5.013901E-14	0.3599099	0.7932569	0.6930091	0.6864623	NA	3.9549651088E-10	2838.9692912	6257.2104272	5466.4557808	5414.8146224	NA
cg01766252	0.1074866	6.982895E-11	0.4219356	0.03976196	0.4835772	0.1384527	NA	5.508107576E-07	3328.2280128	313.64234048	3814.4569536	1092.1148976	NA
cg01781382	0.09451216	3.678179E-10	0.9783962	0.7593138	0.5343902	0.03319496	NA	2.9013475952E-06	7717.5892256	5989.4672544	4215.2698976	261.84184448	NA
cg01783841	0.2460205	6.308578E-09	0.4970595	0.1504356	0.647788	0.8843279	NA	4.9762063264E-05	3920.805336	1186.6360128	5109.751744	6975.5784752	NA
cg01784063	0.1336906	1.46686E-11	0.5749398	0.05333288	0.762435	0.8013939	NA	1.157059168E-07	4535.1251424	420.68975744	6014.08728	6321.3950832	NA
cg01787552	0.09954639	3.786138E-11	0.4891391	0.2578117	0.5360129	0.7332805	NA	2.9865056544E-07	3858.3292208	2033.6186896	4228.0697552	5784.116584	NA
cg01790894	0.081336	1.582073E-11	0.6665355	0.3978036	0.8112926	0.4554344	NA	1.2479391824E-07	5257.632024	3137.8747968	6399.4760288	3592.4665472	NA
cg01801314	0.223866	2.961602E-09	0.7790119	0.2343246	0.7034686	0.5831755	NA	2.3361116576E-05	6144.8458672	1848.3524448	5548.9603168	4600.088344	NA
cg01805904	0.1218262	1.785047E-11	0.9023668	0.369185	0.7442916	0.7754074	NA	1.4080450736E-07	7117.8693184	2912.13128	5870.9721408	6116.4135712	NA
cg01826897	0.3287544	8.905002E-11	0.7473496	0.0360898	0.8843559	0.8434698	NA	7.0242655776E-07	5895.0936448	284.6763424	6975.7993392	6653.2897824	NA
cg01835037	0.1491638	4.011516E-10	0.6719232	0.5099188	0.6813511	0.4184538	NA	3.1642838208E-06	5300.1302016	4022.2394944	5374.4974768	3300.7635744	NA
cg01841471	0.1063304	9.834117E-10	0.4667006	0.2242024	0.3105313	0.6338185	NA	7.7571514896E-06	3681.3343328	1768.5085312	2449.4708944	4999.560328	NA
cg01841641	0.226042	1.381626E-09	0.5584945	0.09437019	0.6412802	0.5333658	NA	1.0898265888E-05	4405.404616	744.39205872	5058.4182176	4207.1894304	NA
cg01845355	0.3083488	1.309956E-09	0.7601713	0.2677379	0.9413238	0.726782	NA	1.0332932928E-05	5996.2312144	2111.9165552	7425.1621344	5732.856416	NA
cg01866897	0.2101917	9.924728E-11	0.07677643	0.9097159	0.6359745	0.8515012	NA	7.8286254464E-07	605.61247984	7175.8390192	5016.566856	6716.6414656	NA
cg01869548	0.1226287	2.772363E-09	0.5433642	0.1592986	0.9921312	0.8578294	NA	2.1868399344E-05	4286.0568096	1256.5473568	7825.9309056	6766.5583072	NA
cg01872593	0.1810418	2.521986E-10	0.3913741	0.1821398	0.2706104	0.5941946	NA	1.9893425568E-06	3087.1589008	1436.7187424	2134.5748352	4687.0070048	NA
cg01875529	0.3782269	2.98447E-10	0.422473	0.2522062	0.9495294	0.9201947	NA	2.354149936E-06	3332.467024	1989.4025056	7489.8879072	7258.4957936	NA
cg01878708	0.239779	5.531279E-15	0.2764048	0.03535716	0.5786327	0.2554592	NA	4.3630728752E-11	2180.2810624	278.89727808	4564.2547376	2015.0621696	NA
cg01886893	0.1824907	6.356985E-11	0.2549555	0.2948561	0.08792443	0.1643907	NA	5.014389768E-07	2011.088984	2325.8249168	693.54790384	1296.7138416	NA
cg01888561	0.3338745	8.703759E-13	0.4683798	0.2343043	0.7679591	0.3255378	NA	6.8655250992E-09	3694.5798624	1848.1923184	6057.6613808	2567.8421664	NA
cg01889070	0.1455991	3.581823E-14	0.2606381	0.09609544	0.6707961	0.5330931	NA	2.8253419824E-10	2055.9133328	758.00083072	5291.2396368	4205.0383728	NA
cg01890083	0.2238371	1.966631E-13	0.9451666	0.03877533	0.678505	0.6678861	NA	1.5512785328E-09	7455.4741408	305.85980304	5352.04744	5268.2855568	NA
cg01895482	0.2035691	8.888618E-13	0.09805879	0.1271322	0.4155209	0.2658935	NA	7.0113418784E-09	773.48773552	1002.8187936	3277.6288592	2097.367928	NA
cg01900788	0.08248225	2.247946E-10	0.1267189	0.6308303	0.8866927	0.3668649	NA	1.7731798048E-06	999.5586832	4975.9894064	6994.2320176	2893.8303312	NA
cg01905034	0.9177341	6.297633E-10	0.391423	0.5326369	0.8059568	0.9344683	NA	4.9675729104E-06	3087.544624	4201.4398672	6357.3872384	7371.0859504	NA
cg01905902	0.3086184	1.646892E-09	0.427799	0.03490267	0.8231321	0.9687814	NA	1.2990684096E-05	3374.478512	275.31226096	6492.8660048	7641.7476832	NA
cg01906922	0.1244786	9.14081E-10	0.4773272	0.9148137	0.944068	0.6627697	NA	7.210270928E-06	3765.1569536	7216.0504656	7446.808384	5227.9273936	NA
cg01915609	0.2311322	2.597953E-10	0.9194442	0.6654862	0.319799	0.5796698	NA	2.0492653264E-06	7252.5758496	5249.3551456	2522.574512	4572.4353824	NA
cg01926706	0.139049	5.550313E-16	0.8505778	0.2752141	0.6794435	0.4043575	NA	4.3780868944E-12	6709.3576864	2170.8888208	5359.450328	3189.57196	NA
cg01933308	0.28639	2.222407E-10	0.9947743	0.1264135	0.5871641	0.4900958	NA	1.7530346416E-06	7846.7796784	997.149688	4631.5504208	3865.8756704	NA
cg01936124	0.2021138	1.158795E-10	0.1244328	0.7273479	0.1344404	0.8805395	NA	9.14057496E-07	981.5259264	5737.3202352	1060.4658752	6945.695576	NA
cg01939741	0.2828096	1.014385E-12	0.1475314	0.7528108	0.5874867	0.2515392	NA	8.00146888E-09	1163.7276832	5938.1715904	4634.0950896	1984.1412096	NA
cg01940235	0.1448097	6.383484E-10	0.675741	0.7077183	0.4382045	0.3748644	NA	5.0352921792E-06	5330.245008	5582.4819504	3456.557096	2956.9303872	NA
cg01943447	0.0873025	2.62641E-10	0.8475499	0.3318346	0.2437744	0.2002144	NA	2.071712208E-06	6685.4736112	2617.5113248	1922.8924672	1579.2911872	NA
cg01954746	0.6589345	4.631679E-14	0.3670255	0.02643867	0.3175302	0.07142306	NA	3.6534683952E-10	2895.097144	208.54822896	2504.6782176	563.38509728	NA
cg01958221	0.0752975	8.752098E-13	0.3380485	0.07258939	0.01644076	0.5136726	NA	6.9036549024E-09	2666.526568	572.58510832	129.68471488	4051.8494688	NA
cg01962428	0.2799337	8.290493E-10	0.1324393	0.3603634	0.4473058	0.7603704	NA	6.5395408784E-06	1044.6811984	2842.5464992	3528.3481504	5997.8017152	NA
cg01966160	0.1458916	5.76946E-10	0.9371003	0.1318185	0.6722761	0.5487064	NA	4.550950048E-06	7391.8471664	1039.784328	5302.9138768	4328.1960832	NA
cg01970496	0.1454424	2.045363E-11	0.1739993	0.5194018	0.9192834	0.6509333	NA	1.6133823344E-07	1372.5064784	4097.0413984	7251.3074592	5134.5618704	NA
cg01971122	0.2021893	6.438211E-10	0.4957156	0.07399946	0.623699	0.5403763	NA	5.0784608368E-06	3910.2046528	583.70774048	4919.737712	4262.4882544	NA
cg01980810	0.1050253	4.840897E-10	0.7605947	0.4260426	0.7062861	0.8382998	NA	3.8184995536E-06	5999.5709936	3360.6240288	5571.1847568	6612.5088224	NA
cg01981724	0.1799498	1.23306E-09	0.3411822	0.08669573	0.5982832	0.2407363	NA	9.72637728E-06	2691.2451936	683.85591824	4719.2578816	1898.9279344	NA
cg01996497	0.3292487	4.124435E-10	0.8897066	0.1315914	0.6347387	0.1741623	NA	3.253354328E-06	7018.0056608	1037.9929632	5006.8188656	1373.7922224	NA
cg02016786	0.090386	4.809893E-09	0.8004939	0.4520344	0.8831951	0.9717088	NA	3.7940435984E-05	6314.2958832	3565.6473472	6966.6429488	7664.8390144	NA
cg02016838	0.1208742	2.152294E-11	0.1815261	0.003540755	0.07084741	0.3897241	NA	1.6977295072E-07	1431.8778768	27.92947544	558.84437008	3074.1437008	NA
cg02023154	0.1321814	4.140098E-10	0.543283	0.3679775	0.9976198	0.2847681	NA	3.2657093024E-06	4285.416304	2902.60652	7869.2249824	2246.2507728	NA
cg02023895	0.1373445	6.595331E-14	0.6944476	0.5696297	0.8423233	0.681033	NA	5.2023970928E-10	5477.8026688	4493.2390736	6644.2461904	5371.988304	NA
cg02025573	0.216765	2.330042E-10	0.8840057	0.1592639	0.9942942	0.8218352	NA	1.8379371296E-06	6973.0369616	1256.2736432	7842.9926496	6482.6360576	NA
cg02027143	0.1561637	5.596068E-14	0.8445544	0.01238868	0.2189417	0.02463031	NA	4.4141784384E-10	6661.8451072	97.72190784	1727.0121296	194.28388528	NA
cg02031111	0.2504478	3.515972E-09	0.9745323	0.1660669	0.8768518	0.9938785	NA	2.7733987136E-05	7687.1107824	1309.9357072	6916.6069984	7839.713608	NA
cg02033116	0.1171022	5.140272E-12	0.08320642	0.5431135	0.1613345	0.573419	NA	4.0546465536E-08	656.33224096	4284.079288	1272.606536	4523.129072	NA
cg02039712	0.4376371	5.114361E-11	0.6391641	0.2194857	0.8668422	0.258411	NA	4.0342079568E-07	5041.7264208	1731.3032016	6837.6512736	2038.345968	NA
cg02042710	0.1958731	2.823194E-09	0.3672822	0.07672926	0.7807669	0.7092702	NA	2.2269354272E-05	2897.1219936	605.24040288	6158.6893072	5594.7233376	NA
cg02046941	0.1088271	1.054673E-10	0.9650578	0.06668305	0.8894343	0.751351	NA	8.319260624E-07	7612.3759264	525.9958984	7015.8577584	5926.656688	NA
cg02050165	0.1742856	3.631342E-10	0.2202861	0.6819361	0.5419915	0.5833321	NA	2.8644025696E-06	1737.6167568	5379.1119568	4275.228952	4601.3236048	NA
cg02054559	0.2382386	7.445322E-10	0.5075813	0.07472601	0.5814008	0.2109222	NA	5.8728699936E-06	4003.8012944	589.43876688	4586.0895104	1663.7543136	NA
cg02054667	0.1029377	2.546582E-12	0.3291908	0.840903	0.4523529	0.8750373	NA	2.0087438816E-08	2596.6570304	6633.042864	3568.1596752	6902.2942224	NA
cg02057391	0.2787039	1.639114E-09	0.7891594	0.1680304	0.6232515	0.1735742	NA	1.2929331232E-05	6224.8893472	1325.4237952	4916.207832	1369.1532896	NA
cg02059952	0.07444345	3.961493E-09	0.8900542	0.3416385	0.6995736	0.4009969	NA	3.1248256784E-05	7020.7475296	2694.844488	5518.2365568	3163.0635472	NA
cg02060846	0.3166878	3.59976E-10	0.8783486	0.1922953	0.9689244	0.3302591	NA	2.839490688E-06	6928.4137568	1516.8253264	7642.8756672	2605.0837808	NA
cg02062466	0.5770822	1.1003E-09	0.5860089	0.3020091	0.5876784	0.6178149	NA	8.6791664E-06	4622.4382032	2382.2477808	4635.6072192	4873.3239312	NA
cg02063828	0.3193466	7.689633E-10	0.2683395	0.3655785	0.9672062	0.4894487	NA	6.0655825104E-06	2116.661976	2883.683208	7629.3225056	3860.7713456	NA
cg02068015	0.1396284	1.017572E-09	0.723341	0.5964415	0.6894093	0.5003362	NA	8.026607936E-06	5705.713808	4704.730552	5438.0605584	3946.6519456	NA
cg02071418	0.2169903	9.369194E-10	0.176238	0.9175175	0.547307	0.257634	NA	7.3904202272E-06	1390.165344	7237.37804	4317.157616	2032.216992	NA
cg02074558	0.2636536	1.85829E-10	0.7953936	0.08333294	0.2982995	0.09577383	NA	1.465819152E-06	6274.0647168	657.33023072	2352.986456	755.46397104	NA
cg02078870	0.3097357	4.304954E-11	0.2186423	0.1954255	0.3235538	0.878877	NA	3.3957477152E-07	1724.6504624	1541.516344	2552.1923744	6932.581776	NA
cg02083373	0.2974046	1.858148E-10	0.640974	0.5391365	0.8475247	0.6937043	NA	1.4657071424E-06	5056.002912	4252.708712	6685.2748336	5471.9395184	NA
cg02085294	0.283509	2.965632E-11	0.2932625	0.645194	0.9750159	0.9912818	NA	2.3392905216E-07	2313.2546	5089.290272	7690.9254192	7819.2308384	NA
cg02094252	0.4217262	9.191608E-10	0.9845757	0.1627057	0.7337864	0.7702158	NA	7.2503403904E-06	7766.3331216	1283.4225616	5788.1071232	6075.4622304	NA
cg02094810	0.1735189	1.503145E-10	0.5796744	0.08144177	0.7431842	0.4779759	NA	1.185680776E-06	4572.4716672	642.41268176	5862.2369696	3770.2738992	NA
cg02096396	0.2123285	2.889965E-09	0.5763308	0.4973583	0.899508	0.6356991	NA	2.279604392E-05	4546.0973504	3923.1622704	7095.319104	5014.3945008	NA
cg02114288	0.1506843	1.920935E-10	0.6256189	0.4150503	0.8602092	0.9032732	NA	1.515233528E-06	4934.8818832	3273.9167664	6785.3301696	7125.0190016	NA
cg02128150	0.1687901	1.181274E-09	0.5435478	0.3249546	0.7324451	0.7838465	NA	9.317889312E-06	4287.5050464	2563.2418848	5777.5269488	6182.981192	NA
cg02145482	0.1876722	8.540366E-12	0.4327348	0.1552705	0.6382899	0.2753962	NA	6.7366407008E-08	3413.4121024	1224.773704	5034.8307312	2172.3252256	NA
cg02146091	0.9029175	2.022547E-10	0.4522595	0.01143348	0.7920158	0.5929504	NA	1.5953850736E-06	3567.422936	90.18729024	6247.4206304	4677.1927552	NA
cg02166473	0.0822316	5.553418E-10	0.07020748	0.09814524	0.3902664	0.3903016	NA	4.3805361184E-06	553.79660224	774.16965312	3078.4213632	3078.6990208	NA
cg02176683	0.05434048	7.767398E-10	0.2512387	0.640467	0.5750446	0.8567882	NA	6.1269235424E-06	1981.7708656	5052.003696	4535.9518048	6758.3453216	NA
cg02180766	0.184202	1.741898E-11	0.8530465	0.2857477	0.4403131	0.6304652	NA	1.3740091424E-07	6728.830792	2253.9778576	3473.1897328	4973.1094976	NA
cg02193967	0.121249	3.412194E-12	0.572836	0.1538228	0.3645376	0.7115883	NA	2.6915386272E-08	4518.530368	1213.3542464	2875.4725888	5613.0085104	NA
cg02195676	0.1998082	3.368649E-10	0.2188834	0.2881513	0.4252179	0.2932957	NA	2.6571903312E-06	1726.5522592	2272.9374544	3354.1187952	2313.5164816	NA
cg02214595	0.2638199	8.334301E-11	0.9636381	0.115779	0.6024958	0.615633	NA	6.5740966288E-07	7601.1773328	913.264752	4752.4868704	4856.113104	NA
cg02219159	0.05148926	7.924258E-11	0.3325243	0.1130695	0.6621341	0.2366915	NA	6.2506547104E-07	2622.9516784	891.892216	5222.9137808	1867.022552	NA
cg02221791	0.638434	4.064202E-10	0.9991395	0.2633292	0.2483079	0.5647734	NA	3.2058425376E-06	7881.212376	2077.1407296	1958.6527152	4454.9325792	NA
cg02222234	0.2467503	2.424667E-10	0.8870581	0.07528132	0.3209911	0.2096722	NA	1.9125773296E-06	6997.1142928	593.81905216	2531.9777968	1653.8943136	NA
cg02222761	0.08959918	8.798353E-10	0.638409	0.167963	0.9432791	0.5694477	NA	6.9401408464E-06	5035.770192	1324.892144	7440.5855408	4491.8034576	NA
cg02226953	0.1619153	1.47143E-15	0.8913604	0.3046539	0.4909731	0.3737535	NA	1.160663984E-11	7031.0508352	2403.1099632	3872.7958128	2948.167608	NA
cg02229775	0.2799764	3.552027E-11	0.2052689	0.8312455	0.7578559	0.9502136	NA	2.8018388976E-07	1619.1610832	6556.864504	5977.9673392	7495.2848768	NA
cg02230017	0.4057921	1.264033E-10	0.3357578	0.128164	0.9148764	0.3990795	NA	9.970692304E-07	2648.4575264	1010.957632	7216.5450432	3147.939096	NA
cg02230383	0.07674358	6.386799E-14	0.7479674	0.08201031	0.4963968	0.1376181	NA	5.0379070512E-10	5899.9668512	646.89732528	3915.5779584	1085.5315728	NA
cg02239968	0.3710137	1.109453E-11	0.4835696	0.2244591	0.890868	0.7153961	NA	8.751365264E-08	3814.3970048	1770.5333808	7027.166784	5643.0444368	NA
cg02245998	0.3495177	1.591972E-09	0.2258592	0.8253798	0.9184229	0.2365068	NA	1.2557475136E-05	1781.5773696	6510.5958624	7244.5198352	1865.5656384	NA
cg02250400	0.08564196	4.420048E-12	0.4645521	0.9725657	0.7449407	0.4176576	NA	3.4865338624E-08	3664.3869648	7671.5982416	5876.0922416	3294.4831488	NA
cg02255871	0.1316301	3.44335E-10	0.7660287	0.07134168	0.7619601	0.2675245	NA	2.71611448E-06	6042.4343856	562.74317184	6010.3412688	2110.233256	NA
cg02261543	0.2543201	1.067011E-12	0.4618276	0.4190318	0.9256615	0.9240314	NA	8.416582768E-09	3642.8961088	3305.3228384	7301.617912	7288.7596832	NA
cg02262025	0.4117545	2.15493E-13	0.5619533	0.3383843	0.5967508	0.8403321	NA	1.699808784E-09	4432.6876304	2669.1753584	4707.1703104	6628.5396048	NA
cg02262662	0.3714655	5.240686E-11	0.1360043	0.1740896	0.7044761	0.9178675	NA	4.1338531168E-07	1072.8019184	1373.2187648	5556.9074768	7240.13884	NA
cg02270518	0.3142592	9.394331E-10	0.5805465	0.1334385	0.6768757	0.2996425	NA	7.4102482928E-06	4579.350792	1052.562888	5339.1955216	2363.58004	NA
cg02283735	0.2081737	3.991073E-11	0.7471947	0.06426613	0.7534415	0.5913718	NA	3.1481583824E-07	5893.8717936	506.93123344	5943.146552	4664.7407584	NA
cg02286717	0.2054418	2.146387E-10	0.8801785	0.4613142	0.2379889	0.9118111	NA	1.6930700656E-06	6942.848008	3638.8464096	1877.2564432	7192.3659568	NA
cg02287939	0.1456	4.887108E-14	0.3880633	0.6151203	0.9583988	0.5735097	NA	3.8549507904E-10	3061.0433104	4852.0689264	7559.8497344	4523.8445136	NA
cg02294420	0.06234534	3.497918E-10	0.6914366	0.1733755	0.1236526	0.07343982	NA	2.7591577184E-06	5454.0519008	1367.585944	975.3717088	579.29330016	NA
cg02300825	0.2585951	5.184356E-10	0.4200773	0.2318336	0.768798	0.2213481	NA	4.0894200128E-06	3313.5697424	1828.7034368	6064.278624	1745.9938128	NA
cg02304580	0.8780246	1.655759E-09	0.4702032	0.6208559	0.4643606	0.6732038	NA	1.3060626992E-05	3708.9628416	4897.3113392	3662.8764128	5310.2315744	NA
cg02308560	0.04650341	1.408101E-12	0.7438056	0.8733488	0.5299	0.8962333	NA	1.1107100688E-08	5867.1385728	6888.9753344	4179.8512	7069.4882704	NA
cg02310658	0.1204351	4.464545E-10	0.7197667	0.94886	0.6365955	0.7818818	NA	3.521633096E-06	5677.5197296	7484.60768	5021.465304	6167.4836384	NA
cg02317321	0.1624496	1.324252E-12	0.3618652	0.4104978	0.9737996	0.8484023	NA	1.0445699776E-08	2854.3926976	3238.0066464	7681.3312448	6692.1973424	NA
cg02324737	0.7966893	4.427223E-10	0.6135604	0.4590728	0.2804511	0.3449285	NA	3.4921935024E-06	4839.7644352	3621.1662464	2212.1982768	2720.796008	NA
cg02335306	0.9050029	1.241954E-11	0.7553418	0.8981602	0.6498625	0.9574129	NA	9.796533152E-08	5958.1361184	7084.6876576	5126.1154	7552.0729552	NA
cg02336323	0.2345782	7.097593E-12	0.7119442	0.8411549	0.7618454	0.5219464	NA	5.5985813584E-08	5615.8158496	6635.0298512	6009.4365152	4117.1132032	NA
cg02337388	0.1186071	1.896732E-10	0.9740251	0.174486	0.7051778	0.6045199	NA	1.4961422016E-06	7683.1099888	1376.345568	5562.4424864	4768.4529712	NA
cg02343254	0.218551	6.232788E-10	0.8928775	0.05790838	0.8107575	0.5982453	NA	4.9164231744E-06	7043.01772	456.78130144	6395.25516	4718.9589264	NA
cg02346901	0.2476203	2.21315E-09	0.8692589	0.7398621	0.8391464	0.9256444	NA	1.74573272E-05	6856.7142032	5836.0322448	6619.1868032	7301.4830272	NA
cg02349638	0.3001418	4.83025E-11	0.3221064	0.2744863	0.5914583	0.6851391	NA	3.8101012E-07	2540.7752832	2165.1479344	4665.4230704	5404.3772208	NA
cg02355043	0.1708302	5.127348E-14	0.9406546	0.7949576	0.1182732	0.3394468	NA	4.0444521024E-10	7419.8834848	6270.6255488	932.9390016	2677.5563584	NA
cg02355680	0.1568841	6.067046E-11	0.5609134	0.1623381	0.4869246	0.1538839	NA	4.7856858848E-07	4424.4848992	1280.5229328	3840.8612448	1213.8362032	NA
cg02359409	0.1421251	1.513147E-11	0.6304	0.5481064	0.7265465	0.8737446	NA	1.1935703536E-07	4972.5952	4323.4632832	5730.998792	6892.0974048	NA
cg02362718	0.118028	4.966147E-11	0.2413178	0.8827221	0.6123644	0.4319711	NA	3.9172967536E-07	1903.5148064	6962.9119248	4830.3303872	3407.3880368	NA
cg02371802	0.1902726	5.827741E-11	0.8719526	0.1742232	0.8011142	0.2301654	NA	4.5969221008E-07	6877.9621088	1374.2726016	6319.1888096	1815.5446752	NA
cg02377053	0.133907	2.017479E-10	0.2455183	0.4462225	0.7885985	0.7801617	NA	1.5913874352E-06	1936.6483504	3519.80308	6220.464968	6153.9154896	NA
cg02387554	0.1802691	5.876935E-11	0.2815211	0.2153952	0.3560186	0.4004861	NA	4.635726328E-07	2220.6384368	1699.0373376	2808.2747168	3159.0343568	NA
cg02394512	0.361575	8.508697E-13	0.1950032	0.1499549	0.8596508	0.3470893	NA	6.7116601936E-09	1538.1852416	1182.8442512	6780.9255104	2737.8403984	NA
cg02399645	0.07778389	1.786287E-11	0.8070044	0.5727536	0.7085783	0.6432453	NA	1.4090231856E-07	6365.6507072	4517.8803968	5589.2656304	5073.9189264	NA
cg02423014	0.1492394	8.031275E-11	0.3326382	0.04062661	0.3890749	0.9003362	NA	6.33506972E-07	2623.8501216	320.46269968	3069.0228112	7101.8519456	NA
cg02444243	0.04332078	9.905924E-11	0.1249653	0.6044853	0.7108573	0.8714656	NA	7.8137928512E-07	985.7262864	4768.1800464	5607.2423824	6874.1206528	NA
cg02451467	0.372562	4.06907E-09	0.4946183	0.1315909	0.5558542	0.9027875	NA	3.209682416E-05	3901.5491504	1037.9890192	4384.5779296	7121.1878	NA
cg02466815	0.1618068	1.643563E-12	0.2391659	0.009206213	0.8895105	0.4812165	NA	1.2964424944E-08	1886.5406192	72.618608144	7016.458824	3795.835752	NA
cg02469838	0.1181802	5.716583E-12	0.6016746	0.4003909	0.3480519	0.5840117	NA	4.5092406704E-08	4746.0092448	3158.2834192	2745.4333872	4606.6842896	NA
cg02470039	0.10759	8.849178E-12	0.6411877	0.3837349	0.1970303	0.2946514	NA	6.9802316064E-08	5057.6885776	3026.9008912	1554.1750064	2324.2102432	NA
cg02476566	0.1199672	9.65632E-10	0.9313367	0.7489547	0.7606723	0.5435832	NA	7.616905216E-06	7346.3838896	5907.7546736	6000.1831024	4287.7842816	NA
cg02483188	0.1366594	1.642031E-10	0.9632389	0.06840714	0.5209867	0.2898655	NA	1.2952340528E-06	7598.0284432	539.59552032	4109.5430896	2286.459064	NA
cg02488870	0.1726019	3.086844E-12	0.1592092	0.7406341	0.7709239	0.8978012	NA	2.4349025472E-08	1255.8421696	5842.1217808	6081.0477232	7081.8558656	NA
cg02495823	0.2057446	3.359424E-13	0.760771	0.6801556	0.7667276	0.9295095	NA	2.6499136512E-09	6000.961648	5365.0673728	6047.9473088	7331.970936	NA
cg02497785	0.1057226	2.283332E-14	0.05393987	0.7802395	0.2370617	0.3478739	NA	1.8010922816E-10	425.47769456	6154.529176	1869.9426896	2744.0293232	NA
cg02498207	0.921832	8.732466E-09	0.9053296	0.6586286	0.4638067	0.6917536	NA	6.8881691808E-05	7141.2398848	5195.2623968	3658.5072496	5456.5523968	NA
cg02498268	0.2513883	2.72013E-12	0.8341508	0.2643081	0.1882508	0.1263581	NA	2.145638544E-08	6579.7815104	2084.8622928	1484.9223104	996.7126928	NA
cg02501479	0.2810198	2.004507E-11	0.7513579	0.1751039	0.9452502	0.5454261	NA	1.5811551216E-07	5926.7111152	1381.2195632	7456.1335776	4302.3210768	NA
cg02501714	0.4182579	8.154309E-13	0.3890956	0.4871703	0.5108545	0.5030202	NA	6.4321189392E-09	3069.1860928	3842.7993264	4029.620296	3967.8233376	NA
cg02504136	0.1842539	1.346905E-09	0.4855006	0.6814722	0.687464	0.9302033	NA	1.062438664E-05	3829.6287328	5375.4527136	5422.716032	7337.4436304	NA
cg02512021	0.7434992	3.786949E-10	0.4441966	0.29855	0.9861633	0.4650856	NA	2.9871453712E-06	3503.8227808	2354.9624	7778.8561104	3668.5952128	NA
cg02512395	0.2149521	2.128778E-10	0.6057637	0.4881173	0.3915569	0.243745	NA	1.6791800864E-06	4778.2640656	3850.2692624	3088.6008272	1922.66056	NA
cg02514611	0.4663986	2.486724E-10	0.677252	0.5328107	0.8623946	0.1512885	NA	1.9615278912E-06	5342.163776	4202.8108016	6802.5686048	1193.363688	NA
cg02519504	0.3086423	3.920517E-12	0.6363112	0.3646251	0.5109466	0.5101789	NA	3.0925038096E-08	5019.2227456	2876.1627888	4030.3467808	4024.2911632	NA
cg02523839	0.3132036	6.556204E-12	0.665207	0.2192993	0.9762291	0.7751398	NA	5.1715337152E-08	5247.152816	1729.8328784	7700.4951408	6114.3027424	NA
cg02526623	0.04411642	4.889761E-12	0.2921074	0.2516649	0.6636131	0.6259855	NA	3.8570434768E-08	2304.1431712	1985.1327312	5234.5801328	4937.773624	NA
cg02527751	0.2599734	2.181738E-10	0.5612384	0.06853751	0.3972998	0.3446578	NA	1.7209549344E-06	4427.0484992	540.62387888	3133.9008224	2718.6607264	NA
cg02529502	0.07399997	3.022854E-10	0.776508	0.2221476	0.6166994	0.3888012	NA	2.3844272352E-06	6125.095104	1752.3002688	4864.5248672	3066.8638656	NA
cg02533239	0.1438868	1.210016E-11	0.6315971	0.1135204	0.9298254	0.5119735	NA	9.544606208E-08	4982.0379248	895.4489152	7334.4627552	4038.446968	NA
cg02537587	0.1071447	4.719449E-09	0.2595515	0.529202	0.3755174	0.2807252	NA	3.7227013712E-05	2047.342232	4174.345376	2962.0812512	2214.3603776	NA
cg02537838	0.1368378	2.904346E-12	0.5667853	0.1454475	0.5892957	0.5391366	NA	2.2909481248E-08	4470.8024464	1147.28988	4648.3644816	4252.7095008	NA
cg02540593	0.07028676	9.351879E-12	0.3918223	0.0114828	0.6856208	0.9437891	NA	7.3767621552E-08	3090.6943024	90.5763264	5408.1768704	7444.6084208	NA
cg02543879	0.2555947	1.08223E-09	0.5776223	0.37473	0.7379392	0.8258039	NA	8.53663024E-06	4556.2847024	2955.87024	5820.8644096	6513.9411632	NA
cg02544002	0.08430109	9.698206E-11	0.436749	0.1318699	0.6037855	0.515771	NA	7.6499448928E-07	3445.076112	1040.1897712	4762.660024	4068.401648	NA
cg02549182	0.03491254	1.179811E-09	0.5187097	0.8269948	0.8199759	0.5236675	NA	9.306349168E-06	4091.5821136	6523.3349824	6467.9698992	4130.68924	NA
cg02554810	0.2075042	1.618373E-09	0.2053301	0.8708884	0.5797127	0.7409067	NA	1.2765726224E-05	1619.6438288	6869.5676992	4572.7737776	5844.2720496	NA
cg02556436	0.1740329	1.655174E-09	0.2800251	0.1606604	0.8955794	0.8299641	NA	1.3056012512E-05	2208.8379888	1267.2892352	7064.3303072	6546.7568208	NA
cg02557652	0.1160797	1.675856E-10	0.06630152	0.906448	0.1125838	0.03781007	NA	1.3219152128E-06	522.98638976	7150.061824	888.0610144	298.24583216	NA
cg02561103	0.1911515	1.016068E-09	0.2494361	0.5306852	0.5170985	0.1698005	NA	8.014744384E-06	1967.5519568	4186.0448576	4078.872968	1339.386344	NA
cg02564175	0.4002235	1.176442E-10	0.5859456	0.149724	0.9416408	0.9945757	NA	9.279774496E-07	4621.9388928	1181.022912	7427.6626304	7845.2131216	NA
cg02566698	0.06937933	7.559366E-09	0.8205934	0.7426695	0.2251589	0.6850111	NA	5.9628279008E-05	6472.8407392	5858.177016	1776.0534032	5403.3675568	NA
cg02575697	0.1832938	2.925541E-12	0.01936127	0.2274123	0.3538091	0.3243069	NA	2.3076667408E-08	152.72169776	1793.8282224	2790.8461808	2558.1328272	NA
cg02622852	0.1850125	1.26915E-09	0.09462332	0.4707115	0.2088759	0.05080261	NA	1.00110552E-05	746.38874816	3712.972312	1647.6130992	400.73098768	NA
cg02627110	0.8691559	2.269159E-10	0.9084034	0.1422698	0.8096166	0.6131743	NA	1.7899126192E-06	7165.4860192	1122.2241824	6386.2557408	4836.7188784	NA
cg02628202	0.6175076	8.145817E-10	0.1646262	0.7428928	0.9616827	0.4658526	NA	6.4254204496E-06	1298.5714656	5859.9384064	7585.7531376	3674.6453088	NA
cg02642223	0.1236872	2.101097E-10	0.7932307	0.1782618	0.8057234	0.8983776	NA	1.6573453136E-06	6257.0037616	1406.1290784	6355.5461792	7086.4025088	NA
cg02645905	0.8807294	9.45024E-09	0.9860037	0.2795658	0.06157983	0.3134315	NA	7.454349312E-05	7777.5971856	2205.2150304	485.74169904	2472.347672	NA
cg02646398	0.2673994	4.200414E-12	0.5932201	0.07622887	0.6029496	0.4822473	NA	3.3132865632E-08	4679.3201488	601.29332656	4756.0664448	3803.9667024	NA
cg02657654	0.2318295	5.076206E-11	0.232302	0.3105819	0.8045424	0.4770152	NA	4.0041112928E-07	1832.398176	2449.8700272	6346.2304512	3762.6958976	NA
cg02657828	0.8525011	3.254985E-09	0.2180708	0.6543784	0.02288327	0.08365525	NA	2.567532168E-05	1720.1424704	5161.7368192	180.50323376	659.872612	NA
cg02660541	0.2248888	1.100749E-10	0.4799024	0.1458937	0.8195309	0.7550053	NA	8.682708112E-07	3785.4701312	1150.8095056	6464.4597392	5955.4818064	NA
cg02666556	0.3443876	9.937344E-10	0.8626006	0.4080511	0.7205368	0.7986026	NA	7.8385769472E-06	6804.1935328	3218.7070768	5683.5942784	6299.3773088	NA
cg02672592	0.4107963	4.584113E-11	0.1856597	0.2887958	0.7113802	0.1576924	NA	3.6159483344E-07	1464.4837136	2278.0212704	5611.3670176	1243.8776512	NA
cg02677035	0.1835698	2.703372E-11	0.79897	0.1142118	0.8458603	0.5857633	NA	2.1324198336E-07	6302.27536	900.9026784	6672.1460464	4620.5009104	NA
cg02680566	0.06761146	5.878091E-10	0.06366627	0.5068888	0.6974447	0.5708425	NA	4.6366381808E-06	502.19953776	3998.3388544	5501.4437936	4502.80564	NA
cg02690648	0.09288116	3.521634E-11	0.4877804	0.1322086	0.3827338	0.7337892	NA	2.7778648992E-07	3847.6117952	1042.8614368	3019.0042144	5788.1292096	NA
cg02692116	0.08452513	3.452475E-12	0.8410515	0.8102531	0.2987843	0.8618971	NA	2.72331228E-08	6634.214232	6391.2764528	2356.8105584	6798.6443248	NA
cg02696327	0.09496405	9.072741E-10	0.6195319	0.3538292	0.4885962	0.4349792	NA	7.1565781008E-06	4886.8676272	2791.0047296	3854.0468256	3431.1159296	NA
cg02700328	0.8499936	1.184578E-10	0.1521966	0.5101317	0.1588222	0.927656	NA	9.343951264E-07	1200.5267808	4023.9188496	1252.7895136	7317.350528	NA
cg02708799	0.9500641	1.190013E-11	0.6186477	0.005650011	0.8774252	0.2158145	NA	9.386822544E-08	4879.8930576	44.567286768	6921.1299776	1702.344776	NA
cg02722188	0.2878489	4.083831E-10	0.9204816	0.2904661	0.9984265	0.6547103	NA	3.2213258928E-06	7260.7588608	2291.1965968	7875.588232	5164.3548464	NA
cg02723688	0.8060314	8.143948E-10	0.8141222	0.2721532	0.4269328	0.3168036	NA	6.4239461824E-06	6421.7959136	2146.7444416	3367.6459264	2498.9467968	NA
cg02734972	0.04662311	1.310814E-09	0.1260696	0.1605541	0.7101034	0.8712665	NA	1.0339700832E-05	994.4370048	1266.4507408	5601.2956192	6872.550152	NA
cg02735919	0.2518478	5.810095E-10	0.7284962	0.1520915	0.6514458	0.5739435	NA	4.583002936E-06	5746.3780256	1199.697752	5138.6044704	4527.266328	NA
cg02746514	0.302099	2.056823E-09	0.4971566	0.2527176	0.9583221	0.9612726	NA	1.6224219824E-05	3921.5712608	1993.4364288	7559.2447248	7582.5182688	NA
cg02763146	0.6973374	2.118398E-10	0.3640287	0.6333478	0.8639947	0.9033651	NA	1.6709923424E-06	2871.4583856	4995.8474464	6815.1901936	7125.7439088	NA
cg02764416	0.06324523	1.054907E-11	0.5623914	0.2824876	0.5485249	0.2928967	NA	8.321106416E-08	4436.1433632	2228.2621888	4326.7644112	2310.3691696	NA
cg02768139	0.1570748	8.378099E-11	0.2288746	0.1496735	0.6949375	0.1577063	NA	6.6086444912E-07	1805.3628448	1180.624568	5481.667	1243.9872944	NA
cg02772150	0.3119709	9.789536E-10	0.963302	0.476981	0.2894732	0.5045013	NA	7.7219859968E-06	7598.526176	3762.426128	2283.3646016	3979.5062544	NA
cg02795624	0.3004799	1.099597E-09	0.425938	0.1402532	0.7633915	0.2455784	NA	8.673621136E-06	3359.798944	1106.3172416	6021.632152	1937.1224192	NA
cg02804091	0.2451347	4.253038E-14	0.9642875	0.2644529	0.8367126	0.6737791	NA	3.3547963744E-10	7606.2998	2086.0044752	6599.9889888	5314.7695408	NA
cg02816363	0.1259799	2.586371E-14	0.5810102	0.4373149	0.8442762	0.4174271	NA	2.0401294448E-10	4583.0084576	3449.5399312	6659.6506656	3292.6649648	NA
cg02817925	0.1070886	3.171101E-10	0.150406	0.3297326	0.7817335	0.3331217	NA	2.5013644688E-06	1186.402528	2600.9307488	6166.313848	2627.6639696	NA
cg02820040	0.086849	8.240441E-10	0.3963108	0.3476427	0.4608112	0.1116996	NA	6.5000598608E-06	3126.0995904	2742.2056176	3634.8787456	881.0864448	NA
cg02829456	0.07217922	3.75172E-15	0.3623088	0.1646854	0.3748431	0.655269	NA	2.959356736E-11	2857.8918144	1299.0384352	2956.7623728	5168.761872	NA
cg02835494	0.1538266	7.752611E-12	0.03700707	0.6147645	0.8388747	0.7309642	NA	6.1152595568E-08	291.91176816	4849.262376	6617.0436336	5765.8456096	NA
cg02845870	0.1787102	3.680977E-10	0.9208609	0.2392379	0.6700569	0.5109091	NA	2.9035546576E-06	7263.7507792	1887.1085552	5285.4088272	4030.0509808	NA
cg02848074	0.1597256	5.407715E-11	0.8292229	0.2332923	0.7685306	0.435894	NA	4.265605592E-07	6540.9102352	1840.2096624	6062.1693728	3438.331872	NA
cg02853387	0.0681548	3.405461E-09	0.4278245	0.2549881	0.8242128	0.8397981	NA	2.6862276368E-05	3374.679656	2011.3461328	6501.3905664	6624.3274128	NA
cg02861781	0.07671182	4.26079E-10	0.5744649	0.08873444	0.9148152	0.7031671	NA	3.360911152E-06	4531.3791312	699.93726272	7216.0622976	5546.5820848	NA
cg02862904	0.09874298	7.439964E-10	0.2984017	0.2682519	0.3105931	0.3996203	NA	5.8686436032E-06	2353.7926096	2115.9709872	2449.9583728	3152.2049264	NA
cg02879081	0.209398	3.392333E-13	0.9262684	0.6600483	0.8982115	0.9964585	NA	2.6758722704E-09	7306.4051392	5206.4609904	7085.092312	7860.064648	NA
cg02879662	0.2409835	1.296423E-09	0.4933385	0.5742887	0.9204138	0.7416186	NA	1.0226184624E-05	3891.454088	4529.9892656	7260.2240544	5849.8875168	NA
cg02887374	0.08969846	1.323909E-09	0.9550815	0.5102574	0.6351473	0.2639772	NA	1.0442994192E-05	7533.682872	4024.9103712	5010.0419024	2082.2521536	NA
cg02890863	0.03402309	5.542286E-11	0.9268478	0.2802817	0.9315682	0.6004905	NA	4.3717551968E-07	7310.9754464	2210.8620496	7348.2099616	4736.669064	NA
cg02906725	0.3028249	1.123132E-11	0.1721474	0.3965644	0.9214317	0.9821474	NA	8.859265216E-08	1357.8986912	3128.0999872	7268.2532496	7747.1786912	NA
cg02907150	0.1124983	3.680586E-10	0.07954582	0.910731	0.8479294	0.5296962	NA	2.9032462368E-06	627.45742816	7183.846128	6688.4671072	4178.2436256	NA
cg02907402	0.1014912	2.902961E-12	0.4924322	0.1578442	0.7429603	0.8772444	NA	2.2898556368E-08	3884.3051936	1245.0750496	5860.4708464	6919.7038272	NA
cg02913194	0.2350357	6.764131E-10	0.1713352	0.2495167	0.8512051	0.4504507	NA	5.3355465328E-06	1351.4920576	1968.1877296	6714.3058288	3553.1551216	NA
cg02928644	0.226026	2.298424E-12	0.8806979	0.1682828	0.9673204	0.4627177	NA	1.8129968512E-08	6946.9450352	1327.4147264	7630.2233152	3649.9172176	NA
cg02934719	0.2068657	3.418412E-10	0.4706968	0.1925503	0.9458368	0.9693943	NA	2.6964433856E-06	3712.8563584	1518.8367664	7460.7606784	7646.5822384	NA
cg02952828	0.1069897	9.553356E-10	0.7555876	0.4521239	0.4708653	0.3619043	NA	7.5356872128E-06	5960.0749888	3566.3533232	3714.1854864	2854.7011184	NA
cg02959006	0.03317714	5.52165E-09	0.475923	0.988456	0.6607697	0.9642399	NA	4.35547752E-05	3754.080624	7796.940928	5212.1513936	7605.9243312	NA
cg02959277	0.1667867	1.571345E-15	0.9258611	0.4454953	0.8719355	0.518186	NA	1.239476936E-11	7303.1923568	3514.0669264	6877.827224	4087.451168	NA
cg02971627	0.1866934	2.146806E-10	0.8765366	0.1202755	0.4402455	0.401604	NA	1.6934005728E-06	6914.1207008	948.733144	3472.656504	3167.852352	NA
cg02996869	0.2883609	2.664474E-12	0.7446881	0.4620494	0.4269888	0.1502113	NA	2.1017370912E-08	5874.0997328	3644.6456672	3368.0876544	1184.8667344	NA
cg02997851	0.2283236	1.445229E-09	0.4356239	0.297999	0.9474861	0.5383721	NA	1.1399966352E-05	3436.2013232	2350.616112	7473.7703568	4246.6791248	NA
cg02999390	0.125642	1.411593E-12	0.4218485	0.02220657	0.3058694	0.5721937	NA	1.1134645584E-08	3327.540968	175.16542416	2412.6978272	4513.4639056	NA
cg03000305	0.09605724	8.920422E-12	0.01405134	0.9434358	0.7671533	0.3513232	NA	7.0364288736E-08	110.83696992	7441.8215904	6051.3052304	2771.2374016	NA
cg03013699	0.2333011	3.246159E-14	0.1367924	0.409633	0.7626964	0.6534866	NA	2.5605702192E-10	1079.0184512	3231.185104	6016.1492032	5154.7023008	NA
cg03030665	0.2358314	4.794603E-11	0.5786093	0.1632956	0.8564396	0.74653	NA	3.7819828464E-07	4564.0701584	1288.0756928	6755.5955648	5888.62864	NA
cg03041029	0.2423845	3.416735E-10	0.6451972	0.2598925	0.815777	0.4751517	NA	2.695120568E-06	5089.3155136	2050.03204	6434.848976	3747.9966096	NA
cg03044376	0.1075849	7.156337E-11	0.3987171	0.02360754	0.9505286	0.2793823	NA	5.6449186256E-07	3145.0804848	186.21627552	7497.7695968	2203.7675824	NA
cg03056436	0.2055555	2.362962E-09	0.5685079	0.2584106	0.5594518	0.4867506	NA	1.8639044256E-05	4484.3903152	2038.3428128	4412.9557984	3839.4887328	NA
cg03056525	0.1014639	4.546955E-10	0.07437157	0.71181	0.4432705	0.2090945	NA	3.586638104E-06	586.64294416	5614.75728	3496.517704	1649.337416	NA
cg03059018	0.08959138	1.299861E-09	0.7767396	0.4194546	0.633705	0.584618	NA	1.0253303568E-05	6126.9219648	3308.6578848	4998.66504	4611.466784	NA
cg03067660	0.104437	4.824456E-09	0.7697846	0.6627017	0.3087824	0.1396699	NA	3.8055308928E-05	6072.0609248	5227.3910096	2435.6755712	1101.7161712	NA
cg03084184	0.07852179	9.295419E-12	0.06690175	0.2463798	0.2370502	0.3151306	NA	7.3322265072E-08	527.721004	1943.4438624	1869.8519776	2485.7501728	NA
cg03086563	0.2172194	1.426044E-11	0.1868913	0.6012296	0.7050826	0.9714402	NA	1.1248635072E-07	1474.1985744	4742.4990848	5561.6915488	7662.7202976	NA
cg03088705	0.08278472	3.795749E-11	0.5539585	0.2058979	0.4867164	0.6791429	NA	2.9940868112E-07	4369.624648	1624.1226352	3839.2189632	5357.0791952	NA
cg03096803	0.7186266	2.678405E-10	0.1041451	0.5105209	0.7562192	0.9504994	NA	2.112725864E-06	821.4965488	4026.9888592	5965.0570496	7497.5392672	NA
cg03105452	0.03226458	2.371098E-09	0.3122539	0.6731874	0.9175022	0.7486939	NA	1.8703221024E-05	2463.0587632	5310.1022112	7237.2573536	5905.6974832	NA
cg03105556	0.886065	2.60143E-12	0.2893736	0.1490188	0.5158002	0.2173092	NA	2.052007984E-08	2282.5789568	1175.4602944	4068.6319776	1714.1349696	NA
cg03109992	0.07422068	4.482934E-09	0.7157739	0.3071463	0.7872515	0.4384924	NA	3.5361383392E-05	5646.0245232	2422.7700144	6209.839832	3458.8280512	NA
cg03119829	0.1286458	2.707878E-13	0.9066214	0.1037928	0.07478496	0.144822	NA	2.1359741664E-09	7151.4296032	818.7176064	589.90376448	1142.355936	NA
cg03124478	0.3235722	2.368355E-11	0.6271366	0.2298183	0.5854427	0.4760944	NA	1.868158424E-07	4946.8535008	1812.8067504	4617.9720176	3755.4326272	NA
cg03125090	0.09550885	1.444852E-09	0.594523	0.9327803	0.8080137	0.9799701	NA	1.1396992576E-05	4689.597424	7357.7710064	6373.6120656	7730.0041488	NA
cg03136493	0.09092244	1.993873E-09	0.8246533	0.06896277	0.9610339	0.3869063	NA	1.5727670224E-05	6504.8652304	543.97832976	7580.6354032	3051.9168944	NA
cg03136563	0.4127194	4.233543E-10	0.4262659	0.05777118	0.7509665	0.7808538	NA	3.3394187184E-06	3362.3854192	455.69906784	5923.623752	6159.3747744	NA
cg03136916	0.147626	1.275949E-09	0.1546469	0.8697762	0.7505328	0.6415508	NA	1.0064685712E-05	1219.8547472	6860.7946656	5920.2027264	5060.5527104	NA
cg03140418	0.2361682	3.441651E-11	0.07214947	0.5981387	0.3810421	0.1411952	NA	2.7147743088E-07	569.11501936	4718.1180656	3005.6600848	1113.7477376	NA
cg03142586	0.08988515	2.891784E-10	0.5107581	0.3186659	0.8785895	0.216361	NA	2.2810392192E-06	4028.8598928	2513.6366192	6930.313976	1706.655568	NA
cg03150474	0.1383771	8.150465E-12	0.9801832	0.07878736	0.2993204	0.5114529	NA	6.429086792E-08	7731.6850816	621.47469568	2361.0393152	4034.3404752	NA
cg03151810	0.1330636	5.405435E-10	0.693726	0.6874684	0.9919537	0.3085952	NA	4.263807128E-06	5472.110688	5422.7507392	7824.5307856	2434.1989376	NA
cg03153775	0.2197025	5.528362E-11	0.1260354	0.03336981	0.8837679	0.4126365	NA	4.3607719456E-07	994.1672352	263.22106128	6971.1611952	3254.876712	NA
cg03154774	0.1103936	1.253063E-10	0.3684164	0.2926438	0.5180715	0.2516871	NA	9.884160944E-07	2906.0685632	2308.3742944	4086.547992	1985.3078448	NA
cg03156305	0.08775378	5.274035E-10	0.2240983	0.4445162	0.8295468	0.9644907	NA	4.160158808E-06	1767.6873904	3506.3437856	6543.4651584	7607.9026416	NA
cg03158194	0.1163262	1.033758E-09	0.9363397	0.7823553	0.7603902	0.5279899	NA	8.154283104E-06	7385.8475536	6171.2186064	5997.9578976	4164.7843312	NA
cg03159004	0.2683924	2.734743E-12	0.7554216	0.2682562	0.7450888	0.4578042	NA	2.1571652784E-08	5958.7655808	2116.0049056	5877.2604544	3611.1595296	NA
cg03169041	0.06290208	8.841467E-11	0.7959986	0.1961378	0.2403704	0.6457751	NA	6.9741491696E-07	6278.8369568	1547.1349664	1896.0417152	5093.8739888	NA
cg03170834	0.282762	4.814147E-14	0.3948269	0.4634045	0.9310232	0.8094179	NA	3.7973991536E-10	3114.3945872	3655.334696	7343.9110016	6384.6883952	NA
cg03174275	0.285166	7.769197E-09	0.6405427	0.6479435	0.5561801	0.6971864	NA	6.1283425936E-05	5052.6008176	5110.978328	4387.1486288	5499.4063232	NA
cg03176971	0.03365912	4.322834E-10	0.3567392	0.3719817	0.9777714	0.4261974	NA	3.4098514592E-06	2813.9588096	2934.1916496	7712.6608032	3361.8450912	NA
cg03177084	0.1829836	8.684136E-10	0.5580826	0.7700187	0.7012145	0.8895211	NA	6.8500464768E-06	4402.1555488	6073.9075056	5531.179976	7016.5424368	NA
cg03184141	0.1649619	1.550363E-10	0.3579692	0.1791294	0.9010218	0.869503	NA	1.2229263344E-06	2823.6610496	1412.9727072	7107.2599584	6858.639664	NA
cg03185655	0.8095106	7.487049E-09	0.6670338	0.9339951	0.7018816	0.7452311	NA	5.9057842512E-05	5261.5626144	7367.3533488	5536.4420608	5878.3829168	NA
cg03186333	0.1896224	4.26005E-10	0.3502981	0.3809373	0.5817275	0.5355107	NA	3.36032744E-06	2763.1514128	3004.8334224	4588.66652	4224.1084016	NA
cg03192897	0.3366203	8.554173E-13	0.2404202	0.4132186	0.849142	0.9799836	NA	6.7475316624E-09	1896.4345376	3259.4683168	6698.032096	7730.1106368	NA
cg03200166	0.4033495	1.187474E-09	0.7308944	0.1656113	0.6191062	0.9286721	NA	9.366794912E-06	5765.2950272	1306.3419344	4883.5097056	7325.3655248	NA
cg03202190	0.9740279	6.018015E-10	0.7392621	0.3754114	0.7213712	0.9826571	NA	4.747010232E-06	5831.2994448	2961.2451232	5690.1760256	7751.1992048	NA
cg03212131	0.02865772	4.500193E-10	0.3665872	0.7748394	0.8277483	0.6483209	NA	3.5497522384E-06	2891.6398336	6111.9331872	6529.2785904	5113.9552592	NA
cg03217679	0.08212879	2.113228E-12	0.6541995	0.7603978	0.5419916	0.5411723	NA	1.6669142464E-08	5160.325656	5998.0178464	4275.2297408	4268.7671024	NA
cg03221366	0.1094534	4.802895E-09	0.1987869	0.8135528	0.4185315	0.8570895	NA	3.788523576E-05	1568.0310672	6417.3044864	3301.376472	6760.721976	NA
cg03234186	0.06964288	5.212834E-10	0.5738627	0.167952	0.9231959	0.2919357	NA	4.1118834592E-06	4526.6289776	1324.805376	7282.1692592	2302.7888016	NA
cg03241287	0.07358102	2.874528E-11	0.8944336	0.9392886	0.3440702	0.03682836	NA	2.2674276864E-07	7055.2922368	7409.1084768	2714.0257376	290.50210368	NA
cg03241388	0.6673849	7.070819E-10	0.9247455	0.2492951	0.4387038	0.8088502	NA	5.5774620272E-06	7294.392504	1966.4397488	3460.4955744	6380.2103776	NA
cg03244036	0.1242387	2.691184E-11	0.2119658	0.01926434	0.5341108	0.8136427	NA	2.1228059392E-07	1671.9862304	151.95711392	4213.0659904	6418.0136176	NA
cg03244087	0.7206897	1.905897E-10	0.7363762	0.290042	0.7927114	0.7370599	NA	1.5033715536E-06	5808.5354656	2287.851296	6252.9075232	5813.9284912	NA
cg03256963	0.0968916	6.249001E-12	0.445177	0.02584947	0.2590638	0.3553198	NA	4.9292119888E-08	3511.556176	203.90061936	2043.4952544	2802.7625824	NA
cg03261725	0.1281277	3.87608E-12	0.5428121	0.4500471	0.7923655	0.9543847	NA	3.057451904E-08	4281.7018448	3549.9715248	6250.179064	7528.1865136	NA
cg03267167	0.1764024	3.023049E-15	0.8761787	0.1589082	0.7140193	0.279652	NA	2.3845810512E-11	6911.2975856	1253.4678816	5632.1842384	2205.894976	NA
cg03273320	0.1150703	1.997803E-12	0.5901267	0.07634721	0.9742302	0.7765772	NA	1.5758670064E-08	4654.9194096	602.22679248	7684.7278176	6125.6409536	NA
cg03277051	0.302192	9.180369E-13	0.9306765	0.5110522	0.971739	0.1872221	NA	7.2414750672E-09	7341.176232	4031.1797536	7665.077232	1476.8079248	NA
cg03282153	0.3647897	1.491445E-11	0.1050051	0.9425564	0.975388	0.9798716	NA	1.176451816E-07	828.2802288	7434.8848832	7693.860544	7729.2271808	NA
cg03286202	0.2704702	5.720554E-10	0.513019	0.09697296	0.6763112	0.8515276	NA	4.5123729952E-06	4046.693872	764.92270848	5334.7427456	6716.8497088	NA
cg03293308	0.1091269	1.988861E-11	0.2826543	0.5956912	0.9527723	0.6823147	NA	1.5688135568E-07	2229.5771184	4698.8121856	7515.4679024	5382.0983536	NA
cg03294207	0.4643318	1.371284E-09	0.5285793	0.1851558	0.7753407	0.3254993	NA	1.0816688192E-05	4169.4335184	1460.5089504	6115.8874416	2567.5384784	NA
cg03305709	0.18442	1.401312E-12	0.5205938	0.2284253	0.9486838	0.9382902	NA	1.1053549056E-08	4106.4438944	1801.8187664	7483.2178144	7401.2330976	NA
cg03306221	0.2346157	3.737452E-10	0.5222087	0.1691614	0.473202	0.8820013	NA	2.9481021376E-06	4119.1822256	1334.3451232	3732.617376	6957.2262544	NA
cg03309251	0.1433416	1.277744E-15	0.9983082	0.07912182	0.6486132	0.9519038	NA	1.0078844672E-11	7874.6550816	624.11291616	5116.2609216	7508.6171744	NA
cg03309252	0.3669776	4.292471E-12	0.9509885	0.1462108	0.8436062	0.4707156	NA	3.3859011248E-08	7501.397288	1153.3107904	6654.3657056	3713.0046528	NA
cg03313172	0.1129468	1.462007E-10	0.3080091	0.1677712	0.9425004	0.7478447	NA	1.1532311216E-06	2429.5757808	1323.3792256	7434.4431552	5898.9989936	NA
cg03319479	0.067186	3.910856E-13	0.8635782	0.9083722	0.6529827	0.004660035	NA	3.0848832128E-09	6811.9048416	7165.2399136	5150.7275376	36.75835608	NA
cg03320372	0.09044487	9.450621E-11	0.2586229	0.1251003	0.2860328	0.1213609	NA	7.4546498448E-07	2040.0174352	986.7911664	2256.2267264	957.2947792	NA
cg03326699	0.2054382	5.31403E-10	0.1780295	0.3049204	0.6983236	0.2817957	NA	4.191706864E-06	1404.296696	2405.2121152	5508.3765568	2222.8044816	NA
cg03335246	0.06139213	4.772852E-11	0.1434001	0.114876	0.4730523	0.6434261	NA	3.7648256576E-07	1131.1399888	906.141888	3731.4365424	5075.3450768	NA
cg03339458	0.114078	1.736614E-11	0.3637231	0.2898382	0.2636638	0.4088552	NA	1.3698411232E-07	2869.0478128	2286.2437216	2079.7800544	3225.0498176	NA
cg03339731	0.2086556	6.765887E-10	0.5457416	0.08203109	0.9284279	0.8480344	NA	5.3369316656E-06	4304.8097408	647.06123792	7323.4392752	6689.2953472	NA
cg03346119	0.1063013	5.666394E-09	0.9744254	0.7535069	0.9750972	0.9950073	NA	4.4696515872E-05	7686.2675552	5943.6624272	7691.5667136	7848.6175824	NA
cg03349819	0.09282351	9.910411E-11	0.6552076	0.05849036	0.9897227	0.8665223	NA	7.8173321968E-07	5168.2775488	461.37195968	7806.9326576	6835.1279024	NA
cg03354772	0.1520233	3.226373E-12	0.4490183	0.1135789	0.9005603	0.7364488	NA	2.5449630224E-08	3541.8563504	895.9103632	7103.6196464	5809.1081344	NA
cg03355524	0.2395889	5.624498E-10	0.8675244	0.7897214	0.7518237	0.8054606	NA	4.4366040224E-06	6843.0324672	6229.3224032	5930.3853456	6353.4732128	NA
cg03358154	0.2679981	2.614318E-12	0.7321365	0.1975263	0.8258166	0.8548	NA	2.0621740384E-08	5775.092712	1558.0874544	6514.0413408	6742.6624	NA
cg03372365	0.05763983	2.682281E-10	0.8337241	0.2420837	0.6563789	0.8612316	NA	2.1157832528E-06	6576.4157008	1909.5562256	5177.5167632	6793.3948608	NA
cg03374820	0.2885451	2.464751E-10	0.1051744	0.5115226	0.6887124	0.8157955	NA	1.9441955888E-06	829.6156672	4034.8902688	5432.5634112	6434.994904	NA
cg03384552	0.09371685	2.456657E-10	0.2749527	0.1759644	0.635726	0.5676732	NA	1.9378110416E-06	2168.8268976	1388.0071872	5014.606688	4477.8062016	NA
cg03399814	0.1854219	6.779984E-12	0.8403954	0.3443061	0.2626792	0.2063001	NA	5.3480513792E-08	6629.0389152	2715.8865168	2072.0135296	1627.2951888	NA
cg03408024	0.1316996	2.206978E-10	0.8730789	0.07379248	0.8274225	0.511882	NA	1.7408642464E-06	6886.8463632	582.07508224	6526.70868	4037.725216	NA
cg03414318	0.8186348	8.209958E-09	0.4516058	0.4185509	0.4774985	0.7998001	NA	6.4760148704E-05	3562.2665504	3301.5294992	3766.508168	6308.8231888	NA
cg03417156	0.1585845	2.468572E-09	0.2218481	0.09230828	0.6588985	0.5280243	NA	1.9472095936E-05	1749.9378128	728.12771264	5197.391368	4165.0556784	NA
cg03422651	0.3367807	2.833824E-11	0.2746931	0.2691075	0.7757041	0.2790551	NA	2.2353203712E-07	2166.7791728	2122.71996	6118.7539408	2201.1866288	NA
cg03445287	0.2274017	5.477058E-11	0.6390571	0.09744478	0.8630058	0.4534481	NA	4.3203033504E-07	5040.8824048	768.64442464	6807.3897504	3576.7986128	NA
cg03447530	0.1388978	1.303393E-10	0.3274655	0.2008683	0.6845575	0.5096208	NA	1.0281163984E-06	2583.047864	1584.4491504	5399.78956	4019.8888704	NA
cg03455765	0.2956559	8.18435E-11	0.3046174	0.8410866	0.4037111	0.5607962	NA	6.45581528E-07	2402.8220512	6634.4911008	3184.4731568	4423.5604256	NA
cg03456560	0.2506791	1.569743E-09	0.78479	0.3649244	0.8656237	0.354377	NA	1.2382132784E-05	6190.42352	2878.5236672	6828.0397456	2795.325776	NA
cg03458763	0.03749063	4.8078E-10	0.4916585	0.12018	0.9304901	0.9686352	NA	3.79239264E-06	3878.202248	947.97984	7339.7059088	7640.5944576	NA
cg03469202	0.1200131	4.603899E-10	0.7617942	0.7829016	0.4041496	0.2844842	NA	3.6315555312E-06	6009.0326496	6175.5278208	3187.9320448	2244.0113696	NA
cg03476948	0.1485408	3.917977E-10	0.4000722	0.1512822	0.3814054	0.384088	NA	3.0905002576E-06	3155.7695136	1193.3139936	3008.5257952	3029.686144	NA
cg03477052	0.06406379	8.45302E-10	0.9409233	0.1031861	0.9896377	0.8193243	NA	6.667742176E-06	7422.0029904	813.9319568	7806.2621776	6462.8300784	NA
cg03479705	0.7326381	1.759895E-10	0.01537229	0.9328309	0.1257876	0.3144003	NA	1.388205176E-06	121.25662352	7358.1701392	992.2125888	2479.9895664	NA
cg03487407	0.1221787	2.486229E-09	0.3793971	0.6057991	0.5783088	0.367271	NA	1.9611374352E-05	2992.6843248	4778.5433008	4561.6998144	2897.033648	NA
cg03491584	0.02769689	2.79117E-09	0.8333684	0.7804252	0.8639082	0.3138688	NA	2.201674896E-05	6573.6099392	6155.9939776	6814.5078816	2475.7970944	NA
cg03514188	0.0891431	3.140298E-10	0.9682393	0.3729741	0.4149986	0.3606029	NA	2.4770670624E-06	7637.4715984	2942.0197008	3273.5089568	2844.4356752	NA
cg03522216	0.8809394	9.662654E-10	0.1098769	0.7077856	0.1342624	0.6935244	NA	7.6219014752E-06	866.7089872	5583.0128128	1059.0618112	5470.5204672	NA
cg03524308	0.1473292	1.344412E-10	0.7480519	0.8338442	0.7925816	0.5821374	NA	1.0604721856E-06	5900.6333872	6577.3630496	6251.8836608	4591.8998112	NA
cg03525728	0.08449559	5.280714E-10	0.8901536	0.1632535	0.6838641	0.98773	NA	4.1654272032E-06	7021.5315968	1287.743608	5394.3200208	7791.21424	NA
cg03535862	0.2377859	1.998433E-13	0.8426847	0.1502863	0.2152206	0.0349861	NA	1.5763639504E-09	6647.0969136	1185.4583344	1697.6600928	275.9703568	NA
cg03537779	0.1704491	1.075921E-09	0.4065841	0.4415673	0.8826939	0.6176924	NA	8.486864848E-06	3207.1353808	3483.0828624	6962.6894832	4872.3576512	NA
cg03540781	0.1691293	1.269078E-10	0.02101175	0.547928	0.06382275	0.05016327	NA	1.0010487264E-06	165.740684	4322.056064	503.433852	395.68787376	NA
cg03548224	0.2904303	3.020638E-12	0.3782814	0.5317706	0.8964311	0.8877934	NA	2.3826792544E-08	2983.8836832	4194.6064928	7071.0485168	7002.9143392	NA
cg03548384	0.06261776	3.039805E-09	0.764057	0.2627229	0.2555948	0.1712665	NA	2.397798184E-05	6026.881616	2072.3582352	2016.1317824	1350.950152	NA
cg03549506	0.2091744	2.983325E-16	0.4143632	0.4891123	0.8428622	0.9916215	NA	2.35324676E-12	3268.4969216	3858.1178224	6648.4970336	7821.910392	NA
cg03552663	0.2151324	3.706073E-10	0.5242077	0.1534892	0.7256457	0.2493048	NA	2.9233503824E-06	4134.9503376	1210.7228096	5723.8932816	1966.5162624	NA
cg03555909	0.2137291	2.92793E-10	0.3906528	0.1866741	0.4597016	0.3704641	NA	2.309551184E-06	3081.4692864	1472.4853008	3626.1262208	2922.2208208	NA
cg03559389	0.2304889	2.205629E-10	0.6553923	0.944538	0.7543684	0.5387769	NA	1.7398001552E-06	5169.7344624	7450.515744	5950.4579392	4249.8721872	NA
cg03560363	0.1597686	4.978752E-12	0.2888132	0.1659605	0.4026768	0.5579633	NA	3.9272395776E-08	2278.1585216	1309.096424	3176.3145984	4401.2145104	NA
cg03564754	0.12824	2.604436E-12	0.7658798	0.1838119	0.8661891	0.5776374	NA	2.0543791168E-08	6041.2598624	1449.9082672	6832.4996208	4556.4038112	NA
cg03570045	0.2050343	9.601333E-10	0.9787343	0.1795963	0.764335	0.3589629	NA	7.5735314704E-06	7720.2561584	1416.6556144	6029.07448	2831.4993552	NA
cg03573683	0.3538585	1.422164E-10	0.5959915	0.9159693	0.5960344	0.9843194	NA	1.1218029632E-06	4701.180952	7225.1658384	4701.5193472	7764.3114272	NA
cg03574415	0.430851	1.093848E-11	0.6027436	0.08057944	0.5242361	0.2035551	NA	8.628273024E-08	4754.4415168	635.61062272	4135.1743568	1605.6426288	NA
cg03580195	0.1589179	2.035587E-11	0.8339618	0.2761101	0.5473952	0.7649447	NA	1.6056710256E-07	6578.2906784	2177.9564688	4317.8533376	6033.8837936	NA
cg03580876	0.05056491	4.516205E-09	0.7498716	0.4558455	0.2080874	0.5119396	NA	3.562382504E-05	5914.9871808	3595.709304	1641.3934112	4038.1795648	NA
cg03584380	0.2621586	2.012927E-14	0.1540199	0.494142	0.3852782	0.7637849	NA	1.5877968176E-10	1214.9089712	3897.792096	3039.0744416	6024.7352912	NA
cg03584544	0.4504333	5.172427E-12	0.3773354	0.0968778	0.7845874	0.3056295	NA	4.0800104176E-08	2976.4216352	764.1720864	6188.8254112	2410.805496	NA
cg03586474	0.1881031	2.193247E-10	0.6218831	0.05863049	0.2577544	0.2352414	NA	1.7300332336E-06	4905.4138928	462.47730512	2033.1667072	1855.5841632	NA
cg03588998	0.2061126	3.064895E-15	0.5947787	0.3223976	0.09580365	0.07015343	NA	2.417589176E-11	4691.6143856	2543.0722688	755.6991912	553.37025584	NA
cg03592824	0.1376841	1.644475E-10	0.4430694	0.1823485	0.6795919	0.5736234	NA	1.29716188E-06	3494.9314272	1438.364968	5360.6209072	4524.7413792	NA
cg03593057	0.1165087	6.502671E-10	0.3099807	0.1178936	0.3931907	0.194205	NA	5.1293068848E-06	2445.1277616	929.9447168	3101.4882416	1531.88904	NA
cg03596450	0.2781889	9.103576E-11	0.8970586	0.1196786	0.9385546	0.9784345	NA	7.1809007488E-07	7075.9982368	944.0247968	7403.3186848	7717.891336	NA
cg03599110	0.3194743	4.104714E-09	0.6456677	0.360959	0.925401	0.9552523	NA	3.2377984032E-05	5093.0268176	2847.244592	7299.563088	7535.0301424	NA
cg03603951	0.08667681	3.192949E-10	0.04816154	0.02235564	0.3060152	0.2750193	NA	2.5185981712E-06	379.89822752	176.34128832	2413.8478976	2169.3522384	NA
cg03612485	0.1310223	2.566264E-09	0.1685909	0.2251865	0.7816313	0.6500438	NA	2.0242690432E-05	1329.8450192	1776.271112	6165.5076944	5127.5454944	NA
cg03616995	0.3107687	1.240721E-10	0.8641018	0.1641842	0.4993115	0.1915601	NA	9.786807248E-07	6816.0349984	1295.0849696	3938.569112	1511.0260688	NA
cg03622314	0.3698576	2.653174E-16	0.05329324	0.5448742	0.8207643	0.7209105	NA	2.0928236512E-12	420.37707712	4297.9676896	6474.1887984	5686.542024	NA
cg03622689	0.1083342	9.985012E-11	0.7074592	0.1555562	0.675756	0.7437342	NA	7.8761774656E-07	5580.4381696	1227.0273056	5330.363328	5866.5753696	NA
cg03637703	0.2595287	1.063159E-10	0.3942513	0.06836042	0.6580996	0.2284971	NA	8.386198192E-07	3109.8542544	539.22699296	5191.0896448	1802.3851248	NA
cg03638665	0.2154257	1.43217E-11	0.7883639	0.1821288	0.7970101	0.3768577	NA	1.129695696E-07	6218.6144432	1436.6319744	6286.8156688	2972.6535376	NA
cg03639170	0.2655375	1.50559E-10	0.3002745	0.7761376	0.8704102	0.9557486	NA	1.187609392E-06	2368.565256	6122.1733888	6865.7956576	7538.9449568	NA
cg03658371	0.2743362	1.963772E-09	0.8192497	0.1001828	0.8527449	0.4419068	NA	1.5490233536E-05	6462.2416336	790.2419264	6726.4517712	3485.7608384	NA
cg03663215	0.1389209	1.713238E-10	0.7099081	0.04476658	0.5719559	0.6074547	NA	1.3514021344E-06	5599.7550928	353.11878304	4511.5881392	4791.6026736	NA
cg03668033	0.1216921	1.664751E-10	0.2849753	0.1308836	0.7908568	0.7396068	NA	1.3131555888E-06	2247.8851664	1032.4098368	6238.2784384	5834.0184384	NA
cg03668556	0.236436	1.653459E-11	0.3195878	0.1835194	0.7205114	0.200017	NA	1.3042484592E-07	2520.9085664	1447.6010272	5683.3939232	1577.734096	NA
cg03669782	0.1458556	1.710349E-10	0.9111104	0.4366108	0.6838845	0.8355358	NA	1.3491232912E-06	7186.8388352	3443.9859904	5394.480936	6590.7063904	NA
cg03679581	0.1952756	4.857247E-12	0.9316146	0.2012849	0.7907888	0.5464063	NA	3.8313964336E-08	7348.5759648	1587.7352912	6237.7420544	4310.0528944	NA
cg03687929	0.74043	8.466918E-11	0.005857963	0.6562733	0.1298184	0.7558682	NA	6.6787049184E-07	46.207612144	5176.6837904	1024.0075392	5962.2883616	NA
cg03700492	0.4303904	1.940547E-11	0.614971	0.1193352	0.4703466	0.3323578	NA	1.5307034736E-07	4850.891248	941.3160576	3710.0939808	2621.6383264	NA
cg03704308	0.1345493	9.74208E-11	0.780606	0.2501368	0.866997	0.919846	NA	7.684552704E-07	6157.420128	1973.0790784	6838.872336	7255.745248	NA
cg03713585	0.1857886	1.13334E-11	0.6740935	0.4743665	0.9020401	0.9635111	NA	8.93978592E-08	5317.249528	3741.802952	7115.2923088	7600.1755568	NA
cg03721887	0.1493759	1.888239E-09	0.4595776	0.1380156	0.9795937	0.6516845	NA	1.4894429232E-05	3625.1481088	1088.6670528	7727.0351056	5140.487336	NA
cg03728898	0.1172073	7.571894E-10	0.5777149	0.09762193	0.5208427	0.4989772	NA	5.9727099872E-06	4557.0151312	770.04178384	4108.4072176	3935.9321536	NA
cg03734896	0.1720187	1.646587E-10	0.06998034	0.6249142	0.903394	0.5048665	NA	1.2988278256E-06	552.00492192	4929.3232096	7125.971872	3982.386952	NA
cg03744197	0.100212	2.097424E-10	0.3281452	0.09596955	0.9352614	0.4258945	NA	1.6544480512E-06	2588.4093376	757.0078104	7377.3419232	3359.455816	NA
cg03744842	0.3510962	1.912095E-13	0.6335044	0.3106178	0.6333886	0.5018123	NA	1.508260536E-09	4997.0827072	2450.1532064	4996.1692768	3958.2954224	NA
cg03749081	0.2302954	2.150381E-10	0.5992074	0.1165678	0.7698491	0.127673	NA	1.6962205328E-06	4726.5479712	919.4868064	6072.5697008	1007.084624	NA
cg03766400	0.2413207	2.750168E-12	0.7732879	0.06231029	0.7109869	0.1344699	NA	2.1693325184E-08	6099.6949552	491.50356752	5608.2646672	1060.6985712	NA
cg03766998	0.2718746	1.706979E-12	0.2155703	0.2278886	0.830226	0.9459341	NA	1.3464650352E-08	1700.4185264	1797.5852768	6548.822688	7461.5281808	NA
cg03769927	0.7743522	3.822721E-10	0.7094855	0.2124129	0.2493711	0.506925	NA	3.0153623248E-06	5596.421624	1675.5129552	1967.0392368	3998.6244	NA
cg03770703	0.1350842	2.866937E-11	0.2201723	0.1522298	0.3384156	0.9464264	NA	2.2614399056E-07	1736.7191024	1200.7886624	2669.4222528	7465.4114432	NA
cg03778594	0.3634303	7.182481E-11	0.6250513	0.05040167	0.2708693	0.308399	NA	5.6655410128E-07	4930.4046544	397.56837296	2136.6170384	2432.651312	NA
cg03783410	0.1332785	2.597333E-09	0.9985207	0.2859344	0.6414804	0.570354	NA	2.0487762704E-05	7876.3312816	2255.4505472	5059.9973952	4498.952352	NA
cg03802443	0.04939011	3.142946E-10	0.6826533	0.8496131	0.2847386	0.325859	NA	2.4791558048E-06	5384.7692304	6701.7481328	2246.0180768	2570.375792	NA
cg03807741	0.9836677	3.859355E-13	0.3852956	0.2172398	0.6981154	0.7150014	NA	3.044259224E-09	3039.2116928	1713.5875424	5506.7342752	5639.9310432	NA
cg03809147	0.8869892	1.610814E-09	0.3216583	0.8744424	0.1165891	0.3855244	NA	1.2706100832E-05	2537.2406704	6897.6016512	919.6548208	3041.0164672	NA
cg03825158	0.1770781	4.124898E-11	0.2535093	0.2710598	0.2414151	0.1366212	NA	3.2537195424E-07	1999.6813584	2138.1197024	1904.2823088	1077.6680256	NA
cg03825236	0.2087642	7.64763E-10	0.6193783	0.1566318	0.9240697	0.6181332	NA	6.032450544E-06	4885.6560304	1235.5116384	7289.0617936	4875.8346816	NA
cg03826618	0.8701368	1.917808E-10	0.05287424	0.03941368	0.7875232	0.9182224	NA	1.5127669504E-06	417.07200512	310.89510784	6211.9830016	7242.9382912	NA
cg03834906	0.3054088	2.208134E-09	0.5168378	0.1839163	0.4438491	0.8839801	NA	1.7417760992E-05	4076.8165664	1450.7317744	3501.0817008	6972.8350288	NA
cg03846960	0.03971534	2.398782E-10	0.1398693	0.2050796	0.4882769	0.8741218	NA	1.8921592416E-06	1103.2890384	1617.6678848	3851.5281872	6895.0727584	NA
cg03861404	0.24486	1.384762E-09	0.664081	0.8853325	0.6201094	0.6714143	NA	1.0923002656E-05	5238.270928	6983.50276	4891.4229472	5296.1159984	NA
cg03863069	0.1648741	1.113272E-11	0.9195113	0.9435304	0.3536238	0.9377267	NA	8.781489536E-08	7253.1051344	7442.5677952	2789.3845344	7396.7882096	NA
cg03863549	0.2711811	4.349387E-09	0.87777	0.2928827	0.7781024	0.957186	NA	3.4307964656E-05	6923.84976	2310.2587376	6137.6717312	7550.283168	NA
cg03865648	0.2307711	2.676333E-10	0.9526973	0.7329293	0.3042443	0.6323974	NA	2.1110914704E-06	7514.8763024	5781.3463184	2399.8790384	4988.3506912	NA
cg03870397	0.1802882	5.486356E-11	0.6951108	0.03371143	0.8643755	0.6949738	NA	4.3276376128E-07	5483.0339904	265.91575984	6818.193944	5481.9533344	NA
cg03871460	0.2124189	9.400971E-10	0.4981569	0.4848784	0.8986897	0.6789915	NA	7.4154859248E-06	3929.4616272	3824.7208192	7088.8643536	5355.884952	NA
cg03873694	0.2139	1.244316E-10	0.5492525	0.07609615	0.6210085	0.9091748	NA	9.815164608E-07	4332.50372	600.2464312	4898.515048	7171.5708224	NA
cg03879291	0.2352498	8.66799E-11	0.4373574	0.3449707	0.7613416	0.2956159	NA	6.837310512E-07	3449.8751712	2721.1288816	6005.4625408	2331.8182192	NA
cg03896661	0.09649282	5.233094E-11	0.6649278	0.4257245	0.9654285	0.8301766	NA	4.1278645472E-07	5244.9504864	3358.114856	7615.300008	6548.4330208	NA
cg03902093	0.09652481	1.072454E-10	0.5599963	0.02733377	0.6724941	0.315246	NA	8.459517152E-07	4417.2508144	215.60877776	5304.6334608	2486.660448	NA
cg03917077	0.8957069	9.136124E-10	0.607776	0.4244497	0.3786195	0.8503021	NA	7.2065746112E-06	4794.137088	3348.0592336	2986.550616	6707.1829648	NA
cg03931661	0.03396603	1.538759E-09	0.1167392	0.6673518	0.2949878	0.8789817	NA	1.2137730992E-05	920.8388096	5264.0709984	2326.8637664	6933.4076496	NA
cg03932161	0.1112235	7.387542E-12	0.7033704	0.1229248	0.6950139	0.8793445	NA	5.8272931296E-08	5548.1857152	969.6308224	5482.2696432	6936.269416	NA
cg03940662	0.1331872	4.762643E-11	0.5397077	0.181473	0.7620217	0.9410899	NA	3.7567727984E-07	4257.2143376	1431.459024	6010.8271696	7423.3171312	NA
cg03953506	0.6259656	1.224746E-09	0.4478669	0.4668475	0.07893578	0.00327675	NA	9.660796448E-06	3532.7741072	3682.49308	622.64543264	25.847004	NA
cg03953884	0.207531	1.550846E-11	0.7777136	0.2031627	0.7948734	0.3068048	NA	1.2233073248E-07	6134.6048768	1602.5473776	6269.9613792	2420.0762624	NA
cg03958112	0.03800154	1.427042E-10	0.2047585	0.5889389	0.8239172	0.2748342	NA	1.1256507296E-06	1615.135048	4645.5500432	6499.0588736	2167.8921696	NA
cg03971626	0.1303889	6.612999E-13	0.4075408	0.4589917	0.7049284	0.630762	NA	5.2163336112E-09	3214.6818304	3620.5265296	5560.4752192	4975.450656	NA
cg03976895	0.2003759	4.03981E-09	0.8409376	0.1980958	0.6555713	0.7457878	NA	3.186602128E-05	6633.3157888	1562.5796704	5171.1464144	5882.7741664	NA
cg03978041	0.2270603	3.227632E-12	0.7664033	0.3004503	0.4040069	0.253635	NA	2.5459561216E-08	6045.3892304	2369.9519664	3186.8064272	2000.67288	NA
cg03981341	0.1720649	1.364459E-10	0.3818901	0.1610005	0.8379043	0.8301655	NA	1.0762852592E-06	3012.3491088	1269.971944	6609.3891184	6548.345464	NA
cg03998792	0.1609784	1.869862E-11	0.5517586	0.06523277	0.8054885	0.5651904	NA	1.4749471456E-07	4352.2718368	514.55608976	6353.693288	4458.2218752	NA
cg04002444	0.2672681	5.603312E-11	0.9528584	0.8909065	0.5095789	0.7871362	NA	4.4198925056E-07	7516.1470592	7027.470472	4019.5583632	6208.9303456	NA
cg04009492	0.1225015	1.325012E-11	0.4081842	0.1769116	0.08946032	0.3732843	NA	1.0451694656E-07	3219.7569696	1395.4787008	705.66300416	2944.4665584	NA
cg04034577	0.2496568	1.196643E-09	0.06122369	0.3242544	0.5871695	0.7807441	NA	9.439119984E-06	482.93246672	2557.7187072	4631.593016	6158.5094608	NA
cg04040935	0.1802353	3.593359E-10	0.5389271	0.06101208	0.3443424	0.1981403	NA	2.8344415792E-06	4251.0569648	481.26328704	2716.1728512	1562.9306864	NA
cg04043742	0.05075956	1.300688E-11	0.1769808	0.7746836	0.5256643	0.1667623	NA	1.0259826944E-07	1396.0245504	6110.7042368	4146.4399984	1315.4210224	NA
cg04045079	0.112424	6.742242E-10	0.5691322	0.07814925	0.3055399	0.4449326	NA	5.3182804896E-06	4489.3147936	616.441284	2410.0987312	3509.6283488	NA
cg04062907	0.222762	1.666338E-10	0.7709732	0.7323787	0.8573781	0.5413533	NA	1.3144074144E-06	6081.4366016	5777.0031856	6762.9984528	4270.1948304	NA
cg04065143	0.1101101	6.965284E-11	0.7544628	0.09579797	0.4248377	0.5446761	NA	5.4942160192E-07	5951.2025664	755.65438736	3351.1197776	4296.4050768	NA
cg04066177	0.2971746	2.503817E-09	0.6311434	0.2053187	0.9067914	0.8259426	NA	1.9750108496E-05	4978.4591392	1619.5539056	7152.7705632	6515.0352288	NA
cg04072910	0.1838943	4.33577E-11	0.9944454	0.2270588	0.9356469	0.7244589	NA	3.420055376E-07	7844.1853152	1791.0398144	7380.3827472	5714.5318032	NA
cg04073914	0.3658978	3.211469E-09	0.5961998	0.1646869	0.6280784	0.9601789	NA	2.5332067472E-05	4702.8240224	1299.0502672	4954.2824192	7573.8911632	NA
cg04078921	0.1835856	3.350899E-11	0.9703769	0.4661939	0.5890766	0.8933319	NA	2.6431891312E-07	7654.3329872	3677.3374832	4646.6362208	7046.6020272	NA
cg04079139	0.09316696	2.031074E-10	0.973871	0.4695113	0.5614914	0.8863165	NA	1.6021111712E-06	7681.894448	3703.5051344	4429.0441632	6991.264552	NA
cg04080291	0.09973739	2.972819E-11	0.9809386	0.1924577	0.09832633	0.09657169	NA	2.3449596272E-07	7737.6436768	1518.1063376	775.59809104	761.75749072	NA
cg04087608	0.08880945	1.04945E-10	0.0842864	0.370335	0.6225664	0.9613741	NA	8.2780616E-07	664.8511232	2921.20248	4910.8037632	7583.3189008	NA
cg04089637	0.1430345	4.090421E-11	0.1949915	0.6126536	0.8923978	0.3308725	NA	3.2265240848E-07	1538.092952	4832.6115968	7039.2338464	2609.92228	NA
cg04093381	0.2754248	3.291541E-10	0.1230808	0.187901	0.8033557	0.8978449	NA	2.5963675408E-06	970.8613504	1482.163088	6336.8697616	7082.2005712	NA
cg04102784	0.1753146	2.124017E-10	0.5889904	0.1659629	0.6192662	0.9764379	NA	1.6754246096E-06	4645.9562752	1309.1153552	4884.7717856	7702.1421552	NA
cg04103326	0.4447807	4.284545E-10	0.1594445	0.9550132	0.9639713	0.4805853	NA	3.379649096E-06	1257.698216	7533.1441216	7603.8056144	3790.8568464	NA
cg04104256	0.1675781	6.780098E-10	0.2225274	0.09913847	0.5843959	0.8043387	NA	5.3481413024E-06	1755.2961312	782.00425136	4609.7148592	6344.6236656	NA
cg04108061	0.1820887	1.727683E-14	0.7180109	0.01422633	0.9845899	0.4414105	NA	1.3627963504E-10	5663.6699792	112.21729104	7766.4451312	3481.846024	NA
cg04119805	0.1388238	2.297397E-11	0.9878489	0.08074153	0.9129508	0.823146	NA	1.8121867536E-07	7792.1521232	636.88918864	7201.3559104	6492.975648	NA
cg04120520	0.3145111	1.563222E-10	0.8816588	0.09976174	0.759756	0.3641619	NA	1.2330695136E-06	6954.5246144	786.92060512	5992.955328	2872.5090672	NA
cg04127044	0.4493858	1.196794E-10	0.6654777	0.3956775	0.6673194	0.438659	NA	9.440311072E-07	5249.2880976	3121.10412	5263.8154272	3460.142192	NA
cg04130572	0.03705181	2.730289E-10	0.9612065	0.3882463	0.6502282	0.2148579	NA	2.1536519632E-06	7581.996872	3062.4868144	5129.0000416	1694.7991152	NA
cg04135242	0.2805478	3.981782E-10	0.9969019	0.228809	0.6684852	0.9813471	NA	3.1408296416E-06	7863.5621872	1804.845392	5273.0112576	7740.8659248	NA
cg04137003	0.1915659	2.742232E-09	0.3547459	0.9335393	0.919937	0.7629477	NA	2.1630726016E-05	2798.2356592	7363.7579984	7256.463056	6018.1314576	NA
cg04145565	0.2880764	2.167464E-09	0.9528102	0.1445206	0.8011299	0.6744215	NA	1.7096956032E-05	7515.7668576	1139.9784928	6319.3126512	5319.836792	NA
cg04148483	0.2114858	2.510794E-12	0.6890813	0.8606229	0.6762806	0.5724347	NA	1.9805143072E-08	5435.4732944	6788.5934352	5334.5013728	4515.3649136	NA
cg04150276	0.1858234	7.767204E-13	0.8191756	0.1340012	0.6601005	0.6449699	NA	6.1267705152E-09	6461.6571328	1057.0014656	5206.872744	5087.5225712	NA
cg04164924	0.03808544	6.04097E-15	0.9401697	0.2946074	0.1155964	0.1227382	NA	4.765117136E-11	7416.0585936	2323.8631712	911.8244032	968.1589216	NA
cg04166595	0.07543174	8.807098E-10	0.5374715	0.6629764	0.4935682	0.195401	NA	6.9470389024E-06	4239.575192	5229.5578432	3893.2659616	1541.323088	NA
cg04168670	0.2245532	2.516342E-12	0.004204982	0.7968004	0.2736208	0.1037879	NA	1.9848905696E-08	33.168898016	6285.1615552	2158.3208704	818.6789552	NA
cg04187708	0.1440853	1.064685E-13	0.2018032	0.8590684	0.8125662	0.3710398	NA	8.39823528E-10	1591.8236416	6776.3315392	6409.5221856	2926.7619424	NA
cg04193427	0.2877652	1.035533E-10	0.8402541	0.1237278	0.9683256	0.9420748	NA	8.168284304E-07	6627.9243408	975.9648864	7638.1523328	7431.0860224	NA
cg04201750	0.8995149	1.092266E-10	0.7347459	0.1102266	0.05357159	0.05407059	NA	8.615794208E-07	5795.6756592	869.4674208	422.57270192	426.50881392	NA
cg04208928	0.4051942	1.080937E-09	0.7492217	0.3148981	0.4846398	0.4865038	NA	8.526431056E-06	5909.8607696	2483.9162128	3822.8387424	3837.5419744	NA
cg04216240	0.3274866	2.538504E-10	0.8809163	0.3807433	0.944302	0.6444221	NA	2.0023719552E-06	6948.6677744	3003.3031504	7448.654176	5083.2015248	NA
cg04218278	0.08886708	2.206111E-09	0.2588583	0.4607032	0.3388479	0.1688185	NA	1.7401803568E-05	2041.8742704	3634.0268416	2672.8322352	1331.640328	NA
cg04219001	0.1430711	1.103508E-12	0.4323667	0.4163777	0.2460029	0.7561127	NA	8.704471104E-09	3410.5085296	3284.3872976	1940.4708752	5964.2169776	NA
cg04225089	0.2278644	6.902579E-10	0.4755196	0.1941913	0.2976305	0.3515445	NA	5.4447543152E-06	3750.8986048	1531.7809744	2347.709384	2772.983016	NA
cg04225510	0.06828003	3.978403E-15	0.6502094	0.1391848	0.5873997	0.03749331	NA	3.1381642864E-11	5128.8517472	1097.8897024	4633.4088336	295.74722928	NA
cg04234708	0.09680873	2.27021E-14	0.8707064	0.1371684	0.87572	0.2249542	NA	1.790741648E-10	6868.1320832	1081.9843392	6907.67936	1774.4387296	NA
cg04255278	0.179231	9.148611E-10	0.4144007	0.4325506	0.812428	0.8882505	NA	7.2164243568E-06	3268.7927216	3411.9591328	6408.432064	7006.519944	NA
cg04265051	0.2284972	1.117911E-10	0.8688253	0.1051256	0.9166758	0.7215	NA	8.818081968E-07	6853.2939664	829.2307328	7230.7387104	5691.192	NA
cg04271365	0.07658361	1.964608E-09	0.7315675	0.261964	0.8455921	0.9310796	NA	1.5496827904E-05	5770.60444	2066.372032	6670.0304848	7344.3558848	NA
cg04277478	0.1975573	8.429394E-10	0.1160353	0.4493139	0.9562176	0.869094	NA	6.6491059872E-06	915.2864464	3544.1880432	7542.6444288	6855.413472	NA
cg04297258	0.1840479	1.700009E-10	0.1456136	0.7563759	0.9535144	0.8952648	NA	1.3409670992E-06	1148.6000768	5966.2930992	7521.3215872	7061.8487424	NA
cg04301682	0.4644335	7.623675E-10	0.2209395	0.673888	0.407725	0.8416989	NA	6.01355484E-06	1742.770776	5315.628544	3216.1348	6639.3209232	NA
cg04316126	0.8870227	4.34345E-10	0.4920045	0.8245806	0.4772137	0.1231404	NA	3.42611336E-06	3880.931496	6504.2917728	3764.2616656	971.3314752	NA
cg04318504	0.3303343	1.433853E-10	0.2496965	0.3064325	0.7451827	0.8179262	NA	1.1310232464E-06	1969.605992	2417.13956	5878.0011376	6451.8018656	NA
cg04324615	0.2746841	4.985816E-11	0.1730674	0.2667931	0.273805	0.1630936	NA	3.9328116608E-07	1365.1556512	2104.4639728	2159.77384	1286.4823168	NA
cg04330057	0.2259224	6.863252E-10	0.3708338	0.3131567	0.66121	0.6560037	NA	5.4137331776E-06	2925.1370144	2470.1800496	5215.62448	5174.5571856	NA
cg04332927	0.1791229	1.235887E-11	0.7851524	0.2640466	0.2974317	0.2353875	NA	9.748676656E-08	6193.2821312	2082.7995808	2346.1412496	1856.7366	NA
cg04334496	0.4386773	1.564801E-12	0.513695	0.492085	0.183359	0.4063091	NA	1.2343150288E-08	4052.02616	3881.56648	1446.335792	3204.9661808	NA
cg04334947	0.2093922	4.091632E-10	0.3398556	0.5361648	0.8522186	0.5652151	NA	3.2274793216E-06	2680.7809728	4229.2679424	6722.3003168	4458.4167088	NA
cg04336905	0.1517577	4.560372E-14	0.945657	0.1692512	0.9282288	0.4531704	NA	3.5972214336E-10	7459.342416	1335.0534656	7321.8687744	3574.6081152	NA
cg04347708	0.2102239	1.084197E-10	0.9563978	0.03163555	0.3656817	0.6703511	NA	8.552145936E-07	7544.0658464	249.5412184	2884.4972496	5287.7294768	NA
cg04351807	0.0949435	7.882868E-13	0.36366	0.5490578	0.1539958	0.0981815	NA	6.2180062784E-09	2868.55008	4330.9679264	1214.7188704	774.455672	NA
cg04360080	0.359527	4.389796E-10	0.9630562	0.2370452	0.9339566	0.7364275	NA	3.4626710848E-06	7596.5873056	1869.8125376	7367.0496608	5808.94012	NA
cg04374177	0.1757648	2.8103E-11	0.6742114	0.2413404	0.7090691	0.9455974	NA	2.21676464E-07	5318.1795232	1903.6930752	5593.1370608	7458.8722912	NA
cg04436474	0.134352	6.503139E-12	0.7443239	0.0203187	0.6942792	0.3237528	NA	5.1296760432E-08	5871.2269232	160.2739056	5476.4743296	2553.7620864	NA
cg04438558	0.1457077	7.740289E-11	0.6398943	0.03273343	0.3474786	0.7391755	NA	6.1055399632E-07	5047.4862384	258.20129584	2740.9111968	5830.616344	NA
cg04442638	0.08822697	2.892252E-10	0.4323259	0.1286452	0.9009524	0.7911627	NA	2.2814083776E-06	3410.1866992	1014.7533376	7106.7125312	6240.6913776	NA
cg04450456	0.1935731	9.598448E-13	0.5089099	0.2892704	0.3619869	0.3399888	NA	7.5712557824E-09	4014.2812912	2281.7649152	2855.3526672	2681.8316544	NA
cg04470878	0.1151647	1.636849E-10	0.8802204	0.3301959	0.9784256	0.7787247	NA	1.2911464912E-06	6943.1785152	2604.5852592	7717.8211328	6142.5804336	NA
cg04474731	0.06840614	1.537218E-11	0.09412786	0.3385571	0.5281676	0.4885668	NA	1.2125575584E-07	742.48055968	2670.5384048	4166.1860288	3853.8149184	NA
cg04480325	0.2080274	9.581564E-12	0.3279527	0.5125436	0.6556492	0.7345902	NA	7.5579376832E-08	2586.8908976	4042.9439168	5171.7608896	5794.4474976	NA
cg04506190	0.1368217	2.668995E-09	0.8810176	0.4211135	0.7759283	0.9558694	NA	2.105303256E-05	6949.4668288	3321.743288	6120.5224304	7539.8978272	NA
cg04510919	0.1873708	1.77272E-12	0.6535853	0.04493	0.4401107	0.4223281	NA	1.398321536E-08	5155.4808464	354.40784	3471.5932016	3331.3240528	NA
cg04513197	0.295783	3.368098E-10	0.2292015	0.7453992	0.7309955	0.8826064	NA	2.6567557024E-06	1807.941432	5879.7088896	5766.092504	6961.9992832	NA
cg04513540	0.1367401	1.776201E-12	0.9502951	0.6675283	0.8581374	0.4854067	NA	1.4010673488E-08	7495.9277488	5265.4632304	6768.9878112	3828.8880496	NA
cg04529860	0.1449442	5.275297E-11	0.8837953	0.4789966	0.8925682	0.9790111	NA	4.1611542736E-07	6971.3773264	3778.3251808	7040.5779616	7722.4395568	NA
cg04536432	0.2721468	6.072738E-10	0.07518602	0.5217484	0.6372839	0.8091952	NA	4.7901757344E-06	593.06732576	4115.5513792	5026.8954032	6382.9317376	NA
cg04536704	0.1449047	1.018708E-10	0.1935851	0.3444766	0.8258264	0.6268651	NA	8.035568704E-07	1526.9992688	2717.2314208	6514.1186432	4944.7119088	NA
cg04543012	0.07285663	6.23869E-11	0.712509	0.3458998	0.4831354	0.3150278	NA	4.921078672E-07	5620.270992	2728.4576224	3810.9720352	2484.9392864	NA
cg04544567	0.2531096	1.493943E-10	0.1929623	0.6136068	0.5601042	0.8085545	NA	1.1784222384E-06	1522.0866224	4840.1304384	4418.1019296	6377.877896	NA
cg04548096	0.06352053	8.553727E-13	0.2675908	0.9797602	0.7891566	0.4183138	NA	6.7471798576E-09	2110.7562304	7728.3484576	6224.8672608	3299.6592544	NA
cg04548722	0.08345168	2.501319E-10	0.1662079	0.613921	0.4827693	0.4345056	NA	1.9730404272E-06	1311.0479152	4842.608848	3808.0842384	3427.3801728	NA
cg04549162	0.2299082	4.608673E-12	0.5156222	0.4262639	0.4532109	0.6968798	NA	3.6353212624E-08	4067.2279136	3362.3696432	3574.9275792	5496.9878624	NA
cg04557883	0.03850946	7.992124E-12	0.04935402	0.03853026	0.6240333	0.3759512	NA	6.3041874112E-08	389.30450976	303.92669088	4922.3746704	2965.5030656	NA
cg04581728	0.1570703	6.997912E-11	0.744851	0.03576849	0.8246116	0.374248	NA	5.5199529856E-07	5875.384688	282.14184912	6504.5363008	2952.068224	NA
cg04588079	0.1488041	1.629385E-11	0.7858772	0.387209	0.7396743	0.3656368	NA	1.285258888E-07	6198.9993536	3054.304592	5834.5508784	2884.1430784	NA
cg04590605	0.2503335	6.696339E-11	0.7127715	0.2175843	0.8852628	0.4904669	NA	5.2820722032E-07	5622.341592	1716.3049584	6982.9529664	3868.8029072	NA
cg04597433	0.1572662	8.133175E-14	0.9292434	0.4436334	0.5162354	0.8680466	NA	6.41544844E-10	7329.8719392	3499.3802592	4072.0648352	6847.1515808	NA
cg04602747	0.1496159	1.283477E-10	0.568784	0.07825251	0.09362459	0.08532541	NA	1.0124066576E-06	4486.568192	617.25579888	738.51076592	673.04683408	NA
cg04610675	0.2200475	1.099274E-10	0.8413894	0.04836627	0.8435995	0.7115304	NA	8.671073312E-07	6636.8795872	381.51313776	6654.312856	5612.5517952	NA
cg04628008	0.2359364	1.652824E-10	0.7257651	0.07697175	0.5420359	0.7406477	NA	1.3037475712E-06	5724.8351088	607.153164	4275.5791792	5842.2290576	NA
cg04640109	0.1991881	5.852387E-10	0.3835874	0.994635	0.2425445	0.0956828	NA	4.6163628656E-06	3025.7374112	7845.68088	1913.191016	754.7459264	NA
cg04640885	0.08868153	1.714325E-09	0.898238	0.09768515	0.7767815	0.8067001	NA	1.35225956E-05	7085.301344	770.5404632	6127.252472	6363.2503888	NA
cg04654153	0.1138123	1.014592E-09	0.9436572	0.2745917	0.453414	0.7711278	NA	8.003101696E-06	7443.5679936	2165.9793296	3576.529632	6082.6560864	NA
cg04655278	0.1462264	1.496365E-09	0.2800672	0.176227	0.6357218	0.5507602	NA	1.180332712E-05	2209.1700736	1390.078576	5014.5735584	4344.3964576	NA
cg04657146	0.1571143	1.210509E-11	0.3934989	0.1667909	0.486824	0.7195172	NA	9.548494992E-08	3103.9193232	1315.6466192	3840.067712	5675.5516736	NA
cg04657684	0.156766	4.677708E-10	0.8369679	0.377812	0.7454615	0.832661	NA	3.6897760704E-06	6602.0027952	2980.181056	5880.200312	6568.029968	NA
cg04671476	0.139441	4.000416E-10	0.5224457	0.2590407	0.5481879	0.7554876	NA	3.1555281408E-06	4121.0516816	2043.3130416	4324.1061552	5959.2861888	NA
cg04678989	0.1495761	5.897675E-10	0.4172809	0.7324995	0.9516434	0.2083895	NA	4.65208604E-06	3291.5117392	5777.956056	7506.5631392	1643.776376	NA
cg04681879	0.2778184	2.63136E-14	0.09624778	0.5666152	0.7714067	0.7638037	NA	2.075616768E-10	759.20248864	4469.4606976	6084.8560496	6024.8835856	NA
cg04694035	0.2681665	9.635625E-11	0.0642538	0.2016065	0.409787	0.4740698	NA	7.600581E-07	506.8339744	1590.272072	3232.399856	3739.4625824	NA
cg04697262	0.2582897	4.944939E-11	0.4141509	0.1778233	0.7440767	0.6438887	NA	3.9005678832E-07	3266.8222992	1402.6701904	5869.2770096	5078.9940656	NA
cg04705084	0.3005731	6.362133E-10	0.4153597	0.9324799	0.1786487	0.6581397	NA	5.0184505104E-06	3276.3573136	7355.4014512	1409.1809456	5191.4059536	NA
cg04708585	0.170701	2.336569E-12	0.8892762	0.1784048	0.4403912	0.1134694	NA	1.8430856272E-08	7014.6106656	1407.2570624	3473.8057856	895.0466272	NA
cg04709703	0.2410432	9.930822E-10	0.3500933	0.9235614	0.6349284	0.7997867	NA	7.8334323936E-06	2761.5359504	7285.0523232	5008.3152192	6308.7174896	NA
cg04714939	0.9678775	4.837515E-10	0.5754994	0.9022531	0.2628042	0.9943163	NA	3.815831832E-06	4539.5392672	7116.9724528	2072.9995296	7843.1669744	NA
cg04726876	0.08402659	3.942469E-12	0.1065569	0.8237037	0.5061631	0.5969122	NA	3.1098195472E-08	840.5208272	6497.3747856	3992.6145328	4708.4434336	NA
cg04727856	0.1341619	7.260568E-10	0.6800409	0.05141211	0.7720733	0.7922725	NA	5.7271360384E-06	5364.1626192	405.53872368	6090.1141904	6249.44548	NA
cg04737832	0.08299999	1.4938E-09	0.1036156	0.419628	0.4811565	0.9143437	NA	1.17830944E-05	817.3198528	3310.025664	3795.362472	7212.3431056	NA
cg04737950	0.2254583	1.891121E-15	0.5654081	0.127875	0.04025069	0.1136519	NA	1.4917162448E-11	4459.9390928	1008.678	317.49744272	896.4861872	NA
cg04747539	0.1609502	2.200156E-10	0.8671861	0.05196843	0.1809436	0.2852916	NA	1.7354830528E-06	6840.3639568	409.92697584	1427.2831168	2250.3801408	NA
cg04750593	0.09939591	7.888392E-12	0.3492386	0.39216	0.775426	0.1870209	NA	6.2223636096E-08	2754.7940768	3093.35808	6116.560288	1475.2208592	NA
cg04759335	0.08658614	3.154062E-10	0.4597118	0.5954213	0.1960458	0.2706143	NA	2.4879241056E-06	3626.2066784	4696.6832144	1546.4092704	2134.6055984	NA
cg04761267	0.02470777	3.301196E-13	0.08301757	0.196834	0.5148689	0.1311629	NA	2.6039834048E-09	654.84259216	1552.626592	4061.2858832	1034.6129552	NA
cg04765236	0.1222927	2.170957E-09	0.9129077	0.9641986	0.5731502	0.8105832	NA	1.7124508816E-05	7201.0159376	7605.5985568	4521.0087776	6393.8802816	NA
cg04767732	0.2771484	2.055167E-11	0.3689598	0.1481422	0.9954792	0.8820358	NA	1.6211157296E-07	2910.3549024	1168.5456736	7852.3399296	6957.4983904	NA
cg04772025	0.1006398	2.705259E-10	0.9184105	0.03449085	0.8351052	0.8477125	NA	2.1339082992E-06	7244.422024	272.0638248	6587.3098176	6686.7562	NA
cg04772797	0.3083201	9.634356E-10	0.351665	0.1067552	0.6512091	0.7464134	NA	7.5995800128E-06	2773.93352	842.0850176	5136.7373808	5887.7088992	NA
cg04775566	0.08893508	4.094153E-11	0.3091905	0.7498694	0.9863591	0.4295798	NA	3.2294678864E-07	2438.894664	5914.9698272	7780.4005808	3388.5254624	NA
cg04776357	0.1632117	1.665764E-09	0.5615832	0.3161746	0.6929555	0.5958035	NA	1.3139546432E-05	4429.7682816	2493.9852448	5466.032984	4699.698008	NA
cg04784196	0.1449015	1.480116E-11	0.5371431	0.1682241	0.7550701	0.6835576	NA	1.1675155008E-07	4236.9847728	1326.9517008	5955.9929488	5391.9023488	NA
cg04787413	0.1244573	2.555101E-09	0.6923607	0.4219517	0.3346729	0.2725636	NA	2.0154636688E-05	5461.3412016	3328.3550096	2639.8998352	2149.9816768	NA
cg04791601	0.1826494	8.675072E-11	0.9899811	0.2227176	0.5184745	0.2355789	NA	6.8428967936E-07	7808.9709168	1756.7964288	4089.726856	1858.2463632	NA
cg04792644	0.05864532	1.374617E-12	0.1081445	0.009764282	0.04686889	0.2445604	NA	1.0842978896E-08	853.043816	77.020656416	369.70180432	1929.0924352	NA
cg04803465	0.2482928	8.749979E-10	0.600921	0.09031678	0.9343085	0.9952856	NA	6.9019834352E-06	4740.064848	712.41876064	7369.825448	7850.8128128	NA
cg04813695	0.2610698	5.880969E-10	0.3815459	0.344718	0.1866765	0.3717949	NA	4.6389083472E-06	3009.6340592	2719.135584	1472.504232	2932.7181712	NA
cg04819497	0.1374804	2.45492E-10	0.9951192	0.134434	0.2446485	0.2126129	NA	1.936440896E-06	7849.5002496	1060.415392	1929.787368	1677.0905552	NA
cg04819691	0.180489	2.990065E-10	0.5393766	0.456338	0.8516363	0.9758682	NA	2.358563272E-06	4254.6026208	3599.594144	6717.7071344	7697.6483616	NA
cg04823921	0.1643864	2.277878E-10	0.5948355	0.1989594	0.5678267	0.3977069	NA	1.7967901664E-06	4692.062424	1569.3917472	4479.0170096	3137.1120272	NA
cg04832318	0.09700362	1.429979E-10	0.4860027	0.114984	0.7435397	0.8691938	NA	1.1279674352E-06	3833.5892976	906.993792	5865.0411536	6856.2006944	NA
cg04836428	0.1893329	1.233076E-10	0.8001444	0.1152947	0.8745028	0.5058184	NA	9.726503488E-07	6311.5390272	909.4445936	6898.0780864	3989.8955392	NA
cg04843555	0.2791252	3.42686E-09	0.8670645	0.4648587	0.9500216	0.6036283	NA	2.703107168E-05	6839.404776	3666.8054256	7493.7703808	4761.4200304	NA
cg04844574	0.3437538	7.770934E-11	0.0750772	0.3960326	0.9446374	0.7328532	NA	6.1297127392E-07	592.2089536	3123.9051488	7451.2998112	5780.7460416	NA
cg04850999	0.1306255	2.517649E-10	0.7729052	0.6193818	0.8266216	0.6566216	NA	1.9859215312E-06	6096.6762176	4885.6836384	6520.3911808	5179.4311808	NA
cg04851935	0.1497337	5.799398E-10	0.9488813	0.1436825	0.6558855	0.3914005	NA	4.5745651424E-06	7484.7756944	1133.36756	5173.624824	3087.367144	NA
cg04858834	0.4636543	6.6504E-11	0.8141458	0.1628031	0.9038814	0.9706379	NA	5.24583552E-07	6421.9820704	1284.1908528	7129.8164832	7656.3917552	NA
cg04858987	0.3149353	1.456645E-10	0.9121393	0.2960275	0.6167815	0.8860724	NA	1.149001576E-06	7194.9547984	2335.06492	4865.172472	6989.3390912	NA
cg04861263	0.2941549	2.702197E-10	0.6670767	0.110977	0.2433436	0.2042871	NA	2.1314929936E-06	5261.9010096	875.386576	1919.4943168	1611.4166448	NA
cg04868962	0.2238148	1.6105E-13	0.7144668	0.02641775	0.8941417	0.4253907	NA	1.2703624E-09	5635.7141184	208.383212	7052.9897296	3355.4818416	NA
cg04880732	0.2858938	4.312634E-13	0.333772	0.5157408	0.4380395	0.7677756	NA	3.4018056992E-09	2632.793536	4068.1634304	3455.255576	6056.2139328	NA
cg04887078	0.1132822	1.298623E-10	0.4243804	0.1215394	0.4809491	0.8278086	NA	1.0243538224E-06	3347.5125952	958.7027872	3793.7265008	6529.7542368	NA
cg04887405	0.07722109	5.864677E-13	0.8655608	0.190794	0.9437913	0.2949891	NA	4.6260572176E-09	6827.5435904	1504.983072	7444.6257744	2326.8740208	NA
cg04915975	0.1900176	4.322995E-10	0.7996265	0.253102	0.9182462	0.9693329	NA	3.409978456E-06	6307.453832	1996.468576	7243.1260256	7646.0979152	NA
cg04920358	0.4304915	3.909649E-12	0.05625636	0.8963521	0.4546388	0.1208303	NA	3.0839311312E-08	443.75016768	7070.4253648	3586.1908544	953.1094064	NA
cg04926200	0.03520524	5.744495E-10	0.3738701	0.5475488	0.5548224	0.08545909	NA	4.531257656E-06	2949.0873488	4319.0649344	4376.4390912	674.10130192	NA
cg04927360	0.08058277	2.378893E-14	0.4212723	0.1991186	0.1276583	0.6161756	NA	1.8764707984E-10	3322.9959024	1570.6475168	1006.9686704	4860.3931328	NA
cg04945331	0.02821734	6.247758E-13	0.2389648	0.431065	0.2277894	0.3038574	NA	4.9282315104E-09	1884.9543424	3400.24072	1796.8027872	2396.8271712	NA
cg04958872	0.03553716	4.359438E-12	0.9799608	0.1546497	0.846424	0.03046799	NA	3.4387246944E-08	7729.9307904	1219.8768336	6676.592512	240.33150512	NA
cg04976245	0.07002235	3.936262E-12	0.1916427	0.5517787	0.989713	0.205701	NA	3.1049234656E-08	1511.6776176	4352.4303856	7806.856144	1622.569488	NA
cg04977376	0.03764081	8.169248E-11	0.3489751	0.7184264	0.4989985	0.7430453	NA	6.4439028224E-07	2752.7155888	5666.9474432	3936.100168	5861.1413264	NA
cg04992603	0.4501303	4.870489E-10	0.3699074	0.1822063	0.4980076	0.09586015	NA	3.8418417232E-06	2917.8295712	1437.2432944	3928.2839488	756.1448632	NA
cg04993286	0.1815501	1.008885E-09	0.8474783	0.2334	0.9740988	0.8350942	NA	7.95808488E-06	6684.9088304	1841.0592	7683.6913344	6587.2230496	NA
cg04996689	0.1676378	1.49907E-09	0.8226863	0.2955934	0.9546057	0.0904973	NA	1.182466416E-05	6489.3495344	2331.6407392	7529.9297616	713.8427024	NA
cg05005380	0.0990016	8.45899E-10	0.8965244	0.1625243	0.6729697	0.9558591	NA	6.672451312E-06	7071.7844672	1281.9916784	5308.3849936	7539.8165808	NA
cg05005422	0.7424571	6.451757E-10	0.06924407	0.5579306	0.2048456	0.5668157	NA	5.0891459216E-06	546.19722416	4400.9565728	1615.8220928	4471.0422416	NA
cg05005609	0.3030599	2.528646E-10	0.3965134	0.06928196	0.4510322	0.1822005	NA	1.9945959648E-06	3127.6976992	546.49610048	3557.7419936	1437.197544	NA
cg05005706	0.1408901	2.495442E-09	0.9958958	0.1543104	0.6338703	0.3385833	NA	1.9684046496E-05	7855.6260704	1217.2004352	4999.9689264	2670.7450704	NA
cg05009684	0.3200769	2.454608E-10	0.6994401	0.1013225	0.9749536	0.566987	NA	1.9361947904E-06	5517.1835088	799.23188	7690.4339968	4472.393456	NA
cg05011276	0.5563786	4.038691E-10	0.7628056	0.9103422	0.9984936	0.5078005	NA	3.1857194608E-06	6017.0105728	7180.7792736	7876.1175168	4005.530344	NA
cg05011784	0.04092699	2.513164E-11	0.660846	0.1710631	0.4007766	0.7205864	NA	1.9823837632E-07	5212.753248	1349.3457328	3161.3258208	5683.9855232	NA
cg05023168	0.0591626	1.737957E-09	0.4720589	0.2101567	0.7499686	0.4895713	NA	1.3709004816E-05	3723.6006032	1657.7160496	5915.7523168	3861.7384144	NA
cg05027081	0.2923854	7.953283E-13	0.6890089	0.09236605	0.9203746	0.7680166	NA	6.2735496304E-09	5434.9022032	728.5834024	7259.9148448	6058.1149408	NA
cg05043461	0.2574739	6.347301E-10	0.09236413	0.4755151	0.7010663	0.7864475	NA	5.0067510288E-06	728.56825744	3750.8631088	5530.0109744	6203.49788	NA
cg05046371	0.1140409	3.360147E-10	0.1072056	0.7005418	0.8039566	0.9248301	NA	2.6504839536E-06	845.6377728	5525.8737184	6341.6096608	7295.0598288	NA
cg05050944	0.1805527	7.984853E-10	0.8143589	0.2762158	0.6999397	0.8343053	NA	6.2984520464E-06	6423.6630032	2178.7902304	5521.1243536	6581.0002064	NA
cg05051550	0.03679742	5.201369E-11	0.2840708	0.27987	0.8452243	0.4008649	NA	4.1028398672E-07	2240.7504704	2207.61456	6667.1292784	3162.0223312	NA
cg05052031	0.8999355	1.468154E-10	0.2035406	0.4196214	0.790371	0.3592493	NA	1.1580798752E-06	1605.5282528	3309.9736032	6234.446448	2833.7584784	NA
cg05054683	0.1606465	1.927611E-10	0.5693451	0.2205582	0.9425431	0.8968407	NA	1.5204995568E-06	4490.9941488	1739.7630816	7434.7799728	7074.2794416	NA
cg05074645	0.2391702	1.220747E-10	0.5213493	0.533917	0.6709004	0.9437669	NA	9.629252336E-07	4112.4032784	4211.537296	5292.0623552	7444.4333072	NA
cg05075454	0.2534162	1.015401E-09	0.2652587	0.6068876	0.7093292	0.9562756	NA	8.009483088E-06	2092.3606256	4787.1293888	5595.1887296	7543.1019328	NA
cg05085565	0.1752492	4.239274E-12	0.3156519	0.007480144	0.3206441	0.3022705	NA	3.3439393312E-08	2489.8621872	59.003375872	2529.2406608	2384.309704	NA
cg05091405	0.2543869	9.067436E-12	0.1374769	0.02676121	0.2077451	0.2061587	NA	7.1523935168E-08	1084.4177872	211.09242448	1638.6933488	1626.1798256	NA
cg05096099	0.2885459	2.862223E-09	0.7317644	0.3111282	0.4733639	0.4785752	NA	2.2577215024E-05	5772.1575872	2454.1792416	3733.8944432	3775.0011776	NA
cg05096259	0.2236789	2.813214E-10	0.04776742	0.9591338	0.9968302	0.5145279	NA	2.2190632032E-06	376.78940896	7565.6474144	7862.9966176	4058.5960752	NA
cg05122887	0.160582	1.471999E-11	0.0966336	0.8475168	0.8765413	0.4912309	NA	1.1611128112E-07	762.2458368	6685.2125184	6914.1577744	3874.8293392	NA
cg05138403	0.1010958	1.822761E-10	0.8941248	0.2141923	0.9920938	0.9244522	NA	1.4377938768E-06	7052.8564224	1689.5488624	7825.6358944	7292.0789536	NA
cg05138787	0.3175692	3.714175E-10	0.5387295	0.4099918	0.4703449	0.797914	NA	2.92974124E-06	4249.498296	3234.0153184	3710.0805712	6293.945632	NA
cg05148592	0.2313696	4.498497E-10	0.4285743	0.3191936	0.9212616	0.9547502	NA	3.5484144336E-06	3380.5940784	2517.7991168	7266.9115008	7531.0695776	NA
cg05163663	0.1153928	3.334231E-11	0.4088404	0.9584701	0.146208	0.621909	NA	2.6300414128E-07	3224.9330752	7560.4121488	1153.288704	4905.618192	NA
cg05174759	0.1190318	6.119921E-12	0.3816264	0.1117014	0.2403877	0.1024051	NA	4.8273936848E-08	3010.2690432	881.1006432	1896.1781776	807.7714288	NA
cg05176970	0.7614316	1.507401E-10	0.8616281	0.9384069	0.07616752	0.3226795	NA	1.1890379088E-06	6796.5224528	7402.1536272	600.80939776	2545.295896	NA
cg05182249	0.1243367	4.905668E-10	0.44083	0.3395375	0.9078904	0.7565277	NA	3.8695909184E-06	3477.26704	2678.2718	7161.4394752	5967.4904976	NA
cg05183931	0.8575924	1.604068E-10	0.3853743	0.4972772	0.9988202	0.9211805	NA	1.2652888384E-06	3039.8324784	3922.5225536	7878.6937376	7266.271784	NA
cg05191454	0.3538564	4.304821E-10	0.005394374	0.8585452	0.3962918	0.8707602	NA	3.3956428048E-06	42.550822112	6772.2045376	3125.9497184	6868.5564576	NA
cg05193435	0.05328378	1.268802E-11	0.04771183	0.6929278	0.8972365	0.6283147	NA	1.0008310176E-07	376.35091504	5465.8144864	7077.401512	4956.1463536	NA
cg05208582	0.03338132	4.829292E-10	0.1898997	0.2746166	0.5567494	0.3726756	NA	3.8093455296E-06	1497.9288336	2166.1757408	4391.6392672	2939.6651328	NA
cg05211947	0.159457	2.198037E-11	0.1629104	0.1239044	0.279005	0.8004336	NA	1.7338115856E-07	1285.0372352	977.3579072	2200.79144	6313.8202368	NA
cg05212323	0.1380001	1.1887E-11	0.03363605	0.8601718	0.527219	0.5054816	NA	9.3764656E-08	265.3211624	6785.0351584	4158.703472	3987.2388608	NA
cg05214427	0.1625922	1.57599E-10	0.1503359	0.161507	0.9304483	0.7743432	NA	1.243140912E-06	1185.8495792	1273.967216	7339.3761904	6108.0191616	NA
cg05221875	0.05384486	1.098935E-09	0.8247872	0.05546251	0.7342973	0.5493035	NA	8.66839928E-06	6505.9214336	437.48827888	5792.1371024	4332.906008	NA
cg05228408	0.2548861	1.426911E-10	0.04741601	0.5497937	0.5753091	0.4202337	NA	1.1255473968E-06	374.01748688	4336.7727056	4538.0381808	3314.8034256	NA
cg05235192	0.3112313	2.658923E-10	0.4991506	0.05716795	0.484223	0.634619	NA	2.0973584624E-06	3937.2999328	450.9407896	3819.551024	5005.874672	NA
cg05237114	0.4637817	2.52477E-10	0.3461721	0.1669815	0.9848438	0.9849597	NA	1.991538576E-06	2730.6055248	1317.150072	7768.4478944	7769.3621136	NA
cg05248581	0.1296958	2.928073E-11	0.949466	0.606213	0.4604152	0.5449182	NA	2.3096639824E-07	7489.387808	4781.808144	3631.7550976	4298.3147616	NA
cg05249460	0.06373752	7.934776E-10	0.1591343	0.4757452	0.440655	0.911905	NA	6.2589513088E-06	1255.2513584	3752.6781376	3475.88664	7193.10664	NA
cg05274056	0.2240744	3.491376E-09	0.3728302	0.5606858	0.9317499	0.5227003	NA	2.7539973888E-05	2940.8846176	4422.6895904	7349.6432112	4123.0599664	NA
cg05284750	0.1134836	2.938304E-09	0.8578379	0.1549829	0.9242295	0.3606295	NA	2.3177341952E-05	6766.6253552	1222.5051152	7290.322296	2844.645496	NA
cg05285582	0.2536274	4.900047E-12	0.8639258	0.5901259	0.5275842	0.3545845	NA	3.8651570736E-08	6814.6467104	4654.9130992	4161.5841696	2796.962536	NA
cg05293220	0.9362957	4.8176E-11	0.6244757	0.9191192	0.009789949	0.4309023	NA	3.80012288E-07	4925.8643216	7250.0122496	77.223117712	3398.9573424	NA
cg05299545	0.4660685	4.577197E-12	0.8209354	0.07099461	0.7352196	0.9754932	NA	3.6104929936E-08	6475.5384352	560.00548368	5799.4122048	7694.6903616	NA
cg05318186	0.2176004	9.1263E-10	0.7231821	0.3570044	0.5702532	0.476876	NA	7.19882544E-06	5704.4604048	2816.0507072	4498.1572416	3761.597888	NA
cg05319515	0.1416803	9.874467E-12	0.3246599	0.2680487	0.4756595	0.4745135	NA	7.7889795696E-08	2560.9172912	2114.3681456	3752.002136	3742.962488	NA
cg05329135	0.2661266	2.373021E-10	0.06903754	0.9645635	0.8972885	0.8905025	NA	1.8718389648E-06	544.56811552	7608.476888	7077.811688	7024.28372	NA
cg05340269	0.179371	3.003635E-10	0.5086714	0.1259942	0.9386455	0.9374563	NA	2.369267288E-06	4012.4000032	993.8422496	7404.035704	7394.6552944	NA
cg05348324	0.1238709	1.215552E-09	0.6422511	0.2608167	0.7622139	0.4808742	NA	9.588274176E-06	5066.0766768	2057.3221296	6012.3432432	3793.1356896	NA
cg05349016	0.2698627	1.002356E-10	0.1002095	0.2994271	0.5592793	0.7446085	NA	7.906584128E-07	790.452536	2361.8809648	4411.5951184	5873.471848	NA
cg05353710	0.330553	4.360763E-11	0.493695	0.2580129	0.6604676	0.3717748	NA	3.4397698544E-07	3894.26616	2035.2057552	5209.7684288	2932.5596224	NA
cg05354479	0.2460877	5.256504E-11	0.4970492	0.1871257	0.7836399	0.6204638	NA	4.1463303552E-07	3920.7240896	1476.0475216	6181.3515312	4894.2184544	NA
cg05365033	0.1112271	3.638649E-09	0.5537207	0.4794695	0.6266745	0.745493	NA	2.8701663312E-05	4367.7488816	3782.055416	4943.208456	5880.448784	NA
cg05375277	0.2460244	1.751146E-09	0.2498061	0.5156086	0.4058534	0.3220073	NA	1.3813039648E-05	1970.4705168	4067.1206368	3201.3716192	2539.9935824	NA
cg05377515	0.130237	1.987886E-11	0.4621959	0.1794504	0.4978983	0.4320695	NA	1.5680444768E-07	3645.8012592	1415.5047552	3927.4217904	3408.164216	NA
cg05385879	0.3109492	1.233238E-09	0.3385764	0.227226	0.9878424	0.5485282	NA	9.727781344E-06	2670.6906432	1792.358688	7792.1008512	4326.7904416	NA
cg05387167	0.1802578	1.219467E-10	0.4623113	0.2916889	0.4704353	0.4856597	NA	9.619155696E-07	3646.7115344	2300.8420432	3710.7936464	3830.8837136	NA
cg05389560	0.1133579	1.060228E-10	0.4540145	0.5165678	0.7660817	0.9178409	NA	8.363078464E-07	3581.266376	4074.6868064	6042.8524496	7239.9290192	NA
cg05397646	0.1402267	3.850738E-10	0.423344	0.1038296	0.926714	0.9830899	NA	3.0374621344E-06	3339.337472	819.0078848	7309.920032	7754.6131312	NA
cg05404005	0.2277375	1.388541E-09	0.3233555	0.3232106	0.8284926	0.5145361	NA	1.0952811408E-05	2550.628184	2549.4852128	6535.1496288	4058.6607568	NA
cg05406868	0.1345475	7.557412E-11	0.940851	0.3592003	0.3045834	0.2723105	NA	5.9612865856E-07	7421.432688	2833.3719664	2402.5538592	2147.985224	NA
cg05406943	0.226995	1.404107E-08	0.2515012	0.7359596	0.1825492	0.857692	NA	0.00011075596016	1983.8414656	5805.2493248	1439.9480896	6765.474496	NA
cg05416180	0.1752406	1.324961E-10	0.6959065	0.2609541	0.7400383	0.178968	NA	1.0451292368E-06	5489.310472	2058.4059408	5837.4221104	1411.699584	NA
cg05416955	0.2131522	7.081337E-14	0.987404	0.3259146	0.632214	0.268646	NA	5.5857586256E-10	7788.642752	2570.8143648	4986.904032	2119.079648	NA
cg05419812	0.1911562	3.152055E-09	0.7479562	0.2795714	0.6890702	0.9122263	NA	2.486340984E-05	5899.8785056	2205.2592032	5435.3857376	7195.6410544	NA
cg05423942	0.3543212	5.21134E-11	0.6701267	0.1016554	0.9631382	0.5484967	NA	4.110704992E-07	5285.9594096	801.8577952	7597.2341216	4326.5419696	NA
cg05430886	0.05480631	2.075047E-09	0.2349653	0.7585668	0.9020822	0.5858792	NA	1.6367970736E-05	1853.4062864	5983.5749184	7115.6243936	4621.4151296	NA
cg05433222	0.1532189	5.916323E-09	0.5359487	0.8421073	0.5314413	0.570161	NA	4.6667955824E-05	4227.5633456	6642.5423824	4192.0089744	4497.429968	NA
cg05438353	0.1412484	1.22745E-10	0.4366883	0.5566771	0.9020266	0.4317122	NA	9.6821256E-07	3444.5973104	4391.0689648	7115.1858208	3405.3458336	NA
cg05441917	0.2048206	1.179137E-12	0.2247308	0.2401069	0.7795492	0.2668571	NA	9.301032656E-09	1772.6765504	1893.9632272	6149.0840896	2104.9688048	NA
cg05447343	0.3515049	4.674846E-13	0.3885092	0.2869242	0.6464322	0.9836644	NA	3.6875185248E-09	3064.5605696	2263.2580896	5099.0571936	7759.1447872	NA
cg05452243	0.1640714	2.411928E-10	0.155073	0.4737478	0.3632442	0.249511	NA	1.9025288064E-06	1223.215824	3736.9226464	2865.2702496	1968.142768	NA
cg05473018	0.08911529	7.147332E-13	0.4988212	0.2283659	0.9414342	0.3393529	NA	5.6378154816E-09	3934.7016256	1801.3502192	7426.0329696	2676.8156752	NA
cg05480169	0.1313717	1.00075E-09	0.5142044	0.2519482	0.8369315	0.4384776	NA	7.893916E-06	4056.0443072	1987.3674016	6601.715672	3458.7113088	NA
cg05481243	0.2258189	6.019646E-11	0.305028	0.5423964	0.6478369	0.6589356	NA	4.7482967648E-07	2406.060864	4278.4228032	5110.1374672	5197.6840128	NA
cg05490308	0.2545623	3.054703E-10	0.9036327	0.1783688	0.4838391	0.4147833	NA	2.4095497264E-06	7127.8547376	1406.9730944	3816.5228208	3271.8106704	NA
cg05493945	0.2175039	1.167959E-10	0.1465393	0.2438028	0.5474746	0.6959477	NA	9.212860592E-07	1155.9019984	1923.1164864	4318.4796448	5489.6354576	NA
cg05499853	0.1322252	2.999167E-10	0.01457951	0.8803231	0.8854043	0.6516336	NA	2.3657429296E-06	115.00317488	6943.9886128	6984.0691184	5140.0858368	NA
cg05501672	0.2092334	3.730511E-10	0.2346402	0.05404672	0.201406	0.09975742	NA	2.9426270768E-06	1850.8418976	426.32052736	1588.690528	786.88652896	NA
cg05506241	0.2043428	3.74697E-09	0.9426222	0.5172344	0.9049796	0.2761546	NA	2.955609936E-05	7435.4039136	4079.9449472	7138.4790848	2178.3074848	NA
cg05507607	0.08530583	3.495176E-12	0.7463804	0.2673417	0.4883585	0.2730558	NA	2.7569948288E-08	5887.4485952	2108.7913296	3852.171848	2153.8641504	NA
cg05516100	0.2828197	1.5472E-09	0.3362332	0.2424741	0.4595039	0.3987281	NA	1.22043136E-05	2652.2074816	1912.6357008	3624.5667632	3145.1672528	NA
cg05516746	0.4246558	9.678851E-10	0.9314151	0.1216914	0.8530224	0.3455439	NA	7.6346776688E-06	7347.0023088	959.9017632	6728.6406912	2725.6502832	NA
cg05517610	0.2609079	3.492631E-10	0.2642467	0.4216948	0.8507761	0.7424169	NA	2.7549873328E-06	2084.3779696	3326.3285824	6710.9218768	5856.1845072	NA
cg05517976	0.2916931	4.194655E-10	0.8863668	0.145567	0.9286627	0.897631	NA	3.308743864E-06	6991.6613184	1148.232496	7325.2913776	7080.513328	NA
cg05529448	0.2762274	7.668224E-11	0.3654454	0.2676938	0.4039724	0.8379774	NA	6.0486950912E-07	2882.6333152	2111.5686944	3186.5342912	6609.9657312	NA
cg05531134	0.8939405	9.991654E-12	0.8078806	0.04243513	0.6560454	0.8307248	NA	7.8814166752E-08	6372.5621728	334.72830544	5174.8861152	6552.7572224	NA
cg05535809	0.2522933	1.593058E-11	0.684716	0.3617372	0.3757121	0.2810015	NA	1.2566041504E-07	5401.039808	2853.3830336	2963.6170448	2216.539832	NA
cg05538701	0.1274919	1.558787E-09	0.6924355	0.2333573	0.2506831	0.6385413	NA	1.2295711856E-05	5461.931224	1840.7223824	1977.3882928	5036.8137744	NA
cg05549773	0.09365412	1.351903E-09	0.7295498	0.05799574	0.6620946	0.423506	NA	1.0663810864E-05	5754.6888224	457.47039712	5222.6022048	3340.615328	NA
cg05552035	0.4027155	4.833086E-10	0.9598224	0.219523	0.947673	0.7390488	NA	3.8123382368E-06	7571.0790912	1731.597424	7475.244624	5829.6169344	NA
cg05559410	0.2358361	4.813598E-10	0.7002051	0.2129806	0.3748823	0.3002439	NA	3.7969661024E-06	5523.2178288	1679.9909728	2957.0715824	2368.3238832	NA
cg05568762	0.2756631	9.319402E-10	0.7544954	0.06284207	0.706336	0.5187773	NA	7.3511442976E-06	5951.4597152	495.69824816	5571.578368	4092.1153424	NA
cg05571063	0.1483684	5.226604E-11	0.5752756	0.06875618	0.4415406	0.217961	NA	4.1227452352E-07	4537.7739328	542.34874784	3482.8722528	1719.276368	NA
cg05573699	0.1711799	9.950107E-10	0.6010479	0.1573481	0.6143394	0.5662529	NA	7.8486444016E-06	4741.0658352	1241.1618128	4845.9091872	4466.6028752	NA
cg05585742	0.2161936	1.931471E-09	0.9363998	0.1274207	0.7782248	0.2469268	NA	1.5235443248E-05	7386.3216224	1005.0944816	6138.6372224	1947.7585984	NA
cg05592483	0.180876	2.60569E-11	0.2587254	0.6763937	0.6157724	0.7561519	NA	2.055368272E-07	2040.8259552	5335.3935056	4857.2126912	5964.5261872	NA
cg05594356	0.9320132	1.770675E-11	0.5020734	0.6450891	0.7258358	0.356667	NA	1.39670844E-07	3960.3549792	5088.4628208	5725.3927904	2813.389296	NA
cg05596664	0.0285564	9.234862E-12	0.970545	0.5352427	0.399909	0.9960358	NA	7.2844591456E-08	7655.65896	4221.9944176	3154.482192	7856.7303904	NA
cg05598781	0.1657518	5.591604E-11	0.785506	0.2250711	0.577248	0.7955554	NA	4.4106572352E-07	6196.071328	1775.3608368	4553.332224	6275.3409952	NA
cg05602479	0.1306274	1.65495E-09	0.4204242	0.2375113	0.7534943	0.3662105	NA	1.30542456E-05	3316.3060896	1873.4891344	5943.5630384	2888.668424	NA
cg05611351	0.08296004	2.898507E-10	0.1373364	0.04307542	0.7347964	0.6990954	NA	2.2863423216E-06	1083.3095232	339.77891296	5796.0740032	5514.4645152	NA
cg05612066	0.08665327	3.017784E-11	0.601794	0.1251078	0.6316454	0.9403971	NA	2.3804280192E-07	4746.951072	986.8503264	4982.4189152	7417.8523248	NA
cg05618386	0.387367	2.795497E-12	0.4670754	0.8641247	0.1158379	0.4543962	NA	2.2050880336E-08	3684.2907552	6816.2156336	913.7293552	3584.2772256	NA
cg05620288	0.4134055	1.941523E-10	0.507224	0.271122	0.3381824	0.8533033	NA	1.5314733424E-06	4000.982912	2138.610336	2667.5827712	6730.8564304	NA
cg05622324	0.361785	2.871857E-11	0.3372934	0.7851026	0.916175	0.5054892	NA	2.2653208016E-07	2660.5703392	6192.8893088	7226.7884	3987.2988096	NA
cg05630192	0.5213189	5.817521E-13	0.2286333	0.2725636	0.7736667	0.3634419	NA	4.5888605648E-09	1803.4594704	2149.9816768	6102.6829296	2866.8297072	NA
cg05650055	0.3281108	2.021036E-09	0.1160954	0.5569699	0.6160278	0.8055769	NA	1.5941931968E-05	915.7605152	4393.3785712	4859.2272864	6354.3905872	NA
cg05654008	0.2362069	1.292325E-11	0.8450075	0.2369215	0.7420852	0.9773698	NA	1.01938596E-07	6665.41916	1868.836792	5853.5680576	7709.4929824	NA
cg05655987	0.06379982	2.061501E-09	0.2658561	0.1765166	0.9494834	0.9337911	NA	1.6261119888E-05	2097.0729168	1392.3629408	7489.5250592	7365.7441968	NA
cg05658215	0.2752033	2.298343E-09	0.832862	0.1731102	0.3123972	0.4963864	NA	1.8129329584E-05	6569.615456	1365.4932576	2464.1891136	3915.4959232	NA
cg05670093	0.1721796	4.248971E-11	0.7249852	0.2239446	0.5406695	0.3105952	NA	3.3515883248E-07	5718.6832576	1766.4750048	4264.801016	2449.9749376	NA
cg05671241	0.1694819	2.833192E-09	0.2302505	0.5981644	0.8900195	0.5515171	NA	2.2348218496E-05	1816.215944	4718.3207872	7020.473816	4350.3668848	NA
cg05672265	0.2965501	1.683378E-11	0.1354567	0.7502471	0.5993584	0.8119519	NA	1.3278485664E-07	1068.4824496	5917.9491248	4727.7390592	6404.6765872	NA
cg05696034	0.9136242	3.034535E-13	0.8333548	0.1382583	0.3037106	0.5121785	NA	2.393641208E-09	6573.5026624	1090.5814704	2395.6692128	4040.064008	NA
cg05698107	0.2340383	1.602708E-09	0.316039	0.2259117	0.8711614	0.6311199	NA	1.2642160704E-05	2492.915632	1781.9914896	6871.7211232	4978.2737712	NA
cg05701548	0.3128599	3.249343E-10	0.3610718	0.2887501	0.6110242	0.752281	NA	2.5630817584E-06	2848.1343584	2277.6607888	4819.7588896	5933.992528	NA
cg05703502	0.2120666	6.55997E-10	0.7918195	0.4096385	0.9680875	0.8344808	NA	5.174504336E-06	6245.872216	3231.228488	7636.2742	6582.3845504	NA
cg05707211	0.3946607	4.509934E-14	0.04731884	0.6955748	0.293017	0.9534164	NA	3.5574359392E-10	373.25100992	5486.6940224	2311.318096	7520.5485632	NA
cg05708544	0.9172344	1.607543E-11	0.453928	0.1555063	0.9678739	0.862316	NA	1.2680299184E-07	3580.584064	1226.6336944	7634.5893232	6801.948608	NA
cg05714396	0.4674025	6.734117E-10	0.3970542	0.1975425	0.9115788	0.8275075	NA	5.3118714896E-06	3131.9635296	1558.21524	7190.5335744	6527.37916	NA
cg05715263	0.890928	1.01899E-09	0.5063335	0.3608347	0.9716837	0.9591884	NA	8.03779312E-06	3993.958648	2846.2641136	7664.6410256	7566.0780992	NA
cg05723130	0.1306335	2.140832E-09	0.8880448	0.1501156	0.8873792	0.4607434	NA	1.6886882816E-05	7004.8973824	1184.1118528	6999.6471296	3634.3439392	NA
cg05728786	0.2470208	3.695727E-11	0.2602997	0.1177801	0.1820923	0.7739101	NA	2.9151894576E-07	2053.2440336	929.0494288	1436.3440624	6104.6028688	NA
cg05751964	0.04433823	6.025764E-12	0.1726801	0.6458221	0.5679605	0.5442024	NA	4.7531226432E-08	1362.1006288	5094.2447248	4480.072424	4292.6685312	NA
cg05777757	0.2457975	2.474904E-10	0.5462345	0.3881246	0.9299058	0.7521932	NA	1.9522042752E-06	4308.697736	3061.5268448	7335.0969504	5933.2999616	NA
cg05777919	0.1225559	4.847576E-12	0.302146	0.0804617	0.1812959	0.1822791	NA	3.8237679488E-08	2383.327648	634.6818896	1430.0620592	1437.8175408	NA
cg05779630	0.1759009	2.542585E-10	0.2164477	0.9600084	0.6941043	0.5020296	NA	2.005591048E-06	1707.3394576	7572.5462592	5475.0947184	3960.0094848	NA
cg05800683	0.321309	1.940259E-11	0.9220641	0.3456467	0.6331174	0.6531195	NA	1.5304762992E-07	7273.2416208	2726.4611696	4994.0300512	5151.806616	NA
cg05804139	0.09311297	3.018659E-09	0.2827181	0.9645038	0.4462904	0.7268687	NA	2.3811182192E-05	2230.0803728	7608.0059744	3520.3386752	5733.5403056	NA
cg05807768	0.2071487	1.272191E-09	0.8549639	0.1973587	0.607477	0.9354637	NA	1.0035042608E-05	6743.9552432	1556.7654256	4791.778576	7378.9376656	NA
cg05813788	0.2338834	1.338569E-10	0.5613405	0.6009224	0.4274765	0.320067	NA	1.0558632272E-06	4427.853864	4740.0758912	3371.934632	2524.688496	NA
cg05813818	0.1558998	1.760979E-10	0.4111721	0.4616195	0.8060835	0.2742744	NA	1.3890602352E-06	3243.3255248	3641.254616	6358.386648	2163.4764672	NA
cg05857060	0.04916678	7.289174E-11	0.2259225	0.7694789	0.3138006	0.7482212	NA	5.7497004512E-07	1782.07668	6069.6495632	2475.2591328	5901.9688256	NA
cg05859229	0.1478525	4.147407E-11	0.5394538	0.4829206	0.06773763	0.4299197	NA	3.2714746416E-07	4255.2115744	3809.2776928	534.31442544	3391.2065936	NA
cg05866062	0.1518442	6.404567E-11	0.05535482	0.7217089	0.9309557	0.6488876	NA	5.0519224496E-07	436.63882016	5692.8398032	7343.3785616	5118.4253888	NA
cg05870439	0.04249989	1.063051E-13	0.561205	0.958333	0.6263759	0.7326902	NA	8.385346288E-10	4426.78504	7559.330704	4940.8530992	5779.4602976	NA
cg05872306	0.4226353	2.884483E-14	0.7674672	0.07899201	0.9980327	0.6984511	NA	2.2752801904E-10	6053.7812736	623.08897488	7872.4819376	5509.3822768	NA
cg05873146	0.2224243	2.277882E-09	0.2747229	0.6126027	0.5808685	0.1203954	NA	1.7967933216E-05	2167.0142352	4832.2100976	4581.890728	949.6789152	NA
cg05881745	0.3731224	1.897627E-10	0.2669827	0.228605	0.3978931	0.9563079	NA	1.4968481776E-06	2105.9595376	1803.23624	3138.5807728	7543.3567152	NA
cg05894557	0.154632	1.516342E-13	0.2547224	0.4523312	0.7289066	0.9893335	NA	1.1960905696E-09	2009.2502912	3567.9885056	5749.6152608	7803.862648	NA
cg05894754	0.3196885	1.632769E-09	0.4275635	0.2389067	0.7951332	0.9149014	NA	1.2879281872E-05	3372.620888	1884.4960496	6272.0106816	7216.7422432	NA
cg05896682	0.1917337	4.761364E-10	0.4553819	0.9909276	0.8048593	0.9721077	NA	3.7557639232E-06	3592.0524272	7816.4369088	6348.7301584	7667.9855376	NA
cg05898953	0.1965525	5.632445E-10	0.5858366	0.1707967	0.6803197	0.9068993	NA	4.442872616E-06	4621.0791008	1347.2443696	5366.3617936	7153.6216784	NA
cg05899183	0.3390597	1.438053E-09	0.9035921	0.152977	0.8289238	0.6212479	NA	1.1343362064E-05	7127.5344848	1206.682576	6538.5509344	4900.4034352	NA
cg05917273	0.1719164	3.604965E-11	0.04283993	0.1421259	0.06083386	0.8900995	NA	2.843596392E-07	337.92136784	1121.0890992	479.85748768	7021.104856	NA
cg05927432	0.7113714	1.928516E-09	0.7037586	0.5146916	0.1812753	0.5843353	NA	1.5212134208E-05	5551.2478368	4059.8873408	1429.8995664	4609.2368464	NA
cg05931542	0.2060663	8.702038E-11	0.9026787	0.1310131	0.5430075	0.4856828	NA	6.8641675744E-07	7120.3295856	1033.4313328	4283.24316	3831.0659264	NA
cg05935827	0.3476698	2.346389E-10	0.1352371	0.5050295	0.842926	0.9452264	NA	1.8508316432E-06	1066.7502448	3983.672696	6649.000288	7455.9458432	NA
cg05937781	0.3207947	7.337594E-10	0.8579123	0.09597265	0.9649809	0.8373108	NA	5.7878941472E-06	6767.2122224	757.0322632	7611.7693392	6604.7075904	NA
cg05938285	0.07931634	4.521648E-10	0.3344713	0.7227455	0.9613482	0.7451731	NA	3.5666759424E-06	2638.3096144	5701.016504	7583.1146016	5877.9254128	NA
cg05940463	0.2466598	3.118256E-09	0.9474477	0.1412502	0.9746854	0.4729548	NA	2.4596803328E-05	7473.4674576	1114.1815776	7688.3184352	3730.6674624	NA
cg05948305	0.2958673	7.165233E-11	0.04977335	0.5819203	0.3954006	0.5197374	NA	5.6519357904E-07	392.6121848	4590.1873264	3118.9199328	4099.6886112	NA
cg05951558	0.7260516	2.775207E-09	0.1053241	0.8153252	0.009518023	0.3483121	NA	2.1890832816E-05	830.7965008	6431.2851776	75.078165424	2747.4858448	NA
cg05959170	0.3494538	1.04779E-10	0.372236	0.1037575	0.6106277	0.743516	NA	8.26496752E-07	2936.197568	818.43916	4816.6312976	5864.854208	NA
cg05960806	0.2911112	1.989597E-09	0.7811964	0.2487323	0.7498467	0.5954568	NA	1.5693941136E-05	6162.0772032	1962.0003824	5914.7907696	4696.9632384	NA
cg05962239	0.3195459	1.045129E-10	0.858163	0.1018275	0.5218901	0.2269674	NA	8.243977552E-07	6769.189744	803.21532	4116.6691088	1790.3188512	NA
cg05967340	0.6325648	3.993021E-10	0.8400457	0.3650518	0.4379343	0.6176931	NA	3.1496949648E-06	6626.2804816	2879.5285984	3454.4257584	4872.3631728	NA
cg05977017	0.8748724	1.249288E-09	0.52676	0.03432831	0.01928124	0.04643354	NA	9.854383744E-06	4155.08288	270.78170928	152.09042112	366.26776352	NA
cg05985821	0.02564379	1.193478E-10	0.1561794	0.4395872	0.4008859	0.01837955	NA	9.414154464E-07	1231.9431072	3467.4638336	3162.1879792	144.9778904	NA
cg05991743	0.1537809	3.872681E-10	0.4229603	0.3775011	0.5994809	0.6614179	NA	3.0547707728E-06	3336.3108464	2977.7286768	4728.7053392	5217.2643952	NA
cg06000732	0.3362296	5.280166E-12	0.9108671	0.3414573	0.8106828	0.3322182	NA	4.1649949408E-08	7184.9196848	2693.4151824	6394.6659264	2620.5371616	NA
cg06002665	0.1377661	6.328455E-10	0.12506	0.3331518	0.473322	0.6704693	NA	4.991885304E-06	986.47328	2627.9013984	3733.563936	5288.6618384	NA
cg06005197	0.2038132	2.682814E-13	0.05809528	0.4727576	0.2079324	0.9940807	NA	2.1162036832E-09	458.25556864	3729.1119488	1640.1707712	7841.3085616	NA
cg06018853	0.1658446	5.229751E-09	0.8850991	0.4108444	0.8806516	0.4856223	NA	4.1252275888E-05	6981.6617008	3240.7406272	6946.5798208	3830.5887024	NA
cg06020727	0.88016	2.084044E-10	0.6668707	0.9047149	0.2812519	0.4399462	NA	1.6438939072E-06	5260.2760816	7136.3911312	2218.5149872	3470.2956256	NA
cg06020842	0.1861579	1.636468E-10	0.3350749	0.1244951	0.729532	0.7241918	NA	1.2908459584E-06	2643.0708112	982.0173488	5754.548416	5712.4249184	NA
cg06030219	0.2543271	1.189679E-09	0.8386902	0.9817319	0.2951162	0.2827192	NA	9.384187952E-06	6615.5882976	7743.9012272	2327.8765856	2230.0890496	NA
cg06034459	0.2331562	5.863593E-11	0.4397462	0.1351413	0.6353225	0.222267	NA	4.6252021584E-07	3468.7180256	1065.9945744	5011.42388	1753.242096	NA
cg06040206	0.1266668	9.978145E-11	0.2397977	0.1211368	0.2704694	0.05315915	NA	7.870760776E-07	1891.5242576	955.5270784	2133.4626272	419.3193752	NA
cg06049107	0.05396982	7.943463E-09	0.9401177	0.8580145	0.8193823	0.9177218	NA	6.2658036144E-05	7415.6484176	6768.018376	6463.2875824	7238.9895584	NA
cg06052921	0.1228522	3.606106E-10	0.9888209	0.1321505	0.9793146	0.8589926	NA	2.8444964128E-06	7799.8192592	1042.403144	7724.8335648	6775.7336288	NA
cg06063729	0.1525328	2.93089E-11	0.29056	0.882032	0.9794979	0.5793419	NA	2.311886032E-07	2291.93728	6957.468416	7726.2794352	4569.8489072	NA
cg06065802	0.3784061	1.007221E-10	0.5502973	0.3973938	0.9393614	0.4596416	NA	7.944959248E-07	4340.7451024	3134.6422944	7409.6827232	3625.6529408	NA
cg06076323	0.1573764	1.045758E-09	0.7918637	0.07648733	0.6917681	0.3359871	NA	8.248939104E-06	6246.2208656	603.33205904	5456.6667728	2650.2662448	NA
cg06085544	0.1147624	4.588171E-10	0.1349738	0.03945045	0.4227717	0.1411574	NA	3.6191492848E-06	1064.6733344	311.1851496	3334.8231696	1113.4495712	NA
cg06096452	0.2768554	8.418091E-12	0.1496895	0.4422438	0.6165014	0.4283824	NA	6.6401901808E-08	1180.750776	3488.4190944	4862.9630432	3379.0803712	NA
cg06097977	0.2129209	2.242177E-10	0.8322903	0.06475815	0.9757236	0.9015501	NA	1.7686292176E-06	6565.1058864	510.8122872	7696.5077568	7111.4271888	NA
cg06099659	0.1069425	9.498401E-11	0.6217576	0.1252188	0.3106265	0.1084911	NA	7.4923387088E-07	4904.4239488	987.7258944	2450.221832	855.7777968	NA
cg06120313	0.04285975	4.047187E-11	0.01873651	0.1270118	0.556031	0.6790454	NA	3.1924211056E-07	147.79359088	1001.8690784	4385.972528	5356.3101152	NA
cg06127159	0.1074905	6.476341E-11	0.3296542	0.887425	0.9405724	0.6059954	NA	5.1085377808E-07	2600.3123296	7000.0084	7419.2350912	4780.0917152	NA
cg06129455	0.1561931	2.227898E-13	0.7946939	0.06416378	0.8894877	0.347069	NA	1.7573659424E-09	6268.5454832	506.12389664	7016.2789776	2737.680272	NA
cg06138941	0.3525795	1.223275E-09	0.8900083	0.2315469	0.814656	0.54863	NA	9.6491932E-06	7020.3854704	1826.4419472	6426.006528	4327.59344	NA
cg06142442	0.09456097	5.618805E-13	0.8505569	0.2892901	0.1200041	0.5715005	NA	4.432113384E-09	6709.1928272	2281.9203088	946.5923408	4507.995944	NA
cg06147545	0.3421514	3.464459E-10	0.5551529	0.1349965	0.8849636	0.7654851	NA	2.7327652592E-06	4379.0460752	1064.852392	6980.5928768	6038.1464688	NA
cg06173579	0.07488501	2.349901E-11	0.7069022	0.789558	0.1771633	0.6293542	NA	1.8536019088E-07	5576.0445536	6228.033504	1397.4641104	4964.3459296	NA
cg06178104	0.1244426	8.622533E-10	0.5148939	0.1920464	0.1433718	0.7933666	NA	6.8014540304E-06	4061.4830832	1514.8620032	1130.9167584	6258.0757408	NA
cg06196636	0.3139317	2.068742E-12	0.7205553	0.1275287	0.9528928	0.8109522	NA	1.6318236896E-08	5683.7402064	1005.9463856	7516.4184064	6396.7909536	NA
cg06211550	0.2368351	1.36474E-10	0.2471523	0.3232255	0.8033741	0.8873146	NA	1.076506912E-06	1949.5373424	2549.602744	6337.0149008	6999.1375648	NA
cg06211744	0.2827244	1.399776E-10	0.05529687	0.2316924	0.3744111	0.5015609	NA	1.1041433088E-06	436.18171056	1827.5896512	2953.3547568	3956.3123792	NA
cg06211893	0.2296725	1.234129E-09	0.1899701	0.7346582	0.3046	0.3116081	NA	9.734809552E-06	1498.4841488	5794.9838816	2402.6848	2457.9646928	NA
cg06213964	0.1165205	7.211627E-11	0.6010478	0.2327197	0.9980571	0.6796651	NA	5.6885313776E-07	4741.0650464	1835.6929936	7872.6744048	5361.1983088	NA
cg06215041	0.2279967	4.273382E-12	0.2458753	0.3365264	0.7991261	0.4523078	NA	3.3708437216E-08	1939.4643664	2654.5202432	6303.5066768	3567.8039264	NA
cg06218066	0.2207608	2.946306E-10	0.8073247	0.2025855	0.3769425	0.2173278	NA	2.3240461728E-06	6368.1772336	1597.994424	2973.32244	1714.2816864	NA
cg06222851	0.3414166	3.55645E-09	0.831126	0.3042923	0.6181681	0.9085897	NA	2.80532776E-05	6555.921888	2400.2576624	4876.1099728	7166.9555536	NA
cg06223477	0.1846281	1.610548E-10	0.8649492	0.2680997	0.8810322	0.581511	NA	1.2704002624E-06	6822.7192896	2114.7704336	6949.5819936	4586.958768	NA
cg06225964	0.04246503	8.562373E-10	0.9526793	0.273887	0.5485788	0.4235962	NA	6.7539998224E-06	7514.7343184	2160.420656	4327.1895744	3341.3268256	NA
cg06237543	0.2746263	7.990991E-10	0.9000392	0.1072644	0.812219	0.333921	NA	6.3032937008E-06	7099.5092096	846.1015872	6406.783472	2633.968848	NA
cg06238004	0.2254353	1.226037E-10	0.9662786	0.02169533	0.5036127	0.1817898	NA	9.670979856E-07	7622.0055968	171.13276304	3972.4969776	1433.9579424	NA
cg06239055	0.2995072	6.765634E-10	0.2171887	0.3084714	0.9472707	0.7555662	NA	5.3367320992E-06	1713.1844656	2433.2224032	7472.0712816	5959.9061856	NA
cg06242728	0.1563867	1.582529E-10	0.1814351	0.5709888	0.6982999	0.2872425	NA	1.2482988752E-06	1431.1600688	4503.9596544	5508.1896112	2265.76884	NA
cg06268510	0.2029866	8.253622E-15	0.6585352	0.5151137	0.37507	0.2705781	NA	6.5104570336E-11	5194.5256576	4063.2168656	2958.55216	2134.3200528	NA
cg06269204	0.243789	2.977241E-13	0.04580787	0.6893824	0.6928757	0.5587579	NA	2.3484477008E-09	361.33247856	5437.8483712	5465.4035216	4407.4823152	NA
cg06274671	0.2247375	1.304233E-14	0.3165864	0.1987966	0.3903748	0.503945	NA	1.0287789904E-10	2497.2335232	1568.1075808	3079.2764224	3975.11816	NA
cg06277588	0.14098	1.754283E-10	0.2238223	0.6958527	0.7157901	0.7586563	NA	1.3837784304E-06	1765.5103024	5488.8860976	5646.1523088	5984.2808944	NA
cg06289589	0.1549673	2.005854E-10	0.2907321	0.01934616	0.4256911	0.8289113	NA	1.5822176352E-06	2293.2948048	152.60251008	3357.8513968	6538.4523344	NA
cg06298729	0.102084	5.623827E-11	0.525264	0.05139095	0.3576011	0.3247377	NA	4.4360747376E-07	4143.282432	405.3718136	2820.7574768	2561.5309776	NA
cg06299741	0.6475684	3.134066E-13	0.234626	0.2883894	0.1590398	0.5474339	NA	2.4721512608E-09	1850.729888	2274.8155872	1254.5059424	4318.1586032	NA
cg06302998	0.1822396	6.75707E-10	0.9093741	0.1537551	0.8210049	0.7459929	NA	5.329976816E-06	7173.1429008	1212.8202288	6476.0866512	5884.3919952	NA
cg06312846	0.2282268	1.416509E-09	0.4334312	0.4759225	0.3291691	0.7806688	NA	1.1173422992E-05	3418.9053056	3754.07668	2596.4858608	6157.9154944	NA
cg06314570	0.2297995	3.215627E-09	0.6393664	0.4400431	0.691229	0.9714922	NA	2.5364865776E-05	5043.3221632	3471.0599728	5452.414352	7663.1304736	NA
cg06321336	0.8333166	3.103894E-10	0.2892249	0.3488993	0.5847663	0.1425338	NA	2.4483515872E-06	2281.4060112	2752.1176784	4612.6365744	1124.3066144	NA
cg06335814	0.2101373	1.203763E-09	0.290674	0.2878254	0.896371	0.9053463	NA	9.495282544E-06	2292.836512	2270.3667552	7070.574448	7141.3716144	NA
cg06341195	0.8564169	4.325839E-12	0.4244056	0.1256085	0.3745947	0.933772	NA	3.4122218032E-08	3347.7113728	990.799848	2954.8029936	7365.593536	NA
cg06343149	0.688185	3.793467E-09	0.2699192	0.7924548	0.24707	0.4484859	NA	2.9922867696E-05	2129.1226496	6250.8834624	1948.88816	3537.6567792	NA
cg06344571	0.3226146	6.26908E-11	0.8104753	0.1555855	0.8409276	0.8459121	NA	4.945050304E-07	6393.0291664	1227.258424	6633.2369088	6672.5546448	NA
cg06350432	0.04779116	5.403324E-10	0.9377522	0.1802609	0.7368652	0.173632	NA	4.2621419712E-06	7396.9893536	1421.8979792	5812.3926976	1369.609216	NA
cg06356454	0.3747695	7.007811E-11	0.7129751	0.108265	0.6050914	0.7890206	NA	5.5277613168E-07	5623.9475888	853.99432	4772.9609632	6223.7944928	NA
cg06363417	0.1580246	4.113233E-11	0.5414117	0.8149168	0.1227121	0.1141143	NA	3.2445181904E-07	4270.6554896	6428.0637184	967.9530448	900.1335984	NA
cg06367149	0.06685641	7.977461E-11	0.223948	0.6914105	0.999629	0.7717892	NA	6.2926212368E-07	1766.501824	5453.846024	7885.073552	6087.8732096	NA
cg06369719	0.04584174	2.167292E-10	0.7955792	0.3601294	0.8608789	0.9081519	NA	1.7095599296E-06	6275.5287296	2840.7007072	6790.6127632	7163.5021872	NA
cg06371954	0.2464829	5.368708E-11	0.390839	0.1884753	0.899211	0.6257012	NA	4.2348368704E-07	3082.938032	1486.6931664	7092.976368	4935.5310656	NA
cg06379368	0.8999289	2.172922E-10	0.9854294	0.6096871	0.74299	0.8292328	NA	1.7140008736E-06	7773.0671072	4809.2118448	5860.70512	6540.9883264	NA
cg06381000	0.1613501	9.621761E-10	0.7507595	0.1331102	0.9657843	0.1544998	NA	7.5896450768E-06	5921.990936	1049.9732576	7618.1065584	1218.6944224	NA
cg06389101	0.3825001	3.209165E-11	0.09837539	0.2495625	0.5902339	0.7428249	NA	2.531389352E-07	775.98507632	1968.549	4655.7650032	5859.4028112	NA
cg06396656	0.07866373	8.224052E-11	0.9177503	0.4789681	0.3508526	0.01363903	NA	6.4871322176E-07	7239.2143664	3778.1003728	2767.5253088	107.58466864	NA
cg06410057	0.9353998	2.482182E-09	0.9224624	0.09429383	0.1786939	0.2533069	NA	1.9579451616E-05	7276.3834112	743.78973104	1409.5374832	1998.0848272	NA
cg06415710	0.1546649	5.648177E-10	0.6935808	0.5831878	0.8081417	0.318473	NA	4.4552820176E-06	5470.9653504	4600.1853664	6374.6217296	2512.115024	NA
cg06415906	0.3186471	4.085096E-11	0.236538	0.6601221	0.4906822	0.5557994	NA	3.2223237248E-07	1865.811744	5207.0431248	3870.5011936	4384.1456672	NA
cg06417478	0.2654237	1.167857E-10	0.5854569	0.04894924	0.3245816	0.2874642	NA	9.212056016E-07	4618.0840272	386.11160512	2560.2996608	2267.5176096	NA
cg06433132	0.9217776	3.684353E-11	0.7847173	0.4632019	0.9719423	0.4586117	NA	2.9062176464E-07	6189.8500624	3653.7365872	7666.6808624	3617.5290896	NA
cg06442090	0.3125398	3.702499E-10	0.672079	0.02390507	0.6044314	0.7987512	NA	2.9205312112E-06	5301.359152	188.56319216	4767.7548832	6300.5494656	NA
cg06446432	0.2420232	4.386031E-10	0.4116694	0.3063962	0.4444583	0.4370325	NA	3.4597012528E-06	3247.2482272	2416.8532256	3505.8870704	3447.31236	NA
cg06447474	0.2640238	1.930672E-11	0.304605	0.03957598	0.5846721	0.5375615	NA	1.5229140736E-07	2402.72424	312.17533024	4611.8935248	4240.285112	NA
cg06452647	0.1055529	5.955734E-11	0.09660854	0.9896164	0.3412412	0.4867646	NA	4.6978829792E-07	762.04816352	7806.0941632	2691.7105856	3839.5991648	NA
cg06456059	0.1631475	1.845042E-10	0.2251687	0.1395648	0.2352039	0.1969015	NA	1.4553691296E-06	1776.1307056	1100.8871424	1855.2883632	1553.159032	NA
cg06459327	0.1345696	9.199492E-12	0.1954668	0.7642157	0.8021678	0.6003046	NA	7.2565592896E-08	1541.8421184	6028.1334416	6327.4996064	4735.2026848	NA
cg06466360	0.2157927	2.624221E-10	0.2059536	0.2730425	0.4776044	0.9983233	NA	2.0699855248E-06	1624.5619968	2153.75924	3767.3435072	7874.7741904	NA
cg06482989	0.9221342	5.739234E-10	0.7655683	0.4597736	0.2585072	0.3439901	NA	4.5271077792E-06	6038.8027504	3626.6941568	2039.1047936	2713.3939088	NA
cg06484000	0.0321225	4.689021E-10	0.2394724	0.4152462	0.6644669	0.7090843	NA	3.6986997648E-06	1888.9582912	3275.4620256	5241.3149072	5593.2569584	NA
cg06494775	0.1581547	2.215901E-11	0.343832	0.1073945	0.4027033	0.4043838	NA	1.7479027088E-07	2712.146816	847.127816	3176.5236304	3189.7794144	NA
cg06495401	0.2036593	4.165576E-11	0.3731509	0.1195312	0.9939666	0.9967739	NA	3.2858063488E-07	2943.4142992	942.8621056	7840.4085408	7862.5525232	NA
cg06520521	0.06298678	1.951536E-10	0.1504236	0.1180806	0.4305709	0.2286508	NA	1.5393715968E-06	1186.5413568	931.4197728	3396.3432592	1803.5975104	NA
cg06521299	0.3318766	1.02845E-10	0.2774418	0.3463963	0.6287682	0.4451497	NA	8.1124136E-07	2188.4609184	2732.3740144	4959.7235616	3511.3408336	NA
cg06531176	0.2572297	5.38839E-11	0.6988768	0.2375451	0.9291733	0.5368112	NA	4.250362032E-07	5512.7401984	1873.7557488	7329.3189904	4234.3667456	NA
cg06531702	0.02841796	2.165858E-12	0.1395912	0.3521546	0.4414044	0.5664418	NA	1.7084287904E-08	1101.0953856	2777.7954848	3481.7979072	4468.0929184	NA
cg06535186	0.1345208	4.699324E-10	0.9038558	0.2021226	0.6282707	0.8751913	NA	3.7068267712E-06	7129.6145504	1594.3430688	4955.7992816	6903.5089744	NA
cg06545490	0.2240325	1.630594E-10	0.07044617	0.3584193	0.5654116	0.3353256	NA	1.2862125472E-06	555.67938896	2827.2114384	4459.9667008	2645.0483328	NA
cg06547386	0.2659611	6.855982E-10	0.3846918	0.363702	0.7244162	0.4938861	NA	5.4079986016E-06	3034.4489184	2868.881376	5714.1949856	3895.7735568	NA
cg06547771	0.09661755	1.332823E-10	0.9841038	0.353431	0.6229732	0.2638609	NA	1.0513307824E-06	7762.6107744	2787.863728	4914.0126016	2081.3347792	NA
cg06558435	0.2697427	1.608776E-09	0.5688619	0.07769738	0.8916265	0.7110409	NA	1.2690025088E-05	4487.1826672	612.87693344	7033.149832	5608.6906192	NA
cg06558800	0.7945169	1.699219E-09	0.5230924	0.1067916	0.9746574	0.8513306	NA	1.3403439472E-05	4126.1528512	842.3721408	7688.0975712	6715.2957728	NA
cg06563300	0.1274936	2.605012E-12	0.8638915	0.06504581	0.113121	0.1652239	NA	2.0548334656E-08	6814.376152	513.08134928	892.298448	1303.2861232	NA
cg06569300	0.03394924	2.608532E-10	0.1645875	0.1285446	0.9941485	0.6090982	NA	2.0576100416E-06	1298.2662	1013.9598048	7841.843368	4804.5666016	NA
cg06576021	0.03755084	7.681215E-11	0.04491202	0.457984	0.116511	0.4478366	NA	6.058942392E-07	354.26601376	3612.577792	919.038768	3532.5351008	NA
cg06590170	0.2378046	1.410528E-10	0.2126692	0.851423	0.4965933	0.8165022	NA	1.1126244864E-06	1677.5346496	6716.024624	3917.1279504	6440.5693536	NA
cg06598663	0.08455475	1.090925E-09	0.8112126	0.2307355	0.5964164	0.5352656	NA	8.6052164E-06	6398.8449888	1820.041624	4704.5325632	4222.1750528	NA
cg06624036	0.1843379	1.592808E-09	0.3440135	0.3389696	0.857676	0.2929363	NA	1.2564069504E-05	2713.578488	2673.7922048	6765.348288	2310.6815344	NA
cg06626190	0.221116	1.205285E-09	0.5055543	0.3633629	0.6726185	0.5409419	NA	9.50728808E-06	3987.8123184	2866.2065552	5305.614728	4266.9497072	NA
cg06654431	0.1264005	4.897541E-11	0.1601849	0.4681333	0.8548123	0.8242891	NA	3.8631803408E-07	1263.5384912	3692.6354704	6742.7594224	6501.9924208	NA
cg06659926	0.1190176	2.598301E-09	0.423182	0.9114598	0.3838787	0.5461923	NA	2.0495398288E-05	3338.059616	7189.5949024	3028.0351856	4308.3648624	NA
cg06661812	0.238117	5.01924E-13	0.02552938	0.2098014	0.7828772	0.9520847	NA	3.959176512E-09	201.37574944	1654.9134432	6175.3353536	7510.0441136	NA
cg06669036	0.2003499	2.355409E-10	0.8220291	0.246885	0.7581358	0.3012939	NA	1.8579466192E-06	6484.1655408	1947.42888	5980.1751904	2376.6062832	NA
cg06671087	0.2311914	9.980143E-10	0.9956271	0.1521177	0.7088868	0.6562592	NA	7.8723367984E-06	7853.5065648	1199.9044176	5591.6990784	5176.5725696	NA
cg06678678	0.1383059	6.494935E-11	0.2811496	0.07652775	0.6825021	0.7289325	NA	5.123204728E-07	2217.7080448	603.650892	5383.5765648	5749.81956	NA
cg06689049	0.1657883	1.533073E-10	0.3580739	0.2185017	0.9226519	0.887778	NA	1.2092879824E-06	2824.4869232	1723.5414096	7277.8781872	7002.792864	NA
cg06690735	0.794373	2.104325E-11	0.9916493	0.3659657	0.452964	0.171914	NA	1.65989156E-07	7822.1296784	2886.7374416	3572.980032	1356.057632	NA
cg06707910	0.2005963	3.588247E-12	0.4082169	0.07404722	0.7453314	0.7088393	NA	2.8304092336E-08	3220.0149072	584.08447136	5879.1740832	5591.3243984	NA
cg06711831	0.2439195	1.251425E-09	0.7196861	0.7248708	0.808792	0.3475871	NA	9.8712404E-06	5676.8839568	5717.7808704	6379.751296	2741.7670448	NA
cg06745378	0.04939974	4.325903E-14	0.008812425	0.00121987	0.0661936	0.5024962	NA	3.4122722864E-10	69.5124084	9.62233456	522.1351168	3963.6900256	NA
cg06746365	0.1718189	1.554007E-10	0.3520343	0.1707901	0.9031097	0.604437	NA	1.2258007216E-06	2776.8465584	1347.1923088	7123.7293136	4767.799056	NA
cg06749514	0.3267166	1.824246E-09	0.6450056	0.1904803	0.9941376	0.9606486	NA	1.4389652448E-05	5087.8041728	1502.5086064	7841.7573888	7577.5961568	NA
cg06753425	0.06461764	1.702892E-14	0.001406936	0.8178963	0.3178805	0.6303241	NA	1.3432412096E-10	11.097911168	6451.5660144	2507.441384	4971.9965008	NA
cg06759648	0.2361877	9.478657E-10	0.2707163	0.6071778	0.5176236	0.7411892	NA	7.4767646416E-06	2135.4101744	4789.4184864	4083.0149568	5846.5004096	NA
cg06762614	0.6127154	2.053399E-10	0.4699183	0.8728905	0.742024	0.09101908	NA	1.6197211312E-06	3706.7155504	6885.360264	5853.085312	717.95850304	NA
cg06770993	0.2912352	2.94559E-10	0.5903002	0.2092553	0.6495917	0.7317818	NA	2.323481392E-06	4656.2879776	1650.6058064	5123.9793296	5772.2948384	NA
cg06773116	0.4182568	3.661739E-10	0.5511217	0.15506	0.9249979	0.5843396	NA	2.8883797232E-06	4347.2479696	1223.11328	7296.3834352	4609.2707648	NA
cg06778639	0.232067	2.949749E-10	0.6399324	0.1763843	0.5922082	0.7622424	NA	2.3267620112E-06	5047.7867712	1391.3193584	4671.3382816	6012.5680512	NA
cg06780032	0.1215976	9.479202E-09	0.5270113	0.7198181	0.3158578	0.6562731	NA	7.4771945376E-05	4157.0651344	5677.9251728	2491.4863264	5176.6822128	NA
cg06780259	0.08808881	5.706666E-10	0.9456434	0.1294138	0.5344382	0.8792131	NA	4.5014181408E-06	7459.2351392	1020.8160544	4215.6485216	6935.2329328	NA
cg06783710	0.8320509	2.168617E-14	0.3327073	0.1259029	0.9105915	0.6016299	NA	1.7106050896E-10	2624.3951824	993.1220752	7182.745752	4745.6566512	NA
cg06789445	0.1225631	1.117463E-10	0.3349172	0.3527404	0.7001729	0.9626833	NA	8.814548144E-07	2641.8268736	2782.4162752	5522.9638352	7593.6458704	NA
cg06793691	0.2070103	3.374887E-11	0.3965496	0.1301139	0.9813195	0.7289301	NA	2.6621108656E-07	3127.9832448	1026.3384432	7740.648216	5749.8006288	NA
cg06803925	0.09853237	3.497843E-11	0.06892499	0.1401278	0.6248238	0.1958377	NA	2.7590985584E-07	543.68032112	1105.3280864	4928.6101344	1544.7677776	NA
cg06811094	0.1635262	1.420326E-11	0.8832974	0.2925585	0.9339949	0.5467435	NA	1.1203531488E-07	6967.4498912	2307.701448	7367.3517712	4312.712728	NA
cg06813515	0.6358805	4.190233E-11	0.5102457	0.4904576	0.561228	0.7064119	NA	3.3052557904E-07	4024.8180816	3868.7295488	4426.966464	5572.1770672	NA
cg06817090	0.2312739	1.857062E-10	0.2614422	0.4625557	0.8471636	0.3375859	NA	1.4648505056E-06	2062.2560736	3648.6393616	6682.4264768	2662.8775792	NA
cg06825512	0.2469249	1.084766E-09	0.5170769	0.2103784	0.7627777	0.4673151	NA	8.556634208E-06	4078.7025872	1659.4648192	6016.7904976	3686.1815088	NA
cg06832956	0.06565458	1.342307E-10	0.463102	0.8230285	0.9090087	0.4366692	NA	1.0588117616E-06	3652.948576	6492.048808	7170.2606256	3444.4466496	NA
cg06836736	0.1628238	4.351975E-14	0.9021501	0.09349097	0.3378588	0.1480371	NA	3.43283788E-10	7116.1599888	737.45677136	2665.0302144	1167.7166448	NA
cg06836849	0.09554582	4.239824E-11	0.6561032	0.01867805	0.4503492	0.6112888	NA	3.3443731712E-07	5175.3420416	147.3324584	3552.3544896	4821.8460544	NA
cg06837426	0.1661221	1.749319E-10	0.8148748	0.2531947	0.4238995	0.05920304	NA	1.3798628272E-06	6427.7324224	1997.1997936	3343.719256	466.99357952	NA
cg06849860	0.1649832	4.798199E-11	0.02043218	0.7406481	0.3168403	0.6871529	NA	3.7848193712E-07	161.16903584	5842.2322128	2499.2362864	5420.2620752	NA
cg06851817	0.4032335	3.040717E-10	0.626278	0.1165614	0.6220365	0.8217852	NA	2.3985175696E-06	4940.080864	919.4363232	4906.623912	6482.2416576	NA
cg06852942	0.3298809	1.041207E-10	0.163231	0.2609233	0.9739799	0.2626137	NA	8.213040816E-07	1287.566128	2058.1629904	7682.7534512	2071.4968656	NA
cg06858562	0.6535833	6.189393E-12	0.9832046	0.1872264	0.5997623	0.3931698	NA	4.8821931984E-08	7755.5178848	1476.8418432	4730.9250224	3101.3233824	NA
cg06863300	0.1568046	2.163419E-09	0.5039018	0.2632531	0.9765327	0.3104018	NA	1.7065049072E-05	3974.7773984	2076.5404528	7702.8899376	2448.4493984	NA
cg06865255	0.1757785	2.310529E-14	0.2649147	0.117535	0.382931	0.6051165	NA	1.8225452752E-10	2089.6471536	927.11608	3020.559728	4773.158952	NA
cg06866033	0.199546	6.86249E-10	0.3648145	0.2459858	0.7766641	0.2074483	NA	5.413132112E-06	2877.656776	1940.3359904	6126.3264208	1636.3521904	NA
cg06873514	0.212032	2.00562E-11	0.8056786	0.3829672	0.6934629	0.6300124	NA	1.582033056E-07	6355.1927968	3020.8452736	5470.0353552	4969.5378112	NA
cg06874656	0.2963729	5.153841E-10	0.5977523	0.06958	0.655827	0.550828	NA	4.0653497808E-06	4715.0701424	548.84704	5173.163376	4344.931264	NA
cg06879998	0.2456988	1.224822E-09	0.4168426	0.2706348	0.6878193	0.998723	NA	9.661395936E-06	3288.0544288	2134.7673024	5425.5186384	7877.927024	NA
cg06882058	0.03762868	2.034467E-13	0.9406026	0.6137062	0.8872181	0.9438235	NA	1.6047875696E-09	7419.4733088	4840.9145056	6998.3763728	7444.879768	NA
cg06888900	0.02847957	3.543701E-13	0.3395787	0.9716513	0.5148386	0.8573539	NA	2.7952713488E-09	2678.5967856	7664.3854544	4061.0468768	6762.8075632	NA
cg06899186	0.2833395	6.809476E-11	0.8203666	0.3210758	0.8190282	0.8445951	NA	5.3713146688E-07	6471.0517408	2532.6459104	6460.4944416	6662.1661488	NA
cg06916239	0.1849114	1.567493E-10	0.2110267	0.2649854	0.9085083	0.9186686	NA	1.2364384784E-06	1664.5786096	2090.2048352	7166.3134704	7246.4579168	NA
cg06916552	0.2276727	8.460056E-11	0.1352296	0.00724873	0.315947	0.8430356	NA	6.6732921728E-07	1066.6910848	57.17798224	2492.189936	6649.8648128	NA
cg06921573	0.2681606	2.605881E-11	0.3094426	0.1621624	0.4249763	0.5953982	NA	2.0555189328E-07	2440.8832288	1279.1370112	3352.2130544	4696.5010016	NA
cg06922305	0.2452488	1.803403E-09	0.3932862	0.6741159	0.8738018	0.4092138	NA	1.4225242864E-05	3102.2415456	5317.4262192	6892.5485984	3227.8784544	NA
cg06929471	0.05784398	5.749524E-11	0.5952881	0.3359582	0.4676965	0.4161441	NA	4.5352245312E-07	4695.6325328	2650.0382816	3689.189992	3282.5446608	NA
cg06947106	0.2135576	2.112192E-09	0.3216737	0.5503599	0.7062021	0.9741452	NA	1.6660970496E-05	2537.3621456	4341.2388912	5570.5221648	7684.0573376	NA
cg06948242	0.3908865	1.501613E-09	0.3850229	0.1972725	0.6430175	0.8965685	NA	1.1844723344E-05	3037.0606352	1556.08548	5072.12204	7072.132328	NA
cg06948985	0.2991424	1.793597E-09	0.7035813	0.1124167	0.9965085	0.6302582	NA	1.4147893136E-05	5549.8492944	886.7429296	7860.459048	4971.4766816	NA
cg06960784	0.1900058	5.270852E-10	0.1577701	0.6443694	0.6151236	0.4081712	NA	4.1576480576E-06	1244.4905488	5082.7858272	4852.0949568	3219.6544256	NA
cg06965072	0.1393682	1.929433E-10	0.7220893	0.3526059	0.993238	0.5730988	NA	1.5219367504E-06	5695.8403984	2781.3553392	7834.661344	4520.6033344	NA
cg06973615	0.3058287	9.138298E-13	0.4557633	0.1395793	0.3772409	0.3326733	NA	7.2082894624E-09	3595.0609104	1101.0015184	2975.6762192	2624.1269904	NA
cg06975067	0.2328094	2.457922E-09	0.1018849	0.8293107	0.2087581	0.4336409	NA	1.9388088736E-05	803.6680912	6541.6028016	1646.6838928	3420.5594192	NA
cg06986489	0.302188	3.918252E-10	0.4170864	0.3902129	0.7439178	0.5703291	NA	3.0907171776E-06	3289.9775232	3077.9993552	5868.0236064	4498.7559408	NA
cg06987936	0.09943496	3.187233E-10	0.6527072	0.1088223	0.9071983	0.2601148	NA	2.5140893904E-06	5148.5543936	858.3903024	7155.9801904	2051.7855424	NA
cg06988422	0.3968982	4.273242E-13	0.1331315	0.2191365	0.6195588	0.648341	NA	3.3707332896E-09	1050.141272	1728.548712	4887.0798144	5114.113808	NA
cg07001909	0.171421	2.973271E-09	0.5989407	0.1679047	0.4978622	0.6269939	NA	2.3453161648E-05	4724.4442416	1324.4322736	3927.1370336	4945.7278832	NA
cg07002423	0.2191438	3.427344E-12	0.7151906	0.5249112	0.7557135	0.6559242	NA	2.7034889472E-08	5641.4234528	4140.4995456	5961.068088	5173.9300896	NA
cg07009463	0.5756474	7.649896E-09	0.4722524	0.6640502	0.3661824	0.8528177	NA	6.0342379648E-05	3725.1269312	5238.0279776	2888.4467712	6727.0260176	NA
cg07017153	0.9074341	4.254002E-12	0.4807789	0.06985822	0.6057457	0.007478482	NA	3.3555567776E-08	3792.3839632	551.04163936	4778.1220816	58.990266016	NA
cg07018613	0.12331	3.176882E-10	0.6715602	0.1486967	0.2594473	0.7758533	NA	2.5059245216E-06	5297.2668576	1172.9195696	2046.5203024	6119.9308304	NA
cg07019386	0.1533542	1.139013E-10	0.645058	0.1770796	0.8776253	0.4324601	NA	8.984534544E-07	5088.217504	1396.8038848	6922.7083664	3411.2452688	NA
cg07019740	0.1163323	1.537466E-09	0.3049751	0.6053011	0.642511	0.6650511	NA	1.2127531808E-05	2405.6435888	4774.6150768	5068.126768	5245.9230768	NA
cg07038423	0.07075134	2.083584E-11	0.5434452	0.4380716	0.9499495	0.668854	NA	1.6435310592E-07	4286.6957376	3455.5087808	7493.201656	5275.920352	NA
cg07045469	0.3124114	4.373742E-11	0.8560864	0.1332878	0.3768065	0.2293301	NA	3.4500076896E-07	6752.8095232	1051.3741664	2972.249672	1808.9558288	NA
cg07049515	0.2667339	1.476946E-10	0.09421078	0.7565165	0.9180094	0.5515399	NA	1.1650150048E-06	743.13463264	5967.402152	7241.2581472	4350.5467312	NA
cg07052387	0.2221571	9.909104E-10	0.8411556	0.3678465	0.9639187	0.3485247	NA	7.8163012352E-06	6635.0353728	2901.573192	7603.3907056	2749.1628336	NA
cg07059636	0.3222717	1.383914E-10	0.9389978	0.3132611	0.6815814	0.7701668	NA	1.0916313632E-06	7406.8146464	2471.0035568	5376.3140832	6075.0757184	NA
cg07062938	0.09474913	4.171737E-11	0.7004557	0.05992849	0.5239391	0.01563256	NA	3.2906661456E-07	5525.1945616	472.71592912	4132.8316208	123.30963328	NA
cg07063853	0.9505278	4.895892E-11	0.3948826	0.2106562	0.3580677	0.920384	NA	3.8618796096E-07	3114.8339488	1661.6561056	2824.4380176	7259.988992	NA
cg07064129	0.05980025	9.923871E-10	0.03839954	0.85336	0.8728745	0.3999122	NA	7.8279494448E-06	302.89557152	6731.30368	6885.234056	3154.5074336	NA
cg07066550	0.05302758	1.329849E-10	0.149682	0.03181601	0.627157	0.4060641	NA	1.0489848912E-06	1180.691616	250.96468688	4947.014416	3203.0336208	NA
cg07076076	0.3926576	2.456293E-10	0.9860748	0.3629552	0.9554612	0.7269161	NA	1.9375239184E-06	7778.1580224	2862.9906176	7536.6779456	5733.9141968	NA
cg07087156	0.1270396	2.330558E-10	0.7806143	0.3937428	0.2103554	0.3726054	NA	1.8383441504E-06	6157.4855984	3105.8432064	1659.2833952	2939.1113952	NA
cg07092135	0.8556053	4.205178E-10	0.1816714	0.1122836	0.5119462	0.08882312	NA	3.3170444064E-06	1433.0240032	885.6930368	4038.2316256	700.63677056	NA
cg07097026	0.1669635	4.768246E-09	0.3253175	0.7200377	0.2626112	0.6205513	NA	3.7611924448E-05	2566.10444	5679.6573776	2071.4771456	4894.9086544	NA
cg07099606	0.1080826	5.508459E-12	0.1056849	0.9369625	0.3399901	0.07532593	NA	4.3450724592E-08	833.6424912	7390.7602	2681.8419088	594.17093584	NA
cg07104652	0.3838145	1.589852E-11	0.9848758	0.05046545	0.4270509	0.1850384	NA	1.2540752576E-07	7768.7003104	398.0714696	3368.5774992	1459.5828992	NA
cg07110854	0.1396886	4.929711E-11	0.43013	0.8866113	0.8183305	0.7948296	NA	3.8885560368E-07	3392.86544	6993.5899344	6454.990984	6269.6158848	NA
cg07115110	0.9092488	5.211656E-09	0.9484408	0.6650973	0.5281833	0.8039818	NA	4.1109542528E-05	7481.3010304	5246.2875024	4166.3098704	6341.8084384	NA
cg07118866	0.6128419	2.000333E-11	0.1868983	0.1681074	0.02775402	0.1965231	NA	1.5778626704E-07	1474.2537904	1326.0311712	218.92370976	1550.1742128	NA
cg07135614	0.2134382	4.35841E-13	0.8104992	0.08554963	0.9902464	0.648413	NA	3.437913808E-09	6393.2176896	674.81548144	7811.0636032	5114.681744	NA
cg07138399	0.2273184	4.175665E-11	0.5083763	0.1727584	0.4421287	0.9047126	NA	3.293764552E-07	4010.0722544	1362.7182592	3487.5111856	7136.3729888	NA
cg07143623	0.07876159	6.716615E-11	0.9791894	0.6281405	0.3692485	0.9112337	NA	5.298065912E-07	7723.8459872	4954.772264	2912.632168	7187.8114256	NA
cg07144730	0.1514601	2.057983E-09	0.05598306	0.8944451	0.7160196	0.3681218	NA	1.6233369904E-05	441.59437728	7055.3829488	5647.9626048	2903.7447584	NA
cg07147720	0.2012464	2.282728E-09	0.4090305	0.9648519	0.3902665	0.8345791	NA	1.8006158464E-05	3226.432584	7610.7517872	3078.422152	6583.1599408	NA
cg07149772	0.8347687	2.745973E-10	0.9675566	0.06844132	0.4085981	0.5415343	NA	2.1660235024E-06	7632.0864608	539.86513216	3223.0218128	4271.6225584	NA
cg07151059	0.232636	2.24191E-10	0.3374112	0.2419925	0.821104	0.6357469	NA	1.768418608E-06	2661.4995456	1908.83684	6476.868352	5014.7715472	NA
cg07157230	0.346822	1.881875E-09	0.1202924	0.2696922	0.6303073	0.7889685	NA	1.484423E-05	948.8664512	2127.3320736	4971.8639824	6223.383528	NA
cg07163745	0.02370566	3.4458E-09	0.04341928	0.3066614	0.05942482	0.1238848	NA	2.71804704E-05	342.49128064	2418.9451232	468.74298016	977.2033024	NA
cg07168810	0.2436442	2.075911E-09	0.9861811	0.2292179	0.9075184	0.9944162	NA	1.6374785968E-05	7778.9965168	1808.0707952	7158.5051392	7843.9549856	NA
cg07171496	0.674668	9.123428E-10	0.3264903	0.8558135	0.7595641	0.3031261	NA	7.1965600064E-06	2575.3554864	6750.656888	5991.4416208	2391.0586768	NA
cg07178877	0.07499086	1.032934E-09	0.5921967	0.225605	0.9709373	0.7761534	NA	8.147783392E-06	4671.2475696	1779.57224	7658.7534224	6122.2980192	NA
cg07178945	0.348086	1.767073E-10	0.6500238	0.1720903	0.8675445	0.8656759	NA	1.3938671824E-06	5127.3877344	1357.4482864	6843.191016	6828.4514992	NA
cg07182753	0.0675117	2.586653E-11	0.9784932	0.04960261	0.6083975	0.775112	NA	2.0403518864E-07	7718.3543616	391.26538768	4799.03948	6114.083456	NA
cg07183316	0.2701308	1.743305E-10	0.05316743	0.2171003	0.950268	0.9773994	NA	1.375118984E-06	419.38468784	1712.4871664	7495.713984	7709.7264672	NA
cg07185596	0.2105424	2.479898E-10	0.7469475	0.09985244	0.5433728	0.5754575	NA	1.9561435424E-06	5891.92188	787.63604672	4286.1246464	4539.20876	NA
cg07186767	0.05918839	4.116468E-11	0.4936527	0.3151313	0.8799157	0.371104	NA	3.2470699584E-07	3893.9324976	2485.7556944	6940.7750416	2927.268352	NA
cg07187855	0.1857898	3.005158E-11	0.8748635	0.4437981	0.5754618	0.9104994	NA	2.3704686304E-07	6900.923288	3500.6794128	4539.2426784	7182.0192672	NA
cg07200897	0.2436596	2.381224E-09	0.7308395	0.1065231	0.8312814	0.7338085	NA	1.8783094912E-05	5764.861976	840.2542128	6557.1476832	5788.281448	NA
cg07211381	0.07612169	1.129053E-11	0.3407828	0.2975423	0.8696796	0.3333717	NA	8.905970064E-08	2688.0947264	2347.0136624	6860.0326848	2629.6359696	NA
cg07216610	0.1715313	1.064071E-12	0.6204517	0.3131551	0.860503	0.8936788	NA	8.393392048E-09	4894.1230096	2470.1674288	6787.647664	7049.3383744	NA
cg07218288	0.6677802	5.011299E-11	0.9316436	0.8619748	0.3818147	0.4844429	NA	3.9529126512E-07	7348.8047168	6799.2572224	3011.7543536	3821.2855952	NA
cg07218744	0.1146094	5.619119E-11	0.4429568	0.08059134	0.6850928	0.8428067	NA	4.4323610672E-07	3494.0432384	635.70448992	5404.0120064	6648.0592496	NA
cg07224221	0.2235676	3.462506E-11	0.4721461	0.2369335	0.5532027	0.5984827	NA	2.7312247328E-07	3724.2884368	1868.931448	4363.6628976	4720.8315376	NA
cg07229767	0.06042516	1.823297E-09	0.9777428	0.3239907	0.8642995	0.8489746	NA	1.4382166736E-05	7712.4352064	2555.6386416	6817.594456	6696.7116448	NA
cg07231102	0.1581988	6.292469E-11	0.7070592	0.1463383	0.9089729	0.9787752	NA	4.9634995472E-07	5577.2829696	1154.3165104	7169.9782352	7720.5787776	NA
cg07238434	0.2493706	6.557587E-09	0.9956262	0.4320521	0.8269077	0.6935169	NA	5.1726246256E-05	7853.4994656	3408.0269648	6522.6479376	5470.4613072	NA
cg07242422	0.2939679	3.600046E-10	0.3156726	0.2326069	0.5645987	0.9944003	NA	2.8397162848E-06	2490.0254688	1834.8032272	4453.5545456	7843.8295664	NA
cg07251046	0.1074532	1.149657E-09	0.1776464	0.1104974	0.556094	0.7610752	NA	9.068494416E-06	1401.2748032	871.6034912	4386.469472	6003.3611776	NA
cg07259151	0.3954195	4.641081E-11	0.8985912	0.04010293	0.6657164	0.4511999	NA	3.6608846928E-07	7088.0873856	316.33191184	5251.1709632	3559.0648112	NA
cg07260062	0.1462422	5.346387E-11	0.8450465	0.1187361	0.03549373	0.01776009	NA	4.2172300656E-07	6665.726792	936.5903568	279.97454224	140.09158992	NA
cg07261473	0.1013658	1.671962E-09	0.4247877	0.524977	0.2868558	0.3031404	NA	1.3188436256E-05	3350.7253776	4141.018576	2262.7185504	2391.1714752	NA
cg07272831	0.184644	5.485375E-10	0.2349197	0.0173322	0.8632847	0.7537237	NA	4.3268638E-06	1853.0465936	136.7163936	6809.5897136	5945.3725456	NA
cg07279631	0.2709448	2.156972E-13	0.4807237	0.6996207	0.267734	0.52032	NA	1.7014195136E-09	3791.9485456	5518.6080816	2111.885792	4104.28416	NA
cg07285896	0.2239707	1.832422E-09	0.1669261	0.5307014	0.5766236	0.9736455	NA	1.4454144736E-05	1316.7130768	4186.1726432	4548.4069568	7680.115704	NA
cg07287384	0.1272365	7.766868E-10	0.5800722	0.08818632	0.9474359	0.852654	NA	6.1265054784E-06	4575.6095136	695.61369216	7473.3743792	6725.734752	NA
cg07311313	0.04324322	1.806219E-12	0.3142438	0.7741948	0.7539268	0.7332458	NA	1.4247455472E-08	2478.7550944	6106.8485824	5946.9745984	5783.8428704	NA
cg07315521	0.09352378	4.954698E-10	0.2614245	0.4448597	0.3953819	0.581622	NA	3.9082657824E-06	2062.116456	3509.0533136	3118.7724272	4587.834336	NA
cg07326602	0.1118353	1.698541E-10	0.06980815	0.8840242	0.7839808	0.1805301	NA	1.3398091408E-06	550.6466872	6973.1828896	6184.0405504	1424.0214288	NA
cg07331806	0.1718953	2.044865E-11	0.1069418	0.1514337	0.9242133	0.668813	NA	1.612989512E-07	843.5569184	1194.5090256	7290.1945104	5275.596944	NA
cg07336123	0.2725502	4.460928E-10	0.9822582	0.2325885	0.67797	0.9027912	NA	3.5187800064E-06	7748.0526816	1834.658088	5347.82736	7121.2169856	NA
cg07336617	0.2736399	5.22146E-12	0.2284239	0.1925707	0.421192	0.3756463	NA	4.118687648E-08	1801.8077232	1518.9976816	3322.362496	2963.0980144	NA
cg07340922	0.12429	2.171823E-11	0.8191603	0.09294513	0.4535136	0.2918155	NA	1.7131339824E-07	6461.5364464	733.15118544	3577.3152768	2301.840664	NA
cg07355088	0.2466622	2.178238E-09	0.4266151	0.2462485	0.767682	0.5274859	NA	1.7181941344E-05	3365.1399088	1942.408168	6055.475616	4160.8087792	NA
cg07363961	0.307434	7.033987E-12	0.7372777	0.0800437	0.6033131	0.6334495	NA	5.5484089456E-08	5815.6464976	631.3847056	4758.9337328	4996.649656	NA
cg07375883	0.1942581	3.134826E-13	0.7180024	0.7009529	0.7523883	0.3983617	NA	2.4727507488E-09	5663.6029312	5529.1164752	5934.8389104	3142.2770896	NA
cg07389463	0.04430103	2.987142E-10	0.7922353	0.2642675	0.6286916	0.3414261	NA	2.3562576096E-06	6249.1520464	2084.54204	4959.1193408	2693.1690768	NA
cg07393322	0.3853523	1.085549E-10	0.3283936	0.8728336	0.7552532	0.9509848	NA	8.562810512E-07	2590.3687168	6884.9114368	5957.4372416	7501.3681024	NA
cg07393508	0.1079492	3.264596E-10	0.3246648	0.1821677	0.2597545	0.9419958	NA	2.5751133248E-06	2560.9559424	1436.9388176	2048.943496	7430.4628704	NA
cg07424354	0.2926362	9.847022E-10	0.9665019	0.08185326	0.546166	0.3522569	NA	7.7673309536E-06	7623.7669872	645.65851488	4308.157408	2778.6024272	NA
cg07491399	0.3257216	3.341804E-11	0.4431005	0.06223715	0.2454842	0.6012808	NA	2.6360149952E-07	3495.176744	490.9266392	1936.3793696	4742.9029504	NA
cg07495405	0.1374694	3.763354E-12	0.9778197	0.1088592	0.3282206	0.3430789	NA	2.9685336352E-08	7713.0417936	858.6813696	2589.0040928	2706.2063632	NA
cg07497218	0.1064955	2.939319E-09	0.6279084	0.3567665	0.8218313	0.5528787	NA	2.3185348272E-05	4952.9414592	2814.174152	6482.6052944	4361.1071856	NA
cg07501233	0.9075289	3.878767E-10	0.4751009	0.09398388	0.6601626	0.827079	NA	3.0595714096E-06	3747.5958992	741.34484544	5207.3625888	6523.999152	NA
cg07504545	0.07191762	9.639643E-12	0.5526109	0.01528559	0.008893871	0.09908145	NA	7.6037503984E-08	4358.9947792	120.57273392	70.154854448	781.5544776	NA
cg07505334	0.3647744	1.369262E-09	0.9859747	0.09156803	0.985948	0.9658864	NA	1.0800738656E-05	7777.3684336	722.28862064	7777.157824	7618.9119232	NA
cg07513383	0.09116649	6.020859E-15	0.275379	0.2573494	0.2339638	0.242421	NA	4.7492535792E-11	2172.189552	2029.9720672	1845.5064544	1912.216848	NA
cg07524456	0.9008931	1.022169E-13	0.4782979	0.07361521	0.9782379	0.5794676	NA	8.062869072E-10	3772.8138352	580.67677648	7716.3405552	4570.8404288	NA
cg07527625	0.1170594	5.05471E-10	0.3630779	0.1034679	0.6410401	0.2071222	NA	3.987155248E-06	2863.9584752	816.1547952	5056.5243088	1633.7799136	NA
cg07531343	0.09804547	1.756851E-09	0.608767	0.4146174	0.731639	0.8271533	NA	1.3858040688E-05	4801.954096	3270.5020512	5771.168432	6524.5852304	NA
cg07535879	0.2237921	3.194891E-10	0.3395632	0.1747776	0.5599288	0.4145087	NA	2.5201300208E-06	2678.4745216	1378.6457088	4416.7183744	3269.6446256	NA
cg07545081	0.5918965	7.800051E-09	0.9075981	0.5266221	0.6915086	0.6728199	NA	6.1526802288E-05	7159.1338128	4153.9951248	5454.6198368	5307.2033712	NA
cg07570394	0.1332147	7.911715E-10	0.06264118	0.2496088	0.770255	0.3479111	NA	6.240760792E-06	494.11362784	1968.9142144	6075.77144	2744.3227568	NA
cg07575624	0.1664587	7.63776E-10	0.7173031	0.1219655	0.7488129	0.3649642	NA	6.024665088E-06	5658.0868528	962.063864	5906.6361552	2878.8376096	NA
cg07585502	0.1959877	1.431602E-11	0.8122494	0.1136246	0.6216834	0.304282	NA	1.1292476576E-07	6407.0232672	896.2708448	4903.8386592	2400.176416	NA
cg07606899	0.2415051	3.184196E-09	0.3740238	0.1786159	0.3934872	0.9840184	NA	2.5116938048E-05	2950.2997344	1408.9222192	3103.8270336	7761.9371392	NA
cg07610777	0.1391489	2.067982E-09	0.9969653	0.2227733	0.6777677	0.3176004	NA	1.6312242016E-05	7864.0622864	1757.2357904	5346.2316176	2505.2319552	NA
cg07624310	0.184231	7.240764E-11	0.4686646	0.3885642	0.1695473	0.7339983	NA	5.7115146432E-07	3696.8263648	3064.9944096	1337.3891024	5789.7785904	NA
cg07624915	0.07866995	2.171705E-11	0.5946671	0.1011297	0.5651219	0.9400754	NA	1.713040904E-07	4690.7340848	797.7110736	4457.6815472	7415.3147552	NA
cg07634101	0.1343737	5.790046E-11	0.04401254	0.1406598	0.4556045	0.07748109	NA	4.5671882848E-07	347.17091552	1109.5245024	3593.808296	611.17083792	NA
cg07634927	0.2350958	5.689568E-10	0.4975154	0.1330971	0.5766688	0.7339815	NA	4.4879312384E-06	3924.4014752	1049.8699248	4548.7634944	5789.646072	NA
cg07636477	0.7702247	5.102842E-11	0.9261282	0.0266848	0.8551528	0.8229284	NA	4.0251217696E-07	7305.2992416	210.4897024	6745.4452864	6491.2592192	NA
cg07638650	0.09814301	1.639757E-09	0.4482902	0.3460369	0.9026061	0.6696429	NA	1.2934403216E-05	3536.1130976	2729.5390672	7119.7569168	5282.1431952	NA
cg07641027	0.156345	2.901861E-10	0.048111	0.2260902	0.4703357	0.3779986	NA	2.2889879568E-06	379.499568	1783.3994976	3710.0080016	2981.6529568	NA
cg07644125	0.2991189	4.230115E-12	0.9336133	0.04318802	0.3686385	0.4670257	NA	3.336714712E-08	7364.3417104	340.66710176	2907.820488	3683.8987216	NA
cg07649988	0.1285624	1.734251E-10	0.2844055	0.05345319	0.966038	0.2535414	NA	1.3679771888E-06	2243.390584	421.63876272	7620.107744	1999.9345632	NA
cg07660114	0.2456254	1.451431E-10	0.7182951	0.09147907	0.7302605	0.3523517	NA	1.1448887728E-06	5665.9117488	721.58690416	5760.294824	2779.3502096	NA
cg07663200	0.2339519	9.375914E-15	0.8746079	0.3108767	0.3494222	0.1596556	NA	7.3957209632E-11	6898.9071152	2452.1954096	2756.2423136	1259.3633728	NA
cg07665352	0.2609455	1.869961E-09	0.5097901	0.2190699	0.9188984	0.4698664	NA	1.4750252368E-05	4021.2243088	1728.0233712	7248.2705792	3706.3061632	NA
cg07669147	0.7554036	1.162419E-09	0.7440159	0.2297704	0.9340447	0.6688077	NA	9.169161072E-06	5868.7974192	1812.4289152	7367.7445936	5275.5551376	NA
cg07679695	0.1745576	2.440702E-10	0.4861178	0.5215902	0.5188899	0.2626281	NA	1.9252257376E-06	3834.4972064	4114.3034976	4093.0035312	2071.6104528	NA
cg07679834	0.452373	7.265676E-10	0.08114497	0.5632427	0.3898475	0.3449034	NA	5.7311652288E-06	640.07152336	4442.8584176	3075.11708	2720.5980192	NA
cg07687029	0.0378852	7.277028E-10	0.8156012	0.06738433	0.7686748	0.4965158	NA	5.7401196864E-06	6433.4622656	531.52759504	6063.3068224	3916.5166304	NA
cg07692473	0.07466203	4.156959E-10	0.9068591	0.3322039	0.6061474	0.8080099	NA	3.2790092592E-06	7153.3045808	2620.4243632	4781.2906912	6373.5820912	NA
cg07696102	0.169304	5.315331E-12	0.2456671	0.3561528	0.8996113	0.6684786	NA	4.1927330928E-08	1937.8220848	2809.3332864	7096.1339344	5272.9591968	NA
cg07704580	0.1751286	3.206227E-10	0.9090108	0.08897542	0.6959964	0.6042228	NA	2.5290718576E-06	7170.2771904	701.83811296	5490.0196032	4766.1094464	NA
cg07709148	0.1540653	7.591024E-12	0.7383131	0.03252268	0.8688275	0.4629903	NA	5.9877997312E-08	5823.8137328	256.53889984	6853.31132	3652.0674864	NA
cg07721625	0.5847956	4.811426E-09	0.3662542	0.1553302	0.6357226	0.662063	NA	3.7952528288E-05	2889.0131296	1225.2446176	5014.5798688	5222.352944	NA
cg07725167	0.257739	5.920839E-11	0.9326536	0.2569524	0.9164631	0.5553386	NA	4.6703578032E-07	7356.7715968	2026.8405312	7229.0609328	4380.5108768	NA
cg07737236	0.07250039	2.739189E-09	0.9990273	0.5313807	0.7188266	0.6524491	NA	2.1606722832E-05	7880.3273424	4191.5309616	5670.1042208	5146.5185008	NA
cg07741184	0.3511702	4.733069E-10	0.3678302	0.8961717	0.3261887	0.6745398	NA	3.7334448272E-06	2901.4446176	7069.0023696	2572.9764656	5320.7699424	NA
cg07751214	0.7392159	5.582905E-10	0.6393627	0.8036677	0.8016561	0.8698994	NA	4.403795464E-06	5043.2929776	6339.3308176	6323.4633168	6861.7664672	NA
cg07757497	0.2830567	7.427596E-11	0.119077	0.003678925	0.2762886	0.5765761	NA	5.8588877248E-07	939.279376	29.0193604	2179.3644768	4548.0322768	NA
cg07758667	0.7219262	1.46763E-09	0.3747875	0.6469784	0.1493875	0.7487571	NA	1.157666544E-05	2956.3238	5103.3656192	1178.3686	5906.1960048	NA
cg07774177	0.1040772	6.766584E-10	0.2095956	0.3616368	0.8595729	0.4073755	NA	5.3374814592E-06	1653.2900928	2852.5910784	6780.3110352	3213.377944	NA
cg07778315	0.09370218	1.113186E-09	0.504352	0.8406286	0.9047691	0.4312149	NA	8.780811168E-06	3978.328576	6630.8783968	7136.8186608	3401.4231312	NA
cg07781158	0.128623	1.26661E-10	0.6503563	0.184944	0.9452661	0.8595523	NA	9.99101968E-07	5130.0104944	1458.838272	7456.2589968	6780.1485424	NA
cg07781332	0.134016	4.781638E-10	0.579474	0.2351982	0.4157077	0.621363	NA	3.7717560544E-06	4570.890912	1855.2434016	3279.1023376	4901.311344	NA
cg07781848	0.1986123	7.901712E-10	0.9780127	0.417571	0.8544802	0.7775665	NA	6.2328704256E-06	7714.5641776	3293.800048	6740.1398176	6133.444552	NA
cg07786668	0.1778721	8.205902E-10	0.7146494	0.1791974	0.8983794	0.592429	NA	6.4728154976E-06	5637.1544672	1413.5090912	7086.4167072	4673.079952	NA
cg07800079	0.1036208	2.098916E-10	0.854802	0.1292495	0.8908894	0.5248577	NA	1.6556249408E-06	6742.678176	1019.520056	7027.3355872	4140.0775376	NA
cg07813421	0.0557698	1.044898E-09	0.3626681	0.9429736	0.5187843	0.2654495	NA	8.242155424E-06	2860.7259728	7438.1757568	4092.1705584	2093.865656	NA
cg07816570	0.2153819	1.404693E-09	0.9446002	0.0714843	0.5801613	0.2839867	NA	1.1080218384E-05	7451.0063776	563.8681584	4576.3123344	2240.0870896	NA
cg07824897	0.2845314	1.219276E-13	0.1387986	0.06781911	0.9486396	0.3531469	NA	9.617649088E-10	1094.8433568	534.95713968	7482.8691648	2785.6227472	NA
cg07832203	0.855227	3.314366E-10	0.08979354	0.9173641	0.1850785	0.4773019	NA	2.6143719008E-06	708.29144352	7236.1680208	1459.899208	3764.9573872	NA
cg07841815	0.3527313	3.937945E-10	0.5516062	0.08416385	0.4636533	0.4584371	NA	3.106251016E-06	4351.0697056	663.8844488	3657.2972304	3616.1518448	NA
cg07849302	0.3691182	4.69293E-12	0.7979455	0.02838856	0.6386066	0.9585814	NA	3.701783184E-08	6294.194104	223.92896128	5037.3288608	7561.2900832	NA
cg07855993	0.2673212	6.049027E-10	0.8038636	0.03139942	0.3499996	0.9863663	NA	4.7714724976E-06	6340.8760768	247.67862496	2760.7968448	7780.4573744	NA
cg07856962	0.7520411	3.430876E-09	0.7222645	0.8683437	0.3657696	0.842774	NA	2.7062749888E-05	5697.222376	6849.4951056	2885.1906048	6647.801312	NA
cg07862358	0.0287592	1.596243E-11	0.02002248	0.5533752	0.5953088	0.9346828	NA	1.2591164784E-07	157.93732224	4365.0235776	4695.7958144	7372.7779264	NA
cg07868909	0.0521651	3.668801E-10	0.217571	0.6882049	0.8704387	0.6332086	NA	2.8939502288E-06	1716.200048	5428.5602512	6866.0204656	4994.7494368	NA
cg07880971	0.4196708	8.162062E-10	0.6909742	0.5521584	0.5362547	0.9177218	NA	6.4382345056E-06	5450.4044896	4355.4254592	4229.9770736	7238.9895584	NA
cg07896225	0.2727767	9.778438E-12	0.09190127	0.4502908	0.2144713	0.6496274	NA	7.7132318944E-08	724.91721776	3551.8938304	1691.7496144	5124.2609312	NA
cg07899389	0.7556052	6.695721E-11	0.8036342	0.1614621	0.4040812	0.5500638	NA	5.2815847248E-07	6339.0665696	1273.6130448	3187.3925056	4338.9032544	NA
cg07917609	0.4275728	3.343502E-12	0.8369587	0.1203808	0.8180251	0.9845636	NA	2.6373543776E-08	6601.9302256	949.5637504	6452.5819888	7766.2376768	NA
cg07920962	0.230885	2.592284E-11	0.2826751	0.05302646	0.1261142	0.2257841	NA	2.0447936192E-07	2229.7411888	418.27271648	994.7888096	1780.9849808	NA
cg07921384	0.06526283	8.45545E-12	0.02743019	0.8987956	0.3598123	0.002065899	NA	6.66965896E-08	216.36933872	7089.6996928	2838.1994224	16.295811312	NA
cg07925867	0.1321578	4.670603E-10	0.5865331	0.150527	0.20905	0.2761399	NA	3.6841716464E-06	4626.5730928	1187.356976	1648.9864	2178.1915312	NA
cg07930539	0.8161563	1.364338E-09	0.3498231	0.9981188	0.3411624	0.1276006	NA	1.0761898144E-05	2759.4046128	7873.1610944	2691.0890112	1006.5135328	NA
cg07943548	0.04301065	9.223324E-11	0.5538669	0.285569	0.8113903	0.7055225	NA	7.2753579712E-07	4368.9021072	2252.568272	6400.2466864	5565.16148	NA
cg07943766	0.2348458	1.090029E-10	0.263435	0.1798363	0.966353	0.9316169	NA	8.598148752E-07	2077.97528	1418.5487344	7622.592464	7348.5941072	NA
cg07955315	0.1942773	2.696395E-09	0.4168549	0.2305785	0.9164755	0.375994	NA	2.126916376E-05	3288.1514512	1818.803208	7229.158744	2965.840672	NA
cg07957294	0.1996205	8.32961E-11	0.7813206	0.08316427	0.9917717	0.4842796	NA	6.570396368E-07	6163.0568928	655.99976176	7823.0951696	3819.9974848	NA
cg07959469	0.06199924	4.692679E-10	0.270887	0.9812658	0.4392044	0.7800388	NA	3.7015851952E-06	2136.756656	7740.2246304	3464.4443072	6152.9460544	NA
cg07962084	0.2093708	9.268902E-10	0.2640512	0.107276	0.4118627	0.2998456	NA	7.3113098976E-06	2082.8358656	846.193088	3248.7729776	2365.1820928	NA
cg07967643	0.2984034	9.258623E-12	0.8933969	0.1317491	0.935982	0.7670977	NA	7.3032018224E-08	7047.1147472	1039.2369008	7383.026016	6050.8666576	NA
cg07989466	0.163697	4.581096E-11	0.2201057	0.3886819	0.8582239	0.5896819	NA	3.6135685248E-07	1736.1937616	3065.9228272	6769.6701232	4651.4108272	NA
cg08013227	0.3272393	1.384704E-10	0.8084765	0.2946572	0.768512	0.6778843	NA	1.0922545152E-06	6377.262632	2324.2559936	6062.022656	5347.1513584	NA
cg08017202	0.1339183	4.65312E-11	0.5098619	0.1389325	0.1197157	0.2926024	NA	3.670381056E-07	4021.7906672	1095.89956	944.3174416	2308.0477312	NA
cg08021727	0.1122931	2.913871E-12	0.7247329	0.1616546	0.7410103	0.511208	NA	2.2984614448E-08	5716.6931152	1275.1314848	5845.0892464	4032.408704	NA
cg08021815	0.1559374	2.871643E-11	0.4608868	0.1803682	0.6198559	0.8795578	NA	2.2651519984E-07	3635.4750784	1422.7443616	4889.4233392	6937.9519264	NA
cg08025405	0.2458932	3.723716E-09	0.4523478	0.2731127	0.808065	0.5406348	NA	2.9372671808E-05	3568.1194464	2154.3129776	6374.01672	4264.5273024	NA
cg08028629	0.2597141	1.306866E-09	0.4522769	0.3439457	0.9604798	0.5348965	NA	1.0308559008E-05	3567.5601872	2713.0436816	7576.2646624	4219.263592	NA
cg08033127	0.1321042	4.165267E-10	0.6547752	0.1059633	0.5313844	0.9910579	NA	3.2855626096E-06	5164.8667776	835.8385104	4191.5601472	7817.4647152	NA
cg08055924	0.1910039	6.738707E-12	0.3335644	0.7314254	0.5684678	0.4695592	NA	5.3154920816E-08	2631.1559872	5769.4835552	4484.0740064	3703.8829696	NA
cg08056957	0.8548295	3.180735E-10	0.3676223	0.3784323	0.5360195	0.6011296	NA	2.508963768E-06	2899.8047024	2985.0739824	4228.121816	4741.7102848	NA
cg08059859	0.8295504	1.920516E-10	0.9580376	0.3957453	0.1446132	0.1849807	NA	1.5149030208E-06	7557.0005888	3121.6389264	1140.7089216	1459.1277616	NA
cg08077071	0.2653599	1.467405E-10	0.3772836	0.07372748	0.8390084	0.2712835	NA	1.157489064E-06	2976.0130368	581.56236224	6618.0982592	2139.884248	NA
cg08077155	0.1071545	1.76872E-10	0.7303337	0.1466306	0.3109257	0.882519	NA	1.395166336E-06	5760.8722256	1156.6221728	2452.5819216	6961.309872	NA
cg08086720	0.246787	1.629994E-09	0.46044	0.1625363	0.8620252	0.5207616	NA	1.2857392672E-05	3631.95072	1282.0863344	6799.6547776	4107.7675008	NA
cg08087102	0.223614	6.293234E-10	0.4678836	0.2036517	0.7513121	0.3415014	NA	4.9641029792E-06	3690.6658368	1606.4046096	5926.3498448	2693.7630432	NA
cg08099685	0.1884853	1.639404E-10	0.9624269	0.486433	0.6514674	0.5923492	NA	1.2931618752E-06	7591.6233872	3836.983504	5138.7748512	4672.4504896	NA
cg08107394	0.3816118	8.834616E-11	0.9444779	0.3461477	0.7900503	0.5746831	NA	6.9687451008E-07	7450.0416752	2730.4130576	6231.9167664	4533.1002928	NA
cg08111714	0.1843782	1.125798E-11	0.4228118	0.290464	0.6803631	0.8065275	NA	8.880294624E-08	3335.1394784	2291.180032	5366.7041328	6361.88892	NA
cg08117918	0.2003079	8.138012E-10	0.8286873	0.2278299	0.8254884	0.7275159	NA	6.4192638656E-06	6536.6854224	1797.1222512	6511.4524992	5738.6454192	NA
cg08138379	0.2247783	1.203762E-10	0.6822113	0.05764332	0.8805122	0.740986	NA	9.495274656E-07	5381.2827344	454.69050816	6945.4802336	5844.897568	NA
cg08147813	0.7276268	9.332594E-09	0.9690591	0.7208966	0.440393	0.2128018	NA	7.3615501472E-05	7643.9381808	5686.4323808	3473.819984	1678.5805984	NA
cg08152263	0.2362159	2.076576E-09	0.9069716	0.1684867	0.7660427	0.592406	NA	1.6380031488E-05	7154.1919808	1329.0230896	6042.5448176	4672.898528	NA
cg08153408	0.07317812	1.8364E-10	0.3498325	0.5119689	0.7659531	0.462529	NA	1.44855232E-06	2759.47876	4038.4106832	6041.8380528	3648.428752	NA
cg08163163	0.234621	1.62212E-09	0.9248124	0.09743848	0.9397055	0.7244886	NA	1.279528256E-05	7294.9202112	768.59473024	7412.396984	5714.7660768	NA
cg08171125	0.3147403	1.964886E-10	0.5124211	0.2477126	0.9270144	0.7074691	NA	1.5499020768E-06	4041.9776368	1953.9569888	7312.2895872	5580.5162608	NA
cg08179257	0.1699116	4.807106E-10	0.3817018	0.5413286	0.6256103	0.3302397	NA	3.7918452128E-06	3010.8637984	4269.9999968	4934.8140464	2604.9307536	NA
cg08181060	0.7732083	1.840559E-11	0.3801499	0.5876279	0.7816636	0.6003064	NA	1.4518329392E-07	2998.6224112	4635.2088752	6165.7624768	4735.2168832	NA
cg08183490	0.2406855	1.225238E-09	0.8984786	0.2702161	0.5462083	0.349421	NA	9.664677344E-06	7087.1991968	2131.4645968	4308.4910704	2756.232848	NA
cg08184159	0.1818663	7.671288E-10	0.08414915	0.4752041	0.375954	0.5881215	NA	6.0511119744E-06	663.7684952	3748.4099408	2965.525152	4639.102392	NA
cg08190410	0.2589975	4.039245E-11	0.7012944	0.1052093	0.7724471	0.8998246	NA	3.186156456E-07	5531.8102272	829.8909584	6093.0627248	7097.8164448	NA
cg08193322	0.246964	6.124582E-10	0.86273	0.2482756	0.9037026	0.9972751	NA	4.8310702816E-06	6805.21424	1958.3979328	7128.4061088	7866.5059888	NA
cg08194313	0.1402273	1.016361E-10	0.846008	0.8128765	0.9860327	0.2813937	NA	8.017055568E-07	6673.311104	6411.969832	7777.8259376	2219.6335056	NA
cg08196608	0.08473165	7.536536E-13	0.9173441	0.4494808	0.4908124	0.8493598	NA	5.9448195968E-09	7236.0102608	3545.5045504	3871.5282112	6699.7501024	NA
cg08239375	0.2269005	5.047691E-13	0.2437628	0.2519524	0.8316733	0.3015069	NA	3.9816186608E-09	1922.8009664	1987.4005312	6560.2389904	2378.2864272	NA
cg08245702	0.2422449	2.357469E-10	0.5755623	0.357807	0.2659512	0.2719338	NA	1.8595715472E-06	4540.0354224	2822.381616	2097.8230656	2145.0138144	NA
cg08258867	0.3582449	6.708018E-12	0.4641057	0.5199008	0.7720893	0.6601212	NA	5.2912845984E-08	3660.8657616	4100.9775104	6090.2403984	5207.0360256	NA
cg08262269	0.2274607	1.460837E-09	0.4263581	0.2080767	0.4725865	0.5088273	NA	1.1523082256E-05	3363.1126928	1641.3090096	3727.762312	4013.6297424	NA
cg08263226	0.202569	1.000944E-12	0.4469535	0.2698152	0.4028819	0.3144595	NA	7.895446272E-09	3525.569208	2128.3022976	3177.9324272	2480.456536	NA
cg08271632	0.07872925	3.323276E-14	0.2491744	0.2410751	0.06771208	0.07254875	NA	2.6214001088E-10	1965.4876672	1901.6003888	534.11288704	572.26454	NA
cg08278266	0.1498465	5.74396E-10	0.4329535	0.07523305	0.7210377	0.662739	NA	4.530835648E-06	3415.137208	593.4382984	5687.5453776	5227.685232	NA
cg08281791	0.08876768	4.450403E-11	0.6414762	0.1283218	0.4012974	0.7378906	NA	3.5104778864E-07	5059.9642656	1012.2023584	3165.4338912	5820.4810528	NA
cg08302003	0.06259845	7.152567E-12	0.1816356	0.02658591	0.4711937	0.3464457	NA	5.6419448496E-08	1432.7416128	209.70965808	3716.7759056	2732.7636816	NA
cg08302365	0.1247187	1.779123E-12	0.9729002	0.3325094	0.4754562	0.3097927	NA	1.4033722224E-08	7674.2367776	2622.8341472	3750.3985056	2443.6448176	NA
cg08309519	0.2015587	1.61249E-10	0.5222709	0.4380329	0.9665006	0.5392264	NA	1.271932112E-06	4119.6728592	3455.2035152	7623.7567328	4253.4178432	NA
cg08313539	0.2820059	8.058684E-13	0.3856547	0.2709765	0.9041895	0.6854871	NA	6.3566899392E-09	3042.0442736	2137.462632	7132.246776	5407.1222448	NA
cg08324400	0.09832579	9.773367E-10	0.4161235	0.1889864	0.6032302	0.9016807	NA	7.7092318896E-06	3282.382168	1490.7247232	4758.2798176	7112.4573616	NA
cg08327903	0.9730276	1.888277E-11	0.3395294	0.670824	0.3913339	0.6772315	NA	1.4894728976E-07	2678.2079072	5291.459712	3086.8418032	5342.002072	NA
cg08328535	0.1673888	2.496121E-12	0.6565834	0.6373695	0.9625437	0.685238	NA	1.9689402448E-08	5179.1298592	5027.570616	7592.5447056	5405.157344	NA
cg08329428	0.2695337	3.010105E-12	0.3503689	0.0254075	0.9375709	0.913614	NA	2.374370824E-08	2763.7098832	200.41436	7395.5592592	7206.587232	NA
cg08332492	0.1271469	8.467691E-10	0.7644303	0.08737204	0.7766406	0.9491065	NA	6.6793146608E-06	6029.8262064	689.19065152	6126.1410528	7486.552072	NA
cg08349497	0.3134321	9.746266E-11	0.4348876	0.1759431	0.3656247	0.4145348	NA	7.6878546208E-07	3430.3933888	1387.8391728	2884.0476336	3269.8505024	NA
cg08356614	0.06104175	3.885366E-13	0.013445	0.9403092	0.5839959	0.3683867	NA	3.0647767008E-09	106.05416	7417.1589696	4606.5596592	2905.8342896	NA
cg08367326	0.9064094	1.631967E-08	0.7666372	0.8887631	0.100858	0.203322	NA	0.00012872955696	6047.2342336	7010.5633328	795.567904	1603.803936	NA
cg08367673	0.1040894	2.345625E-14	0.392214	0.8551406	0.4920456	0.9684094	NA	1.850229E-10	3093.784032	6745.3490528	3881.2556928	7638.8133472	NA
cg08379637	0.200758	5.158797E-13	0.3135359	0.304437	0.3269699	0.4352882	NA	4.0692590736E-09	2473.1711792	2401.399056	2579.1385712	3433.5533216	NA
cg08391321	0.1966831	5.733367E-10	0.9888668	0.1873771	0.6536474	0.5945282	NA	4.5224798896E-06	7800.1813184	1478.0305648	5155.9706912	4689.6384416	NA
cg08406082	0.30059	1.661638E-09	0.9363088	0.08693051	0.891465	0.6498658	NA	1.3107000544E-05	7385.6038144	685.70786288	7031.87592	5126.1414304	NA
cg08411881	0.120093	6.369256E-15	0.3145695	0.3495436	0.6037781	0.2607098	NA	5.0240691328E-11	2481.324216	2757.1999168	4762.6016528	2056.4789024	NA
cg08427573	0.07487835	1.456919E-10	0.1720268	0.4341491	0.8073803	0.7005726	NA	1.1492177072E-06	1356.9473984	3424.5681008	6368.6158064	5526.1166688	NA
cg08431893	0.2851962	3.481853E-09	0.8612693	0.1688752	0.8437744	0.8995114	NA	2.7464856464E-05	6793.6922384	1332.0875776	6655.6924672	7095.3459232	NA
cg08438650	0.1076559	2.932987E-09	0.3718993	0.04142913	0.8405546	0.9706132	NA	2.3135401456E-05	2933.5416784	326.79297744	6630.2946848	7656.1969216	NA
cg08448455	0.05597855	3.274113E-12	0.8458826	0.2970128	0.3887441	0.8194732	NA	2.5826203344E-08	6672.3219488	2342.8369664	3066.4134608	6464.0046016	NA
cg08468991	0.08892627	1.12893E-12	0.6835265	0.2387135	0.3704515	0.4063209	NA	8.90499984E-09	5391.657032	1882.972088	2922.121432	3205.0592592	NA
cg08470742	0.2123009	1.694296E-09	0.708821	0.3779163	0.9972891	0.6758256	NA	1.3364606848E-05	5591.180048	2981.0037744	7866.6164208	5330.9123328	NA
cg08474856	0.05076648	1.29887E-09	0.605098	0.3354744	0.6190775	0.6603266	NA	1.024548656E-05	4773.013024	2646.2220672	4883.28332	5208.6562208	NA
cg08474953	0.1659299	1.883335E-10	0.890052	0.2119852	0.6764996	0.5320147	NA	1.485574648E-06	7020.730176	1672.1392576	5336.2288448	4196.5319536	NA
cg08475517	0.129385	7.560872E-10	0.727938	0.4436573	0.7286426	0.9239917	NA	5.9640158336E-06	5741.974944	3499.5687824	5747.5328288	7288.4465296	NA
cg08480854	0.1902467	5.709787E-11	0.1637602	0.1696807	0.7686337	0.6209097	NA	4.5038799856E-07	1291.7404576	1338.4413616	6062.9826256	4897.7357136	NA
cg08482694	0.3767297	4.176762E-11	0.0833639	0.08747204	0.5786374	0.5986332	NA	3.2946298656E-07	657.5744432	689.97945152	4564.2918112	4722.0186816	NA
cg08485937	0.4033577	3.89992E-10	0.6459728	0.1444644	0.9291571	0.9747997	NA	3.076256896E-06	5095.4334464	1139.5351872	7329.1912048	7689.2200336	NA
cg08488116	0.3121005	9.244868E-11	0.1886719	0.5624279	0.9364292	0.6523784	NA	7.2923518784E-07	1488.2439472	4436.4312752	7386.5535296	5145.9608192	NA
cg08498942	0.3522133	2.113294E-10	0.3206657	0.1760406	0.9847713	0.6987261	NA	1.6669663072E-06	2529.4110416	1388.6082528	7767.8760144	5511.5514768	NA
cg08499756	0.08470433	3.16969E-11	0.69211	0.333509	0.8775639	0.11705	NA	2.500251472E-07	5459.36368	2630.718992	6922.2240432	923.2904	NA
cg08507638	0.3973427	4.078151E-11	0.6318585	0.1913228	0.7602466	0.5531568	NA	3.2168455088E-07	4984.099848	1509.1542464	5996.8251808	4363.3008384	NA
cg08511716	0.2704352	2.030658E-14	0.6449739	0.4000735	0.7348861	0.6830733	NA	1.6017830304E-10	5087.5541232	3155.779768	5796.7815568	5388.0821904	NA
cg08512345	0.360129	1.169987E-09	0.1296402	0.0506359	0.7999742	0.6304913	NA	9.228857456E-06	1022.6018976	399.4159792	6310.1964896	4973.3153744	NA
cg08514408	0.3149386	1.658808E-09	0.8592586	0.1129814	0.8232628	0.9338047	NA	1.3084677504E-05	6777.8318368	891.1972832	6493.8969664	7365.8514736	NA
cg08521677	0.05012639	4.250929E-11	0.2775862	0.8621478	0.5284438	0.8546755	NA	3.3531327952E-07	2189.5999456	6800.6218464	4168.3646944	6741.680344	NA
cg08521987	0.1869526	2.795035E-10	0.08186893	0.1462145	0.602743	0.7833588	NA	2.204723608E-06	645.78211984	1153.339976	4754.436784	6179.1342144	NA
cg08530000	0.360284	3.168506E-11	0.4149496	0.2375791	0.6420462	0.5509124	NA	2.4993175328E-07	3273.1224448	1874.0239408	5064.4604256	4345.5970112	NA
cg08531052	0.2075105	5.495193E-10	0.4237656	0.2422944	0.6874637	0.4613045	NA	4.3346082384E-06	3342.6630528	1911.2182272	5422.7136656	3638.769896	NA
cg08546229	0.2208039	6.047131E-11	0.9330627	0.1453923	0.7822688	0.5408079	NA	4.7699769328E-07	7359.9985776	1146.8544624	6170.5362944	4265.8927152	NA
cg08550441	0.06512201	3.020955E-10	0.410282	0.5963817	0.5182435	0.2982114	NA	2.382929304E-06	3236.304416	4704.2588496	4087.904728	2352.2915232	NA
cg08568987	0.05302241	2.993581E-09	0.8872449	0.1235958	0.2884628	0.2239702	NA	2.3613366928E-05	6998.5877712	974.9236704	2275.3945664	1766.6769376	NA
cg08570077	0.05387091	2.649176E-11	0.7714413	0.01376884	0.2157297	0.6590262	NA	2.0896700288E-07	6085.1289744	108.60860992	1701.6758736	5198.3986656	NA
cg08571475	0.1739522	2.483366E-10	0.9933148	0.1078659	0.5780759	0.698172	NA	1.9588791008E-06	7835.2671424	850.8462192	4559.8626992	5507.180736	NA
cg08573089	0.1473121	8.934721E-10	0.9220099	0.6259088	0.2946078	0.326631	NA	7.0477079248E-06	7272.8140912	4937.1686144	2323.8663264	2576.465328	NA
cg08575875	0.1952526	2.022874E-09	0.4991104	0.1214206	0.7597201	0.8014383	NA	1.5956430112E-05	3936.9828352	957.7656928	5992.6721488	6321.7453104	NA
cg08577046	0.1215425	7.117981E-10	0.06602823	0.4723355	0.7750962	0.6652916	NA	5.6146634128E-06	520.83067824	3725.782424	6113.9588256	5247.8201408	NA
cg08578505	0.1090285	2.293632E-10	0.6066218	0.1577448	0.3958875	0.2338524	NA	1.8092169216E-06	4785.0327584	1244.2909824	3122.7606	1844.6277312	NA
cg08594632	0.3352485	4.257887E-10	0.8662407	0.2316491	0.8356443	0.3375879	NA	3.3586212656E-06	6832.9066416	1827.2481008	6591.5622384	2662.8933552	NA
cg08594936	0.1645236	1.164351E-10	0.6335435	0.2576335	0.3637092	0.2127806	NA	9.184400688E-07	4997.391128	2032.213048	2868.9381696	1678.4133728	NA
cg08599259	0.9369465	5.035233E-13	0.9590307	0.05608847	0.870646	0.1927237	NA	3.9717917904E-09	7564.8341616	442.42585136	6867.655648	1520.2045456	NA
cg08602188	0.1216908	5.431056E-12	0.575873	0.1440848	0.9662677	0.7595848	NA	4.2840169728E-08	4542.486224	1136.5409024	7621.9196176	5991.6049024	NA
cg08605855	0.3402103	3.861509E-10	0.753497	0.2941764	0.8659834	0.9389448	NA	3.0459582992E-06	5943.584336	2320.4634432	6830.8770592	7406.3965824	NA
cg08608532	0.2367168	3.124352E-12	0.2418774	0.3237384	0.8471043	0.8369392	NA	2.4644888576E-08	1907.9289312	2553.6484992	6681.9587184	6601.7764096	NA
cg08609839	0.1763129	1.16922E-12	0.2195536	0.3446465	0.7735278	0.5358735	NA	9.22280736E-09	1731.8387968	2718.571592	6101.5872864	4226.970168	NA
cg08613239	0.1638095	2.600636E-13	0.7931371	0.1053767	0.6853554	0.4610979	NA	2.0513816768E-09	6256.2654448	831.2114096	5406.0833952	3637.1402352	NA
cg08616182	0.253295	1.80669E-09	0.9145759	0.3907239	0.760962	0.7399883	NA	1.425117072E-05	7214.1746992	3082.0301232	6002.468256	5837.0277104	NA
cg08619954	0.8993512	1.652552E-11	0.1628659	0.7131757	0.5871421	0.6008478	NA	1.3035330176E-07	1284.6862192	5625.5299216	4631.3768848	4739.4874464	NA
cg08627624	0.2969652	3.732699E-09	0.6465574	0.1701121	0.6135626	0.712281	NA	2.9443529712E-05	5100.0447712	1341.8442448	4839.7817888	5618.472528	NA
cg08629913	0.2653866	4.397648E-11	0.3221919	0.5500569	0.4762374	0.7539484	NA	3.4688647424E-07	2541.4497072	4338.8488272	3756.5606112	5947.1449792	NA
cg08630381	0.2691817	2.666698E-09	0.7905536	0.2006036	0.6383458	0.7414872	NA	2.1034913824E-05	6235.8867968	1582.3611968	5035.2716704	5848.8510336	NA
cg08638999	0.337351	1.247362E-10	0.8841214	0.3386619	0.5960958	0.1782924	NA	9.839191456E-07	6973.9496032	2671.3650672	4702.0036704	1406.3704512	NA
cg08671764	0.1697196	2.714341E-11	0.7891429	0.2680302	0.4578306	0.2945263	NA	2.1410721808E-07	6224.7591952	2114.2222176	3611.3677728	2323.2234544	NA
cg08672695	0.2976027	2.554852E-11	0.7415323	0.07826236	0.3718215	0.3864403	NA	2.0152672576E-07	5849.2067824	617.33349568	2932.927992	3048.2410864	NA
cg08673142	0.2360444	4.927563E-10	0.7619658	0.1035277	0.9497572	0.4868505	NA	3.8868616944E-06	6010.3862304	816.6264976	7491.6847936	3840.276744	NA
cg08677617	0.1228794	8.776182E-13	0.1044742	0.008941871	0.05337594	0.3129597	NA	6.9226523616E-09	824.0924896	70.533478448	421.02941472	2468.6261136	NA
cg08680083	0.3680394	3.565596E-09	0.3223314	0.8281382	0.6278534	0.8543076	NA	2.8125421248E-05	2542.5500832	6532.3541216	4952.5076192	6738.7783488	NA
cg08683790	0.09477275	2.21456E-11	0.9491641	0.5869072	0.6713069	0.4249366	NA	1.746844928E-07	7487.0064208	4629.5239936	5295.2688272	3351.8999008	NA
cg08686311	0.7049701	2.003959E-10	0.8900272	0.4391784	0.818037	0.9324091	NA	1.5807228592E-06	7020.5345536	3464.2392192	6452.675856	7354.8429808	NA
cg08687025	0.9022579	1.168937E-12	0.4564724	0.5196728	0.9273761	0.917777	NA	9.220575056E-09	3600.6542912	4099.1790464	7315.1426768	7239.424976	NA
cg08687052	0.1224169	1.549744E-13	0.8518671	0.9438074	0.2503978	0.7651929	NA	1.2224380672E-09	6719.5276848	7444.7527712	1975.1378464	6035.8415952	NA
cg08695508	0.8022752	1.741347E-10	0.20764	0.8976096	0.7710996	0.52081	NA	1.3735745136E-06	1637.86432	7080.3445248	6082.4336448	4108.14928	NA
cg08698428	0.2115118	1.497603E-12	0.590263	0.08158948	0.8935226	0.4828741	NA	1.1813092464E-08	4655.994544	643.57781824	7048.1062688	3808.9109008	NA
cg08704681	0.197903	1.829734E-10	0.3799439	0.1143746	0.5610271	0.3746175	NA	1.4432941792E-06	2996.9974832	902.1868448	4425.3817648	2954.98284	NA
cg08705958	0.4762871	2.85925E-09	0.2677173	0.3149235	0.4251636	0.7515637	NA	2.2553764E-05	2111.7540624	2484.116568	3353.6904768	5928.3344656	NA
cg08710757	0.06639412	1.616854E-10	0.7383088	0.196082	0.5413768	0.3399056	NA	1.2753744352E-06	5823.7798144	1546.694816	4270.3801984	2681.1753728	NA
cg08713101	0.8489839	2.022011E-10	0.4923723	0.4202925	0.7140819	0.2705	NA	1.5949622768E-06	3883.8327024	3315.26724	5632.6780272	2133.704	NA
cg08723623	0.246276	5.106384E-10	0.4350707	0.6719112	0.603102	0.4905563	NA	4.0279156992E-06	3431.8376816	5300.0355456	4757.268576	3869.5080944	NA
cg08736421	0.775884	1.323485E-12	0.9546547	0.1269393	0.6573867	0.8983981	NA	1.043964968E-08	7530.3162736	1001.2971984	5185.4662896	7086.5642128	NA
cg08736446	0.02205379	7.480783E-10	0.7963643	0.5546615	0.4579041	0.6672448	NA	5.9008416304E-06	6281.7215984	4375.169912	3611.9475408	5263.2269824	NA
cg08762734	0.1028934	8.770265E-12	0.0378285	0.5897032	0.9396832	0.7047981	NA	6.917985032E-08	298.391208	4651.5788416	7412.2210816	5559.4474128	NA
cg08769507	0.2051999	5.002896E-11	0.7873303	0.08601043	0.5456515	0.394075	NA	3.9462843648E-07	6210.4614064	678.45027184	4304.099032	3108.4636	NA
cg08782420	0.2285476	4.384814E-10	0.4404084	0.4828242	0.9438415	0.9852591	NA	3.4587412832E-06	3473.9414592	3808.5172896	7445.021752	7771.7237808	NA
cg08783491	0.1994601	9.713142E-10	0.6810999	0.2788625	0.8631778	0.8916048	NA	7.6617264096E-06	5372.5160112	2199.6674	6808.7464864	7032.9786624	NA
cg08791234	0.1393007	5.521074E-11	0.2849595	0.09892849	0.2564946	0.5976862	NA	4.3550231712E-07	2247.760536	780.34792912	2023.2294048	4714.5487456	NA
cg08791395	0.1827136	3.619301E-11	0.2994578	0.8938306	0.0154349	0.07725103	NA	2.8549046288E-07	2362.1231264	7050.5357728	121.7504912	609.35612464	NA
cg08793208	0.09998846	2.752056E-11	0.918467	0.2889234	0.1399673	0.284961	NA	2.1708217728E-07	7244.867696	2279.0277792	1104.0620624	2247.772368	NA
cg08804626	0.09089449	3.542479E-09	0.7940718	0.5623049	0.7139281	0.3331313	NA	2.7943074352E-05	6263.6383584	4435.4610512	5631.4648528	2627.7396944	NA
cg08812242	0.8903465	1.026697E-13	0.5609075	0.5643806	0.1906329	0.8579636	NA	8.098585936E-10	4424.43836	4451.8341728	1503.7123152	6767.6168768	NA
cg08812936	0.3020594	4.46527E-10	0.4658923	0.3373681	0.8916388	0.6333226	NA	3.522204976E-06	3674.9584624	2661.1595728	7033.2468544	4995.6486688	NA
cg08815320	0.121778	8.378366E-12	0.9462866	0.3001229	0.9513875	0.7232385	NA	6.6088551008E-08	7464.3087008	2367.3694352	7504.5446	5704.905288	NA
cg08815970	0.1395816	2.029856E-10	0.7982124	0.3108556	0.5100649	0.4861976	NA	1.6011504128E-06	6296.2994112	2452.0289728	4023.3919312	3835.1266688	NA
cg08827764	0.1244411	2.065678E-10	0.03295061	0.9138998	0.08968068	0.2249727	NA	1.6294068064E-06	259.91441168	7208.8416224	707.40120384	1774.5846576	NA
cg08832069	0.3001714	5.510464E-12	0.1038911	0.5269782	0.8205951	0.5480752	NA	4.3466540032E-08	819.4929968	4156.8040416	6472.8541488	4323.2171776	NA
cg08833670	0.1390909	2.357283E-11	0.1904519	0.6231584	0.4189645	0.1379488	NA	1.8594248304E-07	1502.2845872	4915.4734592	3304.791976	1088.1401344	NA
cg08840496	0.810454	3.311326E-09	0.6569901	0.7844023	0.105544	0.993892	NA	2.6119739488E-05	5182.3379088	6187.3653424	832.531072	7839.820096	NA
cg08841613	0.7470823	1.364267E-09	0.3604332	0.869644	0.3279791	0.7708475	NA	1.0761338096E-05	2843.0970816	6859.751872	2587.0991408	6080.44508	NA
cg08843538	0.2470366	7.511531E-10	0.2711035	0.3783716	0.6396104	0.9805505	NA	5.9250956528E-06	2138.464408	2984.5951808	5045.2468352	7734.582344	NA
cg08859138	0.1314336	3.626222E-12	0.9720002	0.1464598	0.998029	0.9286803	NA	2.8603639136E-08	7667.1375776	1155.2749024	7872.452752	7325.4302064	NA
cg08862035	0.2129125	3.470659E-11	0.9991576	0.2809787	0.9383196	0.3394668	NA	2.7376558192E-07	7881.3551488	2216.3599856	7401.4650048	2677.7141184	NA
cg08863440	0.2447718	3.220303E-09	0.1889199	0.3157514	0.440238	0.9322583	NA	2.5401750064E-05	1490.2001712	2490.6470432	3472.597344	7353.6534704	NA
cg08866402	0.849501	3.489641E-09	0.484811	0.7795506	0.0955466	0.8093962	NA	2.7526288208E-05	3824.189168	6149.0951328	753.6715808	6384.5172256	NA
cg08872722	0.221387	1.067302E-09	0.8517026	0.3905915	0.1350769	0.1749278	NA	8.418878176E-06	6718.2301088	3080.985752	1065.4865872	1379.8304864	NA
cg08879099	0.7336935	8.015892E-09	0.8931661	0.7590112	0.2460082	0.1599099	NA	6.3229356096E-05	7045.2941968	5987.0803456	1940.5126816	1261.3692912	NA
cg08882038	0.2520324	3.075674E-11	0.8825778	0.1115817	0.7770381	0.7173426	NA	2.4260916512E-07	6961.7736864	880.1564496	6129.2765328	5658.3984288	NA
cg08890976	0.2634341	1.440229E-11	0.4279318	0.03782908	0.3045189	0.1509746	NA	1.1360526352E-07	3375.5260384	298.39578304	2402.0450832	1190.8876448	NA
cg08899592	0.2407447	5.293129E-10	0.9064517	0.2387191	0.3403566	0.2302323	NA	4.1752201552E-06	7150.0910096	1883.0162608	2684.7328608	1816.0723824	NA
cg08908148	0.1322897	8.845127E-11	0.7604047	0.1423264	0.928227	0.4857705	NA	6.9770361776E-07	5998.0722736	1122.6706432	7321.854576	3831.757704	NA
cg08914848	0.186089	9.873071E-10	0.6793546	0.269894	0.9678796	0.5297862	NA	7.7878784048E-06	5358.7490848	2128.923872	7634.6342848	4178.9535456	NA
cg08916050	0.3257917	2.717803E-10	0.5789675	0.9604487	0.9210078	0.9947096	NA	2.1438030064E-06	4566.89564	7576.0193456	7264.9095264	7846.2693248	NA
cg08934785	0.09304577	3.174682E-09	0.194979	0.8994133	0.7132598	0.8673167	NA	2.5041891616E-05	1537.994352	7094.5721104	5626.1933024	6841.3941296	NA
cg08935602	0.3062951	7.331657E-10	0.5400388	0.04070615	0.8402178	0.6874764	NA	5.7832110416E-06	4259.8260544	321.0901112	6627.6380064	5422.8138432	NA
cg08937562	0.1103616	4.503752E-11	0.7827596	0.4336141	0.4538911	0.3538264	NA	3.5525595776E-07	6174.4077248	3420.3480208	3580.2929968	2790.9826432	NA
cg08938906	0.3056591	3.139962E-10	0.666086	0.210537	0.604207	0.7966012	NA	2.4768020256E-06	5254.086368	1660.715856	4765.984816	6283.5902656	NA
cg08940762	0.2732831	2.662702E-10	0.9255081	0.2607502	0.98401	0.8549308	NA	2.1003393376E-06	7300.4078928	2056.7975776	7761.87088	6743.6941504	NA
cg08945988	0.326983	3.624835E-10	0.8411093	0.09936968	0.8267466	0.4715521	NA	2.859269848E-06	6634.6701584	783.82803584	6521.3771808	3719.6029648	NA
cg08958618	0.06537865	1.809565E-10	0.4338407	0.02042813	0.5623554	0.4427788	NA	1.427384872E-06	3422.1354416	161.13708944	4435.8593952	3492.6391744	NA
cg08963132	0.1283194	5.951594E-11	0.4934754	0.6295127	0.0558298	0.2011895	NA	4.6946173472E-07	3892.5339552	4965.5961776	440.3854624	1586.982776	NA
cg08966950	0.09905559	2.227316E-11	0.5333213	0.1643077	0.877839	0.5549741	NA	1.7569068608E-07	4206.8384144	1296.0591376	6924.394032	4377.6357008	NA
cg08967632	0.05031338	1.137685E-10	0.5291091	0.4847121	0.1524855	0.2880691	NA	8.97405928E-07	4173.6125808	3823.4090448	1202.805624	2272.2890608	NA
cg08970761	0.2113861	6.216953E-11	0.6269042	0.0376881	0.3380203	0.1192642	NA	4.9039325264E-07	4945.0203296	297.2837328	2666.3041264	940.7560096	NA
cg09000455	0.127049	4.911549E-11	0.6070269	0.04261202	0.2671836	0.5569625	NA	3.8742298512E-07	4788.2281872	336.12361376	2107.5442368	4393.3202	NA
cg09021225	0.114215	7.357153E-10	0.7887538	0.2885636	0.8781404	0.1070582	NA	5.8033222864E-06	6221.6899744	2276.1896768	6926.7714752	844.4750816	NA
cg09022422	0.07590756	2.026518E-10	0.2997708	0.1242923	0.9394806	0.5610138	NA	1.5985173984E-06	2364.5920704	980.4176624	7410.6229728	4425.2768544	NA
cg09023840	0.1226385	4.199134E-10	0.04760811	0.6367885	0.1413079	0.1382406	NA	3.3122768992E-06	375.53277168	5022.987688	1114.6367152	1090.4418528	NA
cg09047881	0.09001325	2.302783E-11	0.9962539	0.5844693	0.4944364	0.5838533	NA	1.8164352304E-07	7858.4507632	4610.2938384	3900.1143232	4605.4348304	NA
cg09053536	0.3891451	4.02739E-10	0.8788489	0.5341494	0.4206715	0.7080695	NA	3.176805232E-06	6932.3601232	4213.3704672	3318.256792	5585.252216	NA
cg09053907	0.812712	8.652351E-10	0.1950951	0.7766442	0.1964083	0.07940127	NA	6.8249744688E-06	1538.9101488	6126.1694496	1549.2686704	626.31721776	NA
cg09065658	0.1687498	4.083229E-11	0.1691375	0.406727	0.4073194	0.05095854	NA	3.2208510352E-07	1334.1566	3208.262576	3212.9354272	401.96096352	NA
cg09076431	0.5123976	2.329392E-10	0.6090711	0.9059378	0.6058458	0.3829803	NA	1.8374244096E-06	4804.3528368	7146.0373664	4778.9116704	3020.9486064	NA
cg09082903	0.1657777	1.747877E-10	0.9781462	0.4241503	0.252335	0.6245	NA	1.3787253776E-06	7715.6172256	3345.6975664	1990.41848	4926.056	NA
cg09089894	0.7516406	2.87286E-10	0.6315842	0.07088578	0.7114077	0.4180876	NA	2.266111968E-06	4981.9361696	559.14703264	5611.5839376	3297.8749888	NA
cg09090896	0.1761275	7.442938E-12	0.9411385	0.5678163	0.5844378	0.8454807	NA	5.8709894944E-08	7423.700488	4478.9349744	4610.0453664	6669.1517616	NA
cg09095080	0.2939973	8.958406E-09	0.4438822	0.6913243	0.378454	0.5433878	NA	7.0663906528E-05	3501.3427936	5453.1660784	2985.245152	4286.2429664	NA
cg09099927	0.1033032	8.178516E-12	0.272973	0.2592251	0.491333	0.7252223	NA	6.4512134208E-08	2153.211024	2044.7675888	3875.634704	5720.5535024	NA
cg09129067	0.2249804	7.701145E-11	0.6801999	0.07588814	0.9761043	0.9479941	NA	6.074663176E-07	5365.4168112	598.60564832	7699.5107184	7477.7774608	NA
cg09136245	0.2120751	6.419608E-12	0.5126665	0.2157669	0.7833051	0.8787466	NA	5.0637867904E-08	4043.913352	1701.9693072	6178.7106288	6931.5531808	NA
cg09140531	0.03428063	1.355429E-10	0.559595	0.7963804	0.392136	0.09027569	NA	1.0691623952E-06	4414.08536	6281.8485952	3093.168768	712.09464272	NA
cg09144905	0.3173433	3.337478E-10	0.3572079	0.4965312	0.4568312	0.4734468	NA	2.6326026464E-06	2817.6559152	3916.6381056	3603.4845056	3734.5483584	NA
cg09147843	0.19892	2.177864E-09	0.9187843	0.1331589	0.9672695	0.4917198	NA	1.7178991232E-05	7247.3705584	1050.3574032	7629.821816	3878.6857824	NA
cg09155539	0.7917444	2.421335E-14	0.1270873	0.5025722	0.7585085	0.1242022	NA	1.909949048E-10	1002.4646224	3964.2895136	5983.115048	979.7069536	NA
cg09163477	0.2616695	7.114047E-11	0.9852066	0.2096426	0.8834735	0.4137877	NA	5.6115602736E-07	7771.3096608	1653.6608288	6968.838968	3263.9573776	NA
cg09164898	0.9106327	4.884637E-09	0.4573162	0.8837928	0.5313195	0.9747158	NA	3.8530016656E-05	3607.3101856	6971.3576064	4191.048216	7688.5582304	NA
cg09167951	0.9203467	2.932995E-12	0.03090741	0.4670747	0.8124343	0.8769409	NA	2.313546456E-08	243.79765008	3684.2852336	6408.4817584	6917.3098192	NA
cg09171381	0.1678513	1.642429E-10	0.3978978	0.2927946	0.8110455	0.9335379	NA	1.2955479952E-06	3138.6178464	2309.5638048	6397.526904	7363.7469552	NA
cg09174502	0.8738446	4.572597E-10	0.4836766	0.1406242	0.528647	0.7169797	NA	3.6068645136E-06	3815.2410208	1109.2436896	4169.967536	5655.5358736	NA
cg09176436	0.8528215	6.875532E-09	0.3763007	0.7181002	0.2065172	0.9991477	NA	5.4234196416E-05	2968.2599216	5664.3743776	1629.0076736	7881.2770576	NA
cg09183598	0.1459254	1.191682E-09	0.2369276	0.09051653	0.7273261	0.9857107	NA	9.399987616E-06	1868.8849088	713.99438864	5737.1482768	7775.2860016	NA
cg09184842	0.2360621	5.672278E-10	0.1892226	0.494377	0.9719009	0.5618596	NA	4.4742928864E-06	1492.5878688	3899.645776	7666.3542992	4431.9485248	NA
cg09195321	0.8293053	1.790942E-09	0.02891124	0.6161319	0.2494133	0.5503902	NA	1.4126950496E-05	228.05186112	4860.0484272	1967.3721104	4341.4778976	NA
cg09223439	0.2356217	2.099287E-09	0.5443239	0.2174218	0.5409742	0.8742754	NA	1.6559175856E-05	4293.6269232	1715.0231584	4267.2044896	6896.2843552	NA
cg09227150	0.1664391	9.68093E-11	0.2456397	0.4618335	0.3755773	0.4191163	NA	7.636317584E-07	1937.6059536	3642.942648	2962.5537424	3305.9893744	NA
cg09228878	0.340924	9.775635E-11	0.2057744	0.3525861	0.8898273	0.4619245	NA	7.711020888E-07	1623.1484672	2781.1991568	7018.9577424	3643.660456	NA
cg09231992	0.07976201	5.101502E-14	0.5296756	0.4321827	0.8843096	0.7376939	NA	4.0240647776E-10	4178.0811328	3409.0571376	6975.4341248	5818.9294832	NA
cg09232906	0.2586903	1.724897E-09	0.998498	0.6067589	0.4126394	0.6365119	NA	1.3605987536E-05	7876.152224	4786.1142032	3254.8995872	5020.8058672	NA
cg09235562	0.1232544	4.066688E-11	0.3569003	0.922721	0.9377302	0.8490001	NA	3.2078034944E-07	2815.2295664	7278.423248	7396.8158176	6696.9127888	NA
cg09235723	0.3886347	3.318733E-11	0.812065	0.2865886	0.9341227	0.9416008	NA	2.6178165904E-07	6405.56872	2260.6108768	7368.3598576	7427.3471104	NA
cg09235983	0.2021727	8.324969E-11	0.4363799	0.1050367	0.6757028	0.2807947	NA	6.5667355472E-07	3442.1646512	828.5294896	5329.9436864	2214.9085936	NA
cg09236126	0.230597	7.829836E-11	0.6919979	0.1071578	0.9850141	0.7111036	NA	6.1761746368E-07	5458.4794352	845.2607264	7769.7912208	5609.1851968	NA
cg09240001	0.09152787	3.512475E-11	0.6125625	0.1675465	0.46979	0.08044627	NA	2.77064028E-07	4831.893	1321.606792	3705.70352	634.56017776	NA
cg09248345	0.1428771	3.970385E-09	0.9878087	0.4815203	0.7006533	0.469281	NA	3.131839688E-05	7791.8350256	3798.2321264	5526.7532304	3701.688528	NA
cg09249657	0.08774731	4.947848E-12	0.877428	0.1106441	0.583183	0.6370713	NA	3.9028625024E-08	6921.152064	872.7606608	4600.147504	5025.2184144	NA
cg09252806	0.1498037	9.931525E-13	0.719307	0.6359604	0.702791	0.7729478	NA	7.83398692E-09	5673.893616	5016.4556352	5543.615408	6097.0122464	NA
cg09253696	0.07199526	1.599875E-11	0.4168699	0.1936355	0.8434769	0.3513218	NA	1.2619814E-07	3288.2697712	1527.396824	6653.3457872	2771.2263584	NA
cg09254686	0.1280743	4.239472E-11	0.6708498	0.9782323	0.8074386	0.9840364	NA	3.3440955136E-07	5291.6632224	7716.2963824	6369.0756768	7762.0791232	NA
cg09266602	0.3983865	2.779088E-09	0.590748	0.3992897	0.4923165	0.9855162	NA	2.1921446144E-05	4659.820224	3149.5971536	3883.392552	7773.7517856	NA
cg09268861	0.1339216	1.544049E-11	0.8869014	0.629907	0.8888233	0.9961346	NA	1.2179458512E-07	6995.8782432	4968.706416	7011.0381904	7857.5097248	NA
cg09275704	0.1975716	7.287473E-10	0.8084342	0.1324442	0.7154412	0.837808	NA	5.7483587024E-06	6376.9289696	1044.7198496	5643.4001856	6608.629504	NA
cg09281539	0.2638383	5.656581E-13	0.02673508	0.06240607	0.602393	0.3046216	NA	4.4619110928E-09	210.88631104	492.25908016	4751.675984	2402.8551808	NA
cg09282869	0.6369252	6.651313E-11	0.7539857	0.3771039	0.5494919	0.8760798	NA	5.2465556944E-07	5947.4392016	2974.5955632	4334.3921072	6910.5174624	NA
cg09284106	0.2379524	3.071306E-10	0.2733144	0.5232335	0.361425	0.8704428	NA	2.4226461728E-06	2155.9039872	4127.265848	2850.9204	6866.0528064	NA
cg09294077	0.2565231	2.354515E-09	0.3825479	0.4715182	0.6820926	0.5143951	NA	1.857241432E-05	3017.5378352	3719.3355616	5380.3464288	4057.5485488	NA
cg09294347	0.2960996	1.083783E-10	0.1357422	0.2494043	0.8776159	0.3788371	NA	8.548880304E-07	1070.7344736	1967.3011184	6922.6342192	2988.2670448	NA
cg09308553	0.3711183	2.625431E-10	0.8286307	0.2456858	0.9320902	0.6147327	NA	2.0709399728E-06	6536.2389616	1937.9695904	7352.3274976	4849.0115376	NA
cg09318248	0.279116	5.815334E-11	0.1612181	0.3482605	0.9438751	0.6823011	NA	4.5871354592E-07	1271.6883728	2747.078824	7445.2867888	5381.9910768	NA
cg09322432	0.1373437	6.116777E-10	0.6613055	0.2162502	0.7174378	0.7891168	NA	4.8249136976E-06	5216.377784	1705.7815776	5659.1493664	6224.5533184	NA
cg09344183	0.1051609	4.603521E-11	0.04285146	0.2534333	0.4613858	0.1241544	NA	3.6312573648E-07	338.01231648	1999.0818704	3639.4111904	979.3299072	NA
cg09354241	0.5802646	1.231653E-12	0.5598877	0.7948576	0.3313402	0.3355748	NA	9.715278864E-09	4416.3941776	6269.8367488	2613.6114976	2647.0140224	NA
cg09355190	0.09037405	3.585717E-10	0.2457715	0.03353742	0.8925908	0.9498943	NA	2.8284135696E-06	1938.645592	264.54316896	7040.7562304	7492.7662384	NA
cg09374627	0.1553947	7.332441E-11	0.3156712	0.2702274	0.7823797	0.8053223	NA	5.7838294608E-07	2490.0144256	2131.5537312	6171.4110736	6352.3823024	NA
cg09409457	0.336424	6.824034E-13	0.3967882	0.3935283	0.9404325	0.7832627	NA	5.3827980192E-09	3129.8653216	3104.1512304	7418.13156	6178.3761776	NA
cg09419116	0.3162438	1.599041E-10	0.2988521	0.7241238	0.591728	0.7888534	NA	1.2613235408E-06	2357.3453648	5711.8885344	4667.550464	6222.4756192	NA
cg09424923	0.0990361	2.133804E-10	0.7000194	0.2652408	0.6441278	0.7039921	NA	1.6831445952E-06	5521.7530272	2092.2194304	5080.8800864	5553.0896848	NA
cg09428583	0.3008888	2.057717E-13	0.8282229	0.3188418	0.3533224	0.01778196	NA	1.6231271696E-09	6533.0222352	2515.0241184	2787.0070912	140.26410048	NA
cg09453983	0.08921298	9.983207E-11	0.09544592	0.7232103	0.8157592	0.7268783	NA	7.8747536816E-07	752.87741696	5704.6828464	6434.7085696	5733.6160304	NA
cg09462808	0.2820037	3.408761E-11	0.1970447	0.09832012	0.6393985	0.2617972	NA	2.6888306768E-07	1554.2885936	775.54910656	5043.575368	2065.0563136	NA
cg09468231	0.7858071	5.021291E-11	0.7490731	0.9461596	0.3093182	0.5592522	NA	3.9607943408E-07	5908.6886128	7463.3069248	2439.9019616	4411.3813536	NA
cg09473244	0.234806	1.202187E-09	0.8221871	0.3580195	0.8829361	0.1794465	NA	9.482851056E-06	6485.4118448	2824.057816	6964.5999568	1415.473992	NA
cg09508770	0.226089	9.162781E-09	0.9478002	0.4896594	0.3659225	0.7166396	NA	7.2276016528E-05	7476.2479776	3862.4333472	2886.39668	5652.8531648	NA
cg09517766	0.03902364	1.317821E-09	0.04280629	0.5288587	0.5605293	0.7455305	NA	1.0394972048E-05	337.65601552	4171.6374256	4421.4551184	5880.744584	NA
cg09520976	0.2364585	3.570783E-10	0.2940699	0.5087016	0.5170672	0.6996912	NA	2.8166336304E-06	2319.6233712	4012.6382208	4078.6260736	5519.1641856	NA
cg09526685	0.1513949	1.193981E-10	0.7859476	0.1028843	0.5617009	0.7981373	NA	9.418122128E-07	6199.5546688	811.5513584	4430.6966992	6295.7070224	NA
cg09533267	0.1415951	1.142627E-11	0.9179445	0.1290097	0.2644904	0.1389814	NA	9.013041776E-08	7240.746216	1017.6285136	2086.3002752	1096.2852832	NA
cg09533390	0.06790007	2.015856E-09	0.8300617	0.6839224	0.4762783	0.653688	NA	1.5901072128E-05	6547.5266896	5394.7798912	3756.8832304	5156.290944	NA
cg09538031	0.1223814	1.069977E-11	0.4865945	0.3066191	0.5732858	0.6536378	NA	8.439978576E-08	3838.257416	2418.6114608	4522.0783904	5155.8949664	NA
cg09543727	0.8166562	8.729814E-12	0.5906939	0.2602485	0.4657223	0.5655859	NA	6.8860772832E-08	4659.3934832	2052.840168	3673.6175024	4461.3415792	NA
cg09550323	0.1807963	2.532307E-10	0.9952941	0.2288578	0.6258961	0.4026119	NA	1.9974837616E-06	7850.8798608	1805.2303264	4937.0684368	3175.8026672	NA
cg09564101	0.1753795	2.209806E-10	0.5915257	0.07354959	0.2992888	0.172137	NA	1.7430949728E-06	4665.9547216	580.15916592	2360.7900544	1357.816656	NA
cg09575442	0.1711611	3.985758E-10	0.2112723	0.150908	0.537578	0.6503879	NA	3.1439659104E-06	1666.5159024	1190.362304	4240.415264	5130.2597552	NA
cg09595202	0.02794043	1.271472E-11	0.6003603	0.9973041	0.3266459	0.09966503	NA	1.0029371136E-07	4735.6420464	7866.7347408	2576.5828592	786.15775664	NA
cg09603024	0.2181362	2.684263E-13	0.4251994	0.2223515	0.9576719	0.6284071	NA	2.1173466544E-09	3353.9728672	1753.908632	7554.1159472	4956.8752048	NA
cg09615224	0.1162647	7.845161E-11	0.9690133	0.4377893	0.9357357	0.5626835	NA	6.1882629968E-07	7643.5769104	3453.2819984	7381.0832016	4438.447448	NA
cg09630589	0.156439	6.909373E-10	0.7923324	0.4983013	0.9998929	0.2441142	NA	5.4501134224E-06	6249.9179712	3930.6006544	7887.1551952	1925.5728096	NA
cg09634134	0.4495206	9.695925E-10	0.4271557	0.6634652	0.7114462	0.5186095	NA	7.64814564E-06	3369.4041616	5233.4134976	5611.8876256	4090.791736	NA
cg09638651	0.2394847	1.417111E-10	0.1634957	0.2286933	0.8202629	0.6676497	NA	1.1178171568E-06	1289.6540816	1803.9327504	6470.2337552	5266.4208336	NA
cg09640718	0.2064448	2.086018E-10	0.7444374	0.08810522	0.4267152	0.2274705	NA	1.6454509984E-06	5872.1222112	694.97397536	3365.9294976	1794.287304	NA
cg09643340	0.1808569	3.30865E-18	0.001539132	0.9661327	0.9632236	0.01680078	NA	2.60986312E-14	12.140673216	7620.8547376	7597.9077568	132.52455264	NA
cg09656931	0.1699822	1.778441E-10	0.0495309	0.5130317	0.3790148	0.5107009	NA	1.4028342608E-06	390.6997392	4046.7940496	2989.6687424	4028.4086992	NA
cg09662747	0.3547506	6.654314E-11	0.2035646	0.320503	0.2060921	0.7564456	NA	5.2489228832E-07	1605.7175648	2528.127664	1625.6544848	5966.8428928	NA
cg09667582	0.7783601	6.211841E-10	0.5380672	0.2760889	0.7255942	0.775834	NA	4.8999001808E-06	4244.2740736	2177.7892432	5723.4870496	6119.778592	NA
cg09675653	0.2056433	5.414277E-11	0.7639965	0.02821523	0.2702034	0.1568219	NA	4.2707816976E-07	6026.404392	222.56173424	2131.3644192	1237.0111472	NA
cg09687025	0.228194	1.768273E-13	0.5028679	0.1371745	0.7307767	0.07584008	NA	1.3948137424E-09	3966.6219952	1082.032456	5764.3666096	598.22655104	NA
cg09689137	0.3336382	9.951762E-10	0.2596222	0.3865331	0.8518731	0.2226782	NA	7.8499498656E-06	2047.8999136	3048.9730928	6719.5750128	1756.4856416	NA
cg09692771	0.04951762	1.655968E-11	0.3868635	0.4894555	0.5179785	0.1881114	NA	1.3062275584E-07	3051.579288	3860.824984	4085.814408	1483.8227232	NA
cg09706573	0.1529223	4.143477E-09	0.8608416	0.572394	0.5187889	0.7828172	NA	3.2683746576E-05	6790.3185408	4515.043872	4092.2068432	6174.8620736	NA
cg09714181	0.2271436	3.283206E-12	0.636878	0.4139418	0.8158789	0.8625545	NA	2.5897928928E-08	5023.693664	3265.1729184	6435.6527632	6803.829896	NA
cg09717526	0.1711162	1.450087E-11	0.7946023	0.1415796	0.8824597	0.8442853	NA	1.1438286256E-07	6267.8229424	1116.7798848	6960.8421136	6659.7224464	NA
cg09719124	0.2428407	1.274965E-10	0.2861059	0.1886511	0.3984626	0.1918779	NA	1.005692392E-06	2256.8033392	1488.0798768	3143.0729888	1513.5328752	NA
cg09739036	0.8503838	2.792069E-10	0.5363444	0.02013015	0.3724746	0.1581988	NA	2.2023840272E-06	4230.6846272	158.7866232	2938.0796448	1247.8721344	NA
cg09740313	0.8244324	1.842989E-09	0.676603	0.3589921	0.1325217	0.5121735	NA	1.4537497232E-05	5337.044464	2831.7296848	1045.3311696	4040.024568	NA
cg09753749	0.1583989	1.213541E-13	0.3692856	0.0551931	0.8775016	0.7081538	NA	9.572411408E-10	2912.9248128	435.3631728	6921.7326208	5585.9171744	NA
cg09758623	0.1416304	1.670818E-09	0.6485848	0.1569747	0.8870879	0.9779264	NA	1.3179412384E-05	5116.0369024	1238.2164336	6997.3493552	7713.8834432	NA
cg09765258	0.2929884	2.38701E-11	0.1662702	0.174474	0.3653663	0.6309448	NA	1.882873488E-07	1311.5393376	1376.250912	2882.0093744	4976.8925824	NA
cg09772333	0.1982759	5.463408E-12	0.2465659	0.2178834	0.9314222	0.930582	NA	4.3095362304E-08	1944.9118192	1718.6642592	7347.0583136	7340.430816	NA
cg09774204	0.2151365	8.009336E-11	0.2524385	0.2202299	0.7355509	0.6266138	NA	6.3177642368E-07	1991.234888	1737.1734512	5802.0254992	4942.7296544	NA
cg09778958	0.09754703	2.846395E-12	0.4658555	0.5586456	0.9615586	0.4948568	NA	2.245236376E-08	3674.668184	4406.5964928	7584.7742368	3903.4304384	NA
cg09783209	0.2560475	1.171751E-09	0.3313655	0.2875144	0.8131405	0.7700797	NA	9.242771888E-06	2613.811064	2267.9135872	6414.052264	6074.3886736	NA
cg09783537	0.2992625	3.889479E-10	0.1755463	0.2338432	0.300506	0.8772765	NA	3.0680210352E-06	1384.7092144	1844.5551616	2370.391328	6919.957032	NA
cg09784934	0.2744173	1.254503E-09	0.6198214	0.7169069	0.9037105	0.9539809	NA	9.895519664E-06	4889.1512032	5654.9616272	7128.468424	7525.0013392	NA
cg09790137	0.1241723	1.425572E-11	0.3793368	0.04905628	0.8655358	0.74685	NA	1.1244911936E-07	2992.2086784	386.95593664	6827.3463904	5891.1528	NA
cg09805682	0.3136569	5.115837E-11	0.08231573	0.6738036	0.9801456	0.3276742	NA	4.0353722256E-07	649.30647824	5314.9627968	7731.3884928	2584.6940896	NA
cg09808343	0.1581579	7.326736E-10	0.6342015	0.410348	0.7851876	0.5493825	NA	5.7793293568E-06	5002.581432	3236.825024	6193.5597888	4333.52916	NA
cg09817599	0.04387388	4.47959E-10	0.1877448	0.4711067	0.3758065	0.1639553	NA	3.533500592E-06	1480.9309824	3716.0896496	2964.361672	1293.2794064	NA
cg09817641	0.7328903	1.076569E-12	0.6937729	0.85352	0.7533454	0.369753	NA	8.491976272E-09	5472.4806352	6732.56576	5942.3885152	2916.611664	NA
cg09838217	0.2162982	2.379832E-10	0.1396303	0.1427029	0.7425556	0.7437762	NA	1.8772114816E-06	1101.4038064	1125.6404752	5857.2785728	5866.9066656	NA
cg09845489	0.1597	8.44384E-13	0.9855803	0.5633054	0.7782835	0.3282707	NA	6.660500992E-09	7774.2574064	4443.3529952	6139.100248	2589.3992816	NA
cg09851814	0.3597304	7.375865E-11	0.5750964	0.6897295	0.6004344	0.5427228	NA	5.818082312E-07	4536.3604032	5440.586296	4736.2265472	4280.9974464	NA
cg09861318	0.172988	2.638197E-11	0.4138034	0.1968427	0.6887306	0.8360992	NA	2.0810097936E-07	3264.0812192	1552.6952176	5432.7069728	6595.1504896	NA
cg09862801	0.3129202	1.541474E-10	0.7098368	0.2194387	0.9084999	0.5234212	NA	1.2159146912E-06	5599.1926784	1730.9324656	7166.2472112	4128.7464256	NA
cg09862914	0.3378874	1.846694E-10	0.897133	0.4172341	0.7285727	0.8114493	NA	1.4566722272E-06	7076.585104	3291.1425808	5746.9814576	6400.7120784	NA
cg09866104	0.2464296	1.769601E-11	0.7274003	0.09531269	0.9174789	0.5865865	NA	1.3958612688E-07	5737.7335664	751.82649872	7237.0735632	4626.994312	NA
cg09890980	0.1454278	2.256487E-10	0.7802053	0.08908542	0.3861139	0.1756787	NA	1.7799169456E-06	6154.2594064	702.70579296	3045.6664432	1385.7535856	NA
cg09911521	0.8225367	6.47378E-11	0.6082371	0.6405332	0.8299957	0.9738	NA	5.106517664E-07	4797.7742448	5052.5258816	6547.0060816	7681.3344	NA
cg09921821	0.191925	2.467971E-09	0.6498549	0.1366272	0.7428224	0.8974044	NA	1.9467355248E-05	5126.0554512	1077.7153536	5859.3830912	7078.7259072	NA
cg09924165	0.8674501	1.024657E-09	0.9070654	0.5019392	0.4887693	0.1340484	NA	8.082494416E-06	7154.9318752	3959.2964096	3855.4122384	1057.3737792	NA
cg09930325	0.0548276	1.093037E-10	0.2991924	0.2300713	0.1186343	0.1286892	NA	8.621875856E-07	2360.0296512	1814.8024144	935.7873584	1015.1004096	NA
cg09931939	0.2470299	6.601444E-13	0.9911785	0.3840179	0.8616557	0.9524925	NA	5.2072190272E-09	7818.416008	3029.1331952	6796.7401616	7513.26084	NA
cg09935736	0.1400815	2.32357E-09	0.415698	0.3766615	0.6891211	0.9456823	NA	1.832832016E-05	3279.025824	2971.105912	5435.7872368	7459.5419824	NA
cg09942248	0.8885895	1.093395E-15	0.1803806	0.1121858	0.1582321	0.1600235	NA	8.62469976E-12	1422.8421728	884.9215904	1248.1348048	1262.265368	NA
cg09957864	0.2451302	2.66051E-10	0.9169306	0.3672271	0.8426454	0.4696035	NA	2.098610288E-06	7232.7485728	2896.6873648	6646.7869152	3704.232408	NA
cg09965419	0.08751647	2.547561E-10	0.1497053	0.1767821	0.2285953	0.9262114	NA	2.0095161168E-06	1180.8754064	1394.4572048	1803.1597264	7305.9555232	NA
cg09971314	0.08700164	1.546455E-12	0.02154424	0.6298805	0.3502314	0.4396147	NA	1.219843704E-08	169.94096512	4968.497384	2762.6252832	3467.6807536	NA
cg09973148	0.1392295	5.845353E-11	0.9827437	0.1276022	0.5604587	0.5650624	NA	4.6108144464E-07	7751.8823056	1006.5261536	4420.8982256	4457.2122112	NA
cg09985793	0.3113406	3.873604E-09	0.7998209	0.121566	0.4723078	0.8509965	NA	3.0554988352E-05	6308.9872592	958.912608	3725.5639264	6712.660392	NA
cg09989632	0.209024	6.449783E-11	0.231024	0.04065047	0.9644277	0.3656028	NA	5.0875888304E-07	1822.317312	320.65090736	7607.4056976	2883.8748864	NA
cg09998004	0.1645353	1.380727E-09	0.418625	0.2822215	0.7864413	0.7143688	NA	1.0891174576E-05	3302.114	2226.163192	6203.4489744	5634.9410944	NA
cg09998078	0.2001544	5.647634E-11	0.2662898	0.09364501	0.7882508	0.7722075	NA	4.4548536992E-07	2100.4939424	738.67183888	6217.7223104	6091.17276	NA
cg10006515	0.1052969	3.093503E-12	0.949902	0.1226014	0.9807262	0.6407855	NA	2.4401551664E-08	7492.826976	967.0798432	7735.9682656	5054.516024	NA
cg10007189	0.204376	1.060936E-11	0.0181769	0.2209454	0.1160842	0.09015549	NA	8.368663168E-08	143.3793872	1742.8173152	915.6721696	711.14650512	NA
cg10010480	0.1612297	1.637271E-11	0.330035	0.07198436	0.8098396	0.4176977	NA	1.2914793648E-07	2603.31608	567.81263168	6388.0147648	3294.7994576	NA
cg10012079	0.1847074	2.155856E-10	0.7701634	0.05895676	0.7822855	0.8729575	NA	1.7005392128E-06	6075.0488992	465.05092288	6170.668024	6885.88876	NA
cg10016610	0.1903863	1.028169E-10	0.9028763	0.1118819	0.6820011	0.9438893	NA	8.110197072E-07	7121.8882544	882.5244272	5379.6246768	7445.3987984	NA
cg10020373	0.1029561	1.269064E-13	0.5078868	0.7379967	0.5588197	0.5300872	NA	1.0010376832E-09	4006.2110784	5821.3179696	4407.9697936	4181.3278336	NA
cg10021288	0.1015131	1.9892E-11	0.9082552	0.2941852	0.334696	0.5399907	NA	1.56908096E-07	7164.3170176	2320.5328576	2640.082048	4259.4466416	NA
cg10028038	0.1994939	9.481121E-11	0.1261854	0.7638871	0.8304873	0.9532978	NA	7.4787082448E-07	995.3504352	6025.5414448	6550.8838224	7519.6130464	NA
cg10037894	0.2267184	3.04226E-09	0.2264768	0.7486883	0.6502698	0.4296004	NA	2.399734688E-05	1786.4489984	5905.6533104	5129.3281824	3388.6879552	NA
cg10042293	0.1960015	1.076389E-11	0.2459543	0.3179604	0.9568021	0.9761003	NA	8.490556432E-08	1940.0875184	2508.0716352	7547.2549648	7699.4791664	NA
cg10054262	0.09880792	1.600479E-09	0.1479167	0.9620254	0.8763901	0.6314686	NA	1.2624578352E-05	1166.7669296	7588.4563552	6912.9651088	4981.0243168	NA
cg10054332	0.9410082	1.536493E-10	0.6587234	0.8098158	0.6401428	0.3377247	NA	1.2119856784E-06	5196.0101792	6387.8270304	5049.4464064	2663.9724336	NA
cg10059511	0.09964657	1.309625E-12	0.337253	0.1742133	0.9195307	0.1921088	NA	1.0330322E-08	2660.251664	1374.1945104	7253.2581616	1515.3542144	NA
cg10060875	0.03516374	4.376789E-10	0.721497	0.2601635	0.3504666	0.304347	NA	3.4524111632E-06	5691.168336	2052.169688	2764.4805408	2400.689136	NA
cg10071493	0.1732235	6.695727E-09	0.9720079	0.3030195	0.7007496	0.9117656	NA	5.2815894576E-05	7667.1983152	2390.217816	5527.5128448	7192.0070528	NA
cg10077672	0.3863245	1.641421E-12	0.3605321	0.6085127	0.7908822	0.9108616	NA	1.2947528848E-08	2843.8772048	4799.9481776	6238.4787936	7184.8763008	NA
cg10079093	0.1263586	3.7163E-12	0.2635099	0.3001833	0.197495	0.1813018	NA	2.93141744E-08	2078.5660912	2367.8458704	1557.84056	1430.1085984	NA
cg10090116	0.1646619	3.048218E-10	0.1968711	0.01680054	0.3955386	0.466409	NA	2.4044343584E-06	1552.9192368	132.52265952	3120.0084768	3679.034192	NA
cg10094693	0.319607	2.021336E-09	0.7206219	0.2011033	0.9984764	0.9347547	NA	1.5944298368E-05	5684.2655472	1586.3028304	7875.9818432	7373.3450736	NA
cg10108237	0.1944705	3.492832E-12	0.9047745	0.1191229	0.7705658	0.5605129	NA	2.7551458816E-08	7136.861256	939.6414352	6078.2230304	4421.3257552	NA
cg10110376	0.8886628	6.995132E-10	0.246069	0.8067775	0.3619841	0.6388476	NA	5.5177601216E-06	1940.992272	6363.86092	2855.3305808	5039.2298688	NA
cg10110432	0.2900577	4.242612E-11	0.101411	0.3549079	0.527721	0.7711418	NA	3.3465723456E-07	799.929968	2799.5135152	4162.663248	6082.7665184	NA
cg10117831	0.1396343	8.558984E-11	0.8599868	0.2840081	0.1837543	0.2644019	NA	6.7513265792E-07	6783.5758784	2240.2558928	1449.4539184	2085.6021872	NA
cg10123514	0.2979561	3.90138E-12	0.2934016	0.306751	0.6516608	0.7329258	NA	3.077408544E-08	2314.3518208	2419.651888	5140.3003904	5781.3187104	NA
cg10138044	0.1249914	6.663842E-09	0.3725417	0.3328003	0.7945978	0.6220544	NA	5.2564385696E-05	2938.6089296	2625.1287664	6267.7874464	4906.7651072	NA
cg10139846	0.1755819	4.259119E-11	0.1055073	0.2665241	0.1387957	0.8143902	NA	3.3595930672E-07	832.2415824	2102.3421008	1094.8204816	6423.9098976	NA
cg10146514	0.03302209	6.830224E-11	0.1368655	0.6815788	0.9754491	0.6264591	NA	5.3876806912E-07	1079.595064	5376.2935744	7694.3425008	4941.5093808	NA
cg10147875	0.08720583	2.494347E-10	0.7649333	0.02931336	0.6956952	0.6040679	NA	1.9675409136E-06	6033.7938704	231.22378368	5487.6437376	4764.8875952	NA
cg10148419	0.06122903	1.8932E-09	0.7861398	0.05235254	0.297877	0.418642	NA	1.49335616E-05	6201.0707424	412.95683552	2349.653776	3302.248096	NA
cg10152997	0.2261608	3.479034E-10	0.7350896	0.4391981	0.6739037	0.7141864	NA	2.7442620192E-06	5798.3867648	3464.3946128	5315.7523856	5633.5023232	NA
cg10155681	0.1146591	2.986789E-09	0.588203	0.3206124	0.6632804	0.7478868	NA	2.3559791632E-05	4639.745264	2528.9906112	5231.9557952	5899.3310784	NA
cg10161039	0.1969095	6.085205E-13	0.200337	0.2283891	0.8503698	0.4618519	NA	4.800009704E-09	1580.258256	1801.5332208	6707.7169824	3643.0877872	NA
cg10195763	0.2474705	5.857026E-10	0.1285351	0.6158379	0.9197729	0.5966491	NA	4.6200221088E-06	1013.8848688	4857.7293552	7255.1686352	4706.3681008	NA
cg10199109	0.3104299	1.357299E-12	0.4695513	0.2613727	0.8466941	0.589196	NA	1.0706374512E-08	3703.8206544	2061.7078576	6678.7230608	4647.578048	NA
cg10203631	0.2309667	8.900149E-14	0.6166319	0.1457403	0.8303429	0.6930073	NA	7.0204375312E-10	4863.9924272	1149.5994864	6549.7447952	5466.4415824	NA
cg10204652	0.8872734	8.42612E-12	0.09226363	0.02311674	0.9576534	0.3861606	NA	6.646523456E-08	727.77551344	182.34484512	7553.9700192	3046.0348128	NA
cg10207928	0.1606739	9.574404E-12	0.3579426	0.360457	0.5521732	0.951188	NA	7.5522898752E-08	2823.4512288	2843.284816	4355.5422016	7502.970944	NA
cg10207999	0.1843479	6.16172E-12	0.4155747	0.3266953	0.9798387	0.6630657	NA	4.860364736E-08	3278.0532336	2576.9725264	7728.9676656	5230.2622416	NA
cg10210728	0.1400175	5.77089E-10	0.2397369	0.3435716	0.9930291	0.2494963	NA	4.552078032E-06	1891.0446672	2710.0927808	7833.0135408	1968.0268144	NA
cg10211788	0.2420926	4.132445E-10	0.4606869	0.7600547	0.8489462	0.3126992	NA	3.259672616E-06	3633.8982672	5995.3114736	6696.4876256	2466.5712896	NA
cg10215102	0.1582764	7.05113E-15	0.3180497	0.1042068	0.1733304	0.01377455	NA	5.561931344E-11	2508.7760336	821.9832384	1367.2301952	108.6536504	NA
cg10220206	0.2582708	3.409028E-09	0.8270177	0.4089681	0.7805956	0.4463918	NA	2.6890412864E-05	6523.5156176	3225.9403728	6157.3380928	3521.1385184	NA
cg10234068	0.1403476	5.920616E-12	0.7415199	0.112949	0.835722	0.7375273	NA	4.6701819008E-08	5849.1089712	890.941712	6592.175136	5817.6153424	NA
cg10238092	0.1731663	3.721549E-11	0.6694188	0.03311685	0.4026876	0.2278368	NA	2.9355578512E-07	5280.3754944	261.2257128	3176.3997888	1797.1766784	NA
cg10242541	0.1806579	5.193464E-14	0.07897905	0.598416	0.2343151	0.533673	NA	4.0966044032E-10	622.9867464	4720.305408	1848.2775088	4209.612624	NA
cg10246273	0.1742	1.689099E-10	0.2315167	0.2065783	0.5880138	0.5026225	NA	1.3323612912E-06	1826.2037296	1629.4896304	4638.2528544	3964.68628	NA
cg10253484	0.1054632	5.410895E-12	0.4365546	0.3654848	0.708383	0.7346349	NA	4.268113976E-08	3443.5426848	2882.9441024	5587.725104	5794.8000912	NA
cg10258957	0.1223998	2.180299E-10	0.6398378	0.1961173	0.730363	0.3299895	NA	1.7198198512E-06	5047.0405664	1546.9732624	5761.103344	2602.957176	NA
cg10259518	0.2057815	3.157916E-10	0.4976066	0.08349754	0.7169663	0.9760087	NA	2.4909641408E-06	3925.1208608	658.62859552	5655.4301744	7698.7566256	NA
cg10272030	0.2913225	2.048305E-11	0.3969954	0.3775332	0.3345646	0.3529645	NA	1.615702984E-07	3131.4997152	2977.9818816	2639.0455648	2784.183976	NA
cg10273669	0.06373425	9.467795E-11	0.9805897	0.4992174	0.4913858	0.4631151	NA	7.468196696E-07	7734.8915536	3937.8268512	3876.0511904	3653.0519088	NA
cg10275695	0.2491358	2.43632E-10	0.4455453	0.2259509	0.4000842	0.1861718	NA	1.921769216E-06	3514.4613264	1782.3006992	3155.8641696	1468.5231584	NA
cg10276674	0.1364743	1.491008E-09	0.4141744	0.4734669	0.9514838	0.7885552	NA	1.1761071104E-05	3267.0076672	3734.7069072	7505.3042144	6220.1234176	NA
cg10282319	0.02356199	8.088797E-10	0.8744475	0.6907928	0.5981039	0.6814868	NA	6.3804430736E-06	6897.64188	5448.9736064	4717.8435632	5375.5678784	NA
cg10285743	0.2652029	1.906633E-09	0.5922057	0.120378	0.5430648	0.9488237	NA	1.5039521104E-05	4671.3185616	949.541664	4283.6951424	7484.3213456	NA
cg10297561	0.1053527	2.743387E-10	0.2997013	0.1138984	0.7394057	0.5243476	NA	2.1639836656E-06	2364.0438544	898.4305792	5832.4321616	4136.0538688	NA
cg10300521	0.1167656	1.810527E-10	0.7020903	0.2657652	0.7180347	0.2926464	NA	1.4281436976E-06	5538.0882864	2096.3558976	5663.8577136	2308.3948032	NA
cg10306963	0.8119894	2.089478E-11	0.3825282	0.3217393	0.6154487	0.2616565	NA	1.6481802464E-07	3017.3824416	2537.8795984	4854.6593456	2063.946472	NA
cg10310756	0.1355173	4.513481E-11	0.07279315	0.5555401	0.3489645	0.07419614	NA	3.5602338128E-07	574.1923672	4382.1003088	2752.631976	585.25915232	NA
cg10317111	0.181529	1.993241E-10	0.265358	0.6222825	0.6920413	0.5233203	NA	1.5722685008E-06	2093.143904	4908.56436	5458.8217744	4127.9505264	NA
cg10332296	0.1951063	1.38081E-10	0.5423919	0.314625	0.7650328	0.8990737	NA	1.089182928E-06	4278.3873072	2481.762	6034.5787264	7091.8933456	NA
cg10346511	0.03766073	2.75475E-11	0.7017669	0.9267411	0.2257766	0.2571778	NA	2.1729468E-07	5535.5373072	7310.1337968	1780.9258208	2028.6184864	NA
cg10348972	0.3688403	6.482925E-13	0.2788064	0.4957098	0.9112907	0.8866824	NA	5.11373124E-09	2199.2248832	3910.1589024	7188.2610416	6994.1507712	NA
cg10350828	0.2672048	1.100255E-10	0.5124092	0.289042	0.8294287	0.6772474	NA	8.67881144E-07	4041.8837696	2279.963296	6542.5335856	5342.1274912	NA
cg10351440	0.4122994	4.868005E-10	0.6539426	0.1724673	0.4026804	0.7269779	NA	3.839882344E-06	5158.2992288	1360.4220624	3176.3429952	5734.4016752	NA
cg10357368	0.1089361	9.790053E-10	0.500435	0.221349	0.6559761	0.9871128	NA	7.7223938064E-06	3947.43128	1746.000912	5174.3394768	7786.3457664	NA
cg10360071	0.3363003	5.404241E-11	0.4243714	0.2287196	0.698701	0.6177866	NA	4.2628653008E-07	3347.4416032	1804.1402048	5511.353488	4873.1007008	NA
cg10367707	0.207202	9.381996E-10	0.3920652	0.4132973	0.3859482	0.4845884	NA	7.4005184448E-06	3092.6102976	3260.0891024	3044.3594016	3822.4332992	NA
cg10372721	0.2602569	1.668068E-10	0.827315	0.1002604	0.8854391	0.9151015	NA	1.3157720384E-06	6525.86072	790.8540352	6984.3436208	7218.320632	NA
cg10376725	0.1380951	3.366369E-12	0.4748239	0.2580375	0.9266539	0.2249398	NA	2.6553918672E-08	3745.4109232	2035.3998	7309.4459632	1774.3251424	NA
cg10379209	0.3224049	5.766404E-09	0.4827567	0.3680599	0.4633496	0.9093715	NA	4.5485394752E-05	3807.9848496	2903.2564912	3654.9016448	7173.122392	NA
cg10381113	0.4588417	2.616586E-10	0.1911803	0.818346	0.8625069	0.3461	NA	2.0639630368E-06	1508.0302064	6455.113248	6803.4544272	2730.0368	NA
cg10382206	0.1496728	1.073366E-16	0.5539677	0.1905055	0.3147177	0.5290128	NA	8.466711008E-13	4369.6972176	1502.707384	2482.4932176	4172.8529664	NA
cg10402417	0.1422049	9.469448E-10	0.5978048	0.5769847	0.9718089	0.5442063	NA	7.4695005824E-06	4715.4842624	4551.2553136	7665.6286032	4292.6992944	NA
cg10403934	0.1424233	3.266156E-10	0.6058382	0.8771368	0.417163	0.4362636	NA	2.5763438528E-06	4778.8517216	6918.8550784	3290.581744	3441.2472768	NA
cg10409753	0.156398	1.210251E-10	0.09355885	0.8798871	0.8409885	0.3866985	NA	9.546459888E-07	737.9922088	6940.5494448	6633.717288	3050.277768	NA
cg10423170	0.04178394	4.750012E-10	0.9916654	0.186181	0.7318202	0.2239116	NA	3.7468094656E-06	7822.2566752	1468.595728	5772.5977376	1766.2147008	NA
cg10423910	0.313721	9.467717E-11	0.5298848	0.3207395	0.6460259	0.8970825	NA	7.4681351696E-07	4179.7313024	2529.993176	5095.8522992	7076.18676	NA
cg10425361	0.3523947	2.11044E-11	0.1315396	0.479809	0.6692054	0.9452492	NA	1.664715072E-07	1037.5843648	3784.733392	5278.6921952	7456.1256896	NA
cg10425861	0.1696349	6.059133E-10	0.7482479	0.09397719	0.7600364	0.8404238	NA	4.7794441104E-06	5902.1794352	741.29207472	5995.1671232	6629.2629344	NA
cg10426581	0.7593453	8.073308E-14	0.6254244	0.09193902	0.9262251	0.7097362	NA	6.3682253504E-10	4933.3476672	725.21498976	7306.0635888	5598.3991456	NA
cg10428805	0.2120568	7.379261E-13	0.01754729	0.3031144	0.3140488	0.05911201	NA	5.8207610768E-09	138.41302352	2390.9663872	2477.2169344	466.27553488	NA
cg10447658	0.2628146	6.826132E-11	0.8359446	0.140538	0.6677116	0.9433617	NA	5.3844529216E-07	6593.9310048	1108.563744	5266.9091008	7441.2370896	NA
cg10449935	0.8217189	9.620357E-10	0.9062519	0.2165022	0.1641539	0.2338936	NA	7.5885376016E-06	7148.5149872	1707.7693536	1294.8459632	1844.9527168	NA
cg10453365	0.1303703	3.557853E-11	0.3327432	0.2490834	0.7382236	0.9095717	NA	2.8064344464E-07	2624.6783616	1964.7698592	5823.1077568	7174.7015696	NA
cg10460377	0.05842962	2.051905E-09	0.6011111	0.2716382	0.7675631	0.7839593	NA	1.618542664E-05	4741.5643568	2142.6821216	6054.5377328	6183.8709584	NA
cg10466932	0.1141882	9.122215E-10	0.6467384	0.1281323	0.6077953	0.6595948	NA	7.195603192E-06	5101.4724992	1010.7075824	4794.2893264	5202.8837824	NA
cg10468961	0.3280006	1.136286E-09	0.304776	0.1992125	0.8120003	0.5364538	NA	8.963023968E-06	2404.073088	1571.3882	6405.0583664	4231.5475744	NA
cg10472840	0.8602589	5.257311E-11	0.8999941	0.1636918	0.7200614	0.8881236	NA	4.1469669168E-07	7099.1534608	1291.2009184	5679.8443232	7005.5189568	NA
cg10482532	0.2195051	3.309108E-10	0.7254207	0.04004904	0.6382647	0.9823292	NA	2.6102243904E-06	5722.1184816	315.90682752	5034.6319536	7748.6127296	NA
cg10486974	0.4100495	1.425784E-09	0.5891177	0.398582	0.9704142	0.6031037	NA	1.1246584192E-05	4646.9604176	3144.014816	7654.6272096	4757.2819856	NA
cg10489428	0.06892032	9.606642E-10	0.6965819	0.8417036	0.6515658	0.7101289	NA	7.5777192096E-06	5494.6380272	6639.3579968	5139.5510304	5601.4967632	NA
cg10503563	0.07722635	8.133912E-10	0.8428585	0.1247777	0.8930584	0.5234528	NA	6.4160297856E-06	6648.467848	984.2464976	7044.4446592	4128.9956864	NA
cg10503655	0.3486766	1.207947E-10	0.6773972	0.283242	0.6524787	0.586579	NA	9.528285936E-07	5343.3091136	2234.212896	5146.7519856	4626.935152	NA
cg10505791	0.4247367	1.014416E-08	0.604537	0.2129803	0.2775429	0.9825632	NA	8.001713408E-05	4768.587856	1679.9886064	2189.2583952	7750.4585216	NA
cg10512259	0.1428426	2.428818E-10	0.4852161	0.1708988	0.222806	0.4528177	NA	1.9158516384E-06	3827.3845968	1348.0497344	1757.493728	3571.8260176	NA
cg10514795	0.1202328	4.183278E-14	0.8285445	0.1697358	0.6489255	0.9332783	NA	3.2997696864E-10	6535.559016	1338.8759904	5118.724344	7361.6992304	NA
cg10515948	0.05309056	3.364979E-11	0.1756281	0.9074707	0.416528	0.4707363	NA	2.6542954352E-07	1385.3544528	7158.1288816	3285.572864	3713.1679344	NA
cg10518808	0.2192607	2.723372E-11	0.5482067	0.2424784	0.9701914	0.3863863	NA	2.1481958336E-07	4324.2544496	1912.6696192	7652.8697632	3047.8151344	NA
cg10519840	0.8222169	3.697721E-10	0.312806	0.588405	0.5185911	0.6029409	NA	2.9167623248E-06	2467.413728	4641.33864	4090.6465968	4755.9978192	NA
cg10522447	0.4036214	1.999508E-11	0.7762624	0.2548775	0.6174544	0.4574565	NA	1.5772119104E-07	6123.1578112	2010.47372	4870.4803072	3608.416872	NA
cg10523645	0.2080142	2.211853E-09	0.7575341	0.1833805	0.8235702	0.9630189	NA	1.7447096464E-05	5975.4289808	1446.505384	6496.3217376	7596.2930832	NA
cg10525952	0.1973119	9.759998E-11	0.8739422	0.06985824	0.6751046	0.5918007	NA	7.6986864224E-07	6893.6560736	551.04179712	5325.2250848	4668.1239216	NA
cg10527606	0.2880648	6.976498E-12	0.6737538	0.08825636	0.8803051	0.7501941	NA	5.5030616224E-08	5314.5699744	696.16616768	6943.8466288	5917.5310608	NA
cg10529930	0.3025359	5.992958E-10	0.9972105	0.2795605	0.8732279	0.7042508	NA	4.7272452704E-06	7865.996424	2205.173224	6888.0216752	5555.1303104	NA
cg10541887	0.3087295	6.437506E-10	0.1647044	0.02634831	0.8749061	0.7035544	NA	5.0779047328E-06	1299.1883072	207.83546928	6901.2593168	5549.6371072	NA
cg10544611	0.3170387	2.853959E-10	0.3529256	0.3815347	0.9241064	0.7198016	NA	2.2512028592E-06	2783.8771328	3009.5457136	7289.3512832	5677.7950208	NA
cg10545691	0.2636712	5.714619E-12	0.6506805	0.06267895	0.1561468	0.1332737	NA	4.5076914672E-08	5132.567784	494.4115576	1231.6859584	1051.2629456	NA
cg10566622	0.1592425	9.697217E-14	0.7774425	0.2618371	0.9144821	0.2565518	NA	7.6491647696E-10	6132.46644	2065.3710448	7213.4348048	2023.6805984	NA
cg10580626	0.1155054	3.920608E-11	0.531125	0.2629796	0.7196351	0.9225708	NA	3.0925755904E-07	4189.514	2074.3830848	5676.4816688	7277.2384704	NA
cg10580686	0.1650563	6.288552E-09	0.6074694	0.1216584	0.3628916	0.8185194	NA	4.9604098176E-05	4791.7186272	959.6414592	2862.4889408	6456.4810272	NA
cg10584986	0.08466373	1.031587E-12	0.3566771	0.02835036	0.3833483	0.818665	NA	8.137158256E-09	2813.4689648	223.62763968	3023.8513904	6457.62952	NA
cg10590857	0.1499693	3.303178E-09	0.4863196	0.3754699	0.4917169	0.9413848	NA	2.6055468064E-05	3836.0890048	2961.7065712	3878.6629072	7425.6433024	NA
cg10592766	0.7989773	5.669495E-10	0.1404144	0.02582468	0.2189315	0.9123664	NA	4.472097656E-06	1107.5887872	203.70507584	1726.931672	7196.7461632	NA
cg10594090	0.3638771	2.441281E-10	0.6548434	0.8643208	0.3323627	0.1602511	NA	1.9256824528E-06	5165.4047392	6817.7624704	2621.6769776	1264.0606768	NA
cg10595952	0.2274526	2.507444E-11	0.2323233	0.1700269	0.1144058	0.1969228	NA	1.9778718272E-07	1832.5661904	1341.1721872	902.4329504	1553.3270464	NA
cg10605511	0.8495683	2.393021E-09	0.1816245	0.4199733	0.5547554	0.8425945	NA	1.8876149648E-05	1432.654056	3312.7493904	4375.9105952	6646.385416	NA
cg10606698	0.1043627	2.886175E-10	0.2036674	0.2990407	0.6388013	0.4893893	NA	2.27661484E-06	1606.5284512	2358.8330416	5038.8646544	3860.3027984	NA
cg10612237	0.08924599	8.740161E-10	0.5517106	0.4987163	0.6682124	0.3049628	NA	6.8942389968E-06	4351.8932128	3933.8741744	5270.8594112	2405.5465664	NA
cg10613925	0.07410131	2.687664E-10	0.8398913	0.197478	0.1035632	0.1132158	NA	2.1200293632E-06	6625.0625744	1557.706464	816.9065216	893.0462304	NA
cg10617091	0.2441335	4.201615E-10	0.705382	0.3050765	0.8513947	0.2847979	NA	3.314233912E-06	5564.053216	2406.443432	6715.8013936	2246.4858352	NA
cg10618979	0.07994299	7.955605E-11	0.3380186	0.7354732	0.6107013	0.6977361	NA	6.275381224E-07	2666.2907168	5801.4126016	4817.2118544	5503.7423568	NA
cg10620577	0.03356103	2.76296E-10	0.9702565	0.6098475	0.7206215	0.393604	NA	2.179422848E-06	7653.383272	4810.47708	5684.262392	3104.748352	NA
cg10631947	0.3249766	2.719708E-10	0.1666599	0.4687786	0.4460065	0.858419	NA	2.1453056704E-06	1314.6132912	3697.7255968	3518.099272	6771.209072	NA
cg10632000	0.09665122	6.574296E-11	0.1595107	0.4538191	0.3394281	0.1896915	NA	5.1858046848E-07	1258.2204016	3579.7250608	2677.4088528	1496.286552	NA
cg10632215	0.02900255	2.568865E-12	0.1591086	0.2276991	0.159106	0.3479264	NA	2.026320712E-08	1255.0486368	1796.0905008	1255.028128	2744.4434432	NA
cg10632765	0.2532437	8.3069E-12	0.6435257	0.631605	0.9045215	0.8799219	NA	6.55248272E-08	5076.1307216	4982.10024	7134.865592	6940.8239472	NA
cg10634551	0.1560103	8.059777E-10	0.798399	0.387402	0.09983343	0.1588967	NA	6.3575520976E-06	6297.771312	3055.826976	787.48609584	1253.3771696	NA
cg10634950	0.1172174	5.826311E-10	0.4072857	0.4632171	0.8522876	0.9554006	NA	4.5957941168E-06	3212.6696016	3653.8564848	6722.8445888	7536.1999328	NA
cg10635645	0.06910406	1.906819E-11	0.5820519	0.2027355	0.901204	0.5101139	NA	1.5040988272E-07	4591.2253872	1599.177624	7108.697152	4023.7784432	NA
cg10649494	0.1475652	1.440231E-10	0.8064986	0.446187	0.6934837	0.6885562	NA	1.1360542128E-06	6361.6609568	3519.523056	5470.1994256	5431.3313056	NA
cg10652432	0.2098203	5.550397E-11	0.7038426	0.9530675	0.7447815	0.8206824	NA	4.3781531536E-07	5551.9104288	7517.79644	5874.836472	6473.5427712	NA
cg10659805	0.1359095	7.978922E-11	0.608862	0.3570877	0.8854033	0.7333177	NA	6.2937736736E-07	4802.703456	2816.7077776	6984.0612304	5784.4100176	NA
cg10674575	0.8197966	3.447343E-10	0.5408108	0.2321477	0.1706952	0.9040042	NA	2.7192641584E-06	4265.9155904	1831.1810576	1346.4437376	7130.7851296	NA
cg10674684	0.1434654	8.062783E-10	0.2567507	0.1765431	0.8593079	0.4542149	NA	6.3599232304E-06	2025.2495216	1392.5719728	6778.2207152	3582.8471312	NA
cg10675453	0.3489311	1.63934E-09	0.491466	0.3341757	0.8546706	0.8989757	NA	1.293111392E-05	3876.683808	2635.9779216	6741.6416928	7091.1203216	NA
cg10683615	0.0961338	3.134839E-09	0.1977162	0.6101996	0.9821598	0.8161481	NA	2.4727610032E-05	1559.5853856	4813.2544448	7747.2765024	6437.7762128	NA
cg10693616	0.1404136	7.941569E-14	0.8741971	0.1630604	0.7385523	0.7693895	NA	6.2643096272E-10	6895.6667248	1286.2204352	5825.7005424	6068.944376	NA
cg10696504	0.1448502	7.713338E-10	0.2431538	0.5299037	0.4132795	0.135292	NA	6.0842810144E-06	1917.9971744	4179.8803856	3259.948696	1067.183296	NA
cg10698098	0.1085325	3.238427E-09	0.9111881	0.224097	0.9191945	0.4526898	NA	2.5544712176E-05	7187.4517328	1767.677136	7250.606216	3570.8171424	NA
cg10709282	0.1663242	3.124001E-12	0.3278004	0.4365007	0.5252782	0.4772915	NA	2.4642119888E-08	2585.6895552	3443.1175216	4143.3944416	3764.875352	NA
cg10725301	0.357266	1.598133E-10	0.09225499	0.3850457	0.8294572	0.5356982	NA	1.2606073104E-06	727.70736112	3037.2404816	6542.7583936	4225.5874016	NA
cg10726892	0.3456336	1.896041E-09	0.4052494	0.4211588	0.6997429	0.949379	NA	1.4955971408E-05	3196.6072672	3322.1006144	5519.5719952	7488.701552	NA
cg10737051	0.1558282	9.768128E-12	0.1108723	0.7511558	0.7480773	0.7214081	NA	7.7050993664E-08	874.5607024	5925.1169504	5900.8337424	5690.4670928	NA
cg10741283	0.13674	7.115819E-11	0.724442	0.06789191	0.5037015	0.7922078	NA	5.6129580272E-07	5714.398496	535.53138608	3973.197432	6248.9351264	NA
cg10746615	0.1310988	1.643702E-09	0.5828979	0.6289333	0.5653028	0.852194	NA	1.2965521376E-05	4597.8986352	4961.0258704	4459.1084864	6722.106272	NA
cg10758530	0.3479379	5.887217E-12	0.9693874	0.3372434	0.8402563	0.3856679	NA	4.6438367696E-08	7646.5278112	2660.1759392	6627.9416944	3042.1483952	NA
cg10768996	0.01711371	3.643312E-14	0.2389005	0.3285793	0.6333027	0.06292172	NA	2.8738445056E-10	1884.447144	2591.8335184	4995.4916976	496.32652736	NA
cg10780097	0.5531379	1.030477E-08	0.7017045	0.7678986	0.1732694	0.7096904	NA	8.128402576E-05	5535.045096	6057.1841568	1366.7490272	5598.0378752	NA
cg10799386	0.1301287	2.581869E-14	0.1463045	0.6124626	0.2270373	0.8732806	NA	2.0365782672E-10	1154.049896	4831.1049888	1790.8702224	6888.4373728	NA
cg10810752	0.05088432	4.434856E-09	0.3307544	0.1214142	0.3663576	0.8407975	NA	3.4982144128E-05	2608.9907072	957.7152096	2889.8287488	6632.21068	NA
cg10810847	0.1478202	1.086084E-10	0.7601191	0.03349005	0.6216122	0.07709095	NA	8.567030592E-07	5995.8194608	264.1695144	4903.2770336	608.0934136	NA
cg10812811	0.7471045	1.06606E-09	0.8748969	0.8512588	0.3039431	0.3316946	NA	8.40908128E-06	6901.1867472	6714.7294144	2397.5031728	2616.4070048	NA
cg10816903	0.2222862	1.697407E-11	0.5795088	0.5941129	0.7029175	0.7123025	NA	1.3389146416E-07	4571.1654144	4686.3625552	5544.61324	5618.64212	NA
cg10821304	0.4758472	3.695751E-10	0.3802345	0.4767396	0.6793962	0.8429375	NA	2.9152083888E-06	2999.289736	3760.5219648	5359.0772256	6649.091	NA
cg10822545	0.07025229	4.780595E-14	0.6000105	0.2148295	0.7061412	0.8706464	NA	3.770933336E-10	4732.882824	1694.575096	5570.0417856	6867.6588032	NA
cg10829264	0.2897435	2.198309E-10	0.5762041	0.1935444	0.9362394	0.9591524	NA	1.7340261392E-06	4545.0979408	1526.6782272	7385.0563872	7565.7941312	NA
cg10829427	0.8294166	1.393447E-09	0.6724706	0.6641933	0.127885	0.5270244	NA	1.0991509936E-05	5304.4480928	5239.1567504	1008.75688	4157.1684672	NA
cg10834038	0.6833138	2.431378E-09	0.6732397	0.162184	0.6180613	0.8205056	NA	1.9178709664E-05	5310.5147536	1279.307392	4875.2675344	6472.1481728	NA
cg10852433	0.9152958	4.279577E-12	0.5025726	0.1490587	0.1554883	0.6459051	NA	3.3757303376E-08	3964.2926688	1175.7750256	1226.4917104	5094.8994288	NA
cg10857203	0.8273933	9.999417E-10	0.00889422	0.8474412	0.1128855	0.573391	NA	7.8875401296E-06	70.15760736	6684.6161856	890.440824	4522.908208	NA
cg10860647	0.09953917	1.028863E-09	0.5050162	0.03900326	0.9533703	0.7118903	NA	8.115671344E-06	3983.5677856	307.65771488	7520.1849264	5615.3906864	NA
cg10865363	0.8108044	2.568497E-10	0.222509	0.2689861	0.9925275	0.7430958	NA	2.0260304336E-06	1755.150992	2121.7623568	7829.05692	5861.5396704	NA
cg10881149	0.2696461	1.62091E-11	0.1822741	0.9606423	0.8409593	0.7460721	NA	1.278573808E-07	1437.7781008	7577.5464624	6633.4869584	5885.0167248	NA
cg10887309	0.8089895	5.872862E-12	0.7707268	0.8655111	0.9818259	0.9443236	NA	4.6325135456E-08	6079.4929984	6827.1515568	7744.6426992	7448.8245568	NA
cg10894222	0.112975	1.850853E-09	0.9765484	0.2680658	0.7426897	0.5837796	NA	1.4599528464E-05	7703.0137792	2114.5030304	5858.3363536	4604.8534848	NA
cg10896683	0.2133394	6.298955E-11	0.8839612	0.9460209	0.5005644	0.1390741	NA	4.968615704E-07	6972.6859456	7462.2128592	3948.4519872	1097.0165008	NA
cg10908447	0.8439339	4.654697E-10	0.9725105	0.9035748	0.3709179	0.3706859	NA	3.6716249936E-06	7671.162824	7127.3980224	2925.8003952	2923.9703792	NA
cg10909373	0.1812848	5.165595E-11	0.380585	0.3368621	0.7863512	0.5203566	NA	4.074621336E-07	3002.05448	2657.1682448	6202.7382656	4104.5728608	NA
cg10914699	0.09411657	9.301353E-10	0.4656436	0.2278618	0.4508305	0.06808534	NA	7.3369072464E-06	3672.9967168	1797.3738784	3556.150984	537.05716192	NA
cg10917941	0.08877164	6.792901E-10	0.3655193	0.3855721	0.7380074	0.809272	NA	5.3582403088E-06	2883.2162384	3041.3927248	5821.4023712	6383.537536	NA
cg10930027	0.3292235	1.13118E-11	0.7189111	0.2004457	0.9948018	0.8624831	NA	8.92274784E-08	5670.7707568	1581.1156816	7846.9965984	6803.2666928	NA
cg10935615	0.1611603	2.647973E-09	0.5047919	0.6440715	0.5980412	0.834033	NA	2.0887211024E-05	3981.7985072	5080.435992	4717.3489856	6578.852304	NA
cg10939579	0.2028723	1.31722E-09	0.110066	0.5803492	0.2940627	0.6824062	NA	1.039023136E-05	868.200608	4577.7944896	2319.5665776	5382.8201056	NA
cg10941254	0.1869063	8.519018E-11	0.9616831	0.1494637	0.5762693	0.4235834	NA	6.7198013984E-07	7585.7562928	1178.9696656	4545.6122384	3341.2258592	NA
cg10942898	0.2215139	1.715192E-13	0.3788065	0.3725699	0.9967773	0.8393793	NA	1.3529434496E-09	2988.025672	2938.8313712	7862.5793424	6621.0239184	NA
cg10946967	0.1675663	5.8647E-09	0.3333366	0.415347	0.8808027	0.9931351	NA	4.62607536E-05	2629.3591008	3276.257136	6947.7716976	7833.8496688	NA
cg10952171	0.1531411	1.23108E-09	0.5782672	0.9718369	0.5670334	0.1318786	NA	9.71075904E-06	4561.3716736	7665.8494672	4472.7594592	1040.2583968	NA
cg10953983	0.3799194	5.494059E-13	0.278217	0.8548473	0.92096	0.652264	NA	4.3337137392E-09	2194.575696	6743.0355024	7264.53248	5145.058432	NA
cg10968944	0.3424415	4.63806E-12	0.2582141	0.38391	0.8699431	0.646103	NA	3.658501728E-08	2036.7928208	3028.28208	6862.1111728	5096.460464	NA
cg10975985	0.2648787	4.734224E-12	0.3479451	0.107152	0.5878896	0.9496229	NA	3.7343558912E-08	2744.5909488	845.214976	4637.2731648	7490.6254352	NA
cg10982031	0.03709645	1.33189E-09	0.9795768	0.6911295	0.8042429	0.7893105	NA	1.050594832E-05	7726.9017984	5451.629496	6343.8679952	6226.081224	NA
cg10987992	0.2274276	1.688742E-09	0.686925	0.1051984	0.766494	0.8682002	NA	1.3320796896E-05	5418.4644	829.8049792	6046.104672	6848.3631776	NA
cg11003012	0.06623235	1.618589E-10	0.2256052	0.217684	0.4175487	0.8249921	NA	1.2767430032E-06	1779.5738176	1717.091392	3293.6241456	6507.5376848	NA
cg11007296	0.03089113	3.141222E-11	0.729244	0.6260067	0.223342	0.009304493	NA	2.4777959136E-07	5752.276672	4937.9408496	1761.721696	73.393840784	NA
cg11024722	0.3470328	3.274621E-10	0.3727438	0.6543491	0.96805	0.5138168	NA	2.5830210448E-06	2940.2030944	5161.5057008	7635.9784	4052.9869184	NA
cg11035271	0.1572042	8.288449E-10	0.8428823	0.2753892	0.4434189	0.8570025	NA	6.5379285712E-06	6648.6555824	2172.2700096	3497.6882832	6760.03572	NA
cg11039913	0.2008371	4.221602E-11	0.1934035	0.2919748	0.7520997	0.4401322	NA	3.3299996576E-07	1525.566808	2303.0972224	5932.5624336	3471.7627936	NA
cg11052202	0.1256718	2.911632E-10	0.7099667	0.0264631	0.539436	0.3132132	NA	2.2966953216E-06	5600.2173296	208.7409328	4255.071168	2470.6257216	NA
cg11054936	0.3649269	5.67704E-11	0.526276	0.1770047	0.4859742	0.5061859	NA	4.478049152E-07	4151.265088	1396.2130736	3833.3644896	3992.7943792	NA
cg11061559	0.3471987	4.297647E-11	0.6675268	0.2415012	0.8105361	0.3608647	NA	3.3899839536E-07	5265.4513984	1904.9614656	6393.5087568	2846.5007536	NA
cg11067712	0.3606765	5.233126E-10	0.764354	0.2277099	0.6436097	0.8328641	NA	4.1278897888E-06	6029.224352	1796.1756912	5076.7933136	6569.6320208	NA
cg11076996	0.1223792	2.979587E-09	0.3181575	0.3167625	0.9818271	0.4362941	NA	2.3502982256E-05	2509.62636	2498.6226	7744.6521648	3441.4878608	NA
cg11081415	0.1150486	2.550716E-11	0.03847732	0.9217635	0.8805791	0.4821393	NA	2.0120047808E-07	303.50910016	7270.870488	6946.0079408	3803.1147984	NA
cg11084729	0.4045451	1.68052E-11	0.9839126	0.01184835	0.3961795	0.05503069	NA	1.325594176E-07	7761.1025888	93.4597848	3125.063896	434.08208272	NA
cg11087772	0.2128995	1.162192E-11	0.9000668	0.3170047	0.4706361	0.4588226	NA	9.167370496E-08	7099.7269184	2500.5330736	3712.3775568	3619.1926688	NA
cg11088922	0.2446852	6.261724E-11	0.2134044	0.05259398	0.7916382	0.9552961	NA	4.9392478912E-07	1683.3339072	414.86131424	6244.4421216	7535.3756368	NA
cg11093508	0.07796305	1.287668E-11	0.4656234	0.2085742	0.7879526	0.3826663	NA	1.0157125184E-07	3672.8373792	1645.2332896	6215.3701088	3018.4717744	NA
cg11117460	0.09812057	1.078542E-10	0.9858164	0.3032077	0.5693929	0.8282816	NA	8.507539296E-07	7776.1197632	2391.7023376	4491.3711952	6533.4852608	NA
cg11117530	0.3025614	2.312798E-10	0.9260077	0.2033823	0.7382671	0.6188631	NA	1.8243350624E-06	7304.3487376	1604.2795824	5823.4508848	4881.5921328	NA
cg11124677	0.2208846	3.210828E-10	0.08030442	0.9043187	0.9021545	0.9049041	NA	2.5327011264E-06	633.44126496	7133.2659056	7116.194696	7137.8835408	NA
cg11128345	0.3672375	6.448686E-10	0.9282896	0.2845779	0.9260518	0.7934367	NA	5.0867235168E-06	7322.3483648	2244.7504752	7304.6965984	6258.6286896	NA
cg11134843	0.3423005	1.901947E-09	0.6466023	0.2027986	0.8220905	0.5629426	NA	1.5002557936E-05	5100.3989424	1599.6753568	6484.649864	4440.4912288	NA
cg11137709	0.05007877	8.379886E-11	0.7469078	0.9520505	0.8542067	0.4732219	NA	6.6100540768E-07	5891.6087264	7509.774344	6737.9824496	3732.7743472	NA
cg11144555	0.06812514	1.943444E-11	0.3480973	0.1498228	0.0500875	0.05975933	NA	1.5329886272E-07	2745.7915024	1181.8022464	395.0902	471.38159504	NA
cg11146821	0.7133317	1.708101E-10	0.6598024	0.9360059	0.8175745	0.8857413	NA	1.3473500688E-06	5204.5213312	7383.2145392	6449.027656	6986.7273744	NA
cg11150222	0.2468421	9.304557E-11	0.1042598	0.1559769	0.8302664	0.4536047	NA	7.3394345616E-07	822.4013024	1230.3457872	6549.1413632	3578.0338736	NA
cg11155673	0.2117809	4.24167E-10	0.05633858	0.7836728	0.5526498	0.817808	NA	3.345829296E-06	444.39871904	6181.6110464	4359.3016224	6450.869504	NA
cg11173146	0.2722764	8.194889E-12	0.2358811	0.2849294	0.3298979	0.1748096	NA	6.4641284432E-08	1860.6301168	2247.5231072	2602.2346352	1378.8981248	NA
cg11176058	0.09176557	1.481663E-11	0.9178037	0.8472249	0.7038472	0.6093755	NA	1.1687357744E-07	7239.6355856	6682.9100112	5551.9467136	4806.753944	NA
cg11176169	0.4222736	1.307047E-09	0.7285001	0.0754072	0.94994	0.750956	NA	1.0309986736E-05	5746.4087888	594.8119936	7493.12672	5923.540928	NA
cg11178666	0.04204803	2.531319E-11	0.6296437	0.213999	0.1625221	0.5406806	NA	1.9967044272E-07	4966.6295056	1688.024112	1281.9743248	4264.8885728	NA
cg11184569	0.1299783	6.958627E-11	0.7202923	0.4908424	0.2739839	0.1102647	NA	5.4889649776E-07	5681.6656624	3871.7648512	2161.1850032	869.7679536	NA
cg11189425	0.1628391	3.696557E-11	0.6862296	0.2100536	0.2665132	0.374256	NA	2.9158441616E-07	5412.9790848	1656.9027968	2102.2561216	2952.131328	NA
cg11192975	0.1476931	8.212458E-09	0.8621861	0.5522559	0.3988743	0.6799279	NA	6.4779868704E-05	6800.9239568	4356.1945392	3146.3204784	5363.2712752	NA
cg11197061	0.07393854	2.942659E-10	0.3810072	0.8633063	0.9146557	0.7928578	NA	2.3211694192E-06	3005.3847936	6809.7600944	7214.8041616	6254.0623264	NA
cg11200222	0.7027475	1.945698E-10	0.6549711	0.1665565	0.3156128	0.7534955	NA	1.5347665824E-06	5166.4120368	1313.797672	2489.5537664	5943.572504	NA
cg11204974	0.1568017	3.718591E-12	0.945757	0.6241887	0.9612095	0.800091	NA	2.9332245808E-08	7460.131216	4923.6004656	7582.020536	6311.117808	NA
cg11206763	0.1106088	1.699257E-11	0.5405663	0.3372232	0.7878545	0.6849533	NA	1.3403739216E-07	4263.9869744	2660.0166016	6214.596296	5402.9116304	NA
cg11207534	0.1451935	3.096598E-10	0.2343922	0.3095698	0.8288688	0.9133197	NA	2.4425965024E-06	1848.8856736	2441.8865824	6538.1170944	7204.2657936	NA
cg11212511	0.2160694	7.767587E-10	0.8900603	0.09553135	0.9410804	0.6822139	NA	6.1270726256E-06	7020.7956464	753.5512888	7423.2421952	5381.3032432	NA
cg11220437	0.03483169	2.018869E-10	0.9668995	0.9591268	0.8755575	0.5896678	NA	1.5924838672E-06	7626.903256	7565.5921984	6906.39756	4651.2996064	NA
cg11225056	0.2789864	1.24969E-09	0.8799631	0.1392082	0.8916801	0.7242218	NA	9.85755472E-06	6941.1489328	1098.0742816	7033.5726288	5712.6615584	NA
cg11226808	0.8436657	3.166675E-13	0.5917874	0.3692575	0.9342927	0.4187904	NA	2.49787324E-09	4668.0190112	2912.70316	7369.7008176	3303.4186752	NA
cg11231949	0.1017285	2.485647E-11	0.913034	0.1219528	0.7696915	0.3131957	NA	1.9606783536E-07	7202.012192	961.9636864	6071.326552	2470.4876816	NA
cg11235602	0.7444918	4.389163E-09	0.8088789	0.6900725	0.3607104	0.8152969	NA	3.4621717744E-05	6380.4367632	5443.29188	2845.2836352	6431.0619472	NA
cg11236879	0.1952226	6.608692E-11	0.8869857	0.1206407	0.6324911	0.7659898	NA	5.2129362496E-07	6996.5432016	951.6138416	4989.0897968	6042.1275424	NA
cg11240495	0.2846606	6.819115E-12	0.6634912	0.2564888	0.8842186	0.8522433	NA	5.378917912E-08	5233.6185856	2023.1836544	6974.7163168	6722.4951504	NA
cg11240578	0.1142055	2.675267E-10	0.7100149	0.4189952	0.6414781	0.3870744	NA	2.1102506096E-06	5600.5975312	3305.0341376	5059.9792528	3053.2428672	NA
cg11242581	0.1571691	2.655348E-11	0.0302137	0.4260749	0.7146465	0.812283	NA	2.0945385024E-07	238.3256656	3360.8788112	5637.131592	6407.288304	NA
cg11244648	0.7525926	2.600681E-10	0.6212337	0.9578374	0.3045376	0.5936584	NA	2.0514171728E-06	4900.2914256	7555.4214112	2402.1925888	4682.7774592	NA
cg11247497	0.09663132	2.542849E-11	0.4809584	0.7768134	0.7750063	0.09437969	NA	2.0057992912E-07	3793.7998592	6127.5040992	6113.2496944	744.46699472	NA
cg11264539	0.1797454	5.256169E-10	0.6607161	0.08692594	0.5294157	0.5022515	NA	4.1460661072E-06	5211.7285968	685.67181472	4176.0310416	3961.759832	NA
cg11279838	0.1892136	1.159234E-10	0.1444298	0.1637506	0.8054095	0.4492848	NA	9.144037792E-07	1139.2622624	1291.6647328	6353.070136	3543.9585024	NA
cg11285843	0.09349311	5.294758E-10	0.5461436	0.8224218	0.3834855	0.1684522	NA	4.1765051104E-06	4307.9807168	6487.2631584	3024.933624	1328.7509536	NA
cg11288833	0.1560085	3.471662E-10	0.05718052	0.9040919	0.1941149	0.7245445	NA	2.7384469856E-06	451.03994176	7131.4769072	1531.1783312	5715.207016	NA
cg11309696	0.8142477	4.031817E-10	0.1133458	0.5709998	0.7641531	0.262173	NA	3.1802972496E-06	894.0716704	4504.0464224	6027.6396528	2068.020624	NA
cg11311289	0.8827738	1.112588E-12	0.5643705	0.2696532	0.4284051	0.2441865	NA	8.776094144E-09	4451.754504	2127.0244416	3379.2594288	1926.143112	NA
cg11334165	0.6464259	8.384961E-10	0.6719371	0.07205552	0.6768087	0.6680623	NA	6.6140572368E-06	5300.2398448	568.37394176	5338.6670256	5269.6754224	NA
cg11363701	0.08300006	1.222507E-11	0.8517859	0.220071	0.7511863	0.7037172	NA	9.643135216E-08	6718.8871792	1735.920048	5925.3575344	5550.9212736	NA
cg11364895	0.09238023	2.968322E-09	0.8281881	0.1900537	0.796425	0.5040522	NA	2.3414123936E-05	6532.7477328	1499.1435856	6282.2004	3975.9637536	NA
cg11374884	0.2245251	2.96924E-10	0.08358458	0.5729891	0.888879	0.9848866	NA	2.342136512E-06	659.31516704	4519.7380208	7011.477552	7768.7855008	NA
cg11379081	0.2888606	5.520252E-12	0.5263518	0.2268247	0.8367386	0.4552984	NA	4.3543747776E-08	4151.8629984	1789.1932336	6600.1940768	3591.3937792	NA
cg11386025	0.3788992	1.033932E-13	0.4682368	0.6020403	0.4770659	0.4987084	NA	8.155655616E-10	3693.4518784	4748.8938864	3763.0958192	3933.8118592	NA
cg11400953	0.1469109	4.372713E-10	0.7695673	0.1843331	0.2560253	0.3426714	NA	3.4491960144E-06	6070.3468624	1454.0194928	2019.5275664	2702.9920032	NA
cg11403874	0.1240159	3.516682E-10	0.5428881	0.229495	0.6722178	0.05545493	NA	2.7739587616E-06	4282.3013328	1810.25656	5302.4540064	437.42848784	NA
cg11408656	0.2759887	1.188842E-11	0.3648714	0.3998758	0.579141	0.9986015	NA	9.377585696E-08	2878.1056032	3154.2203104	4568.264208	7876.968632	NA
cg11413142	0.08856088	2.006673E-10	0.1112846	0.2060286	0.5519652	0.7408469	NA	1.5828636624E-06	877.8129248	1625.1535968	4353.9014976	5843.8003472	NA
cg11415975	0.2439618	3.083087E-10	0.3715297	0.1391877	0.9667969	0.6704811	NA	2.4319390256E-06	2930.6262736	1097.9125776	7626.0939472	5288.7549168	NA
cg11416076	0.2243534	8.27468E-11	0.9228881	0.1113521	0.9676521	0.8844688	NA	6.527067584E-07	7279.7413328	878.3453648	7632.8397648	6976.6898944	NA
cg11419030	0.1970295	1.052272E-13	0.1769273	0.960205	0.7621755	0.2966547	NA	8.300321536E-10	1395.6025424	7574.09704	6012.040344	2340.0122736	NA
cg11419575	0.1919745	3.153166E-10	0.7166773	0.148675	0.01958279	0.52457	NA	2.4872173408E-06	5653.1505424	1172.7484	154.46904752	4137.80816	NA
cg11420768	0.09667867	1.171561E-09	0.3517488	0.1214901	0.6581303	0.6249856	NA	9.241273168E-06	2774.5945344	958.3139088	5191.3318064	4929.8864128	NA
cg11426899	0.3991093	9.252524E-10	0.7414622	0.9793704	0.5848817	0.8583014	NA	7.2983909312E-06	5848.6538336	7725.2737152	4613.5468496	6770.2814432	NA
cg11429111	0.2637265	6.213012E-10	0.7857727	0.6535697	0.7594942	0.8794304	NA	4.9008238656E-06	6198.1750576	5155.3577936	5990.8902496	6936.9469952	NA
cg11443683	0.0417847	4.174449E-11	0.830876	0.7252789	0.7270797	0.4109646	NA	3.2928053712E-07	6553.949888	5720.9999632	5735.2046736	3241.6887648	NA
cg11452292	0.4149409	1.11269E-11	0.4872815	0.502358	0.9346975	0.870992	NA	8.77689872E-08	3843.676472	3962.599904	7372.89388	6870.384896	NA
cg11466713	0.1832467	1.185066E-09	0.09963969	0.6401403	0.9956492	0.3172638	NA	9.347800608E-06	785.95787472	5049.4266864	7853.6808896	2502.5768544	NA
cg11468199	0.4103993	4.760357E-10	0.287027	0.1046532	0.9979043	0.3274814	NA	3.7549696016E-06	2264.068976	825.5044416	7871.4691184	2583.1732832	NA
cg11494841	0.1235937	4.032434E-12	0.4376731	0.06775691	0.6919485	0.9486166	NA	3.1807839392E-08	3452.3654128	534.46650608	5458.089768	7482.6877408	NA
cg11501976	0.1503332	6.401288E-10	0.5638369	0.3506201	0.6563041	0.2823245	NA	5.0493359744E-06	4447.5454672	2765.6913488	5176.9267408	2226.975656	NA
cg11509341	0.2240188	1.599693E-11	0.2880744	0.9820538	0.8646145	0.5235448	NA	1.2618378384E-07	2272.3308672	7746.4403744	6820.079176	4129.7213824	NA
cg11509669	0.2767607	6.282319E-11	0.2497583	0.1494875	0.8281712	0.7793766	NA	4.9554932272E-07	1970.0934704	1179.1574	6532.6144256	6147.7226208	NA
cg11511096	0.1978536	1.410029E-09	0.668675	0.3758887	0.9406887	0.9574109	NA	1.1122308752E-05	5274.5084	2965.0100656	7420.1524656	7552.0571792	NA
cg11511713	0.06837493	4.271002E-13	0.3889419	0.6060494	0.2809445	0.4681561	NA	3.3689663776E-09	3067.9737072	4780.5176672	2216.090216	3692.8153168	NA
cg11534242	0.1109759	1.410009E-12	0.7306869	0.1639717	0.2698147	0.8348825	NA	1.1122150992E-08	5763.6582672	1293.4087696	2128.2983536	6585.55316	NA
cg11541252	0.2152133	3.544694E-12	0.3655549	0.3278777	0.6178019	0.0309431	NA	2.7960546272E-08	2883.4970512	2586.2992976	4873.2213872	244.0791728	NA
cg11546554	0.2873118	1.943205E-09	0.3771965	0.7514412	0.9429628	0.9460076	NA	1.532800104E-05	2975.325992	5927.3681856	7438.0905664	7462.1079488	NA
cg11547544	0.2479057	1.874667E-10	0.1732789	0.8158954	0.3391364	0.5944996	NA	1.4787373296E-06	1366.8239632	6435.7829152	2675.1079232	4689.4128448	NA
cg11553793	0.08700275	6.505072E-11	0.6612534	0.3915181	0.4717195	0.1136963	NA	5.1312007936E-07	5215.9668192	3088.2947728	3720.923416	896.8364144	NA
cg11555919	0.1805574	5.910365E-10	0.5642302	0.1252227	0.7099734	0.4297801	NA	4.662095912E-06	4450.6478176	987.7566576	5600.2701792	3390.1054288	NA
cg11559250	0.2033806	3.448774E-10	0.6708622	0.981641	0.571366	0.2270569	NA	2.7203929312E-06	5291.7610336	7743.184208	4506.935008	1791.0248272	NA
cg11567608	0.2705065	1.540116E-10	0.9081955	0.08469796	0.1753373	0.5051593	NA	1.2148435008E-06	7163.846104	668.09750848	1383.0606224	3984.6965584	NA
cg11584041	0.1059801	6.824187E-12	0.04419512	0.6708616	0.2988475	0.6336803	NA	5.3829187056E-08	348.61110656	5291.7563008	2357.30908	4998.4702064	NA
cg11584098	0.368141	2.309733E-12	0.8745377	0.05788301	0.1686831	0.526543	NA	1.8219173904E-08	6898.3533776	456.58118288	1330.5722928	4153.371184	NA
cg11586591	0.2168735	1.370695E-10	0.1428934	0.9377153	0.628408	0.106961	NA	1.081204216E-06	1127.1431392	7396.6982864	4956.882304	843.708368	NA
cg11588889	0.2897841	9.493571E-10	0.155882	0.2254012	0.8596975	0.4801681	NA	7.4885288048E-06	1229.597216	1777.9646656	6781.29388	3787.5659728	NA
cg11592345	0.236721	7.477583E-10	0.6385506	0.1505752	0.4923812	0.2200552	NA	5.8983174704E-06	5036.8871328	1187.7371776	3883.9029056	1735.7954176	NA
cg11595411	0.2467956	1.401896E-10	0.847279	0.364945	0.7427532	0.7929451	NA	1.1058155648E-06	6683.336752	2878.68616	5858.8372416	6254.7509488	NA
cg11599526	0.1108315	2.07365E-09	0.3675408	0.2706349	0.6738212	0.3772715	NA	1.63569512E-05	2899.1618304	2134.7680912	5315.1016256	2975.917592	NA
cg11604142	0.1102313	2.12702E-09	0.8249388	0.1647904	0.8501082	0.7400379	NA	1.677793376E-05	6507.1172544	1299.8666752	6705.6534816	5837.4189552	NA
cg11606461	0.06944983	1.352617E-09	0.01908662	0.3259309	0.1968922	0.4329547	NA	1.0669442896E-05	150.55525856	2570.9429392	1553.0856736	3415.1466736	NA
cg11611580	0.8793987	1.018376E-11	0.5913274	0.4716727	0.5650985	0.4218329	NA	8.032949888E-08	4664.3905312	3720.5542576	4457.496968	3327.4179152	NA
cg11621667	0.1442673	1.795793E-10	0.6082753	0.1812009	0.7030041	0.747837	NA	1.4165215184E-06	4798.0755664	1429.3126992	5545.2963408	5898.938256	NA
cg11632529	0.214357	3.207304E-13	0.05483136	0.7816519	0.6226361	0.9837972	NA	2.5299213952E-09	432.50976768	6165.6701872	4911.3535568	7760.1923136	NA
cg11638071	0.153003	9.070637E-10	0.606374	0.479988	0.3754482	0.3656681	NA	7.1549184656E-06	4783.078112	3786.145344	2961.5354016	2884.3899728	NA
cg11641080	0.03952198	2.162087E-12	0.4249874	0.1692942	0.5758801	0.1954125	NA	1.7054542256E-08	3352.3006112	1335.3926496	4542.5422288	1541.4138	NA
cg11649795	0.1873097	4.885846E-10	0.1015885	0.7595837	0.5867864	0.5477094	NA	3.8539553248E-06	801.330088	5991.5962256	4628.5711232	4320.3317472	NA
cg11659361	0.05021996	4.902173E-10	0.292999	0.3092131	0.4766235	0.4080007	NA	3.8668340624E-06	2311.176112	2439.0729328	3759.606168	3218.3095216	NA
cg11670651	0.2133142	2.332477E-11	0.9131393	0.1352971	0.7664987	0.2424519	NA	1.8398578576E-07	7202.8427984	1067.2235248	6046.1417456	1912.4605872	NA
cg11683732	0.9129421	2.39428E-10	0.8192767	0.2421179	0.1519304	0.06543452	NA	1.888608064E-06	6462.4546096	1909.8259952	1198.4269952	516.14749376	NA
cg11688990	0.1759014	1.903035E-13	0.02227689	0.6161132	0.1565592	0.2348587	NA	1.501114008E-09	175.72010832	4859.9009216	1234.9389696	1852.5654256	NA
cg11718315	0.05932783	3.140807E-13	0.1417172	0.7833552	0.04370975	0.1637222	NA	2.4774685616E-09	1117.8652736	6179.1058176	344.782508	1291.4407136	NA
cg11718677	0.2561042	5.225787E-10	0.931459	0.1853591	0.5720564	0.6494671	NA	4.1221007856E-06	7347.348592	1462.1125808	4512.3808832	5122.9964848	NA
cg11730719	0.004053905	3.793833E-10	0.03507469	0.7830629	0.7560865	0.2098843	NA	2.9925754704E-06	276.66915472	6176.8001552	5964.010312	1655.5673584	NA
cg11734009	0.1237365	1.136021E-11	0.3543214	0.04794175	0.9608837	0.6677721	NA	8.960933648E-08	2794.8872032	378.164524	7579.4506256	5267.3863248	NA
cg11738485	0.4038206	5.937455E-10	0.2390806	0.349207	0.5133798	0.2068226	NA	4.683464504E-06	1885.8677728	2754.544816	4049.5398624	1631.4166688	NA
cg11740878	0.1325512	6.84613E-10	0.4011569	0.886699	0.7403215	0.6242382	NA	5.400227344E-06	3164.3256272	6994.281712	5839.655992	4923.9909216	NA
cg11743259	0.3688737	9.404161E-13	0.2955375	0.4698893	0.7128451	0.6266695	NA	7.4180021968E-09	2331.1998	3706.4867984	5622.9221488	4943.169016	NA
cg11772013	0.3431157	2.397909E-11	0.4901378	0.2019623	0.3195992	0.127173	NA	1.8914706192E-07	3866.2069664	1593.0786224	2520.9984896	1003.140624	NA
cg11811513	0.1952293	5.295171E-10	0.6874873	0.1759545	0.6947839	0.8905918	NA	4.1768308848E-06	5422.8998224	1387.929096	5480.4554032	7024.9881184	NA
cg11817411	0.4697334	1.499733E-09	0.9899787	0.2161066	0.6332518	0.8655647	NA	1.1829893904E-05	7808.9519856	1704.6488608	4995.0901984	6827.5743536	NA
cg11825059	0.03133137	8.875801E-10	0.4807876	0.762239	0.1819214	0.01893411	NA	7.0012318288E-06	3792.4525888	6012.541232	1434.9960032	149.35225968	NA
cg11829390	0.3109793	6.461581E-11	0.196358	0.7359943	0.5655452	0.6808287	NA	5.0968950928E-07	1548.871904	5805.5230384	4461.0205376	5370.3767856	NA
cg11830694	0.1255779	3.069561E-10	0.7742566	0.08787635	0.4575513	0.4296484	NA	2.4212697168E-06	6107.3360608	693.1686488	3609.1646544	3389.0665792	NA
cg11830800	0.9368789	1.155591E-10	0.269717	0.07676485	0.597265	0.5748629	NA	9.115301808E-07	2127.527696	605.5211368	4711.22632	4534.5185552	NA
cg11832000	0.1312318	3.330927E-11	0.01849945	0.2903166	0.7282358	0.2821362	NA	2.6274352176E-07	145.9236616	2290.0173408	5744.3239904	2225.4903456	NA
cg11836444	0.1717231	4.269252E-11	0.6434342	0.1301218	0.9538155	0.8525657	NA	3.3675859776E-07	5075.4089696	1026.4007584	7523.696664	6725.0382416	NA
cg11842415	0.1302125	1.555485E-09	0.5169363	0.2917661	0.9088388	0.540553	NA	1.226966568E-05	4077.5935344	2301.4509968	7168.9204544	4263.882064	NA
cg11845202	0.1362043	5.180105E-13	0.2360433	0.0642619	0.6259399	0.4688093	NA	4.086066824E-09	1861.9095504	506.8978672	4937.4139312	3697.9677584	NA
cg11848487	0.1574468	4.701422E-10	0.9689409	0.08504299	0.9934934	0.6519234	NA	3.7084816736E-06	7643.0058192	670.81910512	7836.6759392	5142.3717792	NA
cg11851411	0.0501671	3.690804E-12	0.672332	0.502795	0.9497208	0.8100651	NA	2.9113061952E-08	5303.354816	3966.04696	7491.3976704	6389.7935088	NA
cg11859982	0.1635964	3.5305E-10	0.1386176	0.6429691	0.6866697	0.5458196	NA	2.7848584E-06	1093.4156288	5071.7402608	5416.4505936	4305.4250048	NA
cg11864574	0.04146855	3.671967E-13	0.5006335	0.1291782	0.6770204	0.1960702	NA	2.8964475696E-09	3948.997048	1018.9576416	5340.3369152	1546.6017376	NA
cg11865870	0.1953953	1.277604E-13	0.2373041	0.7522652	0.6207495	0.3008176	NA	1.0077740352E-09	1871.8547408	5933.8678976	4896.472056	2372.8492288	NA
cg11869018	0.1982738	1.339468E-11	0.2231021	0.6309133	0.8686008	0.837875	NA	1.0565723584E-07	1759.8293648	4976.6441104	6851.5231104	6609.158	NA
cg11876012	0.2648107	1.661483E-09	0.400975	0.4633532	0.7273314	0.4810877	NA	1.3105777904E-05	3162.8908	3654.9300416	5737.1900832	3794.8197776	NA
cg11878016	0.2323118	2.814583E-13	0.3101308	0.5150113	0.9327435	0.8444161	NA	2.2201430704E-09	2446.3117504	4062.4091344	7357.480728	6660.7541968	NA
cg11882307	0.314628	4.181426E-10	0.585471	0.1373439	0.6538153	0.1582833	NA	3.2983088288E-06	4618.195248	1083.3686832	5157.2950864	1248.5386704	NA
cg11898212	0.2583055	5.799393E-12	0.7035453	0.04927592	0.8613683	0.3296806	NA	4.5745611984E-08	5549.5653264	388.68845696	6794.4731504	2600.5205728	NA
cg11933019	0.1566506	7.926235E-10	0.9203971	0.2487694	0.5387075	0.2953552	NA	6.252214168E-06	7260.0923248	1962.2930272	4249.32476	2329.7618176	NA
cg11944815	0.3069183	1.305234E-09	0.4808321	0.6160744	0.4903466	0.5847336	NA	1.0295685792E-05	3792.8036048	4859.5948672	3867.8539808	4612.3786368	NA
cg11945565	0.1553353	3.240027E-10	0.441683	0.6442466	0.8900317	0.3940942	NA	2.5557332976E-06	3483.995504	5081.8171808	7020.5700496	3108.6150496	NA
cg11946583	0.07880146	2.159404E-13	0.508989	0.416103	0.7990289	0.556135	NA	1.7033378752E-09	4014.905232	3282.220464	6302.7399632	4386.79288	NA
cg11946630	0.1012547	6.365734E-12	0.1005999	0.4124123	0.3125046	0.3310277	NA	5.0212909792E-08	793.5320112	3253.1082224	2465.0362848	2611.1464976	NA
cg11969474	0.09998869	2.610442E-09	0.8704072	0.5095942	0.6708525	0.2765275	NA	2.0591166496E-05	6865.7719936	4019.6790496	5291.68452	2181.24892	NA
cg11970458	0.1792798	1.249842E-10	0.8830226	0.1208211	0.492411	0.1684458	NA	9.858753696E-07	6965.2822688	953.0368368	3884.137968	1328.7004704	NA
cg11984971	0.3253067	6.5791E-12	0.487799	0.4757298	0.7922362	0.4235474	NA	5.18959408E-08	3847.758512	3752.5566624	6249.1591456	3340.9418912	NA
cg11993058	0.1497672	4.697438E-10	0.8331851	0.4126365	0.7995404	0.9678084	NA	3.7053390944E-06	6572.1640688	3254.876712	6306.7746752	7634.0726592	NA
cg11996652	0.06958435	1.358297E-15	0.4221309	0.3529523	0.3612852	0.7239343	NA	1.0714246736E-11	3329.7685392	2784.0877424	2849.8176576	5710.3937584	NA
cg12007399	0.8250954	1.055064E-12	0.4443969	0.01740728	0.07797708	0.3258165	NA	8.322344832E-09	3505.4027472	137.30862464	615.08320704	2570.040552	NA
cg12017911	0.1820136	6.508554E-10	0.5093276	0.1847579	0.9286574	0.7536117	NA	5.1339473952E-06	4017.5761088	1457.3703152	7325.2495712	5944.4890896	NA
cg12024553	0.8654307	1.431676E-10	0.9015099	0.9463479	0.6904885	0.1785366	NA	1.1293060288E-06	7111.1100912	7464.7922352	5446.573288	1408.2967008	NA
cg12028548	0.03288862	3.383676E-16	0.9381448	0.5022211	0.06712175	0.001253932	NA	2.6690436288E-12	7400.0861824	3961.5200368	529.456364	9.891015616	NA
cg12030310	0.1317597	1.396886E-10	0.6768196	0.07089268	0.1960593	0.153669	NA	1.1018636768E-06	5338.7530048	559.20145984	1546.5157584	1212.141072	NA
cg12030835	0.3135304	4.40725E-11	0.3085558	0.5577427	0.5260082	0.5776078	NA	3.4764388E-07	2433.8881504	4399.4744176	4149.1526816	4556.1703264	NA
cg12032663	0.08572513	5.400747E-12	0.5566809	0.05493882	0.2691636	0.1028321	NA	4.2601092336E-08	4391.0989392	433.35741216	2123.1624768	811.1396048	NA
cg12041830	0.2554627	1.23826E-09	0.3215049	0.1027645	0.7306434	0.51787	NA	9.76739488E-06	2536.0306512	810.606376	5763.3151392	4084.95856	NA
cg12042737	0.7670431	2.098371E-09	0.8449361	0.3998531	0.2616716	0.8407296	NA	1.6551950448E-05	6664.8559568	3154.0412528	2064.0655808	6631.6750848	NA
cg12043166	0.2008024	1.586663E-12	0.7955301	0.02641132	0.05518896	0.02003193	NA	1.2515597744E-08	6275.1414288	208.33249216	435.33051648	158.01186384	NA
cg12048341	0.2286062	3.289701E-10	0.3479272	0.2348693	0.5785242	0.236896	NA	2.5949161488E-06	2744.4497536	1852.6490384	4563.3988896	1868.635648	NA
cg12058544	0.2281329	2.070709E-10	0.2807698	0.05514934	0.9316352	0.7911098	NA	1.6333752592E-06	2214.7121824	435.01799392	7348.7384576	6240.2741024	NA
cg12067043	0.4175749	7.353736E-09	0.623512	0.4918232	0.5954798	0.9958448	NA	5.8006269568E-05	4918.262656	3879.5014016	4697.1446624	7855.2237824	NA
cg12067547	0.2380238	1.113425E-09	0.3932003	0.6445397	0.4665619	0.8100828	NA	8.7826964E-06	3101.5639664	5084.1291536	3680.2402672	6389.9331264	NA
cg12074025	0.09249828	6.766327E-09	0.5150968	0.5795729	0.7145597	0.573643	NA	5.3372787376E-05	4063.0835584	4571.6710352	5636.4469136	4524.895984	NA
cg12075262	0.2413575	2.114895E-09	0.1023109	0.6793684	0.6877054	0.795267	NA	1.668229176E-05	807.0283792	5358.8579392	5424.6201952	6273.066096	NA
cg12075659	0.1244738	9.569468E-11	0.308268	0.2586499	0.469531	0.7360017	NA	7.5483963584E-07	2431.617984	2040.2304112	3703.660528	5805.5814096	NA
cg12077294	0.3329403	1.014168E-09	0.7057512	0.4353244	0.7368604	0.7721104	NA	7.999757184E-06	5566.9654656	3433.8388672	5812.3548352	6090.4068352	NA
cg12079603	0.836197	8.693487E-11	0.3699941	0.3371011	0.9960138	0.9782584	NA	6.8574225456E-07	2918.5134608	2659.0534768	7856.5568544	7716.5022592	NA
cg12081282	0.215083	2.535644E-10	0.4947175	0.0334003	0.3787537	0.3168284	NA	2.0001159872E-06	3902.33164	263.4615664	2987.6091856	2499.1424192	NA
cg12087108	0.3361234	2.082308E-10	0.06147866	0.5412147	0.8554571	0.9014057	NA	1.6425245504E-06	484.94367008	4269.1015536	6747.8456048	7110.2881616	NA
cg12095324	0.2254397	2.348474E-10	0.6058137	0.1860525	0.8046251	0.4928702	NA	1.8524762912E-06	4778.6584656	1467.58212	6346.8827888	3887.7601376	NA
cg12097330	0.1356322	8.27385E-10	0.5965302	0.5420567	0.7186897	0.4112033	NA	6.52641288E-06	4705.4302176	4275.7432496	5669.0243536	3243.5716304	NA
cg12098511	0.4986279	4.734221E-12	0.8809716	0.7600472	0.7559308	0.3116366	NA	3.7343535248E-08	6949.1039808	5995.2523136	5962.7821504	2458.1895008	NA
cg12108650	0.08656212	4.187644E-11	0.7716784	0.1452269	0.5583032	0.1860006	NA	3.3032135872E-07	6086.9992192	1145.5497872	4403.8956416	1467.1727328	NA
cg12117942	0.1062716	2.785336E-11	0.6207319	0.6043831	0.3374786	0.9223367	NA	2.1970730368E-07	4896.3332272	4767.3738928	2662.0311968	7275.3918896	NA
cg12120491	0.8108405	3.18915E-13	0.7454993	0.486837	0.1915469	0.3014224	NA	2.51560152E-09	5880.4984784	3840.170256	1510.9219472	2377.6198912	NA
cg12120904	0.1829303	1.40591E-10	0.5111721	0.7207766	0.5501203	0.2940478	NA	1.108981808E-06	4032.1255248	5685.4858208	4339.3489264	2319.4490464	NA
cg12127196	0.04542785	1.792315E-09	0.629882	0.6672044	0.1874614	0.8251995	NA	1.413778072E-05	4968.509216	5262.9083072	1478.6955232	6509.173656	NA
cg12149972	0.1811852	9.502951E-10	0.3409199	0.4376666	0.5859321	0.5707534	NA	7.4959277488E-06	2689.1761712	3452.3141408	4621.8324048	4502.1028192	NA
cg12153422	0.1375664	6.644392E-11	0.7476166	0.05501333	0.4170421	0.4717976	NA	5.2410964096E-07	5897.1997408	433.94514704	3289.6280848	3721.5394688	NA
cg12154261	0.0745869	4.018805E-11	0.1238889	0.6422109	0.6754381	0.8215459	NA	3.170033384E-07	977.2356432	5065.7595792	5327.8557328	6480.3540592	NA
cg12159314	0.1724168	1.234159E-10	0.3912577	0.3981936	0.6731923	0.5628649	NA	9.735046192E-07	3086.2407376	3140.9511168	5310.1408624	4439.8783312	NA
cg12160233	0.04185922	3.436749E-10	0.5057089	0.2811753	0.3509818	0.8493971	NA	2.7109076112E-06	3989.0318032	2217.9107664	2768.5444384	6700.0443248	NA
cg12160527	0.2703659	7.764636E-10	0.413595	0.2528865	0.7504897	0.673059	NA	6.1247448768E-06	3262.43736	1994.768712	5919.8627536	5309.089392	NA
cg12165546	0.3084663	3.451881E-10	0.4451553	0.5784232	0.2703332	0.9109893	NA	2.7228437328E-06	3511.3850064	4562.6022016	2132.3882816	7185.8835984	NA
cg12173558	0.0711154	2.444668E-09	0.4626471	0.2054755	0.5839087	0.2565557	NA	1.9283541184E-05	3649.3603248	1620.790744	4605.8718256	2023.7113616	NA
cg12184888	0.913602	2.179624E-09	0.6573779	0.4231077	0.4418321	0.972295	NA	1.7192874112E-05	5185.3968752	3337.4735376	3485.1716048	7669.46296	NA
cg12187213	0.8010482	7.725639E-11	0.7500748	0.05449263	0.2835377	0.1080402	NA	6.0939840432E-07	5916.5900224	429.83786544	2236.5453776	852.2210976	NA
cg12197752	0.2135623	2.915434E-10	0.5984091	0.7346376	0.9159964	0.8003278	NA	2.2996943392E-06	4720.2509808	5794.8213888	7225.3796032	6312.9856864	NA
cg12200809	0.07857191	2.017961E-10	0.8275207	0.3368711	0.4867161	0.3961238	NA	1.5917676368E-06	6527.4832816	2657.2392368	3839.2165968	3124.6245344	NA
cg12204258	0.08554659	9.41413E-09	0.9435064	0.6193963	0.2325988	0.8036267	NA	7.425865744E-05	7442.3784832	4885.7980144	1834.7393344	6339.0074096	NA
[truncated: 5,890 more rows]
