# Supplementary material for: The signature of HBV-related liver disease in peripheral blood mononuclear cell DNA methylation
Source: Clin Epigenetics. 2020 Jun 8;12:81. doi: 10.1186/s13148-020-00847-z (PMC7278209; doi:10.1186/s13148-020-00847-z)
Supplement: Supplementary file 11 — Additional file 11:. Supplementary table 11. Multivariate linear regression of 4325 CpG sites using group and HBV marker [file 13148_2020_847_MOESM11_ESM.csv]

Supplementary table 11. Multivariate linear regression of 4325 CpG sites using group and HBV marker
	Intercept	Group	HBsAg	Anti-Hbs	HbeAg	Anti-Hbe	adj._Group	adj.HbsAg	adj.Anti-Hbs	adj.HbeAg	adj.Anti-Hbe
cg00003994	0.1210444	2.258466E-07	0.5874122	0.1308242	0.5980975	0.4476505	0.000976786545	2540.557765	565.814665	2586.7716875	1936.0884125
cg00008810	0.9767358	1.172337E-07	0.07313797	0.5961444	0.7614818	0.6763873	0.0005070357525	316.32172025	2578.32453	3293.408785	2925.3750725
cg00010266	0.04916081	8.792806E-08	0.9903966	0.2550485	0.9756872	0.6596446	0.0003802888595	4283.465295	1103.0847625	4219.84714	2852.962895
cg00011346	0.1347867	8.865349E-07	0.5483919	0.05950492	0.9426944	0.7561939	0.0038342634425	2371.7949675	257.358779	4077.15328	3270.5386175
cg00014085	0.01734063	1.527164E-06	0.4286277	0.4002424	0.1375066	0.3410629	0.0066049843	1853.8148025	1731.04838	594.716045	1475.0970425
cg00018606	0.1575055	2.511577E-06	0.7218037	0.0985394	0.9254642	0.5840278	0.010862570525	3121.8010025	426.182905	4002.632665	2525.920235
cg00026909	0.2233544	4.901357E-08	0.3070348	0.3092096	0.1152618	0.0838022	0.00021198369025	1327.92551	1337.33152	498.507285	362.444515
cg00032205	0.3269582	5.466341E-09	0.3013389	0.01340539	0.02153042	0.01459922	2.3641924825E-05	1303.2907425	57.97831175	93.1190665	63.1416265
cg00037940	0.9769733	3.68125E-07	0.8939422	0.9242381	0.5483669	0.5769459	0.001592140625	3866.300015	3997.3297825	2371.6868425	2495.2910175
cg00054890	0.9458073	1.078663E-07	0.3154252	0.767436	0.8006974	0.1779397	0.0004665217475	1364.21399	3319.1607	3463.016255	769.5892025
cg00055233	0.3465471	1.151631E-07	0.9118881	0.1061991	0.6773277	0.18505	0.0004980804075	3943.9160325	459.3111075	2929.4423025	800.34125
cg00057966	0.02516425	2.097493E-06	0.4847294	0.7696451	0.1490943	0.1500674	0.009071657225	2096.454655	3328.7150575	644.8328475	649.041505
cg00060287	0.02442608	2.307447E-05	0.1193509	0.9108669	0.7567405	0.9602154	0.09979708275	516.1926425	3939.4993425	3272.9026625	4152.931605
cg00060606	0.01045091	4.221743E-07	0.5275622	0.2717304	0.9508831	0.8386401	0.0018259038475	2281.706515	1175.23398	4112.5694075	3627.1184325
cg00062776	0.9831758	2.745945E-08	0.8350689	0.4709315	0.9434257	0.9999775	0.00011876212125	3611.6729925	2036.7787375	4080.3161525	4324.9026875
cg00070912	0.8981202	4.133305E-08	0.4026708	0.54277	0.1244416	0.2750734	0.00017876544125	1741.55121	2347.48025	538.20992	1189.692455
cg00082833	0.9543309	1.253948E-07	0.3885236	0.8717988	0.7868625	0.8993581	0.00054233251	1680.36457	3770.52981	3403.1803125	3889.7237825
cg00084271	1.035682	2.448124E-10	0.4535973	0.940064	0.5165854	0.7243278	1.05881363E-06	1961.8083225	4065.7768	2234.231855	3132.717735
cg00086113	0.8814537	2.694123E-09	0.260341	0.4092554	0.1507015	0.1058056	1.1652081975E-05	1125.974825	1770.029605	651.7839875	457.60922
cg00091742	0.933886	3.751761E-08	0.9243481	0.6471401	0.538353	0.4136043	0.00016226366325	3997.8055325	2798.8809325	2328.376725	1788.8385975
cg00097536	0.03289541	1.907951E-09	0.1764029	0.9020223	0.05425989	0.1276886	8.251888075E-06	762.9425425	3901.2464475	234.67402425	552.253195
cg00100800	0.2432121	2.203697E-07	0.3648476	0.3230366	0.8024946	0.7960181	0.0009530989525	1577.96587	1397.133295	3470.789145	3442.7782825
cg00101713	0.862307	3.8393E-06	0.06433775	0.4212303	0.9227069	0.5272477	0.0166049725	278.26076875	1821.8210475	3990.7073425	2280.3463025
cg00109012	0.906204	1.409057E-08	0.50793	0.1803875	0.9426597	0.2225275	6.094171525E-05	2196.79725	780.1759375	4077.0032025	962.4314375
cg00113194	0.8933826	1.562056E-08	0.6065822	0.3432082	0.8763807	0.6926422	6.7558922E-05	2623.468015	1484.375465	3790.3465275	2995.677515
cg00125048	0.9205993	6.219766E-06	0.4061613	0.9272859	0.5570323	0.1477387	0.02690048795	1756.6476225	4010.5115175	2409.1646975	638.9698775
cg00132509	0.9632812	5.158453E-08	0.1008966	0.331064	0.3094665	0.4910295	0.00022310309225	436.377795	1431.8518	1338.4426125	2123.7025875
cg00133595	0.04502439	5.877947E-06	0.4861548	0.9861996	0.357945	0.1648318	0.025422120775	2102.61951	4265.31327	1548.112125	712.897535
cg00136192	0.01977814	2.882117E-09	0.1140212	0.7150678	0.1169514	3.384572E-05	1.2465156025E-05	493.14169	3092.668235	505.814805	0.146382739
cg00139037	0.02554326	3.198934E-07	0.9726168	0.4488012	0.05697765	0.2836651	0.001383538955	4206.56766	1941.06519	246.42833625	1226.8515575
cg00139496	0.5631047	1.867041E-08	0.3769477	0.2944259	0.1699228	0.1075753	8.074952325E-05	1630.2988025	1273.3920175	734.91611	465.2631725
cg00140191	0.1038632	2.020794E-07	0.9223217	0.4558036	0.1054936	0.2731683	0.000873993405	3989.0413525	1971.35057	456.25982	1181.4528975
cg00144465	0.002658602	7.95719E-08	0.05350145	0.7069533	0.1661475	0.3528561	0.0003441484675	231.39377125	3057.5730225	718.5879375	1526.1026325
cg00146756	0.6880343	1.178424E-07	0.4414972	0.8969345	0.06469233	0.05603018	0.00050966838	1909.47539	3879.2417125	279.79432725	242.3305285
cg00147216	0.9324636	1.026995E-07	0.3293389	0.6402298	0.4114961	0.3228326	0.0004441753375	1424.3907425	2768.993885	1779.7206325	1396.250995
cg00148666	0.02625055	2.499145E-08	0.1824994	0.8732867	0.7049063	0.6766816	0.00010808802125	789.309905	3776.9649775	3048.7197475	2926.64792
cg00151271	0.5769987	1.965071E-06	0.6167146	0.9085386	0.8037607	0.8563347	0.008498932075	2667.290645	3929.429445	3476.2650275	3703.6475775
cg00158934	0.7770428	1.014824E-07	0.8121212	0.1806108	0.4523898	0.9138668	0.00043891138	3512.42419	781.14171	1956.585885	3952.47391
cg00160066	0.8856862	5.896253E-07	0.9102189	0.4330714	0.7863687	0.9983032	0.0025501294225	3936.6967425	1873.033805	3401.0446275	4317.66134
cg00160777	0.8952619	2.036183E-08	0.7836428	0.2604455	0.3807689	0.9504523	8.806491475E-05	3389.25511	1126.4267875	1646.8254925	4110.7061975
cg00161345	0.9645929	5.897909E-06	0.4899163	0.1105074	0.01706474	0.07307553	0.025508456425	2118.8879975	477.944505	73.8050005	316.05166725
cg00161683	0.7275254	5.307466E-07	0.7189056	0.3100395	0.8457454	0.3743273	0.002295479045	3109.26672	1340.9208375	3657.848855	1618.9655725
cg00164898	0.00985533	2.344712E-07	0.3083429	0.81785	0.5935019	0.5117197	0.00101408794	1333.5830425	3537.20125	2566.8957175	2213.1877025
cg00165631	0.1478584	6.739247E-07	0.2996168	0.03455631	0.5431713	0.6848123	0.0029147243275	1295.84266	149.45604075	2349.2158725	2961.8131975
cg00185170	0.106726	1.27031E-06	0.1671444	0.6817465	0.5982048	0.474693	0.00549409075	722.89953	2948.5536125	2587.23576	2053.047225
cg00188378	0.06726454	1.279564E-06	0.03472767	0.6374873	0.7096343	0.3006292	0.0055341143	150.19717275	2757.1325725	3069.1683475	1300.22129
cg00188704	0.9630866	4.292721E-06	0.8299514	0.7699767	0.7896575	0.89011	0.018566018325	3589.539805	3330.1492275	3415.2686875	3849.72575
cg00190596	0.06742849	1.554943E-06	0.715893	0.796365	0.5523617	0.4121862	0.006725128475	3096.237225	3444.278625	2388.9643525	1782.705315
cg00195796	0.2423207	3.20445E-10	0.6436073	0.6564954	0.696012	0.1978311	1.385924625E-06	2783.6015725	2839.342605	3010.2519	855.6195075
cg00202441	0.2340934	5.970227E-11	0.7027433	0.1861222	0.2838878	0.1214981	2.5821231775E-07	3039.3647725	804.978515	1227.814735	525.4792825
cg00214530	0.1112308	4.247403E-07	0.7420382	0.2285541	0.4952768	0.5049465	0.0018370017975	3209.315215	988.4964825	2142.07216	2183.8936125
cg00220952	0.02457356	1.801805E-07	0.6618978	0.957655	0.3700343	0.6504852	0.0007792806625	2862.707985	4141.857875	1600.3983475	2813.34849
cg00225006	0.6597982	6.300776E-07	0.7748103	0.4133763	0.8814891	0.9548593	0.00272508562	3351.0545475	1787.8524975	3812.4403575	4129.7664725
cg00234261	0.03531571	4.970122E-06	0.6159338	0.8751845	0.05025683	0.1679248	0.02149577765	2663.913685	3785.1729625	217.36078975	726.27476
cg00238295	0.7173068	6.460252E-07	0.1480263	0.9932585	0.4405867	0.4300597	0.00279405899	640.2137475	4295.8430125	1905.5374775	1860.0082025
cg00242035	0.0271325	1.647698E-07	0.9792107	0.551936	0.200889	0.4672711	0.000712629385	4235.0862775	2387.1232	868.844925	2020.9475075
cg00247892	0.8720934	8.953486E-07	0.02798296	0.63917	0.5614583	0.7186826	0.003872382695	121.026302	2764.41025	2428.3071475	3108.302245
cg00248713	0.8105545	4.043041E-06	0.8750902	0.1299443	0.1554733	0.3847397	0.017486152325	3784.765115	562.0090975	672.4220225	1663.9992025
cg00262263	0.9778646	2.751419E-09	0.09879405	0.683295	0.319914	0.698745	1.1899887175E-05	427.28426625	2955.250875	1383.62805	3022.072125
cg00265317	0.1048323	1.993532E-07	0.5503895	0.04505571	0.8992063	0.9148788	0.00086220259	2380.4345875	194.86594575	3889.0672475	3956.85081
cg00267296	0.9177713	1.475786E-06	0.3660721	0.9425429	0.9224714	0.4967653	0.00638277445	1583.2618325	4076.4980425	3989.688805	2148.5099225
cg00271522	0.2461927	4.468335E-07	0.2397583	0.7809488	0.552869	0.3046504	0.0019325548875	1036.9546475	3377.60356	2391.158425	1317.61298
cg00272200	0.2675766	2.228952E-06	0.4241134	0.2071294	0.6539103	0.6606126	0.0096402174	1834.290455	895.834655	2828.1620475	2857.149495
cg00281551	0.1755976	3.828014E-08	0.3799134	0.1088634	0.7122305	0.3159405	0.0001655616055	1643.125455	470.834205	3080.3969125	1366.4426625
cg00288598	0.723303	1.640275E-08	0.8951026	0.4370683	0.8898611	0.2991658	7.094189375E-05	3871.318745	1890.3203975	3848.6492575	1293.892085
cg00290039	0.9795644	7.268813E-07	0.9441089	0.4803498	0.2200873	0.182169	0.0031437616225	4083.2709925	2077.512885	951.8775725	787.880925
cg00295206	0.03599207	3.776303E-06	0.972854	0.2729406	0.8852483	0.4319677	0.016332510475	4207.59355	1180.468095	3828.6988975	1868.2603025
cg00301677	0.9225351	1.156476E-09	0.2399398	0.4379738	0.2856722	0.2007555	5.0017587E-06	1037.739635	1894.236685	1235.532265	868.2675375
cg00306390	0.1107904	2.260634E-06	0.4042276	0.3827597	0.6880503	0.5328031	0.00977724205	1748.28437	1655.4357025	2975.8175475	2304.3734075
cg00309582	0.1175639	1.383868E-07	0.3515839	0.4917152	0.1931532	0.3491014	0.00059852291	1520.6003675	2126.66824	835.38759	1509.863555
cg00316759	0.355514	3.193002E-06	0.3331041	0.2386705	0.3058623	0.05845342	0.01380973365	1440.6752325	1032.2499125	1322.8544475	252.8110415
cg00318320	0.1353421	4.005897E-07	0.4593404	0.06333226	0.7075464	0.911183	0.0017325504525	1986.64723	273.9120245	3060.13818	3940.866475
cg00318737	0.9643133	1.019825E-06	0.8128408	0.8903563	0.9788865	0.5251396	0.004410743125	3515.53646	3850.7909975	4233.6841125	2271.22877
cg00319223	0.5071465	1.026964E-07	0.170063	0.117871	0.2703497	0.09176305	0.00044416193	735.522475	509.792075	1169.2624525	396.87519125
cg00330455	0.8066023	5.517515E-09	0.137656	0.1465703	0.9504616	0.4236111	2.3863252375E-05	595.3622	633.9165475	4110.74642	1832.1180075
cg00331032	0.9256612	1.120363E-07	0.80102	0.6294847	0.4880229	0.2331449	0.0004845569975	3464.4115	2722.5213275	2110.6990425	1008.3516925
cg00334399	0.925522	8.392051E-07	0.3469779	0.05131056	0.7822294	0.8677429	0.0036295620575	1500.6794175	221.918172	3383.142155	3752.9880425
cg00335744	0.7252891	3.318538E-07	0.7690929	0.8652678	0.6468042	0.5013376	0.001435267685	3326.3267925	3742.283235	2797.428165	2168.28512
cg00351210	0.04886184	2.291755E-06	0.1217645	0.6420871	0.8611611	0.2722257	0.009911840375	526.6314625	2777.0267075	3724.5217575	1177.3761525
cg00351681	0.02160345	2.959294E-08	0.8193143	0.6189256	0.789316	0.2906294	0.0001279894655	3543.5343475	2676.85322	3413.7917	1256.972155
cg00369376	0.2797841	4.022679E-06	0.2124473	0.531036	0.9156644	0.1436819	0.017398086675	918.8345725	2296.7307	3960.24853	621.4242175
cg00376334	0.03070062	1.62461E-07	0.2770519	0.1317779	0.4004815	0.8206019	0.000702643825	1198.2494675	569.9394175	1732.0824875	3549.1032175
cg00376448	0.9349317	1.22263E-06	0.2920578	0.6753478	0.09169304	0.9061328	0.00528787475	1263.149985	2920.879235	396.572398	3919.02436
cg00404641	0.4508374	1.833861E-08	0.8539776	0.5418389	0.3111652	0.7136023	7.931448825E-05	3693.45312	2343.4532425	1345.78949	3086.3299475
cg00419692	0.006822642	1.442364E-08	0.1987374	0.8291822	0.8274539	0.1139172	6.2382243E-05	859.539255	3586.213015	3578.7381175	492.69189
cg00428492	0.9571578	7.785414E-08	0.1783074	0.811841	0.2535995	0.5994561	0.0003367191555	771.179505	3511.212325	1096.8178375	2592.6476325
cg00435528	0.9572295	8.430977E-07	0.4327889	0.6076735	0.8406122	0.7719612	0.0036463975525	1871.8119925	2628.1878875	3635.647765	3338.73219
cg00443869	0.05604946	9.01062E-07	0.7591936	0.4929738	0.3576081	0.2023939	0.00389709315	3283.51232	2132.111685	1546.6550325	875.3536175
cg00446925	0.07118819	5.194973E-07	0.6646366	0.3668757	0.7861653	0.8827878	0.0022468258225	2874.553295	1586.7374025	3400.1649225	3818.057235
cg00451513	0.980717	6.522633E-08	0.07313266	0.1389895	0.4563265	0.6261932	0.00028210387725	316.2987545	601.1295875	1973.6121125	2708.28559
cg00454447	0.9417612	9.152918E-06	0.7145554	0.7018357	0.5827397	0.7380093	0.03958637035	3090.452105	3035.4394025	2520.3492025	3191.8902225
cg00474746	0.3173211	4.668895E-08	0.7412989	0.04176472	0.1611114	0.4637121	0.00020192970875	3206.1177425	180.632414	696.806805	2005.5548325
cg00478246	0.1067726	5.501912E-08	0.8640691	0.2044043	0.2693007	0.2017717	0.000237957694	3737.0988575	884.0485975	1164.7255275	872.6626025
cg00494788	0.9058595	4.821116E-05	0.6744635	0.5993658	0.300683	0.6596986	0.208513267	2917.0546375	2592.257085	1300.453975	2853.196445
cg00495512	0.9817876	7.202112E-07	0.01639749	0.2631661	0.2753173	0.366414	0.00311491344	70.91914425	1138.1933825	1190.7473225	1584.74055
cg00498612	0.03223752	1.595299E-07	0.1181959	0.5461935	0.764999	0.7588496	0.0006899668175	511.1972675	2362.2868875	3308.620675	3282.02452
cg00507259	0.008214655	2.980589E-09	0.1167621	0.7223209	0.6300473	0.5969263	1.2891047425E-05	504.9960825	3124.0378925	2724.9545725	2581.7062475
cg00508526	0.09678835	6.395365E-07	0.9040188	0.3476502	0.8060001	0.6904197	0.0027659953625	3909.88131	1503.587115	3485.9504325	2986.0652025
cg00509207	0.5428075	4.09654E-07	0.5790282	0.6814999	0.8726325	0.1568803	0.00177175355	2504.296965	2947.4870675	3774.1355625	678.5072975
cg00510991	0.940332	1.82105E-07	0.5313417	0.2639829	0.5341528	0.04997815	0.000787604125	2298.0528525	1141.7260425	2310.21086	216.15549875
cg00519490	0.06887554	5.463461E-09	0.1348815	0.4997277	0.0573886	0.2893577	2.3629468825E-05	583.3624875	2161.3223025	248.205695	1251.4720525
cg00524108	0.09896857	2.445645E-06	0.21803	0.4167995	0.9381931	0.7918798	0.010577414625	942.97975	1802.6578375	4057.6851575	3424.880135
cg00526835	0.7604427	6.898585E-10	0.4219184	0.03729502	0.3671821	0.6196093	2.9836380125E-06	1824.79708	161.3009615	1588.0625825	2679.8102225
cg00526843	0.1615403	4.101027E-06	0.9916048	0.5674441	0.7701342	0.9508546	0.017736941775	4288.69076	2454.1957325	3330.830415	4112.446145
cg00532451	0.991672	1.338322E-07	0.534714	0.3141679	0.9277192	0.5553013	0.000578824265	2312.63805	1358.7761675	4012.38554	2401.6781225
cg00536792	0.7358195	5.660149E-07	0.6101281	0.9442971	0.2790269	0.2914883	0.0024480144425	2638.8040325	4084.0849575	1206.7913425	1260.6868975
cg00552226	0.04021555	1.026311E-07	0.7651132	0.889913	0.7533702	0.2494788	0.0004438795075	3309.11459	3848.873725	3258.326115	1078.99581
cg00559939	0.1360698	5.500906E-06	0.3163552	0.1849253	0.5466147	0.9347707	0.02379141845	1368.23624	799.8019225	2364.1085775	4042.8832775
cg00570849	0.9394478	4.323015E-08	0.5486568	0.4737555	0.6981748	0.679741	0.00018697039875	2372.94066	2048.9925375	3019.60601	2939.879825
cg00573124	0.7978033	6.570522E-07	0.3021075	0.1420426	0.3692839	0.4719256	0.002841750765	1306.6149375	614.334245	1597.1528675	2041.07822
cg00573352	0.8740711	2.961523E-06	0.912604	0.8665123	0.9868433	0.8941991	0.012808586975	3947.0123	3747.6656975	4268.0972725	3867.4111075
cg00576474	0.9658812	9.667855E-08	0.7136319	0.8183239	0.8593569	0.3064016	0.00041813472875	3086.4579675	3539.2508675	3716.7185925	1325.18692
cg00582941	0.8818782	8.622526E-06	0.7794929	0.6261947	0.5515334	0.8590789	0.03729242495	3371.3067925	2708.2920775	2385.381955	3715.5162425
cg00583535	0.4335681	7.976884E-06	0.5023263	0.8344927	0.4898523	0.5959116	0.0345000233	2172.5612475	3609.1809275	2118.6111975	2577.31767
cg00599163	0.9360966	8.404374E-07	0.4694892	0.8197704	0.6843162	0.4247677	0.003634891755	2030.54079	3545.50698	2959.667565	1837.1203025
cg00638945	0.5200296	5.314759E-07	0.9242942	0.9074075	0.310515	0.7106352	0.0022986332675	3997.572415	3924.5374375	1342.977375	3073.49724
cg00643296	0.3485808	1.326287E-08	0.09377107	0.9012546	0.4566425	0.5375669	5.736191275E-05	405.55987775	3897.926145	1974.9788125	2324.9768425
cg00648026	0.02194724	3.791643E-13	0.772598	0.5870297	0.4455245	0.6211976	1.6398855975E-09	3341.48635	2538.9034525	1926.8934625	2686.67962
cg00652264	0.0387668	3.887212E-08	0.5607319	0.7054498	0.227867	0.0566717	0.000168121919	2425.1654675	3051.070385	985.524775	245.1051025
cg00665908	0.03864164	3.685892E-09	0.8557824	0.4251472	0.5129667	0.9924777	1.59414829E-05	3701.25888	1838.76164	2218.5809775	4292.4660525
cg00668227	0.1339193	1.312664E-06	0.08129724	0.963308	0.2242664	0.5139837	0.0056772718	351.610563	4166.3071	969.95218	2222.9795025
cg00668890	0.04814129	6.261835E-08	0.3653013	0.1427868	0.2596389	0.6106354	0.00027082436375	1579.9281225	617.55291	1122.9382425	2640.998105
cg00677811	0.0195228	1.417731E-08	0.5095985	0.7620563	0.06171609	0.352306	6.131686575E-05	2204.0135125	3295.8934975	266.92208925	1523.72345
cg00684757	0.007805103	3.040826E-07	0.8968777	0.4787918	0.677556	0.7067523	0.001315157245	3878.9960525	2070.774535	2930.4297	3056.7036975
cg00692277	0.6836637	1.598601E-10	0.03923812	0.2078446	0.03302085	0.340078	6.913949325E-07	169.704869	898.927895	142.81517625	1470.83735
cg00694357	0.02294957	8.009474E-08	0.1464098	0.2954834	0.559039	0.3429812	0.0003464097505	633.222385	1277.965705	2417.843675	1483.39369
cg00699941	0.01378122	1.905534E-06	0.9252218	0.9331821	0.1227647	0.9225222	0.00824143455	4001.584285	4036.0125825	530.9573275	3989.908515
cg00717680	0.9439074	3.30391E-06	0.7620109	0.9183921	0.1827914	0.4553572	0.01428941075	3295.6971425	3972.0458325	790.572805	1969.41989
cg00719400	0.08980354	3.763007E-08	0.650502	0.9307032	0.8798472	0.9326506	0.00016275005275	2813.42115	4025.29134	3805.33914	4033.713845
cg00722188	0.9507885	2.868245E-08	0.841398	0.5105002	0.6879931	0.3365639	0.00012405159625	3639.04635	2207.913365	2975.5701575	1455.6388675
cg00728046	0.7112508	8.826732E-06	0.3377721	0.9598081	0.3487885	0.7735257	0.0381756159	1460.8643325	4151.1700325	1508.5102625	3345.4986525
cg00729627	0.8800394	2.117496E-07	0.554416	0.2943601	0.1659175	0.4949099	0.00091581702	2397.8492	1273.1074325	717.5931875	2140.4853175
cg00729875	0.4627343	1.038536E-08	0.2840952	0.8480449	0.2811332	0.5978811	4.4916682E-05	1228.71174	3667.7941925	1215.90109	2585.8357575
cg00731650	0.958552	1.29619E-05	0.6547835	0.3346946	0.5205993	0.7473952	0.0560602175	2831.9386375	1447.554145	2251.5919725	3232.48424
cg00733722	0.8387561	5.620223E-07	0.2127199	0.3072982	0.2365069	0.2120924	0.0024307464475	920.0135675	1329.064715	1022.8923425	917.29963
cg00733786	0.09160678	3.607475E-08	0.9815781	0.1281656	0.1632957	0.6474891	0.00015602329375	4245.3252825	554.31622	706.2539025	2800.3903575
cg00734904	0.1920915	1.897197E-06	0.9658857	0.1637573	0.9699551	0.6034887	0.008205377025	4177.4556525	708.2503225	4195.0558075	2610.0886275
cg00739770	0.9127053	2.749637E-06	0.2813441	0.3828744	0.7500614	0.2155415	0.011892180025	1216.8132325	1655.93178	3244.015555	932.2169875
cg00746693	0.1335249	7.881439E-07	0.07217793	0.05587635	0.4791555	0.9183013	0.0034087223675	312.16954725	241.66521375	2072.3475375	3971.6531225
cg00754036	0.8156132	6.065732E-08	0.4397891	0.4899277	0.6938765	0.2202159	0.000262342909	1902.0878575	2118.9373025	3001.0158625	952.4337675
cg00756032	0.1378826	1.497118E-06	0.1234394	0.1225584	0.4006486	0.1155025	0.00647503535	533.875405	530.06508	1732.805195	499.5483125
cg00757414	0.02717304	3.415892E-07	0.4321429	0.3876534	0.2106237	0.05272163	0.00147737329	1869.0180425	1676.600955	910.9475025	228.02104975
cg00765783	0.2508095	1.866807E-06	0.704352	0.4165938	0.4017502	0.7678008	0.008073940275	3046.3224	1801.768185	1737.569615	3320.73846
cg00768179	0.9518503	1.076877E-08	0.5376056	0.3369387	0.3813711	0.666986	4.657493025E-05	2325.14422	1457.2598775	1649.4300075	2884.71445
cg00776917	0.5582744	1.232108E-07	0.8004638	0.7855768	0.06017089	0.4022698	0.00053288671	3462.005935	3397.61966	260.23909925	1739.816885
cg00777375	0.8312713	2.638674E-07	0.4861096	0.3998651	0.5051792	0.4965726	0.001141226505	2102.42402	1729.4165575	2184.90004	2147.676495
cg00781723	0.01794278	2.732434E-07	0.9264413	0.8336033	0.1559083	0.701615	0.001181777705	4006.8586225	3605.3342725	674.3033975	3034.484875
cg00783706	0.9496591	3.813964E-08	0.2698461	0.03189807	0.9658394	0.5667843	0.000164953943	1167.0843825	137.95915275	4177.255405	2451.3420975
cg00789545	0.1350002	1.155608E-08	0.4654427	0.4158084	0.3001743	0.1159384	4.9980046E-05	2013.0396775	1798.37133	1298.2538475	501.43358
cg00793056	0.02373013	1.069144E-06	0.5322034	0.3545829	0.1090818	0.292741	0.0046240478	2301.779705	1533.5710425	471.778785	1266.104825
cg00794927	0.1436746	2.358365E-10	0.6325162	0.4742892	0.404475	0.5223501	1.0199928625E-06	2735.632565	2051.30079	1749.354375	2259.1641825
cg00804097	0.7761411	1.444112E-06	0.1592997	0.2818595	0.9960908	0.4278066	0.0062457844	688.9712025	1219.0423375	4308.09271	1850.263545
cg00808969	0.3763624	3.39472E-06	0.6327007	0.8436556	0.4989105	0.907037	0.014682164	2736.4305275	3648.81047	2157.7879125	3922.935025
cg00818473	0.07600805	3.346326E-08	0.4537962	0.6234439	0.169361	0.2893441	0.0001447285995	1962.668565	2696.3948675	732.486325	1251.4132325
cg00825951	0.07217654	3.346872E-07	0.3599363	0.07714746	0.6859792	0.158535	0.00144752214	1556.7244975	333.6627645	2966.86004	685.663875
cg00841781	0.07237195	9.528497E-07	0.0386779	0.1222852	0.8249789	0.5587224	0.0041210749525	167.2819175	528.88349	3568.0337425	2416.47438
cg00843623	0.2744181	1.491373E-08	0.5330774	0.8127827	0.3776199	0.7593166	6.450188225E-05	2305.559755	3515.2851775	1633.2060675	3284.044295
cg00847387	0.9704839	5.368308E-07	0.1529159	0.9299972	0.1902057	0.1938274	0.00232179321	661.3612675	4022.23789	822.6396525	838.303505
cg00848945	0.0427743	1.780324E-06	0.4858657	0.4770708	0.7180803	0.3747306	0.0076999013	2101.3691525	2063.33121	3105.6972975	1620.709845
cg00851125	0.9470078	2.766571E-07	0.9143685	0.9849442	0.2742425	0.1441326	0.0011965419575	3954.6437625	4259.883665	1186.0988125	623.373495
cg00856775	0.6098684	1.151553E-08	0.9561986	0.7013362	0.8149856	0.9110811	4.980466725E-05	4135.558945	3033.279065	3524.81272	3940.4257575
cg00869546	0.9721193	6.151236E-10	0.3621701	0.897433	0.221815	0.4711721	2.66040957E-06	1566.3856825	3881.397725	959.349875	2037.8193325
cg00873678	0.8867195	8.063287E-08	0.6965227	0.05833213	0.973915	0.3752113	0.00034873716275	3012.4606775	252.28646225	4212.182375	1622.7888725
cg00890145	0.9451499	1.446241E-06	0.7215538	0.4999696	0.7671751	0.5487348	0.006254992325	3120.720185	2162.36852	3318.0323075	2373.27801
cg00907503	0.9770054	9.365016E-06	0.2029532	0.9954777	0.7822577	0.258141	0.0405036942	877.77259	4305.4410525	3383.2645525	1116.459825
cg00907549	0.1850946	1.175987E-07	0.03822654	0.8690596	0.1028075	0.305447	0.0005086143775	165.3297855	3758.68277	444.6424375	1321.058275
cg00908824	0.8551165	2.569704E-07	0.8263941	0.3019054	0.1714895	0.4591403	0.00111139698	3574.1544825	1305.740855	741.6920875	1985.7817975
cg00913949	0.1631791	1.629905E-06	0.7700125	0.07377252	0.6830079	0.6306377	0.007049339125	3330.3040625	319.066149	2954.0091675	2727.5080525
cg00922025	0.03601376	1.449701E-06	0.5558112	0.2037753	0.8714278	0.7652034	0.006269956825	2403.88344	881.3281725	3768.925235	3309.504705
cg00927503	0.8657033	1.813662E-07	0.72041	0.176502	0.5273738	0.6993561	0.000784408815	3115.77325	763.37115	2280.891685	3024.7151325
cg00932251	0.1314238	2.384141E-07	0.6184518	0.3652593	0.5362696	0.3250092	0.0010311409825	2674.804035	1579.7464725	2319.36602	1405.66479
cg00933411	0.4256998	2.053436E-07	0.8195236	0.4119416	0.8145481	0.7298563	0.00088811107	3544.43957	1781.64742	3522.9205325	3156.6284975
cg00951204	0.9865063	2.067405E-08	0.2106748	0.5398851	0.04077128	0.007950259	8.941526625E-05	911.16851	2335.0030575	176.335786	34.384870175
cg00954161	0.9788306	2.873491E-08	0.8707521	0.1381965	0.9105229	0.7944242	0.00012427848575	3766.0028325	597.6998625	3938.0115425	3435.884665
cg00962793	0.6889701	4.093584E-06	0.7741867	0.7004233	0.512554	0.6809499	0.0177047508	3348.3574775	3029.3307725	2216.79605	2945.1083175
cg00966925	0.9207327	1.434659E-08	0.06081811	0.04092987	0.7406075	0.7427705	6.204900175E-05	263.03832575	177.02168775	3203.1274375	3212.4824125
cg00975226	0.7911257	3.768122E-07	0.5582317	0.4700869	0.6884158	0.8178229	0.001629712765	2414.3521025	2033.1258425	2977.398335	3537.0840425
cg00994896	0.1171221	1.269573E-08	0.3306232	0.1302822	0.8874732	0.3684549	5.490903225E-05	1429.94534	563.470515	3838.32159	1593.5674425
cg00995457	0.9638101	8.43996E-07	0.3608699	0.1869916	0.452073	0.4598464	0.0036502827	1560.7623175	808.73867	1955.215725	1988.83568
cg00998132	0.971509	8.273383E-09	0.7166384	0.8478052	0.0923006	0.4648604	3.5782381475E-05	3099.46108	3666.75749	399.200095	2010.52123
cg01009664	0.1408683	4.600123E-07	0.5682834	0.1137913	0.6359406	0.543617	0.0019895531975	2457.825705	492.1473725	2750.443095	2351.143525
cg01018128	0.9767273	2.202416E-06	0.5259725	0.3130175	0.7878083	0.9987703	0.0095254492	2274.8310625	1353.8006875	3407.2708975	4319.6815475
cg01021245	0.9443753	3.34303E-08	0.2910364	0.1588526	0.01774617	0.04975978	0.0001445860475	1258.73243	687.037495	76.75218525	215.2110485
cg01021385	0.03207992	2.161039E-07	0.1743567	0.1347952	0.9276546	0.8258622	0.0009346493675	754.0927275	582.98924	4012.106145	3571.854015
cg01022171	0.04860413	1.678487E-07	0.1793743	0.9989058	0.138352	0.1742019	0.0007259456275	775.7938475	4320.267585	598.3724	753.4232175
cg01026373	0.06613001	1.647236E-08	0.4716273	0.61206	0.4486518	0.9282687	7.1242957E-05	2039.7880725	2647.1595	1940.419035	4014.7621275
cg01031441	0.3747803	3.236212E-07	0.7617827	0.1891369	0.4514719	0.5113001	0.00139966169	3294.7101775	818.0170925	1952.6159675	2211.3729325
cg01045959	0.9716321	4.09407E-07	0.06800192	0.1327028	0.4153883	0.4833807	0.001770685275	294.108304	573.93961	1796.5543975	2090.6215275
cg01059747	0.9444733	6.405643E-07	0.2568982	0.8224342	0.541791	0.2555664	0.0027704405975	1111.084715	3557.027915	2343.246075	1105.32468
cg01060861	0.1442051	2.024895E-08	0.915232	0.7804882	0.730002	0.802149	8.757670875E-05	3958.3784	3375.611465	3157.25865	3469.294425
cg01064918	0.2592363	4.951607E-07	0.5716171	0.08219642	0.5783046	0.6434207	0.0021415700275	2472.2439575	355.4995165	2501.167395	2782.7945275
cg01066056	0.5913814	2.81037E-06	0.8547708	0.9798338	0.4861318	0.8043598	0.01215485025	3696.88371	4237.781185	2102.520035	3478.856135
cg01074797	0.7291074	1.752754E-06	0.6831478	0.9897657	0.5837656	0.7833142	0.00758066105	2954.614235	4280.7366525	2524.78622	3387.833915
cg01081775	0.8612725	1.863566E-07	0.6830788	0.2434982	0.3957298	0.8356475	0.000805992295	2954.31581	1053.129715	1711.531385	3614.1754375
cg01083131	0.3598529	1.268294E-06	0.04946766	0.41106	0.7749073	0.7364027	0.00548537155	213.9476295	1777.8345	3351.4740725	3184.9416775
cg01093854	0.9887351	5.007299E-09	0.5083401	0.4613043	0.792795	0.5660129	2.1656568175E-05	2198.5709325	1995.1410975	3428.838375	2448.0057925
cg01097011	0.781694	5.797701E-07	0.1990503	0.1962579	0.398335	0.8232198	0.0025075056825	860.8925475	848.8154175	1722.798875	3560.425635
cg01099024	0.4286382	4.347325E-08	0.07097411	0.008049896	0.0523899	0.4874933	0.00018802180625	306.96302575	34.8158002	226.5863175	2108.4085225
cg01104554	0.9019101	3.794391E-06	0.4762358	0.8280501	0.3792923	0.2245903	0.016410741075	2059.719835	3581.3166825	1640.4391975	971.3530475
cg01107903	0.9478781	3.705098E-06	0.9828281	0.6358906	0.4953681	0.8270738	0.01602454885	4250.7315325	2750.226845	2142.4670325	3577.094185
cg01109169	0.1387101	1.055217E-09	0.7673266	0.1470457	0.9272834	0.1764433	4.563813525E-06	3318.687545	635.9726525	4010.500705	763.1172725
cg01112035	0.7096649	1.564854E-07	0.4400745	0.0863228	0.6847879	0.2537691	0.000676799355	1903.3222125	373.34611	2961.7076675	1097.5513575
cg01116966	0.03333695	2.886727E-07	0.9413995	0.7041367	0.4433279	0.08100823	0.0012485094275	4071.5528375	3045.3912275	1917.3931675	350.36059475
cg01131289	0.9646105	2.915147E-11	0.9122446	0.6322823	0.7978708	0.1573267	1.2608010775E-07	3945.457895	2734.6209475	3450.79121	680.4379775
cg01143375	0.8972747	6.503636E-09	0.08056749	0.88593	0.0209028	0.9293012	2.81282257E-05	348.45439425	3831.64725	90.40461	4019.22769
cg01146501	0.9388954	1.185398E-08	0.02983752	0.2403872	0.07700687	0.01768744	5.12684635E-05	129.047274	1039.67464	333.05471275	76.498178
cg01155404	0.9606098	2.471948E-06	0.8654104	0.8114959	0.521418	0.4738986	0.0106911751	3742.89998	3509.7197675	2255.13285	2049.611445
cg01157070	0.08472922	4.356281E-12	0.1551472	0.6044609	0.1571027	0.05271432	1.8840915325E-08	671.01164	2614.2933925	679.4691775	227.989434
cg01157525	0.9627062	8.556926E-08	0.2962034	0.6332001	0.2483174	0.126625	0.0003700870495	1281.079705	2738.5904325	1073.972755	547.653125
cg01172315	0.006058662	7.296571E-11	0.6801867	0.1850688	0.7854839	0.9767527	3.1557669575E-07	2941.8074775	800.42256	3397.2178675	4224.4554275
cg01183595	0.9798753	3.98669E-06	0.6288142	0.4195532	0.9223792	0.3914367	0.01724243425	2719.621415	1814.56759	3989.29004	1692.9637275
cg01185755	0.9282742	2.346776E-07	0.2688124	0.7464348	0.4218395	0.3888262	0.00101498062	1162.61363	3228.33051	1824.4558375	1681.673315
cg01191286	0.9869351	8.70189E-10	0.01505339	0.05669645	0.1432339	0.0667667	3.763567425E-06	65.10591175	245.21214625	619.4866175	288.7659775
cg01192748	0.8408516	1.196579E-11	0.2792694	0.04730265	0.3724055	0.05691481	5.175204175E-08	1207.840155	204.58396125	1610.6537875	246.15655325
cg01199721	0.03907566	2.361761E-06	0.3477253	0.4797269	0.6974708	0.7322759	0.010214616325	1503.9119225	2074.8188425	3016.56121	3167.0932675
cg01203365	0.9555532	1.002941E-08	0.9705076	0.9588943	0.5683105	0.7035121	4.337719825E-05	4197.44537	4147.2178475	2457.9429125	3042.6898325
cg01206410	0.9436624	1.130639E-06	0.1143593	0.4798437	0.4457112	0.5578487	0.004890013675	494.6039725	2075.3240025	1927.70094	2412.6956275
cg01206970	0.9736527	8.261696E-06	0.06609614	0.7299689	0.3442502	0.3681649	0.0357318352	285.8658055	3157.1154925	1488.882115	1592.3131925
cg01220829	0.7723264	1.858525E-06	0.4140806	0.4274866	0.4155978	0.9517384	0.008038120625	1790.898595	1848.879545	1797.460485	4116.26858
cg01223400	0.634386	6.80833E-07	0.9769003	0.9666679	0.8337421	0.409534	0.002944602725	4225.0937975	4180.8386675	3605.9345825	1771.23455
cg01231620	0.0171841	7.118038E-07	0.719507	0.839373	0.9238276	0.1246965	0.003078551435	3111.867775	3630.288225	3995.55437	539.3123625
cg01233948	0.9870761	2.220552E-07	0.1229066	0.8141894	0.3706783	0.3563568	0.00096038874	531.571045	3521.369155	1603.1836475	1541.24316
cg01234063	0.04139974	1.130557E-08	0.7316658	0.3541797	0.3755188	0.3736852	4.889659025E-05	3164.454585	1531.8272025	1624.11881	1616.18849
cg01234610	0.8041777	2.431623E-09	0.6917541	0.8794227	0.8241218	0.7235903	1.0516769475E-05	2991.8364825	3803.5031775	3564.326785	3129.5280475
cg01240483	0.04092293	5.112868E-07	0.8028612	0.7730471	0.9767619	0.9339355	0.00221131541	3472.37469	3343.4287075	4224.4952175	4039.2710375
cg01243297	0.1551225	2.214403E-07	0.06273343	0.1707781	0.1686784	0.6853337	0.0009577292975	271.32208475	738.6152825	729.53408	2964.0682525
cg01264919	0.7826841	1.397249E-06	0.0658445	0.5598581	0.03007353	0.006045472	0.006043101925	284.7774625	2421.3862825	130.06801725	26.1466664
cg01273256	0.939161	4.051308E-08	0.4594674	0.1621368	0.6229899	0.8300984	0.000175219071	1987.196505	701.24166	2694.4313175	3590.17558
cg01273944	0.9184683	1.02957E-07	0.1707778	0.1818854	0.328352	0.09851155	0.000445289025	738.613985	786.654355	1420.1224	426.06245375
cg01277490	0.02596272	1.639386E-06	0.1279836	0.9186291	0.9085822	0.7697472	0.00709034445	553.52907	3973.0708575	3929.618015	3329.15664
cg01281285	0.2531819	1.212553E-06	0.3256713	0.1355053	0.8506518	0.6779571	0.005244291725	1408.5283725	586.0604225	3679.069035	2932.1644575
cg01284116	0.9382325	3.036704E-06	0.7349128	0.9683946	0.8523101	0.3875162	0.0131337448	3178.49786	4188.306645	3686.2411825	1676.007565
cg01284869	0.2044862	7.984967E-07	0.3651966	0.8750238	0.9066088	0.2762734	0.0034534982275	1579.475295	3784.477935	3921.08306	1194.882455
cg01287037	0.9480843	1.169104E-07	0.1315774	0.9548942	0.7086663	0.09453304	0.00050563748	569.072255	4129.917415	3064.9817475	408.855398
cg01302562	0.4016677	7.196059E-08	0.4422733	0.1539745	0.9445663	0.685602	0.00031122955175	1912.8320225	665.9397125	4085.2492475	2965.22865
cg01303236	0.9293015	1.02675E-07	0.6085122	0.05870302	0.3830987	0.8734631	0.000444069375	2631.815265	253.8905615	1656.9018775	3777.7279075
cg01311360	0.0743334	8.81558E-06	0.08446714	0.2086789	0.4146669	0.2310094	0.0381273835	365.3203805	902.5362425	1793.4343425	999.115655
cg01314743	0.8907406	3.538843E-09	0.5293546	0.9879954	0.2941706	0.8107137	1.5305495975E-05	2289.458645	4273.080105	1272.287845	3506.3367525
cg01315112	0.6922563	1.494889E-06	0.6625121	0.3263803	0.5161489	0.503659	0.006465394925	2865.3648325	1411.5947975	2232.3439925	2178.325175
cg01321106	0.9717778	2.688935E-07	0.7700326	0.9821527	0.4541437	0.1767692	0.0011629643875	3330.390995	4247.8104275	1964.1715025	764.52679
cg01346101	0.01604365	9.691755E-09	0.7214161	0.4218586	0.3619784	0.03601006	4.1916840375E-05	3120.1246325	1824.538445	1565.55658	155.7435095
cg01353941	0.7108465	8.603793E-07	0.1438524	0.779382	0.9317239	0.8498792	0.0037211404725	622.16163	3370.82715	4029.7058675	3675.72754
cg01358740	0.008067963	4.358293E-08	0.8623402	0.1527678	0.08120813	0.6215969	0.00018849617225	3729.621365	660.720735	351.22516225	2688.4065925
cg01368133	0.004945355	7.482788E-09	0.678005	0.9954755	0.6047504	0.9284254	3.23630581E-05	2932.371625	4305.4315375	2615.54548	4015.439855
cg01384593	0.9898633	2.021521E-07	0.4934425	0.1440046	0.7850027	0.5552796	0.0008743078325	2134.1388125	622.819895	3395.1366775	2401.58427
cg01387073	0.9258983	3.823152E-10	0.7089919	0.2695133	0.7728357	0.4333113	1.65351324E-06	3066.3899675	1165.6450225	3342.5144025	1874.0713725
cg01387220	0.9137189	2.053301E-06	0.4272991	0.5439004	0.08848544	0.9385108	0.008880526825	1848.0686075	2352.36923	382.699528	4059.05921
cg01388015	0.9484697	3.86731E-07	0.3272918	0.1062834	0.7398814	0.4700821	0.001672611575	1415.537035	459.675705	3199.987055	2033.1050825
cg01389445	0.212665	2.872442E-10	0.437623	0.1852521	0.04703677	0.1773515	1.242331165E-06	1892.719475	801.2153325	203.43403025	767.0452375
cg01391662	0.1446146	1.055998E-07	0.7177709	0.4841109	0.9314839	0.9925079	0.000456719135	3104.3591425	2093.7796425	4028.6678675	4292.5966675
cg01392307	0.04393773	3.190436E-06	0.03658208	0.02614348	0.004788507	0.1978654	0.0137986357	158.217496	113.070551	20.710292775	855.767855
cg01392841	-0.02381972	4.013157E-13	0.0222087	0.3126779	0.4782213	0.6025655	1.7356904025E-09	96.0526275	1352.3319175	2068.3071225	2606.0957875
cg01396387	0.2685475	1.151311E-06	0.5890943	0.1010418	0.9225674	0.5921999	0.004979420075	2547.8328475	437.005785	3990.104005	2561.2645675
cg01399598	0.6507468	7.299306E-13	0.3626596	0.4685358	0.2362094	0.9076148	3.156949845E-09	1568.50277	2026.417335	1021.605655	3925.43401
cg01400924	0.959405	2.629502E-06	0.4379401	0.396744	0.5842594	0.09296137	0.01137259615	1894.0909325	1715.9178	2526.921905	402.05792525
cg01403055	0.8108928	4.511568E-08	0.01465082	0.8493995	0.1001422	0.6007527	0.000195125316	63.3647965	3673.6528375	433.115015	2598.2554275
cg01404197	0.02785697	7.581762E-09	0.06616565	0.9403574	0.4849427	0.9685212	3.279112065E-05	286.16643625	4067.045755	2097.3771775	4188.85419
cg01410531	0.03061037	7.961262E-07	0.2205609	0.7753201	0.797615	0.2089258	0.003443245815	953.9258925	3353.2594325	3449.684875	903.604085
cg01429039	0.1691703	1.264483E-06	0.2997351	0.1411248	0.7149276	0.2219024	0.005468888975	1296.3543075	610.36476	3092.06187	959.72788
cg01429996	0.046486	1.296279E-07	0.1372539	0.34073	0.4486933	0.2493223	0.0005606406675	593.6231175	1473.65725	1940.5985225	1078.3189475
cg01432561	0.2601025	1.76669E-07	0.8839625	0.08904768	0.7828148	0.23803	0.000764093425	3823.1378125	385.131216	3385.67401	1029.47975
cg01434611	0.8850167	2.66712E-07	0.7518738	0.1193652	0.4438216	0.4377862	0.0011535294	3251.854185	516.25449	1919.52842	1893.425315
cg01448947	0.8805239	5.360024E-07	0.612746	0.5102858	0.5684525	0.5247076	0.00231821038	2650.12645	2206.986085	2458.5570625	2269.36037
cg01450725	0.301397	3.025955E-06	0.5770077	0.9351006	0.7502033	0.4311134	0.013087255375	2495.5583025	4044.310095	3244.6292725	1864.565455
cg01477861	0.4422109	2.692609E-06	0.6834651	0.5677681	0.2184306	0.2572258	0.011645533925	2955.9865575	2455.5970325	944.712345	1112.501585
cg01485075	0.2129715	1.544895E-06	0.2513132	0.1521708	0.9138514	0.764265	0.006681670875	1086.92959	658.13871	3952.407305	3305.446125
cg01493016	0.1605333	3.01732E-10	0.474237	0.09046458	0.5667813	0.2407912	1.3049909E-06	2051.075025	391.2593085	2451.3291225	1041.42194
cg01493198	0.08077246	3.688182E-07	0.8054669	0.07577109	0.5362938	0.7632805	0.001595138715	3483.6443425	327.70996425	2319.470685	3301.1881625
cg01505690	0.8174267	7.093376E-08	0.4382212	0.1650112	0.03227577	0.3638437	0.000306788512	1895.30669	713.67344	139.59270525	1573.6240025
cg01509809	0.9687109	1.343915E-07	0.5599302	0.8794235	0.08224124	0.1875247	0.0005812432375	2421.698115	3803.5066375	355.693363	811.0443275
cg01510051	0.9283244	2.698049E-07	0.1957636	0.8781946	0.4285897	0.9394051	0.0011669061925	846.67757	3798.191645	1853.6504525	4062.9270575
cg01511356	0.3184579	5.320171E-07	0.5418237	0.1224712	0.8911441	0.1956631	0.0023009739575	2343.3875025	529.68794	3854.1982325	846.2429075
cg01536682	0.8017156	8.760162E-07	0.8204278	0.7692753	0.388773	0.4148823	0.003788770065	3548.350235	3327.1156725	1681.443225	1794.3659475
cg01536980	0.02637019	1.033817E-07	0.2544637	0.05979461	0.2520531	0.07374701	0.0004471258525	1100.5555025	258.61168825	1090.1296575	318.95581825
cg01544351	0.05718674	2.270573E-07	0.8150986	0.1624916	0.3102667	0.797014	0.0009820228225	3525.301445	702.77617	1341.9034775	3447.08555
cg01562537	0.9414008	4.404571E-09	0.3704986	0.2477032	0.4422999	0.6260464	1.9049769575E-05	1602.406445	1071.31634	1912.9470675	2707.65068
cg01568492	0.6270329	2.211814E-06	0.9665279	0.3507109	0.9560879	0.7000148	0.00956609555	4180.2331675	1516.8246425	4135.0801675	3027.56401
cg01568998	0.1828096	1.006937E-08	0.8184442	0.1363109	0.7424012	0.7959144	4.355002525E-05	3539.771165	589.5446425	3210.88519	3442.32978
cg01570662	0.04544175	6.956376E-09	0.7845931	0.8482544	0.2533576	0.3629086	3.00863262E-05	3393.3651575	3668.70028	1095.77162	1569.579695
cg01588826	0.3668445	7.710891E-09	0.5814714	0.03099811	0.1165672	0.1849542	3.3349603575E-05	2514.863805	134.06682575	504.15314	799.926915
cg01592387	0.9464135	2.113653E-09	0.7391087	0.08845174	0.006317205	0.221308	9.141549225E-06	3196.6451275	382.5537755	27.321911625	957.1571
cg01594538	0.1308558	2.10992E-07	0.8159179	0.6110205	0.6946034	0.4550259	0.0009125404	3528.8449175	2642.6636625	3004.159705	1967.9870175
cg01605945	0.02876368	9.846683E-08	0.5675594	0.2060416	0.6495137	0.6135788	0.00042586903975	2454.694405	891.12992	2809.1467525	2653.72831
cg01610231	0.1395739	5.401363E-08	0.556657	0.1663833	0.9624068	0.9578509	0.00023360894975	2407.541525	719.6077725	4162.40941	4142.7051425
cg01614564	0.6021918	3.157317E-06	0.6254228	0.6039786	0.6715245	0.8390028	0.013655396025	2704.95361	2612.207445	2904.3434625	3628.68711
cg01615333	0.4729901	1.931361E-08	0.8185626	0.3207873	0.9383021	0.566078	8.353136325E-05	3540.283245	1387.4050725	4058.1565825	2448.28735
cg01624197	0.9695099	1.819081E-07	0.8965379	0.03554921	0.2086872	0.546768	0.0007867525325	3877.5264175	153.75033325	902.57214	2364.7716
cg01678472	0.8199943	1.670521E-08	0.9477769	0.405471	0.7958554	0.7535742	7.225003325E-05	4099.1350925	1753.662075	3442.074605	3259.208415
cg01684629	0.8879598	5.616171E-06	0.4260117	0.6530379	0.9807812	0.3813382	0.024289939575	1842.5006025	2824.3889175	4241.87869	1649.287715
cg01685689	0.02884325	4.451119E-06	0.06675731	0.8776989	0.194158	0.4247293	0.019251089675	288.72536575	3796.0477425	839.73335	1836.9542225
cg01689354	0.9292159	3.891774E-07	0.1285583	0.09053643	0.3421984	0.4325039	0.001683192255	556.0146475	391.57005975	1480.00808	1870.5793675
cg01695083	0.954052	1.168018E-06	0.7549658	0.4908986	0.1975726	0.1537697	0.00505167785	3265.227085	2123.136445	854.501495	665.0539525
cg01703086	0.8819925	2.484557E-06	0.348354	0.7428322	0.8431011	0.9365183	0.010745709025	1506.63105	3212.749265	3646.4122575	4050.4416475
cg01703291	0.673531	1.463234E-07	0.1496858	0.733453	0.8326527	0.4024872	0.000632848705	647.391085	3172.184225	3601.2229275	1740.75714
cg01704580	0.5870871	1.276875E-06	0.9755738	0.1951049	0.7601541	0.9389278	0.005522484375	4219.356685	843.8286925	3287.6664825	4060.862735
cg01704924	0.130045	8.545361E-08	0.6498071	0.9912742	0.4173169	0.7580009	0.00036958686325	2810.4157075	4287.260915	1804.8955925	3278.3538925
cg01707820	0.4829658	7.130996E-06	0.9707018	0.6786356	0.4907229	0.8746362	0.0308415577	4198.285285	2935.09897	2122.3765425	3782.801565
cg01707892	0.0438147	7.364546E-06	0.5258625	0.06770121	0.6945598	0.852585	0.03185166145	2274.3553125	292.80773325	3003.971135	3687.430125
cg01724607	0.09884957	1.492247E-07	0.6958624	0.5821112	0.3830383	0.9860042	0.0006453968275	3009.60488	2517.63094	1656.6406475	4264.468165
cg01733673	0.01206519	3.584343E-06	0.3276017	0.7453314	0.2072319	0.6963908	0.015502283475	1416.8773525	3223.558305	896.2779675	3011.89021
cg01735384	0.3816227	1.245619E-07	0.4052533	0.3381234	0.7755668	0.636246	0.0005387302175	1752.7205225	1462.383705	3354.32641	2751.76395
cg01743370	0.0129985	3.806621E-08	0.9607003	0.1285643	0.5289381	0.6032267	0.00016463635825	4155.0287975	556.0405975	2287.6572825	2608.9554775
cg01745368	0.8346038	6.88801E-06	0.3380318	0.5598448	0.9549337	0.6449472	0.02979064325	1461.987535	2421.32876	4130.0882525	2789.39664
cg01755539	0.01167309	5.941523E-07	0.7597034	0.3134936	0.2028841	0.4582926	0.0025697086975	3285.717205	1355.85982	877.4737325	1982.115495
cg01763236	0.02569613	1.571166E-08	0.2034987	0.642846	0.7509633	0.4863604	6.79529295E-05	880.1318775	2780.30895	3247.9162725	2103.50873
cg01766252	0.9723908	1.700562E-07	0.8112127	0.6969259	0.7633005	0.9866624	0.000735493065	3508.4949275	3014.2045175	3301.2746625	4267.31488
cg01781382	0.974676	2.962184E-08	0.2428086	0.4817829	0.746286	0.8850873	0.000128114458	1050.147195	2083.7110425	3227.68695	3828.0025725
cg01783841	0.7972311	1.692678E-11	0.1734463	0.3142403	0.0969178	0.6571776	7.32083235E-08	750.1552475	1359.0892975	419.169485	2842.29312
cg01784063	0.9893444	3.90393E-06	0.8862274	0.8707713	0.9591062	0.924998	0.01688449725	3832.933505	3766.0858725	4148.134315	4000.61635
cg01787552	0.9751719	4.035769E-06	0.008976784	0.6414422	0.874461	0.6612861	0.017454700925	38.8245908	2774.237515	3782.043825	2860.0623825
cg01790894	0.3417053	2.120196E-08	0.4181992	0.1975303	0.7110095	0.943078	9.1698477E-05	1808.71154	854.3185475	3075.1160875	4078.81235
cg01801314	0.9597019	2.097059E-08	0.3331892	0.07115567	0.08839467	0.8305214	9.069780175E-05	1441.04329	307.74827275	382.30694775	3592.005055
cg01805904	0.9473163	1.041486E-05	0.4489613	0.9568984	0.2427463	0.5487149	0.0450442695	1941.7576225	4138.58558	1049.8777475	2373.1919425
cg01826897	0.01379438	7.816218E-09	0.5840882	0.8858083	0.5763102	0.0526156	3.380514285E-05	2526.181465	3831.1208975	2492.541615	227.56247
cg01835037	0.1420043	4.217998E-07	0.6639234	0.5211416	0.8380174	0.7094164	0.001824284135	2871.468705	2253.93742	3624.425255	3068.22593
cg01841471	0.5073594	3.962913E-07	0.06632333	0.06635756	0.7094956	0.4765593	0.0017139598725	286.84840225	286.996447	3068.56847	2061.1189725
cg01841641	0.1387778	2.695859E-07	0.7793734	0.06700971	0.6666862	0.38799	0.0011659590175	3370.789955	289.81699575	2883.417815	1678.05675
cg01845355	0.03629286	5.670062E-08	0.1907764	0.4454087	0.3212553	0.342668	0.0002452301815	825.10793	1926.3926275	1389.4291725	1482.0391
cg01866897	0.9675897	2.426538E-08	0.08576245	0.08042434	0.0735541	0.2536948	0.0001049477685	370.92259625	347.8352705	318.1214825	1097.23001
cg01869548	0.9690382	1.015941E-08	0.4267043	0.9299887	0.7066105	0.1397413	4.393944825E-05	1845.4960975	4022.2011275	3056.0904125	604.3811225
cg01872593	0.2881826	4.820039E-07	0.305969	0.8632197	0.8830313	0.7134916	0.0020846668675	1323.315925	3733.4252025	3819.1103725	3085.85117
cg01875529	0.9577535	1.028181E-09	0.003160421	0.0185672	0.0354116	0.6859646	4.446882825E-06	13.668820825	80.30314	153.15517	2966.796895
cg01878708	0.455868	9.335831E-07	0.4548303	0.1671411	0.6856966	0.878151	0.0040377469075	1967.1410475	722.8852575	2965.637795	3798.003075
cg01886893	0.927897	2.42171E-06	0.4073635	0.5202473	0.6986552	0.8660523	0.01047389575	1761.8471375	2250.0695725	3021.68374	3745.6761975
cg01888561	0.07180551	4.056386E-08	0.7438413	0.6428922	0.4560118	0.2367842	0.0001754386945	3217.1136225	2780.508765	1972.251035	1024.091665
cg01889070	0.9175034	5.93425E-07	0.8351361	0.4632742	0.4062059	0.8097203	0.002566563125	3611.9636325	2003.660915	1756.8405175	3502.0402975
cg01890083	0.5977759	5.337256E-08	0.8372553	0.7739258	0.4528889	0.9350457	0.000230836322	3621.1291725	3347.229085	1958.7444925	4044.0726525
cg01895482	0.977301	4.886135E-07	0.3751095	0.9106718	0.5459956	0.3983843	0.0021132533875	1622.3485875	3938.655535	2361.43097	1723.0120975
cg01900788	0.934465	2.034455E-07	0.4698461	0.95178	0.8307359	0.9043077	0.0008799017875	2032.0843825	4116.4485	3592.9327675	3911.1308025
cg01905034	0.8864864	3.708199E-07	0.06262	0.09737597	0.5662442	0.9130148	0.0016037960675	270.8315	421.15107025	2449.006165	3948.78901
cg01905902	0.5581853	7.845103E-07	0.8405081	0.5175772	0.5323093	0.6251296	0.0033930070475	3635.1975325	2238.52139	2302.2377225	2703.68552
cg01906922	0.02297097	2.032162E-07	0.009284056	0.3768851	0.8597147	0.2650951	0.000878910065	40.1535422	1630.0280575	3718.2660775	1146.5363075
cg01915609	0.2672035	1.362562E-06	0.6054572	0.1121522	0.5184034	0.4022109	0.00589308065	2618.60239	485.058265	2242.094705	1739.5621425
cg01926706	0.9295464	3.492744E-06	0.6317247	0.4804851	0.482658	0.8484699	0.0151061178	2732.2093275	2078.0980575	2087.49585	3669.6323175
cg01933308	0.1470501	1.812896E-07	0.9835301	0.08939516	0.7647797	0.6711903	0.00078407752	4253.7676825	386.634067	3307.6722025	2902.8980475
cg01936124	0.04307734	2.372238E-07	0.5675311	0.8225505	0.2895496	0.270482	0.001025992935	2454.5720075	3557.5309125	1252.30202	1169.83465
cg01939741	0.6956842	4.705837E-08	0.513741	0.2603369	0.8432103	0.7208673	0.00020352745025	2221.929825	1125.9570925	3646.8845475	3117.7510725
cg01940235	0.1536667	8.196289E-08	0.4268313	0.4340967	0.5927809	0.9885942	0.00035448949925	1846.0453725	1877.4682275	2563.7773925	4275.669915
cg01943447	0.9093024	1.645403E-06	0.6101668	0.03544798	0.09024667	0.6758573	0.007116367975	2638.97141	153.3125135	390.31684775	2923.0828225
cg01954746	0.9709358	2.142421E-06	0.5051713	0.927185	0.3976285	0.7279949	0.009265970825	2184.8658725	4010.075125	1719.7432625	3148.5779425
cg01958221	0.06010615	2.205889E-10	0.2428813	0.1244401	0.4644011	0.3227516	9.540469925E-07	1050.4616225	538.2034325	2008.5347575	1395.90067
cg01962428	0.1037073	5.481781E-08	0.2070721	0.009823634	0.3891023	0.1848252	0.00023708702825	895.5868325	42.48721705	1682.8674475	799.36899
cg01966160	0.9851742	1.208194E-07	0.9671206	0.1646159	0.4665061	0.2090988	0.000522543905	4182.796595	711.9637675	2017.6388825	904.35231
cg01970496	0.01791943	1.50809E-10	0.0451635	0.3327848	0.2897253	0.325549	6.52248925E-07	195.3321375	1439.29426	1253.0619225	1407.999425
cg01971122	0.2478464	8.298421E-09	0.3044005	0.4685181	0.9957959	0.9394925	3.5890670825E-05	1316.5321625	2026.3407825	4306.8172675	4063.3050625
cg01980810	0.9210417	1.326834E-06	0.4321657	0.9037976	0.5327345	0.8853553	0.00573855705	1869.1166525	3908.92462	2304.0767125	3829.1616725
cg01981724	0.9840996	2.177279E-06	0.9580265	0.7113987	0.4531599	0.8011653	0.009416731675	4143.4646125	3076.7993775	1959.9165675	3465.0399225
cg01996497	0.1144566	1.108024E-06	0.2914132	0.2583268	0.9103599	0.8001358	0.0047922038	1260.36209	1117.26341	3937.3065675	3460.587335
cg02016786	0.11739	1.988493E-06	0.4474715	0.2393718	0.9978808	0.4002571	0.008600232225	1935.3142375	1035.283035	4315.83446	1731.1119575
cg02016838	0.01619988	5.012413E-07	0.604309	0.5213592	0.9853134	0.2576768	0.0021678686225	2613.636425	2254.87854	4261.480455	1114.45216
cg02023154	0.9382242	2.123009E-11	0.2057368	0.5349852	0.718572	0.5047007	9.182013925E-08	889.81166	2313.81099	3107.8239	2182.8305275
cg02023895	0.9679243	5.440763E-09	0.4758595	0.7446441	0.5958003	0.7877089	2.3531299975E-05	2058.0923375	3220.5857325	2576.8362975	3406.8409925
cg02025573	0.03461481	4.470026E-07	0.3529553	0.383019	0.5825964	0.2249035	0.001933286245	1526.5316725	1656.557175	2519.72943	972.7076375
cg02027143	0.02552849	8.815981E-07	0.9851876	0.6378533	0.6616422	0.8363193	0.0038129117825	4260.93637	2758.7155225	2861.602515	3617.0809725
cg02031111	0.9471636	5.132049E-10	0.09391672	0.6198464	0.3037827	0.0724784	2.2196111925E-06	406.189814	2680.83568	1313.8601775	313.46908
cg02033116	0.03913359	4.677719E-07	0.1021211	0.360825	0.8324219	0.6622173	0.0020231134675	441.6737575	1560.568125	3600.2247175	2864.0898225
cg02039712	0.4249984	9.168849E-09	0.3733032	0.6939702	0.5201901	0.5724346	3.9655271925E-05	1614.53634	3001.421115	2249.8221825	2475.779645
cg02042710	0.9453449	1.990472E-07	0.5538545	0.9533579	0.7149394	0.7077848	0.00086087914	2395.4207125	4123.2729175	3092.112905	3061.16926
cg02046941	0.9323695	9.749778E-07	0.1320888	0.1979482	0.9662935	0.4822442	0.004216778985	571.28406	856.125965	4179.2193875	2085.706165
cg02050165	0.9140896	2.384153E-05	0.5393517	0.2691283	0.7662016	0.9423167	0.10311461725	2332.6961025	1163.9798975	3313.82192	4075.5197275
cg02054559	0.03548103	7.461196E-07	0.5002805	0.4798749	0.816074	0.9867477	0.00322696727	2163.7131625	2075.4589425	3529.52005	4267.6838025
cg02054667	0.1493399	2.830376E-07	0.6370309	0.2606499	0.8273918	0.2028661	0.00122413762	2755.1586425	1127.3108175	3578.469535	877.3958825
cg02057391	0.2903316	6.953425E-07	0.7214342	0.3742791	0.6045529	0.5893347	0.0030073563125	3120.202915	1618.7571075	2614.6912925	2548.8725775
cg02059952	0.9443845	4.742036E-08	0.3204499	0.05032487	0.9694169	0.7666417	0.000205093057	1385.9458175	217.65506275	4192.7280925	3315.7253525
cg02060846	0.9667797	2.317534E-06	0.2844207	0.829615	0.6205115	0.9399467	0.01002333455	1230.1195275	3588.084875	2683.7122375	4065.2694775
cg02062466	0.9792438	1.224842E-06	0.4362967	0.6393442	0.4746901	0.2622873	0.00529744165	1886.9832275	2765.163665	2053.0346825	1134.3925725
cg02063828	0.03618238	1.701595E-09	0.2005426	0.4593435	0.07500195	0.06389036	7.359398375E-06	867.346745	1986.6606375	324.38343375	276.325807
cg02068015	0.8228127	5.677979E-08	0.7653843	0.5685648	0.5338556	0.9268262	0.00024557259175	3310.2870975	2459.04276	2308.92547	4008.523315
cg02071418	0.3704714	7.475986E-08	0.07750939	0.5854775	0.9962666	0.8221423	0.0003233363945	335.22811175	2532.1901875	4308.853045	3555.7654475
cg02074558	0.3277567	2.451359E-07	0.4013762	0.04610319	0.542572	0.262179	0.0010602127675	1735.952065	199.39629675	2346.6239	1133.924175
cg02078870	0.05658423	1.429385E-07	0.4039619	0.1507567	0.1788106	0.9707759	0.0006182090125	1747.1352175	652.0227275	773.355845	4198.6057675
cg02083373	0.002972941	1.034078E-07	0.02657791	0.2481787	0.2676358	0.5985887	0.000447238735	114.94946075	1073.3728775	1157.524835	2588.8961275
cg02085294	0.8278073	1.263946E-07	0.7296759	0.2803083	0.1328142	0.7150836	0.000546656645	3155.8482675	1212.3333975	574.421415	3092.73657
cg02094252	0.1161269	0.000934453	0.8221147	0.03364778	0.1545367	0.9553324	4.041509225	3555.6460775	145.5266485	668.3712275	4131.81263
cg02094810	0.9466392	7.714742E-07	0.6623631	0.7704294	0.7125651	0.6869759	0.003336625915	2864.7204075	3332.107155	3081.8440575	2971.1707675
cg02096396	0.1061996	6.536447E-07	0.11904	0.897418	0.3472458	0.1224094	0.0028270133275	514.848	3881.33285	1501.838085	529.420655
cg02114288	0.9617831	1.743234E-12	0.7426572	0.2322412	0.3380913	0.3414437	7.53948705E-09	3211.99239	1004.44319	1462.2448725	1476.7440025
cg02128150	0.02027932	4.977735E-08	0.7117242	0.3559526	0.4041332	0.02625679	0.00021528703875	3078.207165	1539.494995	1747.87609	113.56061675
cg02145482	0.9435187	4.63578E-06	0.8702521	0.6634395	0.9308486	0.6652534	0.0200497485	3763.8403325	2869.3758375	4025.920195	2877.220955
cg02146091	0.4888279	1.424351E-07	0.1437491	0.9519949	0.8828297	0.6740453	0.0006160318075	621.7148575	4117.3779425	3818.2384525	2915.2459225
cg02166473	0.9462512	2.775629E-08	0.74779	0.3918767	0.1745117	0.1558525	0.00012004595425	3234.19175	1694.8667275	754.7631025	674.0620625
cg02176683	0.05052017	3.318477E-08	0.04147605	0.2531612	0.2648005	0.2209965	0.00014352413025	179.38391625	1094.92219	1145.2621625	955.8098625
cg02180766	0.01699155	6.973241E-09	0.4335484	0.9721856	0.2125375	0.3485779	3.0159267325E-05	1875.09683	4204.70272	919.2246875	1507.5994175
cg02193967	0.9382744	1.890828E-08	0.1546919	0.7988109	0.006470909	0.00567004	8.1778311E-05	669.0424675	3454.8571425	27.986681425	24.522923
cg02195676	0.02506153	5.589082E-10	0.4446132	0.9287196	0.2901327	0.5259531	2.417277965E-06	1922.95209	4016.71227	1254.8239275	2274.7471575
cg02214595	0.1191765	6.365281E-08	0.9123588	0.2230237	0.6835876	0.8011414	0.00027529840325	3945.95181	964.5775025	2956.51637	3464.936555
cg02219159	0.5123711	5.857553E-08	0.1029843	0.01219497	0.3462091	0.3698586	0.00025333916725	445.4070975	52.74324525	1497.3543575	1599.638445
cg02221791	0.9616379	1.094654E-07	0.9043976	0.751133	0.06396647	0.7746377	0.000473437855	3911.51962	3248.650225	276.65498275	3350.3080525
cg02222234	0.02326328	1.286475E-08	0.1712382	0.5409931	0.8096256	0.7502893	5.564004375E-05	740.605215	2339.7951575	3501.63072	3245.0012225
cg02222761	0.5288984	2.136989E-06	0.5250882	0.724411	0.4364557	0.3900864	0.009242477425	2271.006465	3133.077575	1887.6709025	1687.12368
cg02226953	0.4932254	4.114287E-07	0.8391037	0.8898622	0.08173623	0.4946224	0.0017794291275	3629.1235025	3848.654015	353.50919475	2139.24188
cg02229775	0.07739026	4.60167E-09	0.6546096	0.07906654	0.21633	0.5071469	1.990222275E-05	2831.18652	341.9627855	935.62725	2193.4103425
cg02230017	0.2321618	4.972715E-08	0.6975558	0.06298901	0.2059377	0.47121	0.00021506992375	3016.928835	272.42746825	890.6805525	2037.98325
cg02230383	0.09417341	7.037444E-07	0.3184442	0.09427763	0.5072951	0.2426544	0.00304369453	1377.271165	407.75074975	2194.0513075	1049.48028
cg02239968	0.1669577	1.109458E-06	0.7569962	0.2482223	0.9500817	0.3575584	0.00479840585	3274.008565	1073.5614475	4109.1033525	1546.44008
cg02245998	0.6470808	9.823917E-08	0.5447869	0.105951	0.4775946	0.9900976	0.00042488441025	2356.2033425	458.238075	2065.596645	4282.17212
cg02250400	0.6936677	2.459907E-07	0.367459	0.8978601	0.9290392	0.8117151	0.0010639097775	1589.260175	3883.2449325	4018.09454	3510.6678075
cg02255871	0.06266952	1.324425E-07	0.5419385	0.9356506	0.1844258	0.1435075	0.0005728138125	2343.8840125	4046.688845	797.641585	620.6699375
cg02261543	0.7760791	4.984235E-08	0.8712287	0.2745042	0.4103422	0.4501618	0.00021556816375	3768.0641275	1187.230665	1774.730015	1946.949785
cg02262025	0.07409338	8.821336E-07	0.1334303	0.23987	0.09334494	0.4677877	0.00381522782	577.0860475	1037.43775	403.7168655	2023.1818025
cg02262662	0.1106073	4.561644E-10	0.5129212	0.07727704	0.5734542	0.8796503	1.97291103E-06	2218.38419	334.223198	2480.189415	3804.4875475
cg02270518	0.7498114	1.341849E-07	0.292843	0.9462343	0.5617221	0.2874667	0.0005803496925	1266.545975	4092.4633475	2429.4480825	1243.2934775
cg02283735	0.5353793	3.075637E-06	0.3401016	0.7267281	0.744131	0.5794582	0.013302130025	1470.93942	3143.0990325	3218.366575	2506.156715
cg02286717	0.6206228	5.25665E-06	0.9688536	0.4428458	0.5929786	0.4529236	0.02273501125	4190.29182	1915.308085	2564.632445	1958.89457
cg02287939	0.9881129	1.41553E-07	0.9235733	0.2904161	0.4002479	0.9895946	0.000612216725	3994.4545225	1256.0496325	1731.0721675	4279.996645
cg02294420	0.9183213	5.607785E-09	0.7725077	0.8707127	0.1530703	0.9469276	2.4253670125E-05	3341.0958025	3765.8324275	662.0290475	4095.46187
cg02300825	0.9621927	2.097878E-08	0.05940596	0.8865629	0.6885804	0.2193695	9.07332235E-05	256.930777	3834.3845425	2978.11023	948.7730875
cg02304580	0.90414	4.555753E-06	0.5579526	0.4493465	0.9894492	0.8384559	0.019703631725	2413.144995	1943.4236125	4279.36779	3626.3217675
cg02308560	0.7154219	5.060546E-07	0.2504154	0.2955675	0.4602543	0.8064626	0.002188686145	1083.046605	1278.3294375	1990.5998475	3487.950745
cg02310658	0.9802074	1.006983E-07	0.5561768	0.1632913	0.4748492	0.2306157	0.0004355201475	2405.46466	706.2348725	2053.72279	997.4129025
cg02317321	0.1227328	7.526328E-08	0.15537	0.01230994	0.554798	0.0657499	0.000325513686	671.97525	53.2404905	2399.50135	284.3683175
cg02324737	0.006669272	7.141991E-08	0.5250815	0.8414868	0.8235131	0.708863	0.00030889111075	2270.9774875	3639.43041	3561.6941575	3065.832475
cg02335306	0.9079216	4.231057E-06	0.4896683	0.6849225	0.778373	0.7071453	0.018299321525	2117.8153975	2962.2898125	3366.463225	3058.4034225
cg02336323	0.08191182	2.017022E-07	0.7959252	0.8971276	0.8626616	0.05740902	0.000872362015	3442.37649	3880.07687	3731.01142	248.2940115
cg02337388	0.9236876	1.640852E-08	0.7391134	0.7174957	0.9228831	0.2800235	7.0966849E-05	3196.665455	3103.1689025	3991.4694075	1211.1016375
cg02343254	0.7436548	3.075012E-07	0.9427965	0.7897739	0.7035428	0.6132444	0.00132994269	4077.5948625	3415.7721175	3042.82261	2652.28203
cg02346901	0.9189764	1.635864E-07	0.9751044	0.7191916	0.7455028	0.1472376	0.00070751118	4217.32653	3110.50367	3224.29961	636.80262
cg02349638	0.03390914	8.867696E-07	0.7349518	0.6755302	0.8333974	0.3509906	0.00383527852	3178.666535	2921.668115	3604.443755	1518.034345
cg02355043	0.8038908	1.192328E-06	0.06488776	0.156682	0.6658544	0.6404544	0.0051568186	280.639562	677.64965	2879.82028	2769.96528
cg02355680	0.9189197	2.588943E-08	0.4968511	0.1518885	0.2096681	0.3265861	0.00011197178475	2148.8810075	656.9177625	906.8145325	1412.4848825
cg02359409	0.0458967	3.139556E-10	0.6354902	0.02692715	0.8492947	0.3928047	1.35785797E-06	2748.495115	116.45992375	3673.1995775	1698.8803275
cg02362718	0.6605251	3.958554E-07	0.960682	0.5865007	0.2011016	0.9571777	0.001712074605	4154.94965	2536.6155275	869.76442	4139.7935525
cg02371802	0.9124495	2.393043E-08	0.7313384	0.7686749	0.06528568	0.733101	0.00010349910975	3163.03858	3324.5189425	282.360566	3170.661825
cg02377053	0.9018653	1.241947E-05	0.3190477	0.3479861	0.203562	0.7541261	0.05371420775	1379.8813025	1505.0398825	880.40565	3261.5953825
cg02387554	0.9362082	3.604683E-06	0.2601086	0.0937463	0.7892531	0.8412261	0.015590253975	1124.969695	405.4527475	3413.5196575	3638.3028825
cg02394512	0.1595722	1.014545E-07	0.7756933	0.2713883	0.9637599	0.1066275	0.0004387907125	3354.8735225	1173.7543975	4168.2615675	461.1639375
cg02399645	0.0291053	3.620413E-07	0.2573107	0.8854341	0.4297704	0.9307687	0.0015658286225	1112.8687775	3829.5024825	1858.75698	4025.5746275
cg02423014	0.9503558	6.944313E-08	0.5003034	0.7827161	0.5423053	0.4270847	0.00030034153725	2163.812205	3385.2471325	2345.4704225	1847.1413275
cg02444243	0.05603757	3.231448E-07	0.1151862	0.05421485	0.6308816	0.3516334	0.00139760126	498.180315	234.47922625	2728.56292	1520.814455
cg02451467	0.9814149	1.622617E-05	0.4823545	0.9631958	0.8670507	0.3666913	0.07017818525	2086.1832125	4165.821835	3749.9942775	1585.9398725
cg02466815	0.1580448	9.716157E-08	0.841549	0.3238716	0.3902294	0.2630468	0.00042022379025	3639.699425	1400.74467	1687.742155	1137.67741
cg02469838	0.0766665	2.07925E-09	0.4691197	0.1776589	0.4073863	0.6243748	8.99275625E-06	2028.9427025	768.3747425	1761.9457475	2700.42101
cg02470039	0.05371476	1.049146E-06	0.4827211	0.9751571	0.9113651	0.8574901	0.00453755645	2087.7687575	4217.5544575	3941.6540575	3708.6446825
cg02476566	0.03565128	9.188141E-07	0.4858952	0.1892982	0.2729578	0.8165357	0.0039738709825	2101.49674	818.714715	1180.542485	3531.5169025
cg02483188	0.8411381	7.415576E-09	0.9575756	0.8016933	0.1640579	0.1602428	3.20723662E-05	4141.51447	3467.3235225	709.5504175	693.05011
cg02488870	0.9595273	3.746928E-08	0.2723283	0.1839119	0.4211154	0.7431394	0.000162054636	1177.8198975	795.4189675	1821.324105	3214.077905
cg02495823	0.172768	1.624736E-09	0.8908676	0.04351934	0.9220358	0.7631074	7.0269832E-06	3853.00237	188.2211455	3987.804835	3300.439505
cg02497785	0.9154237	6.686544E-08	0.1497246	0.7827979	0.7248911	0.2900984	0.000289193028	647.558895	3385.6009175	3135.1540075	1254.67558
cg02498207	0.8882255	1.939651E-05	0.1567023	0.8771041	0.7414554	0.4561121	0.08388990575	677.7374475	3793.4752325	3206.794605	1972.6848325
cg02498268	0.01369432	9.905656E-12	0.4351979	0.7902648	0.08190028	0.1736939	4.28419622E-08	1882.2309175	3417.89526	354.218711	751.2261175
cg02501479	0.05282334	9.187465E-07	0.9344423	0.3171109	0.6305969	0.6491622	0.0039735786125	4041.4629475	1371.5046425	2727.3315925	2807.626515
cg02501714	0.09610364	2.372514E-06	0.2468688	0.583307	0.4444184	0.6046633	0.01026112305	1067.70756	2522.802775	1922.10958	2615.1687725
cg02504136	0.9781165	3.040822E-05	0.1539697	0.8535195	0.06684079	0.3462627	0.1315155515	665.9189525	3691.4718375	289.08641675	1497.5861775
cg02512021	0.9540628	3.917723E-08	0.03851916	0.8064697	0.503474	0.8247111	0.00016944151975	166.595367	3487.9814525	2177.52505	3566.8755075
cg02512395	0.8646332	2.259518E-05	0.1959731	0.9946649	0.8882254	0.1893506	0.0977241535	847.5836575	4301.9256925	3841.574855	818.941345
cg02514611	0.4305414	1.344646E-07	0.4864352	0.3367542	0.75013	0.7648834	0.000581559395	2103.83224	1456.461915	3244.31225	3308.120705
cg02519504	0.948331	8.426001E-07	0.9924155	0.9489415	0.6795094	0.3398154	0.0036442454325	4292.1970375	4104.1719875	2938.878155	1469.701605
cg02523839	0.09388684	3.416719E-06	0.2066827	0.5170565	0.9885944	0.3081606	0.014777309675	893.9026775	2236.2693625	4275.67078	1332.794595
cg02526623	0.9548932	9.363565E-08	0.8458802	0.9425947	0.1532786	0.5476015	0.00040497418625	3658.431865	4076.7220775	662.929945	2368.3764875
cg02527751	0.8658935	1.397446E-06	0.3122114	0.8306139	0.5611654	0.9388941	0.00604395395	1350.314305	3592.4051175	2427.040355	4060.7169825
cg02529502	0.9371322	5.26854E-06	0.9928753	0.08413899	0.6258086	0.5702483	0.0227864355	4294.1856725	363.90113175	2706.622195	2466.3238975
cg02533239	0.9724996	1.642104E-06	0.7116251	0.724131	0.8093922	0.4618413	0.0071020998	3077.7785575	3131.866575	3500.621265	1997.4636225
cg02537587	0.01996371	2.959229E-07	0.3004163	0.8790048	0.1470384	0.1046338	0.0012798665425	1299.3004975	3801.69576	635.94108	452.541185
cg02537838	0.9615591	1.14183E-07	0.04089636	0.3989095	0.6362945	0.7361935	0.000493841475	176.876757	1725.2835875	2751.9737125	3184.0368875
cg02540593	0.9044701	2.149697E-08	0.01647904	0.8345558	0.124921	0.07491898	9.297439525E-05	71.271848	3609.453835	540.283325	324.0245885
cg02543879	0.04952204	1.409454E-05	0.3859423	0.6634094	0.3442067	0.4382284	0.0609588855	1669.2004475	2869.245655	1488.6939775	1895.33783
cg02544002	0.8684541	1.318534E-08	0.5028531	0.7264605	0.6495726	0.7900364	5.70265955E-05	2174.8396575	3141.9416625	2809.401495	3416.90743
cg02549182	0.8413386	7.859707E-07	0.6261497	0.3299859	0.6631286	0.7797126	0.0033993232775	2708.0974525	1427.1890175	2868.031195	3372.256995
cg02554810	0.06620731	1.046554E-05	0.07050628	0.7120541	0.3443058	0.627875	0.0452634605	304.939661	3079.6339825	1489.122585	2715.559375
cg02556436	0.7838122	6.634238E-09	0.3019817	0.1738302	0.2178675	0.3267976	2.869307935E-05	1306.0708525	751.815615	942.2769375	1413.39962
cg02557652	0.960047	3.196558E-10	0.7448176	0.4364742	0.8036508	0.656664	1.382511335E-06	3221.33612	1887.750915	3475.78971	2840.0718
cg02561103	0.9841181	2.271787E-06	0.5100948	0.08640376	0.7806059	0.6207167	0.009825478775	2206.16001	373.696262	3376.1205175	2684.5997275
cg02564175	0.4959073	6.425303E-07	0.3489413	0.179433	0.8279109	0.7531608	0.0027789435475	1509.1711225	776.047725	3580.7146425	3257.42046
cg02566698	0.07483928	1.225675E-06	0.844715	0.2397666	0.8868743	0.3844737	0.005301044375	3653.392375	1036.990545	3835.7313475	1662.8487525
cg02575697	0.01212357	6.003465E-09	0.7676371	0.5363598	0.8606537	0.8749901	2.5964986125E-05	3320.0304575	2319.756135	3722.3272525	3784.3321825
cg02622852	0.1060343	4.790371E-06	0.4400171	0.4435716	0.5738011	0.567155	0.020718354575	1903.0739575	1918.44717	2481.6897575	2452.945375
cg02627110	0.02350849	1.384569E-08	0.08713617	0.7983962	0.563958	0.8398373	5.988260925E-05	376.86393525	3453.063565	2439.11835	3632.2963225
cg02628202	0.3707202	9.862328E-08	0.7354817	0.1465434	0.4232655	0.5900811	0.000426545686	3180.9583525	633.800205	1830.6232875	2552.1007575
cg02642223	0.05270307	4.832123E-07	0.3408507	0.07642637	0.9999875	0.8895612	0.0020898931975	1474.1792775	330.54405025	4324.9459375	3847.35219
cg02645905	0.9844754	1.296577E-07	0.1789471	0.3193842	0.2538078	0.1722255	0.0005607695525	773.9462075	1381.336665	1097.718735	744.8752875
cg02646398	0.9760584	4.468772E-07	0.9163791	0.4860538	0.946141	0.7325853	0.00193274389	3963.3396075	2102.182685	4092.059825	3168.4314225
cg02657654	0.290389	7.758923E-07	0.3825142	0.04587805	0.9200088	0.6222569	0.0033557341975	1654.373915	198.42256625	3979.03806	2691.2610925
cg02657828	0.7799248	2.383943E-06	0.3556824	0.8660859	0.9225572	0.6175833	0.010310553475	1538.32638	3745.8215175	3990.05989	2671.0477725
cg02660541	0.8924019	2.098099E-09	0.9953471	0.7479375	0.5940021	0.9237377	9.074278175E-06	4304.8762075	3234.8296875	2569.0590825	3995.1655525
cg02666556	0.5050823	1.058806E-06	0.1366854	0.08444388	0.6424864	0.5616651	0.00457933595	591.164355	365.219781	2778.75368	2429.2015575
cg02672592	0.9748361	2.898581E-06	0.02752674	0.5914603	0.8892648	0.3346048	0.012536362825	119.0531505	2558.0657975	3846.07026	1447.16576
cg02677035	0.7639814	1.61885E-06	0.4570249	0.7689334	0.6932481	0.7732386	0.00700152625	1976.6326925	3325.636955	2998.2980325	3344.256945
cg02680566	0.566805	1.321736E-07	0.5024728	0.3534168	0.2029418	0.9538003	0.00057165082	2173.19486	1528.52766	877.723285	4125.1862975
cg02690648	0.03498097	8.402184E-09	0.5819936	0.08370316	0.9948907	0.8397576	3.63394458E-05	2517.12232	362.016167	4302.9022775	3631.95162
cg02692116	0.7258298	4.111825E-07	0.4863382	0.6289021	0.4551039	0.8503707	0.0017783643125	2103.412715	2720.0015825	1968.3243675	3677.8532775
cg02696327	0.2630659	1.231779E-07	0.9799654	0.09841299	0.6512414	0.4406559	0.0005327444175	4238.350355	425.63618175	2816.619055	1905.8367675
cg02700328	0.9228106	2.001059E-07	0.6317577	0.9713582	0.133299	0.6164822	0.0008654580175	2732.3520525	4201.124215	576.518175	2666.285515
cg02708799	0.0137615	5.724096E-08	0.1291602	0.8596287	0.1710539	0.3764869	0.000247567152	558.617865	3717.8941275	739.8081175	1628.3058425
cg02722188	0.1339308	1.84611E-07	0.8235366	0.2352391	0.819516	0.4918889	0.000798442575	3561.795795	1017.4091075	3544.4067	2127.4194925
cg02723688	0.9713319	1.475108E-06	0.6238864	0.9092421	0.5961498	0.4640408	0.0063798421	2698.30868	3932.4720825	2578.347885	2006.97646
cg02734972	0.8828975	1.088643E-06	0.4964207	0.5460174	0.3921002	0.843269	0.004708380975	2147.0195275	2361.525255	1695.833365	3647.138425
cg02735919	0.9649745	5.936606E-07	0.7451982	0.8861776	0.7155382	0.09602318	0.002567582095	3222.982215	3832.71812	3094.702715	415.3002535
cg02746514	0.7715882	5.064561E-07	0.6585099	0.3262286	0.09861763	0.8601143	0.0021904226325	2848.0553175	1410.938695	426.52124975	3719.9943475
cg02763146	0.9533062	1.505716E-07	0.2201105	0.5291959	0.03373275	0.03196852	0.00065122217	951.9779125	2288.7722675	145.89414375	138.263849
cg02764416	0.9736863	4.071685E-08	0.1282453	0.03585913	0.5266209	0.6250091	0.00017610037625	554.6609225	155.09073725	2277.6353925	2703.1643575
cg02768139	0.01221952	3.494738E-09	0.04521345	0.4418775	0.9961919	0.7400031	1.511474185E-05	195.54817125	1911.1201875	4308.5299675	3200.5134075
cg02772150	0.9197413	1.504108E-10	0.936888	0.06684246	0.9721341	0.2692113	6.5052671E-07	4052.0406	289.0936395	4204.4799825	1164.3388725
cg02795624	0.02326466	1.142045E-06	0.06272226	0.190643	0.1543201	0.1068655	0.004939344625	271.2737745	824.530975	667.4344325	462.1932875
cg02804091	0.6911281	1.368137E-09	0.7382063	0.8816738	0.8928727	0.2180065	5.917192525E-06	3192.7422475	3813.239185	3861.6744275	942.8781125
cg02816363	0.0728696	8.707898E-10	0.1995309	0.3727398	0.9245753	0.8535639	3.766165885E-06	862.9711425	1612.099635	3998.7881725	3691.6638675
cg02817925	0.9744796	9.257219E-07	0.8019182	0.5994707	0.5653104	0.3513436	0.0040037472175	3468.296215	2592.7107775	2444.96748	1519.56107
cg02820040	0.5787336	1.904996E-07	0.3546539	0.2795981	0.847091	0.5316607	0.00082391077	1533.8781175	1209.2617825	3663.668575	2299.4325275
cg02829456	0.01620576	2.377523E-08	0.6189691	0.169326	0.2104168	0.3865527	0.00010282786975	2677.0413575	732.33495	910.05266	1671.8404275
cg02835494	0.03043993	4.790313E-11	0.8380024	0.8112671	0.9309829	0.566346	2.0718103725E-07	3624.36038	3508.7302075	4026.5010425	2449.44645
cg02845870	0.9394868	3.433986E-06	0.9613062	0.9902291	0.8871816	0.6064252	0.01485198945	4157.649315	4282.7408575	3837.06042	2622.78899
cg02848074	0.8587279	7.262224E-08	0.2649483	0.7823726	0.1680786	0.1649701	0.000314091188	1145.9013975	3383.761495	726.939945	713.4956825
cg02853387	0.516997	7.695444E-10	0.09362547	0.1821711	0.5990157	0.8194626	3.32827953E-06	404.93015775	787.8900075	2590.7429025	3544.175745
cg02861781	0.1152084	8.297972E-09	0.4639695	0.4768239	0.7392009	0.8641182	3.58887289E-05	2006.6680875	2062.2633675	3197.0438925	3737.311215
cg02862904	0.02794534	1.010915E-07	0.6299407	0.6602638	0.1526655	0.1005099	0.0004372207375	2724.4935275	2855.640935	660.2782875	434.7053175
cg02879081	0.9782454	7.820466E-08	0.1151446	0.07321501	0.4397277	0.8672771	0.0003382351545	498.000395	316.65491825	1901.8223025	3750.9734575
cg02879662	0.04924374	5.469596E-08	0.5341619	0.5288568	0.2502136	0.4230275	0.000236560027	2310.2502175	2287.30566	1082.17382	1829.5939375
cg02887374	0.8932217	2.808485E-08	0.4489189	0.263507	0.4857741	0.2651104	0.00012146697625	1941.5742425	1139.667775	2100.9729825	1146.60248
cg02890863	0.5606063	3.650901E-08	0.7127338	0.4217588	0.1201187	0.7073733	0.00015790146825	3082.573685	1824.10681	519.5133775	3059.3895225
cg02906725	0.9729188	3.707336E-05	0.1185267	0.633324	0.1054212	0.3635238	0.160342282	512.6279775	2739.1263	455.94669	1572.240435
cg02907150	1.424743	8.561574E-08	0.1291156	0.187015	0.4659477	0.8616795	0.0003702880755	558.42497	808.839875	2015.2238025	3726.7638375
cg02907402	0.6218097	1.075381E-07	0.1181058	0.05254064	0.4998902	0.5455549	0.0004651022825	510.807585	227.238268	2162.025115	2359.5249425
cg02913194	0.8967972	1.291288E-07	0.6002802	0.339612	0.560547	0.3249179	0.00055848206	2596.211865	1468.8219	2424.365775	1405.2699175
cg02928644	0.2651562	9.616546E-07	0.9183054	0.8815541	0.4347191	0.6790932	0.004159156145	3971.670855	3812.7214825	1880.1601075	2937.07809
cg02934719	0.9839952	7.953044E-07	0.7237378	0.6109291	0.9216977	0.6247318	0.00343969153	3130.165985	2642.2683575	3986.3425525	2701.965035
cg02952828	0.02306244	6.477992E-07	0.8627006	0.9633267	0.927059	0.8424743	0.00280173154	3731.180095	4166.3879775	4009.530175	3643.7013475
cg02959006	0.4546734	3.781307E-07	0.1476961	0.4374573	0.8392002	0.2135808	0.0016354152775	638.7856325	1892.0028225	3629.540865	923.73696
cg02959277	0.944681	2.506682E-06	0.6930736	0.1876579	0.5775134	0.3259779	0.01084139965	2997.54332	811.6204175	2497.745455	1409.8544175
cg02971627	0.02465596	8.461601E-11	0.2106139	0.1460789	0.1923924	0.779742	3.6596424325E-07	910.9051175	631.7912425	832.09713	3372.38415
cg02996869	0.1444117	1.307191E-06	0.343284	0.02897548	0.4863535	0.6244406	0.005653601075	1484.7033	125.318951	2103.4788875	2700.705595
cg02997851	0.9033461	6.48099E-07	0.3881596	0.1152006	0.3297979	0.1963215	0.002803028175	1678.79027	498.242595	1426.3759175	849.0904875
cg02999390	0.8307903	4.022037E-06	0.8161552	0.8146935	0.962903	0.5517607	0.017395310025	3529.87124	3523.5493875	4164.555475	2386.3650275
cg03000305	0.2758005	8.499428E-07	0.5703359	0.3149849	0.7937555	0.705912	0.00367600261	2466.7027675	1362.3096925	3432.9925375	3053.0694
cg03013699	0.9479061	3.03053E-08	0.9691518	0.4828903	0.07852163	0.1749116	0.0001310704225	4191.581535	2088.5005475	339.60604975	756.49267
cg03030665	0.9403826	1.828289E-08	0.8817333	0.7222317	0.5608513	0.5735194	7.907349925E-05	3813.4965225	3123.6521025	2425.6818725	2480.471405
cg03041029	0.5706059	5.668293E-06	0.7534971	0.8785464	0.7698927	0.6268954	0.024515367225	3258.8749575	3799.71318	3329.7859275	2711.322605
cg03044376	0.2538169	4.872905E-08	0.4338444	0.4081027	0.8016868	0.7012349	0.00021075314125	1876.37703	1765.0441775	3467.29541	3032.8409425
cg03056436	0.0221847	6.166608E-08	0.958277	0.9183848	0.7347392	0.3276138	0.000266705796	4144.548025	3972.01426	3177.74704	1416.929685
cg03056525	0.06482603	1.663936E-08	0.3703529	0.4053146	0.7704973	0.6791406	7.1965232E-05	1601.7762925	1752.985645	3332.4008225	2937.283095
cg03059018	0.02087499	6.741053E-08	0.09394352	0.3190209	0.3980268	0.3857862	0.00029155054225	406.305724	1379.7653925	1721.46591	1668.525315
cg03067660	0.04351066	1.565656E-06	0.9258145	0.1735823	0.9733118	0.3147462	0.0067714622	4004.1477125	750.7434475	4209.573535	1361.277315
cg03084184	0.4797316	4.770692E-07	0.4339236	0.6786982	0.3906614	0.451025	0.00206332429	1876.71957	2935.369715	1689.610555	1950.683125
cg03086563	0.01311919	1.800674E-07	0.2170205	0.8148512	0.8320586	0.8784886	0.000778791505	938.6136625	3524.23144	3598.653445	3799.463195
cg03088705	0.9454761	5.01047E-07	0.2757402	0.5151602	0.1803506	0.9937849	0.002167028275	1192.576365	2228.067865	780.016345	4298.1196925
cg03096803	0.8965251	4.441692E-09	0.3531219	0.5443246	0.9855508	0.6529778	1.92103179E-05	1527.2522175	2354.203895	4262.50721	2824.128985
cg03105452	0.07775576	1.086195E-06	0.9102511	0.8164969	0.7083299	0.7346258	0.004697793375	3936.8360075	3531.3490925	3063.5268175	3177.256585
cg03105556	0.6100435	4.196189E-06	0.5156147	0.4417626	0.450636	0.3736112	0.018148517425	2230.0335775	1910.623245	1949.0007	1615.86844
cg03109992	0.7493861	2.152193E-07	0.0905759	0.07543279	0.3917463	0.2958524	0.0009308234725	391.7407675	326.24681675	1694.3027475	1279.56163
cg03119829	0.3475069	1.539729E-06	0.06725259	0.6197194	0.3591304	0.1930183	0.006659327925	290.86745175	2680.286405	1553.23898	834.8041475
cg03124478	0.05710496	7.304953E-10	0.5484933	0.7045421	0.3308617	0.9207799	3.1593921725E-06	2372.2335225	3047.1445825	1430.9768525	3982.3730675
cg03125090	0.02022375	5.363117E-10	0.5808926	0.05837582	0.7980696	0.726979	2.3195481025E-06	2512.360495	252.4754215	3451.65102	3144.184175
cg03136493	0.6378907	6.838861E-07	0.3980599	0.1146962	0.6481693	0.4877097	0.0029578073825	1721.6090675	496.061065	2803.3322225	2109.3444525
cg03136563	0.1475233	2.402253E-07	0.8857103	0.3028777	0.4695597	0.2409973	0.0010389744225	3830.6970475	1309.9460525	2030.8457025	1042.3133225
cg03136916	0.6420044	5.29256E-07	0.1630463	0.1551589	0.2650954	0.4085481	0.0022890322	705.1752475	671.0622425	1146.537605	1766.9705325
cg03140418	0.005538137	3.553577E-08	0.2236506	0.5889544	0.01419744	0.2389918	0.00015369220525	967.288845	2547.22778	61.403928	1033.639535
cg03142586	0.1742396	1.535514E-07	0.5813857	0.2810689	0.4618849	0.641544	0.000664109805	2514.4931525	1215.6229925	1997.6521925	2774.6778
cg03150474	0.07028784	5.888583E-08	0.8547625	0.5534053	0.3643214	0.3697906	0.00025468121475	3696.8478125	2393.4779225	1575.690055	1599.344345
cg03151810	0.6143636	8.271032E-07	0.2581358	0.396423	0.6799725	0.1991796	0.00357722134	1116.437335	1714.529475	2940.8810625	861.45177
cg03153775	0.9822417	4.356681E-09	0.05756174	0.7654343	0.3482691	0.9324736	1.8842645325E-05	248.9545255	3310.5033475	1506.2638575	4032.94832
cg03154774	0.9792679	9.686418E-07	0.6358274	0.6880771	0.847775	0.525863	0.004189375785	2749.953505	2975.9334575	3666.626875	2274.357475
cg03156305	0.07074463	8.179124E-08	0.6138464	0.3634518	0.4406749	0.1095548	0.000353747113	2654.88568	1571.929035	1905.9189425	473.82451
cg03158194	0.9699798	1.536303E-06	0.5337872	0.1111574	0.4909413	0.2802171	0.006644510475	2308.62964	480.755755	2123.3211225	1211.9389575
cg03159004	0.9521712	2.070811E-06	0.5554968	0.4591663	0.1087852	0.05482624	0.008956257575	2402.52366	1985.8942475	470.49599	237.123488
cg03169041	0.3376082	4.704926E-07	0.4523249	0.2406691	0.2108395	0.02059297	0.002034880495	1956.3051925	1040.8938575	911.8808375	89.06459525
cg03170834	0.04330737	2.622211E-09	0.9604746	0.9603936	0.02847732	0.03811747	1.1341062575E-05	4154.052645	4153.70232	123.164409	164.85805775
cg03174275	0.7667511	4.418281E-08	0.1936405	0.4488697	0.8524533	0.8921142	0.00019109065325	837.4951625	1941.3614525	3686.8605225	3858.393915
cg03176971	0.8058083	3.380499E-09	0.2018691	0.1284878	0.1738385	0.7744226	1.4620658175E-05	873.0838575	555.709735	751.8515125	3349.377745
cg03177084	0.0987543	6.098688E-09	0.459954	0.4684328	0.4036023	0.06513778	2.63768256E-05	1989.30105	2025.97186	1745.5799475	281.7208985
cg03184141	0.1290284	2.694353E-05	0.08424565	0.5718666	0.7424791	0.447093	0.11653076725	364.36243625	2473.323045	3211.2221075	1933.677225
cg03185655	0.9411153	7.026819E-06	0.5160934	0.5111133	0.1466779	0.6465489	0.030390992175	2232.103955	2210.5650225	634.3819175	2796.3239925
cg03186333	0.07278672	1.286968E-07	0.839707	0.1134083	0.9489698	0.6761402	0.00055661366	3631.732775	490.4908975	4104.294385	2924.306365
cg03192897	0.5769077	1.128237E-07	0.9748118	0.1052845	0.8228833	0.7864388	0.0004879625025	4216.061035	455.3554625	3558.9702725	3401.34781
cg03200166	0.3902483	5.351785E-07	0.3446758	0.6890546	0.368275	0.1514355	0.0023146470125	1490.722835	2980.161145	1592.789375	654.9585375
cg03202190	0.9687457	2.307468E-06	0.796777	0.3037954	0.7417148	0.8703619	0.0099797991	3446.060525	1313.915105	3207.91651	3764.3152175
cg03212131	0.6364175	1.406908E-06	0.5504642	0.3087953	0.5001619	0.2681498	0.0060848771	2380.757665	1335.5396725	2163.2002175	1159.747885
cg03217679	0.02417127	2.125185E-07	0.6816973	0.8467057	0.4932167	0.8536858	0.0009191425125	2948.3408225	3662.0021525	2133.1622275	3692.191085
cg03221366	0.9856623	1.333024E-07	0.6661002	0.7913032	0.8762565	0.1049386	0.00057653288	2880.883365	3422.38634	3789.8093625	453.859445
cg03234186	0.2173176	2.054506E-07	0.3251244	0.4448509	0.8897297	0.1761496	0.000888573845	1406.16303	1923.9801425	3848.0809525	761.84702
cg03241287	0.03710651	3.710081E-08	0.2994772	0.8934589	0.2702587	0.168011	0.00016046100325	1295.23889	3864.2097425	1168.8688775	726.647575
cg03241388	0.1647317	6.53196E-09	0.9230609	0.4867717	0.2143338	0.5945362	2.8250727E-05	3992.2383925	2105.2876025	926.993685	2571.369065
cg03244036	0.03908573	2.343009E-06	0.08923541	0.140637	0.6068335	0.6331503	0.010133513925	385.94314825	608.255025	2624.5548875	2738.3750475
cg03244087	0.0424878	1.422979E-08	0.6414313	0.1927776	0.5491062	0.8702147	6.154384175E-05	2774.1903725	833.76312	2374.884315	3763.6785775
cg03256963	0.9309651	4.013676E-07	0.9482762	0.9932674	0.5845719	0.8321027	0.00173591487	4101.294565	4295.881505	2528.2734675	3598.8441775
cg03261725	0.4745209	8.673808E-08	0.4785179	0.4315932	0.5419632	0.593526	0.000375142196	2069.5899175	1866.64059	2343.99084	2566.99995
cg03267167	0.8536026	1.813678E-08	0.81951	0.1442103	0.3660554	0.8489515	7.84415735E-05	3544.38075	623.7095475	1583.189605	3671.7152375
cg03273320	0.9663162	8.678914E-09	0.448078	0.6702235	0.2483114	0.9676745	3.753630305E-05	1937.93735	2898.7166375	1073.946805	4185.1922125
cg03277051	0.07666342	7.682816E-08	0.4657952	0.9061807	0.4930619	0.707279	0.000332281792	2014.56424	3919.2315275	2132.4927175	3058.981675
cg03282153	0.7862229	4.979897E-06	0.3911836	0.7287505	0.7898743	0.7077259	0.021538054525	1691.86907	3151.8459125	3416.2063475	3060.9145175
cg03286202	0.06237747	5.748316E-11	0.4641723	0.7415932	0.2278193	0.2674915	2.48614667E-07	2007.5451975	3207.39059	985.3184725	1156.9007375
cg03293308	0.0826679	1.09426E-06	0.1438819	0.693382	0.9914992	0.7507717	0.0047326745	622.2892175	2998.87715	4288.23404	3247.0876025
cg03294207	0.9396196	2.413032E-08	0.09725503	0.03306454	0.4776645	0.9536183	0.000104363634	420.62800475	143.0041355	2065.8989625	4124.3991475
cg03305709	0.04944449	1.456989E-06	0.4418033	0.7283231	0.8565507	0.9630003	0.006301477425	1910.7992725	3149.9974075	3704.5817775	4164.9762975
cg03306221	0.3172806	7.900812E-08	0.5471043	0.4039003	0.6723912	0.4396808	0.000341710119	2366.2260975	1746.8687975	2908.09194	1901.61946
cg03309251	0.9441123	3.807934E-07	0.9748753	0.952954	0.6596892	0.4426655	0.001646931455	4216.3356725	4121.52605	2853.15579	1914.5282875
cg03309252	0.7073747	9.524825E-08	0.3758653	0.8172192	0.06171139	0.5038095	0.00041194868125	1625.6174225	3534.47304	266.90176175	2178.9760875
cg03313172	0.4110079	4.634376E-07	0.2504375	0.4053795	0.7528233	0.09739091	0.00200436762	1083.1421875	1753.2663375	3255.9607725	421.21568575
cg03319479	0.08623798	4.370442E-07	0.3689119	0.07583641	0.09766374	0.6461166	0.001890216165	1595.5439675	327.99247325	422.3956755	2794.454295
cg03320372	0.06015866	1.102237E-09	0.4078815	0.9956874	0.8712502	0.3793789	4.767175025E-06	1764.0874875	4306.348005	3768.157115	1640.8137425
cg03326699	0.8856607	3.063645E-06	0.8925585	0.9799601	0.2157524	0.481375	0.013250264625	3860.3155125	4238.3274325	933.12913	2081.946875
cg03335246	0.3506956	2.625383E-08	0.8804628	0.08900875	0.8873433	0.9696181	0.00011354781475	3808.00161	384.96284375	3837.7597725	4193.5982825
cg03339458	0.417469	1.276632E-07	0.7222023	0.2094222	0.1657714	0.7221653	0.00055214334	3123.5249475	905.751015	716.961305	3123.3649225
cg03339731	0.03835141	2.580385E-10	0.5361466	0.6522069	0.2322373	0.4241463	1.1160165125E-06	2318.834045	2820.7948425	1004.4263225	1834.4327475
cg03346119	0.9724779	1.233632E-06	0.9202438	0.3610545	0.4493909	0.4915367	0.0053354584	3980.054435	1561.5607125	1943.6156425	2125.8962275
cg03349819	0.06969567	3.279856E-07	0.1235203	0.501352	0.2495917	0.1802516	0.00141853772	534.2252975	2168.3474	1079.4841025	779.58817
cg03354772	0.2786612	2.556249E-08	0.6701179	0.9044218	0.2415257	0.1668228	0.00011055776925	2898.2599175	3911.624285	1044.5986525	721.50861
cg03355524	0.2440106	6.225047E-07	0.2129368	0.05986348	0.449628	0.4693614	0.0026923328275	920.95166	258.909551	1944.6411	2029.988055
cg03358154	0.4773375	4.775999E-09	0.2756322	0.4895662	0.0900416	0.2475286	2.0656195675E-05	1192.109265	2117.373815	389.42992	1070.561195
cg03372365	0.01568068	1.153517E-09	0.6592391	0.3016807	0.691508	0.9388848	4.988961025E-06	2851.2091075	1304.7690275	2990.7721	4060.67676
cg03374820	0.2782391	4.754527E-06	0.6129581	0.6684747	0.5447512	0.4419539	0.020563329275	2651.0437825	2891.1530775	2356.04894	1911.4506175
cg03384552	0.6469462	1.075358E-07	0.1578295	0.0314817	0.3848421	0.5813641	0.000465092335	682.6125875	136.1583525	1664.4420825	2514.3997325
cg03399814	0.9585636	1.368653E-06	0.02895014	0.39852	0.577766	0.4922361	0.005919424225	125.2093555	1723.599	2498.83795	2128.9211325
cg03408024	0.7315999	1.377492E-06	0.8424662	0.8512198	0.6192685	0.6673168	0.0059576529	3643.666315	3681.525635	2678.3362625	2886.14516
cg03414318	0.1147712	2.657052E-06	0.8803969	0.9724146	0.8211567	0.4657009	0.0114917499	3807.7165925	4205.693145	3551.5027275	2014.1563925
cg03417156	0.9625924	1.008509E-05	0.1196726	0.9543151	0.8369524	0.94194	0.04361801425	517.583995	4127.4128075	3619.81913	4073.8905
cg03422651	0.9419333	9.5798E-07	0.2655285	0.5829595	0.01621828	0.1514537	0.0041432635	1148.4107625	2521.2998375	70.144061	655.0372525
cg03445287	0.3193702	5.023512E-07	0.8373197	0.06124406	0.1870116	0.1920106	0.00217266894	3621.4077025	264.8805595	808.82517	830.445845
cg03447530	0.06687224	1.161683E-08	0.01143587	0.05440652	0.8588791	0.4584245	5.024278975E-05	49.46013775	235.308199	3714.6521075	1982.6859625
cg03455765	0.2576784	1.439554E-06	0.9809484	0.2129775	0.2357663	0.3127516	0.00622607105	4242.60183	921.1276875	1019.6892475	1352.65067
cg03456560	0.1818259	1.260093E-07	0.1983621	0.5342439	0.88906	0.4244957	0.0005449902225	857.9160825	2310.6048675	3845.1845	1835.9439025
cg03458763	0.5501673	1.868543E-07	0.6460546	0.2074647	0.3123653	0.6332053	0.0008081448475	2794.186145	897.2848275	1350.9799225	2738.6129225
cg03469202	0.10852	4.641686E-08	0.6811856	0.8259344	0.1694227	0.8480377	0.0002007529195	2946.12772	3572.16628	732.7531775	3667.7630525
cg03476948	0.6409521	6.597896E-07	0.131436	0.2045361	0.3830177	0.5444525	0.00285359002	568.4607	884.6186325	1656.5515525	2354.7570625
cg03477052	0.468067	1.060687E-08	0.4828184	0.1078581	0.283191	0.8250542	4.587471275E-05	2088.18958	466.4862825	1224.801075	3568.359415
cg03479705	0.4111798	2.314993E-07	0.6394886	0.6722006	0.5225758	0.4151782	0.0010012344725	2765.788195	2907.267595	2260.140335	1795.645715
cg03487407	0.9647936	1.003903E-07	0.7444193	0.5456011	0.1560822	0.02144931	0.0004341880475	3219.6134725	2359.7247575	675.055515	92.76826575
cg03491584	0.02372546	2.004661E-08	0.5363766	0.9717697	0.5656785	0.7849014	8.670158825E-05	2319.828795	4202.9039525	2446.5595125	3394.698555
cg03514188	0.9519956	5.61845E-07	0.03700405	0.03372031	0.9273788	0.711854	0.002429979625	160.04251625	145.84034075	4010.91331	3078.76855
cg03522216	0.079647	4.993888E-07	0.5304378	0.3081098	0.4489465	0.4948102	0.00215985656	2294.143485	1332.574885	1941.6936125	2140.054115
cg03524308	0.04722305	3.252241E-07	0.1888462	0.4117985	0.9113474	0.816812	0.0014065942325	816.759815	1781.0285125	3941.577505	3532.7119
cg03525728	0.975407	2.147759E-05	0.4487749	0.3078729	0.7795924	0.5303638	0.09289057675	1940.9514425	1331.5502925	3371.73713	2293.823435
cg03535862	0.9250861	2.300458E-06	0.004116955	0.8518477	0.08329116	0.2361027	0.00994948085	17.805830375	3684.2413025	360.234267	1021.1441775
cg03537779	0.03116706	4.035659E-09	0.2727191	0.4587025	0.7836731	0.4593646	1.7454225175E-05	1179.5101075	1983.8883125	3389.3861575	1986.751895
cg03540781	0.03534827	8.90458E-07	0.2700947	0.3320669	0.8206278	0.8279583	0.00385123085	1168.1595775	1436.1893425	3549.215235	3580.9196475
cg03548224	0.8169706	4.003714E-07	0.6075002	0.2062791	0.8594927	0.4708976	0.001731606305	2627.438365	892.1571075	3717.3059275	2036.63212
cg03548384	0.4956081	3.415357E-06	0.7381708	0.7601487	0.9778469	0.1221009	0.014771419025	3192.58871	3287.6431275	4229.1878425	528.0863925
cg03549506	0.7670422	9.000267E-07	0.4407563	0.8690433	0.4479315	0.3076146	0.0038926154775	1906.2709975	3758.6122725	1937.3037375	1330.433145
cg03552663	0.9594037	1.151014E-06	0.9660885	0.2122558	0.3747693	0.2651606	0.00497813555	4178.3327625	918.006335	1620.8772225	1146.819595
cg03555909	0.01921746	7.555321E-09	0.5892949	0.6841755	0.1455989	0.0517092	3.2676763325E-05	2548.7004425	2959.0590375	629.7152425	223.64229
cg03559389	0.966204	8.993799E-07	0.8919489	0.7284226	0.6442454	0.8267998	0.0038898180675	3857.6789925	3150.427745	2786.361355	3575.909135
cg03560363	0.08291542	2.397834E-06	0.5856756	0.6975999	0.7270261	0.6863939	0.01037063205	2533.04697	3017.1195675	3144.3878825	2968.6536175
cg03564754	0.9199105	1.694932E-09	0.5956519	0.4489831	0.01849061	0.1310348	7.3305809E-06	2576.1944675	1941.8519075	79.97188825	566.72551
cg03570045	0.977717	4.772896E-06	0.9330792	0.7869384	0.9284566	0.8593532	0.0206427752	4035.56754	3403.50858	4015.574795	3716.70259
cg03573683	0.81474	3.346148E-06	0.7502492	0.08206405	0.663507	0.1179882	0.0144720901	3244.82779	354.92701625	2869.667775	510.298965
cg03574415	0.04384975	2.315415E-06	0.621864	0.691124	0.9235311	0.2014217	0.010014169875	2689.5618	2989.1113	3994.2720075	871.1488525
cg03580195	0.9785772	5.712427E-06	0.4903547	0.288141	0.6505274	0.8402823	0.024706246775	2120.7840775	1246.209825	2813.531005	3634.2209475
cg03580876	0.01372793	3.877392E-07	0.4088006	0.2989631	0.8587231	0.7009515	0.00167697204	1768.062595	1293.0154075	3713.9774075	3031.6152375
cg03584380	0.01373714	7.777326E-09	0.1550665	0.1878168	0.8426368	0.2865643	3.363693495E-05	670.6626125	812.30766	3644.40416	1239.3905975
cg03584544	0.1761477	4.570618E-08	0.1113188	0.06272573	0.2349759	0.9816223	0.0001976792285	481.45381	271.28878225	1016.2707675	4245.5164475
cg03586474	0.05893803	6.227083E-08	0.4507089	0.9450176	0.9344738	0.5011699	0.00026932133975	1949.3159925	4087.20112	4041.599185	2167.5598175
cg03588998	0.2085219	1.754469E-08	0.8353141	0.07167989	0.1132804	0.8256072	7.588078425E-05	3612.7334825	310.01552425	489.93773	3570.75114
cg03592824	0.9205204	5.566947E-06	0.4892163	0.2458754	0.8772025	0.984147	0.024077045775	2115.8604975	1063.411105	3793.9008125	4256.435775
cg03593057	0.5103555	8.145073E-07	0.6559957	0.642183	0.5504257	0.40077	0.0035227440725	2837.1814025	2777.441475	2380.5911525	1733.33025
cg03596450	0.003981272	2.87435E-10	0.4698347	0.05807648	0.603576	0.318333	1.243156375E-06	2032.0350775	251.180776	2610.4662	1376.790225
cg03599110	0.04352631	6.866008E-08	0.2280708	0.9893697	0.9692656	0.6488472	0.000296954846	986.40621	4279.0239525	4192.07372	2806.26414
cg03603951	0.1667251	3.215161E-07	0.9649009	0.2546999	0.2105784	0.2563589	0.0013905571325	4173.1963925	1101.5770675	910.75158	1108.7522425
cg03612485	0.9549191	3.061663E-08	0.6375181	0.6228014	0.7625105	0.5000975	0.00013241692475	2757.2657825	2693.616055	3297.8579125	2162.9216875
cg03616995	0.06612589	9.825491E-08	0.7850932	0.4923684	0.994581	0.9055639	0.00042495248575	3395.52809	2129.49333	4301.562825	3916.5638675
cg03622314	0.9794792	6.229451E-07	0.5322933	0.1302614	0.4309263	0.08639044	0.0026942375575	2302.1685225	563.380555	1863.7562475	373.638653
cg03622689	0.02675635	3.632982E-09	0.1404048	0.5985964	0.1591949	0.07345634	1.571264715E-05	607.25076	2588.92943	688.5179425	317.6986705
cg03637703	0.9836556	7.273927E-07	0.6091274	0.1656372	0.8557831	0.4104651	0.0031459734275	2634.476005	716.38089	3701.2619075	1775.2615575
cg03638665	0.02967588	4.491767E-08	0.1723711	0.3302527	0.7743721	0.8438722	0.00019426892275	745.5050075	1428.3429275	3349.1593325	3649.747265
cg03639170	0.9901411	1.810595E-08	0.2738627	0.4797436	0.1742529	0.9740699	7.830823375E-05	1184.4561775	2074.89107	753.6437925	4212.8523175
cg03658371	0.9669699	1.208582E-06	0.1843676	0.5877496	0.1752277	0.01352805	0.00522711715	797.38987	2542.01702	757.8598025	58.50881625
cg03663215	0.1872964	1.09449E-06	0.8556358	0.1143197	0.5069551	0.427345	0.00473366925	3700.624835	494.4327025	2192.5808075	1848.267125
cg03668033	0.00467234	1.587325E-07	0.5825434	0.1306384	0.3233309	0.6579106	0.0006865180625	2519.500205	565.01108	1398.4061425	2845.463345
cg03668556	0.7676044	3.475185E-07	0.5201377	0.5366724	0.7441025	0.2346424	0.0015030175125	2249.5955525	2321.10813	3218.2433125	1014.82838
cg03669782	0.1794534	3.869141E-07	0.3880212	0.7922549	0.6141463	0.08730326	0.0016734034825	1678.19169	3426.5024425	2656.1827475	377.5865995
cg03679581	0.3412497	2.446023E-06	0.9344707	0.08015265	0.8172803	0.5112926	0.010579049475	4041.5857775	346.66021125	3534.7372975	2211.340495
cg03687929	0.9411724	1.634684E-08	0.2613418	0.5670292	0.5539276	0.6936917	7.0700083E-05	1130.303285	2452.40129	2395.73687	3000.2166025
cg03700492	0.08078607	8.380891E-07	0.3520949	0.03711313	0.7644923	0.8708777	0.0036247353575	1522.8104425	160.51428725	3306.4291975	3766.5460525
cg03704308	0.1818681	1.461421E-07	0.5669914	0.2107593	0.8087642	0.3332872	0.0006320645825	2452.237805	911.5339725	3497.905165	1441.46714
cg03713585	0.9909055	1.448866E-06	0.5349967	0.7594576	0.703315	0.5711752	0.00626634545	2313.8607275	3284.65412	3041.837375	2470.33274
cg03721887	1.056761	8.567835E-07	0.4352377	0.1158769	0.5314491	0.7068191	0.0037055886375	1882.4030525	501.1675925	2298.5173575	3056.9926075
cg03728898	0.9418705	4.681655E-06	0.88482	0.1647548	0.1944651	0.8038331	0.020248157875	3826.8465	712.56451	841.0615575	3476.5781575
cg03734896	0.7700763	1.440289E-07	0.58155	0.516663	0.5466465	0.08439018	0.0006229249925	2515.20375	2234.567475	2364.2461125	364.9875285
cg03744197	0.002560539	1.199986E-08	0.1112471	0.2418889	0.3245519	0.5287199	5.18993945E-05	481.1437075	1046.1694925	1403.6869675	2286.7135675
cg03744842	0.04105271	2.361336E-08	0.419167	0.7653847	0.07165477	0.1532407	0.000102127782	1812.897275	3310.2888275	309.90688025	662.7660275
cg03749081	0.6750686	2.047881E-06	0.9847296	0.9548682	0.3592151	0.6004716	0.008857085325	4258.95552	4129.804965	1553.6053075	2597.03967
cg03766400	0.8589975	1.568319E-05	0.3997858	0.2703462	0.9976452	0.4298606	0.06782979675	1729.073585	1169.247315	4314.81549	1859.147095
cg03766998	0.1271156	1.961586E-08	0.9088289	0.09901682	0.2236674	0.58289	8.48385945E-05	3930.6849925	428.2477465	967.361505	2520.99925
cg03769927	0.8005707	1.909773E-07	0.4896418	0.3137046	0.1448844	0.3772545	0.0008259768225	2117.700785	1356.772395	626.62503	1631.6257125
cg03770703	0.8975658	3.821725E-06	0.2962049	0.2298938	0.1918612	0.4878381	0.016528960625	1281.0861925	994.290685	829.79969	2109.8997825
cg03778594	0.9909077	6.435284E-07	0.7478661	0.1856611	0.5738929	0.5388228	0.00278326033	3234.5208825	802.9842575	2482.0867925	2330.40861
cg03783410	0.1528445	5.220901E-07	0.8765822	0.5648057	0.6658851	0.3989987	0.0022580396825	3791.218015	2442.7846525	2879.9530575	1725.6693775
cg03802443	0.9309822	1.550951E-07	0.1060624	0.1485063	0.5281386	0.2768277	0.0006707863075	458.71988	642.2897475	2284.199445	1197.2798025
cg03807741	0.01301257	5.896162E-09	0.328224	0.6641238	0.1250626	0.1191721	2.550090065E-05	1419.5688	2872.335435	540.895745	515.4193325
cg03809147	0.02421698	1.294561E-10	0.8020257	0.6679378	0.2777508	0.4402445	5.598976325E-07	3468.7611525	2888.830985	1201.27221	1904.0574625
cg03825158	0.8738868	2.227564E-06	0.2815785	0.114546	0.4717325	0.3194232	0.0096342143	1217.8270125	495.41145	2040.2430625	1381.50534
cg03825236	0.9797105	1.62999E-07	0.7153058	0.07924465	0.8442388	0.4559932	0.000704970675	3093.697585	342.73311125	3651.33281	1972.17059
cg03826618	0.4619921	3.315284E-07	0.6121755	0.9843674	0.6554217	0.9215636	0.00143386033	2647.6590375	4257.389005	2834.6988525	3985.76257
cg03834906	0.6919196	8.803503E-07	0.05360586	0.4676677	0.5018542	0.08771505	0.0038075150475	231.8453445	2022.6628025	2170.519415	379.36759125
cg03846960	0.9404387	1.214093E-07	0.1596187	0.04149659	0.119106	0.4129477	0.0005250952225	690.3508775	179.47275175	515.13345	1785.9988025
cg03861404	0.02433448	2.045149E-07	0.9126582	0.1117692	0.4490647	0.699866	0.0008845269425	3947.246715	483.40179	1942.2048275	3026.92045
cg03863069	0.837349	2.255411E-08	0.7495995	0.5874576	0.04913243	0.1308435	9.754652575E-05	3242.0178375	2540.75412	212.49775975	565.8981375
cg03863549	0.01734032	1.211822E-07	0.7178402	0.5014825	0.4776714	0.6744267	0.000524113015	3104.658865	2168.9118125	2065.928805	2916.8954775
cg03865648	0.1389759	2.139285E-08	0.5827655	0.5271063	0.9977306	0.3685657	9.252407625E-05	2520.4607875	2279.7347475	4315.184845	1594.0466525
cg03870397	0.04323995	1.053943E-06	0.7802798	0.5671513	0.5973812	0.6413527	0.004558303475	3374.710135	2452.9293725	2583.67369	2773.8504275
cg03871460	0.2799008	4.9544E-07	0.6918996	0.9734662	0.780472	0.7839889	0.002142778	2992.46577	4210.241315	3375.5414	3390.7519925
cg03873694	0.6323066	8.485197E-09	0.5642452	0.9179381	0.8740791	0.6589264	3.6698477025E-05	2440.36049	3970.0822825	3780.3921075	2849.85668
cg03879291	0.9639744	2.084745E-08	0.6921421	0.3300596	0.3459654	0.8024789	9.016522125E-05	2993.5145825	1427.50777	1496.300355	3470.7212425
cg03896661	0.03132551	7.744818E-08	0.1565563	0.3012216	0.7996328	0.5850493	0.0003349633785	677.1059975	1302.78342	3458.41186	2530.3382225
cg03902093	0.9841641	4.517813E-07	0.2897644	0.2978598	0.7597345	0.3503977	0.0019539541225	1253.23103	1288.243635	3285.8517125	1515.4700525
cg03917077	0.01834688	1.10448E-08	0.2330909	0.3449602	0.7571157	0.07898312	4.776876E-05	1008.1181425	1491.952865	3274.5254025	341.601994
cg03931661	0.7539365	8.519328E-09	0.8919338	0.6171369	0.4486113	0.3720281	3.68460936E-05	3857.613685	2669.1170925	1940.2438725	1609.0215325
cg03932161	0.9241585	8.299681E-10	0.1869675	0.4524126	0.4570737	0.7223481	3.5896120325E-06	808.6344375	1956.684495	1976.8437525	3124.1555325
cg03940662	0.4492326	8.774287E-10	0.406412	0.771327	0.4604206	0.1018711	3.7948791275E-06	1757.7319	3335.989275	1991.319095	440.5925075
cg03953506	0.8149202	1.531502E-06	0.5243337	0.09619048	0.2648674	0.9563932	0.00662374615	2267.7432525	416.023826	1145.551505	4136.40059
cg03953884	0.02782935	1.251114E-07	0.7386757	0.9940714	0.6006936	0.9854458	0.000541106805	3194.7724025	4299.358805	2597.99982	4262.053085
cg03958112	0.9614398	2.714325E-05	0.9707331	0.9133428	0.05837298	0.9990311	0.11739455625	4198.4206575	3950.20761	252.4631385	4320.8095075
cg03971626	0.8901508	2.302973E-08	0.6895484	0.4333141	0.2159188	0.5256238	9.960358225E-05	2982.29683	1874.0834825	933.84881	2273.322935
cg03976895	0.02600938	1.035438E-06	0.2742254	0.7287766	0.4145433	0.5994801	0.00447826935	1186.024855	3151.958795	1792.8997725	2592.7514325
cg03978041	0.8805682	2.559996E-06	0.01778757	0.7090495	0.535784	0.9542571	0.0110719827	76.93124025	3066.6390875	2317.2658	4127.1619575
cg03981341	0.06596603	1.381142E-08	0.5076385	0.9614393	0.3424146	0.7805381	5.97343915E-05	2195.5365125	4158.2249725	1480.943145	3375.8272825
cg03998792	0.7082072	1.354517E-09	0.3774866	0.5225762	0.9299466	0.702777	5.858286025E-06	1632.629545	2260.142065	4022.019045	3039.510525
cg04002444	0.1134549	3.11104E-07	0.2250414	0.9996053	0.3182514	0.2402113	0.0013455248	973.304055	4323.2929225	1376.437305	1038.9138725
cg04009492	0.2801113	6.846385E-07	0.752578	0.2408446	0.9732127	0.6506151	0.0029610615125	3254.89985	1041.652895	4209.1449275	2813.9103075
cg04034577	0.4361261	2.200195E-06	0.9255104	0.2541676	0.490569	0.6707703	0.009515843375	4002.83248	1099.27487	2121.710925	2901.0815475
cg04040935	0.9230017	3.076927E-08	0.4416383	0.2660171	0.8220264	0.9227875	0.00013307709275	1910.0856475	1150.5239575	3555.26418	3991.0559375
cg04043742	0.2049094	5.39732E-07	0.2810377	0.01891219	0.5526628	0.389202	0.0023343409	1215.4880525	81.79522175	2390.26661	1683.29865
cg04045079	0.3219788	5.29624E-08	0.729862	0.2956225	0.6872905	0.6593015	0.00022906238	3156.65315	1278.5673125	2972.5314125	2851.4789875
cg04062907	0.009510009	1.757327E-08	0.05112124	0.8711748	0.1108226	0.7739852	7.600439275E-05	221.099363	3767.83101	479.307745	3347.48599
cg04065143	0.6871633	1.132367E-06	0.3724342	0.2920765	0.6592043	0.412555	0.004897487275	1610.777915	1263.2308625	2851.0585975	1784.300375
cg04066177	0.8388456	3.343077E-07	0.8374264	0.1657671	0.8487267	0.9674405	0.0014458808025	3621.86918	716.9427075	3670.7429775	4184.1801625
cg04072910	0.8828587	2.350066E-06	0.5168622	0.3647276	0.5863524	0.4911789	0.01016403545	2235.429015	1577.44687	2535.97413	2124.3487425
cg04073914	1.022208	2.131473E-08	0.7947148	0.3955189	0.1204306	0.1616905	9.218620725E-05	3437.14151	1710.6192425	520.862345	699.3114125
cg04078921	0.03213988	2.869868E-06	0.8114272	0.4422485	0.4682444	0.9345388	0.0124121791	3509.42264	1912.7247625	2025.15703	4041.88031
cg04079139	0.2207521	3.443433E-06	0.9922012	0.361353	0.6558576	0.2728215	0.014892847725	4291.27019	1562.851725	2836.58412	1179.9529875
cg04080291	0.4811462	2.260796E-06	0.5143194	0.722888	0.824693	0.5520838	0.0097779427	2224.431405	3126.4906	3566.797225	2387.762435
cg04087608	0.8238944	7.832404E-09	0.9312998	0.5334755	0.6238582	0.1356425	3.38751473E-05	4027.871635	2307.2815375	2698.186715	586.6538125
cg04089637	0.97748	2.118674E-06	0.2438876	0.3997854	0.4925258	0.2591594	0.00916326505	1054.81387	1729.071855	2130.174085	1120.864405
cg04093381	0.6709262	7.533329E-08	0.1561048	0.930747	0.52385	0.9678675	0.00032581647925	675.15326	4025.480775	2265.65125	4186.0269375
cg04102784	0.9849948	6.783731E-06	0.9351969	0.9667292	0.2497138	0.3056234	0.029339636575	4044.7265925	4181.10379	1080.012185	1321.821205
cg04103326	0.8989505	4.404944E-07	0.6221852	0.2855973	0.8666259	0.7267446	0.00190513828	2690.95099	1235.2083225	3748.1570175	3143.170395
cg04104256	0.01725963	2.507664E-10	0.2158932	0.8370597	0.242351	0.4095927	1.08456468E-06	933.73809	3620.2832025	1048.168075	1771.4884275
cg04108061	0.9098012	6.324347E-10	0.3866199	0.1012669	0.4231804	0.5458346	2.7352800775E-06	1672.1310675	437.9793425	1830.25523	2360.734645
cg04119805	0.03877013	1.090751E-05	0.8546281	0.04514354	0.1125328	0.2266064	0.04717498075	3696.2665325	195.2458105	486.70436	980.07268
cg04120520	0.9733778	1.054173E-06	0.4008333	0.8218691	0.921375	0.9665575	0.004559298225	1733.6040225	3554.5838575	3984.946875	4180.3611875
cg04127044	0.09030802	2.792918E-06	0.6296065	0.1761587	0.8700402	0.9767209	0.01207937035	2723.0481125	761.8863775	3762.923865	4224.3178925
cg04130572	0.6311918	2.907996E-07	0.1309623	0.1945057	0.7018055	0.603705	0.00125770827	566.4119475	841.2371525	3035.3087875	2611.024125
cg04135242	0.9778691	3.965744E-06	0.5623122	0.4452813	0.712965	0.8654838	0.0171518428	2432.000265	1925.8416225	3083.573625	3743.217435
cg04137003	0.1132236	6.062533E-07	0.03839241	0.4912263	0.2024047	0.6747057	0.0026220455225	166.04717325	2124.5537475	875.4003275	2918.1021525
cg04145565	0.826303	1.668046E-08	0.5062284	0.271349	0.801391	0.5887095	7.21429895E-05	2189.43783	1173.584425	3466.016075	2546.1685875
cg04148483	0.03766088	4.815994E-09	0.5011032	0.7232492	0.9288798	0.5799683	2.082917405E-05	2167.27134	3128.05279	4017.405135	2508.3628975
cg04150276	0.9086254	6.997261E-11	0.2639479	0.6437611	0.7334182	0.6742619	3.0263153825E-07	1141.5746675	2784.2667575	3172.033715	2916.1827175
cg04164924	0.9449295	4.766885E-06	0.06407599	0.0978668	0.7618763	0.1998453	0.020616777625	277.12865675	423.27391	3295.1149975	864.3309225
cg04166595	0.9836793	6.082919E-07	0.5911481	0.4602596	0.6808403	0.8819078	0.0026308624675	2556.7155325	1990.62277	2944.6342975	3814.251235
cg04168670	0.3712145	1.687597E-06	0.994586	0.1965172	0.908185	0.7187327	0.007298857025	4301.58445	849.93689	3927.900125	3108.5189275
cg04187708	0.9743253	1.784015E-10	0.3292285	0.005998407	0.7735152	0.004423174	7.715864875E-07	1423.9132625	25.943110275	3345.45324	19.13022755
cg04193427	0.09187837	8.949074E-07	0.8624269	0.5580625	0.6069357	0.8198106	0.003870474505	3729.9963425	2413.6203125	2624.9969025	3545.680845
cg04201750	0.1147716	1.71317E-06	0.6650258	0.3371049	0.5767499	0.5486753	0.00740946025	2876.236585	1457.9786925	2494.4433175	2373.0206725
cg04208928	0.8923325	8.667945E-07	0.1336079	0.8793244	0.8501651	0.4098764	0.0037488862125	577.8541675	3803.07803	3676.9640575	1772.71543
cg04216240	0.793481	2.443636E-06	0.7219383	0.9769612	0.7197497	0.6327909	0.0105687257	3122.3831475	4225.35719	3112.9174525	2736.8206425
cg04218278	0.9629884	3.552828E-08	0.8526373	0.8002836	0.2920835	0.9919324	0.000153659811	3687.6563225	3461.22657	1263.2611375	4290.10763
cg04219001	0.3931164	1.306481E-06	0.5000565	0.3140869	0.8694246	0.5231143	0.005650530325	2162.7443625	1358.4258425	3760.261395	2262.4693475
cg04225089	0.2233708	3.216739E-09	0.1100622	0.03992857	0.8041717	0.9711192	1.3912396175E-05	476.019015	172.69106525	3478.0426025	4200.09054
cg04225510	0.02343883	1.607926E-07	0.2821957	0.433704	0.9781289	0.949046	0.000695427995	1220.4964025	1875.7698	4230.4074925	4104.62395
cg04234708	0.9423386	3.1272E-06	0.3527053	0.9085244	0.07417111	0.7745138	0.01352514	1525.4504225	3929.36803	320.79005075	3349.772185
cg04255278	0.1859489	1.93793E-08	0.6897194	0.3970988	0.809984	0.163224	8.38154725E-05	2983.036405	1717.45231	3503.1808	705.9438
cg04265051	0.5046668	2.073087E-06	0.7476638	0.3181015	0.9271278	0.5185413	0.008966101275	3233.645935	1375.7889875	4009.827735	2242.6911225
cg04271365	0.7660197	5.638236E-07	0.2270623	0.3210346	0.6772783	0.1549476	0.00243853707	982.0444475	1388.474645	2929.2286475	670.14837
cg04277478	0.9264874	1.283403E-07	0.660671	0.840002	0.3616067	0.2344217	0.0005550717975	2857.402075	3633.00865	1563.9489775	1013.8738525
cg04297258	0.07646795	4.987426E-08	0.629416	0.5615583	0.475024	0.6674919	0.0002157061745	2722.2242	2428.7396475	2054.4788	2886.9024675
cg04301682	0.06089435	2.255899E-06	0.9348933	0.6024995	0.2419465	0.2801249	0.009756763175	4043.4135225	2605.8103375	1046.4186125	1211.5401925
cg04316126	0.9424397	3.948529E-07	0.4487333	0.8364895	0.5641379	0.08631937	0.0017077387925	1940.7715225	3617.8170875	2439.8964175	373.33127525
cg04318504	0.7568251	1.140559E-07	0.2691402	0.7851767	0.0656062	0.1140406	0.0004932917675	1164.031365	3395.8892275	283.746815	493.225595
cg04324615	0.4363984	3.425858E-07	0.3963404	0.08504376	0.692702	0.8212058	0.001481683585	1714.17223	367.814262	2995.93615	3551.715085
cg04330057	0.8397346	9.154146E-08	0.3699165	0.3916285	0.05561548	0.05567802	0.0003959168145	1599.8888625	1693.7932625	240.536951	240.8074365
cg04332927	0.9794935	1.090538E-08	0.6439394	0.3628076	0.4821067	0.3812983	4.71657685E-05	2785.037905	1569.14287	2085.1114775	1649.1151475
cg04334496	0.2662292	4.892345E-06	0.8654476	0.9718084	0.5811958	0.2082422	0.021159392125	3743.06087	4203.07133	2513.671835	900.647515
cg04334947	0.07939319	2.692093E-06	0.5141412	0.9651621	0.7549927	0.5113021	0.011643302225	2223.66069	4174.3260825	3265.3434275	2211.3815825
cg04336905	0.8194086	9.949864E-09	0.7329229	0.1107725	0.6480477	0.4309427	4.30331618E-05	3169.8915425	479.0910625	2802.8063025	1863.8271775
cg04347708	0.9122902	8.567047E-08	0.01718798	0.7238726	0.4591541	0.4664964	0.00037052478275	74.3380135	3130.748995	1985.8414825	2017.59693
cg04351807	0.9341473	4.068711E-06	0.2279657	0.2294093	0.4203054	0.9895888	0.017597175075	985.9516525	992.1952225	1817.820855	4279.97156
cg04360080	-0.005209971	2.225279E-11	0.08279776	0.06397971	0.7549872	0.2658869	9.624331675E-08	358.100312	276.71224575	3265.31964	1149.9608425
cg04374177	0.9596392	4.997282E-08	0.8779617	0.1852128	0.3414208	0.2012581	0.0002161324465	3797.1843525	801.04536	1476.64496	870.4412825
cg04436474	0.03545821	6.837552E-07	0.5545073	0.2319201	0.7118325	0.6345744	0.00295724124	2398.2440725	1003.0544325	3078.6755625	2744.53428
cg04438558	0.360758	1.22515E-06	0.2158689	0.0782412	0.5342572	0.9277301	0.00529877375	933.6329925	338.39319	2310.66239	4012.4326825
cg04442638	0.2011859	8.937079E-07	0.2886028	0.1254496	0.7151546	0.3123303	0.0038652866675	1248.20711	542.56952	3093.043645	1350.8285475
cg04450456	0.8269057	1.70406E-07	0.0368121	0.7161202	0.844517	0.5266576	0.00073700595	159.2123325	3097.219865	3652.536025	2277.79412
cg04470878	0.9410418	1.25649E-06	0.2277689	0.5889434	0.8183193	0.9457174	0.00543431925	985.1004925	2547.180205	3539.2309725	4090.227755
cg04474731	0.1163858	5.936356E-09	0.2268636	0.1005802	0.6356925	0.9424358	2.56747397E-05	981.18507	435.009365	2749.3700625	4076.034835
cg04480325	0.5832949	5.633239E-07	0.7777403	0.866827	0.9986761	0.3474012	0.0024363758675	3363.7267975	3749.026775	4319.2741325	1502.51019
cg04506190	0.3954753	7.318418E-07	0.7908806	0.771763	0.9108966	0.6464538	0.003165215785	3420.558595	3337.874975	3939.627795	2795.912685
cg04510919	0.9187734	1.17736E-07	0.06232375	0.2067025	0.4809938	0.702422	0.0005092082	269.55021875	893.9883125	2080.298185	3037.97515
cg04513197	0.04330343	9.971319E-08	0.5306894	0.3072739	0.1983039	0.1132562	0.00043125954675	2295.231655	1328.9596175	857.6643675	489.833065
cg04513540	0.8641193	3.331136E-06	0.6967107	0.369551	0.7823218	0.5789655	0.0144071632	3013.2737775	1598.308075	3383.541785	2504.0257875
cg04529860	0.05243371	4.211546E-09	0.3944646	0.6319567	0.9124994	0.1734936	1.821493645E-05	1706.059395	2733.2127275	3946.559905	750.35982
cg04536432	0.920785	9.483615E-08	0.9871628	0.1706573	0.0182549	0.5286375	0.00041016634875	4269.47911	738.0928225	78.9524425	2286.3571875
cg04536704	0.7599121	3.488405E-07	0.03019105	0.09471957	0.814316	0.6685407	0.0015087351625	130.57629125	409.66214025	3521.9167	2891.4385275
cg04543012	0.03033026	2.717927E-07	0.9667327	0.6591386	0.3974205	0.5498111	0.0011755034275	4181.1189275	2850.774445	1718.8436625	2377.9330075
cg04544567	0.9130073	2.732108E-06	0.2728311	0.2471262	0.270366	0.1823719	0.0118163671	1179.9945075	1068.820815	1169.33295	788.7584675
cg04548096	0.8356439	1.472705E-06	0.460938	0.4354739	0.7570758	0.5819151	0.006369449125	1993.55685	1883.4246175	3274.352835	2516.7828075
cg04548722	0.4966696	5.645097E-08	0.2940614	0.7127115	0.3239651	0.1558778	0.00024415044525	1271.815555	3082.4772375	1401.1490575	674.171485
cg04549162	0.358594	1.838014E-06	0.8721013	0.1001811	0.5955898	0.69331	0.00794941055	3771.8381225	433.2832575	2575.925885	2998.56575
cg04557883	0.219066	2.351604E-07	0.06463165	0.003635432	0.2926546	0.7694163	0.00101706873	279.53188625	15.7232434	1265.731145	3327.7254975
cg04581728	0.9925105	2.125246E-11	0.02436533	0.9639042	0.251353	0.2661348	9.19168895E-08	105.38005225	4168.885665	1087.101725	1151.03301
cg04588079	0.1100783	4.153295E-07	0.4599955	0.9768097	0.734125	0.893024	0.0017963000875	1989.4805375	4224.7019525	3175.090625	3862.3288
cg04590605	0.9524401	2.544321E-05	0.6184103	0.7708986	0.6261146	0.2955092	0.11004188325	2674.6245475	3334.136445	2707.945645	1278.07729
cg04597433	0.3647427	1.620465E-07	0.4995666	0.2694886	0.5512227	0.4771641	0.0007008511125	2160.625545	1165.538195	2384.0381775	2063.7347325
cg04602747	0.2240246	2.331291E-06	0.4466469	0.364052	0.8235486	0.7032989	0.010082833575	1931.7478425	1574.5249	3561.847695	3041.7677425
cg04610675	0.03141715	3.044596E-07	0.3382446	0.4817443	0.9867488	0.551842	0.00131678777	1462.907895	2083.5440975	4267.68856	2386.71665
cg04628008	0.03233761	1.392392E-07	0.3531227	0.1856292	0.1984272	0.5253879	0.00060220954	1527.2556775	802.84629	858.19764	2272.3026675
cg04640109	0.270298	2.962397E-07	0.2856611	0.07429106	0.7177631	0.6959833	0.0012812367025	1235.4842575	321.3088345	3104.3254075	3010.1277725
cg04640885	0.1314065	7.872296E-10	0.2968161	0.9211875	0.9816622	0.3610249	3.40476802E-06	1283.7296325	3984.1359375	4245.689015	1561.4326925
cg04654153	0.03199363	2.191273E-09	0.1853783	0.214706	0.09619518	0.01828131	9.477255725E-06	801.7611475	928.60345	416.0441535	79.06666575
cg04655278	0.9327453	2.973272E-08	0.6303316	0.7308287	0.999765	0.8073156	0.000128594014	2726.18417	3160.8341275	4323.983625	3491.63997
cg04657146	-0.2063019	8.625181E-08	0.2073655	0.7899426	0.3342586	0.3045095	0.00037303907825	896.8557875	3416.501745	1445.668445	1317.0035875
cg04657684	0.4558012	5.585045E-07	0.5091258	0.990588	0.7495365	0.3934512	0.0024155319625	2201.969085	4284.2931	3241.7453625	1701.67644
cg04671476	0.8179274	7.368229E-06	0.4372917	0.5627701	0.5380011	0.9057432	0.031867590425	1891.2866025	2433.9806825	2326.8547575	3917.33934
cg04678989	0.07856129	2.805762E-07	0.9990383	0.4435805	0.1052356	0.7719695	0.001213492065	4320.8406475	1918.4856625	455.14397	3338.7680875
cg04681879	0.9490701	1.302724E-06	0.3267156	0.983237	0.1799383	0.9265287	0.0056342813	1413.04497	4252.500025	778.2331475	4007.2366275
cg04694035	0.1627431	4.478892E-08	0.9615926	0.1311732	0.8296163	0.9276287	0.000193712079	4158.887995	567.32409	3588.0904975	4011.9941275
cg04697262	0.1857997	5.973703E-07	0.5397943	0.2683132	0.4000679	0.3640233	0.0025836265475	2334.6103475	1160.45459	1730.2936675	1574.4007725
cg04705084	0.955279	6.578605E-06	0.5005995	0.755093	0.9542934	0.5655385	0.028452466625	2165.0928375	3265.777225	4127.318955	2445.9540125
cg04708585	0.9248822	8.992873E-09	0.3267722	0.5262683	0.9728932	0.7460408	3.8894175725E-05	1413.289765	2276.1103975	4207.76309	3226.62646
cg04709703	0.7899687	6.363195E-06	0.6337531	0.5911161	0.6445607	0.8295874	0.027520818375	2740.9821575	2556.5771325	2787.7250275	3587.965505
cg04714939	0.8423842	1.5377E-07	0.9903424	0.3611793	0.6261951	0.1250249	0.00066505525	4283.23088	1562.1004725	2708.2938075	540.7326925
cg04726876	0.04433104	2.650108E-06	0.839232	0.6537454	0.4004172	0.369587	0.0114617171	3629.6784	2827.448855	1731.80439	1598.463775
cg04727856	0.9935195	1.962321E-10	0.2566201	0.7775852	0.3157611	0.01094429	8.487038325E-07	1109.8819325	3363.05599	1365.6667575	47.33405425
cg04737832	0.9794824	5.442585E-07	0.9137621	0.6922843	0.6348896	0.9363224	0.0023539180125	3952.0210825	2994.1295975	2745.89752	4049.59438
cg04737950	0.2296657	8.996336E-07	0.8641613	0.4553288	0.4767158	0.6317523	0.00389091532	3737.4976225	1969.29706	2061.795835	2732.3286975
cg04747539	0.8401752	1.119057E-07	0.1120499	0.436921	0.910966	0.5455564	0.0004839921525	484.6158175	1889.683325	3939.92795	2359.53143
cg04750593	0.01137159	3.660152E-08	0.09410344	0.9554042	0.1930938	0.1102642	0.000158301574	406.997378	4132.123165	835.130685	476.892665
cg04759335	0.0432901	1.23059E-06	0.3890869	0.6518095	0.3370122	0.5463921	0.00532230175	1682.8008425	2819.0760875	1457.577765	2363.1458325
cg04761267	0.9295932	1.116274E-06	0.1012857	0.3048678	0.02689242	0.1866873	0.00482788505	438.0606525	1318.553235	116.3097165	807.4225725
cg04765236	0.01050471	1.961825E-06	0.1046541	0.3791193	0.8187274	0.5991156	0.008484893125	452.6289825	1639.6909725	3540.996005	2591.17497
cg04767732	0.9767904	4.510144E-08	0.6758808	0.2236274	0.1434731	0.1154208	0.000195063728	2923.18446	967.188505	620.5211575	499.19496
cg04772025	0.1278004	9.518922E-07	0.06358564	0.2860716	0.8419895	0.4683178	0.004116933765	275.007893	1237.25967	3641.6045875	2025.474485
cg04772797	0.7884274	1.377731E-06	0.1381036	0.5507119	0.131685	0.8172558	0.005958686575	597.29807	2381.8289675	569.537625	3534.631335
cg04775566	0.9858846	8.397908E-06	0.9308089	0.7215207	0.3518784	0.7194506	0.0363209521	4025.7484925	3120.5770275	1521.87408	3111.623845
cg04776357	0.7305303	4.275083E-07	0.566244	0.7198582	0.3592646	0.701434	0.0018489733975	2449.0053	3113.386715	1553.819395	3033.70205
cg04784196	0.5589373	2.36272E-07	0.1382092	0.8780336	0.3791529	0.9460784	0.0010218764	597.75479	3797.49532	1639.8362925	4091.78908
cg04787413	0.03107375	1.402086E-08	0.4300188	0.9596313	0.3072954	0.2483115	6.06402195E-05	1859.83131	4150.4053725	1329.052605	1073.9472375
cg04791601	0.8179472	3.252258E-07	0.8292445	0.6645875	0.7083263	0.3455086	0.001406601585	3586.4824625	2874.3409375	3063.5112475	1494.324695
cg04792644	0.9708384	7.770574E-08	0.5916694	0.2321053	0.7511314	0.3139835	0.0003360773255	2558.970155	1003.8554225	3248.643305	1357.9786375
cg04803465	0.9801978	1.563517E-06	0.387589	0.5238168	0.3895575	0.7407494	0.006762211025	1676.322425	2265.50766	1684.8361875	3203.741155
cg04813695	0.9850127	1.334312E-08	0.07204284	0.8860068	0.05664692	0.1748833	5.7708994E-05	311.585283	3831.97941	244.997929	756.3702725
cg04819497	0.1199987	8.277507E-08	0.8724549	0.5194721	0.7877808	0.113459	0.00035800217775	3773.3674425	2246.7168325	3407.15196	490.710175
cg04819691	0.5795615	7.300426E-07	0.7761682	0.3311688	0.9461192	0.8895684	0.003157434245	3356.927465	1432.30506	4091.96554	3847.38333
cg04823921	0.09788824	2.238403E-06	0.7533511	0.2516094	0.1840411	0.671007	0.009681092975	3258.2435075	1088.210655	795.9777575	2902.105275
cg04832318	0.0523307	3.771786E-07	0.3318814	0.2469222	0.005859047	0.05287656	0.001631297445	1435.387055	1067.938515	25.340378275	228.691122
cg04836428	0.1482965	1.194715E-07	0.5001561	0.1190642	0.1570085	0.3074404	0.0005167142375	2163.1751325	514.952665	679.0617625	1329.67973
cg04843555	0.957894	1.875725E-06	0.5417745	0.4100513	0.3903857	0.5147468	0.008112510625	2343.1747125	1773.4718725	1688.4181525	2226.27991
cg04844574	0.01814565	1.361251E-06	0.3055383	0.6041824	0.6960014	0.9380134	0.005887410575	1321.4531475	2613.08888	3010.206055	4056.907955
cg04850999	0.5135069	2.655572E-06	0.7525939	0.4168262	0.5415973	0.9078764	0.0114853489	3254.9686175	1802.773315	2342.4083225	3926.56543
cg04851935	0.1430028	3.209948E-07	0.3625081	0.9531869	0.9643135	0.3392593	0.00138830251	1567.8475325	4122.5333425	4170.6558875	1467.2964725
cg04858834	0.9511505	4.40491E-09	0.1332801	0.480238	0.2996801	0.7848875	1.905123575E-05	576.4364325	2077.02935	1296.1164325	3394.6384375
cg04858987	0.9567608	6.758877E-07	0.84736	0.8952559	0.7815681	0.07724005	0.0029232143025	3664.832	3871.9817675	3380.2820325	334.06321625
cg04861263	0.03948278	2.051706E-08	0.2812123	0.580198	0.822456	0.3154962	8.87362845E-05	1216.2431975	2509.35635	3557.1222	1364.521065
cg04868962	0.5700963	6.838416E-08	0.8600425	0.3030542	0.4316948	0.453561	0.000295761492	3719.6838125	1310.709415	1867.08001	1961.651325
cg04880732	0.07320478	7.449068E-09	0.5615187	0.02253333	0.6173774	0.561006	3.22172191E-05	2428.5683775	97.45665225	2670.157255	2426.35095
cg04887078	0.864195	1.698481E-07	0.4595799	0.5030251	0.5081346	0.3130017	0.0007345930325	1987.6830675	2175.5835575	2197.682145	1353.7323525
cg04887405	0.03889679	9.700714E-07	0.4022538	0.6488261	0.7645126	0.258435	0.004195558805	1739.747685	2806.1728825	3306.516995	1117.731375
cg04915975	0.04093114	6.221329E-06	0.5302968	0.2247827	0.08201648	0.1954091	0.026907247925	2293.53366	972.1851775	354.721276	845.1443575
cg04920358	0.0869273	7.788311E-09	0.4271593	0.1328846	0.01722235	0.01395725	3.3684445075E-05	1847.4639725	574.725895	74.48666375	60.36510625
cg04926200	0.9327291	2.951002E-06	0.7463014	0.3500646	0.6066869	0.8333992	0.01276308365	3227.753555	1514.029395	2623.9208425	3604.45154
cg04927360	0.9400581	1.873129E-05	0.1950719	0.7620212	0.8439194	0.2517613	0.08101282925	843.6859675	3295.74169	3649.951405	1088.8676225
cg04945331	0.2414435	2.864118E-06	0.7224306	0.2727073	0.7284643	0.6223754	0.01238731035	3124.512345	1179.4590725	3150.6080975	2691.773605
cg04958872	0.07894291	1.004917E-06	0.04022378	0.01700814	0.8874318	0.8550103	0.004346266025	173.9678485	73.5602055	3838.142535	3697.9195475
cg04976245	0.9824706	6.270732E-06	0.2034031	0.04128692	0.2744734	0.9215231	0.0271209159	879.7184075	178.565929	1187.097455	3985.5874075
cg04977376	0.989839	1.785382E-06	0.38994	0.1357554	0.198946	0.2887092	0.00772177715	1686.4905	587.142105	860.44145	1248.66729
cg04992603	0.8045366	4.447361E-08	0.6912976	0.8593326	0.4635906	0.9284855	0.00019234836325	2989.86212	3716.613495	2005.029345	4015.6997875
cg04993286	0.9310877	1.841918E-08	0.04279517	0.3591014	0.7847965	0.7279102	7.96629535E-05	185.08911025	1553.113555	3394.2448625	3148.211615
cg04996689	0.04327048	2.011125E-06	0.485202	0.2430738	0.5399291	0.934797	0.008698115625	2098.49865	1051.294185	2335.1933575	4042.997025
cg05005380	0.07728659	1.631064E-07	0.1892973	0.03959347	0.4072261	0.5547651	0.00070543518	818.7108225	171.24175775	1761.2528825	2399.3590575
cg05005422	0.9636494	9.056743E-06	0.6549617	0.491415	0.63383	0.4943469	0.039170413475	2832.7093525	2125.369875	2741.31475	2138.0503425
cg05005609	0.1379725	6.934283E-09	0.2815027	0.2676752	0.07280577	0.004755211	2.9990773975E-05	1217.4991775	1157.69524	314.88495525	20.566287575
cg05005706	0.9787689	2.493801E-08	0.9377093	0.2093472	0.6318713	0.6171471	0.00010785689325	4055.5927225	905.42664	2732.8433725	2669.1612075
cg05009684	0.04011719	1.688991E-06	0.3577572	0.8604201	0.9478876	0.1635665	0.007304886075	1547.29989	3721.3169325	4099.61387	707.4251125
cg05011276	0.001694895	2.823528E-13	0.02830998	0.5912901	0.3744124	0.4101091	1.22117586E-09	122.4406635	2557.3296825	1619.33363	1773.7218575
cg05011784	0.987428	1.068437E-06	0.3183751	0.7119592	0.3306572	0.4969131	0.004620990025	1376.9723075	3079.22354	1430.09239	2149.1491575
cg05023168	0.9630581	5.041809E-08	0.5001111	0.09507265	0.5677256	0.4490748	0.00021805823925	2162.9805075	411.18921125	2455.41322	1942.24851
cg05027081	0.02708283	1.971712E-08	0.715117	0.4646824	0.8551646	0.1180227	8.5276544E-05	3092.881025	2009.75138	3698.586895	510.4481775
cg05043461	0.3000793	4.037558E-07	0.8086756	0.0727261	0.8318246	0.6987062	0.001746243835	3497.52197	314.5403825	3597.641395	3021.904315
cg05046371	0.9610017	7.371679E-07	0.6319034	0.8761396	0.2047615	0.09094482	0.0031882511675	2732.982205	3789.30377	885.5934875	393.3363465
cg05050944	0.375697	4.169277E-07	0.8540648	0.1297299	0.4437727	0.3393392	0.0018032123025	3693.83026	561.0818175	1919.3169275	1467.64204
cg05051550	0.9561394	5.455012E-07	0.1059544	0.5285077	0.5586929	0.9500771	0.00235929269	458.25278	2285.7958025	2416.3467925	4109.0834575
cg05052031	0.1248495	1.125067E-06	0.5359896	0.4733768	0.9187322	0.5294041	0.004865914775	2318.15502	2047.35466	3973.516765	2289.6727325
cg05054683	0.9048185	2.335851E-06	0.8010302	0.5245013	0.6609549	0.5725781	0.010102555575	3464.455615	2268.4681225	2858.6299425	2476.4002825
cg05074645	0.07611263	9.729588E-08	0.6820368	0.2446434	0.7936238	0.276803	0.000420804681	2949.80916	1058.082705	3432.422935	1197.172975
cg05075454	0.9481723	4.285408E-07	0.01230882	0.2918591	0.03338342	0.02729374	0.00185343896	53.2356465	1262.2906075	144.3832915	118.0454255
cg05085565	0.002551383	1.837252E-07	0.8692947	0.4712009	0.8055555	0.8218141	0.00079461149	3759.6995775	2037.9438925	3484.0275375	3554.3459825
cg05091405	0.01512262	4.106084E-09	0.3861769	0.7621639	0.6824516	0.6661783	1.77588133E-05	1670.2150925	3296.3588675	2951.60317	2881.2211475
cg05096099	0.9269835	4.257313E-09	0.3659087	0.1393973	0.4658448	0.2406588	1.8412878725E-05	1582.5551275	602.8933225	2014.77876	1040.84931
cg05096259	0.04345122	1.137473E-05	0.487646	0.6931317	0.7926692	0.2939361	0.04919570725	2109.06895	2997.7946025	3428.29429	1271.2736325
cg05122887	0.9036435	1.327122E-06	0.8674474	0.9808661	0.5073706	0.6160547	0.00573980265	3751.710005	4242.2458825	2194.377845	2664.4365775
cg05138403	0.962965	3.974017E-06	0.5215995	0.5045981	0.7275283	0.05115884	0.017187623525	2255.9178375	2182.3867825	3146.5598975	221.261983
cg05138787	0.9604379	2.19104E-07	0.6906379	0.6496032	0.628295	0.9937314	0.0009476248	2987.0089175	2809.53384	2717.375875	4297.888305
cg05148592	0.8686976	7.28913E-07	0.3480617	0.6695938	0.2847134	0.9613774	0.003152548725	1505.3668525	2895.993185	1231.385455	4157.957255
cg05163663	0.9302682	7.40834E-08	0.9044199	0.07262042	0.1750518	0.3073647	0.000320410705	3911.6160675	314.0833165	757.099035	1329.3523275
cg05174759	0.9258327	1.077901E-05	0.9156882	0.5043266	0.1672117	0.406982	0.04661921825	3960.351465	2181.212545	723.1906025	1760.19715
cg05176970	0.6784861	1.969443E-06	0.07369267	0.2766425	0.7356295	0.3027761	0.008517840975	318.72079775	1196.4788125	3181.5975875	1309.5066325
cg05182249	0.1585405	6.915418E-10	0.5766971	0.1576457	0.6600034	0.3379581	2.990918285E-06	2494.2149575	681.8176525	2854.514705	1461.6687825
cg05183931	0.2669843	2.644002E-07	0.5349847	0.4470667	0.6097554	0.7161432	0.001143530865	2313.8088275	1933.5634775	2637.192105	3097.31934
cg05191454	0.01259064	1.162184E-09	0.4151164	0.4405163	0.9809479	0.892691	5.0264458E-06	1795.37843	1905.2329975	4242.5996675	3860.888575
cg05193435	0.4820002	2.193381E-07	0.1073364	0.2787273	0.7121425	0.6143726	0.0009486372825	464.22993	1205.4955725	3080.0163125	2657.161495
cg05208582	0.9658145	1.520301E-07	0.07557557	0.6624801	0.1875529	0.5670738	0.0006575301825	326.86434025	2865.2264325	811.1662925	2452.594185
cg05211947	0.9744876	2.177652E-08	0.008910981	0.4019468	0.6245508	0.3107106	9.4183449E-05	38.539992825	1738.41991	2701.18221	1343.823345
cg05212323	0.9747483	5.009134E-08	0.1831386	0.1913492	0.3323407	0.9134672	0.0002166450455	792.074445	827.58529	1437.3735275	3950.74564
cg05214427	0.891061	9.148648E-10	0.380282	0.08818992	0.3637185	0.09771725	3.95679026E-06	1644.71965	381.421404	1573.0825125	422.62710625
cg05221875	0.0478677	9.089046E-08	0.6454657	0.117754	0.8939615	0.9021225	0.0003931012395	2791.6391525	509.28605	3866.3834875	3901.6798125
cg05228408	0.476425	6.934709E-08	0.1141198	0.2191454	0.4335588	0.09868613	0.00029992616425	493.568135	947.803855	1875.14181	426.81751225
cg05235192	0.07938148	7.326488E-07	0.3300628	0.3201253	0.7849388	0.5202776	0.00316870606	1427.52161	1384.5419225	3394.86031	2250.20062
cg05237114	0.7920486	3.840794E-08	0.4425859	0.2341168	0.7641139	0.7167592	0.0001661143405	1914.1840175	1012.55516	3304.7926175	3099.98354
cg05248581	0.1761063	1.41261E-07	0.4864212	0.08060203	0.9610932	0.8656797	0.000610953825	2103.77169	348.60377975	4156.72809	3744.0647025
cg05249460	0.7650803	1.509703E-09	0.4362383	0.7870195	0.4161041	0.03761938	6.529465475E-06	1886.7306475	3403.8593375	1799.6502325	162.7038185
cg05274056	0.9758672	1.745493E-07	0.03375822	0.3384814	0.1748919	0.4089323	0.0007549257225	146.0043015	1463.932055	756.4074675	1768.6321975
cg05284750	0.06845738	1.090367E-07	0.7285147	0.08729831	0.3714115	0.190168	0.0004715837275	3150.8260775	377.56519075	1606.3547375	822.4766
cg05285582	0.1948341	8.827767E-07	0.9079737	0.1909434	0.895619	0.4723214	0.0038180092275	3926.9862525	825.830205	3873.552175	2042.790055
cg05293220	0.9742737	7.820194E-07	0.6668785	0.2381994	0.6543333	0.4446938	0.003382233905	2884.2495125	1030.212405	2829.9915225	1923.300685
cg05299545	0.8511656	8.755655E-09	0.2914009	0.5767081	0.3091334	0.1504218	3.7868207875E-05	1260.3088925	2494.2625325	1337.001955	650.574285
cg05318186	0.3772214	1.188178E-06	0.8084085	0.571331	0.7543844	0.4956587	0.00513886985	3496.3667625	2471.006575	3262.71253	2143.7238775
cg05319515	0.5769613	2.376438E-07	0.1524321	0.5894365	0.3764058	0.172791	0.001027809435	659.2688325	2549.3128625	1627.955085	747.321075
cg05329135	0.9467508	2.316506E-05	0.1402132	0.761081	0.07241648	0.514723	0.1001888845	606.42209	3291.675325	313.201276	2226.176975
cg05340269	0.2753764	1.706314E-05	0.2444895	0.2954655	0.4747565	0.4048419	0.0737980805	1057.4170875	1277.8882875	2053.3218625	1750.9412175
cg05348324	0.07802617	4.825761E-06	0.9635677	0.5829139	0.3582984	0.4437793	0.020871416325	4167.4303025	2521.1026175	1549.64058	1919.3454725
cg05349016	0.9735652	1.745849E-06	0.6315672	0.630976	0.692624	0.4597217	0.007550796925	2731.52814	2728.9712	2995.5988	1988.2963525
cg05353710	0.02685431	6.038257E-07	0.392307	0.5328175	0.9180925	0.6533901	0.0026115461525	1696.727775	2304.4356875	3970.7500625	2825.9121825
cg05354479	0.3227899	1.427879E-07	0.05941251	0.03135585	0.5104399	0.06159645	0.0006175576675	256.95910575	135.61405125	2207.6525675	266.40464625
cg05365033	0.4731086	9.129044E-11	0.2104967	0.9187921	0.3347678	0.3517214	3.94831153E-07	910.3982275	3973.7758325	1447.870735	1521.195055
cg05375277	0.01508898	6.000489E-07	0.6131908	0.6493658	0.6753039	0.6192464	0.0025952114925	2652.05021	2808.507085	2920.6893675	2678.24068
cg05377515	0.4828125	7.054701E-07	0.4386379	0.5175756	0.6836797	0.1244239	0.0030511581825	1897.1089175	2238.51447	2956.9147025	538.1333675
cg05385879	0.9396662	2.292093E-07	0.7256668	0.442046	0.47952	0.6584952	0.0009913302225	3138.50891	1911.84895	2073.924	2847.99174
cg05387167	0.9455041	2.205939E-07	0.9100882	0.1441004	0.1845027	0.3848334	0.0009540686175	3936.131465	623.23423	797.9741775	1664.404455
cg05389560	0.09451876	4.870767E-07	0.04537459	0.09596469	0.5204979	0.8918106	0.0021066067275	196.24510175	415.04728425	2251.1534175	3857.080845
cg05397646	0.9331424	1.368318E-07	0.3177206	0.1883897	0.25344	0.4107384	0.000591797535	1374.141595	814.7854525	1096.128	1776.44358
cg05404005	0.4887938	3.281546E-07	0.8144797	0.9591412	0.4145309	0.2141654	0.001419268645	3522.6247025	4148.28569	1792.8461425	926.265355
cg05406868	0.2246514	6.968111E-08	0.9227261	0.2370845	0.6914535	0.4314587	0.00030137080075	3990.7903825	1025.3904625	2990.5363875	1866.0588775
cg05406943	0.112521	4.192464E-06	0.4828073	0.3686364	0.6746548	0.698291	0.0181324068	2088.1415725	1594.35243	2917.88201	3020.108575
cg05416180	0.8387982	1.16098E-06	0.7853637	0.5995586	0.2659058	0.2548106	0.0050212385	3396.6980025	2593.090945	1150.042585	1102.055845
cg05416955	0.8417581	4.620942E-09	0.6130597	0.3689276	0.4711302	0.531696	1.998557415E-05	2651.4832025	1595.61187	2037.638115	2299.5852
cg05419812	0.0281047	2.628942E-08	0.188118	0.658704	0.2065013	0.7240134	0.0001137017415	813.61035	2848.8948	893.1181225	3131.357955
cg05423942	0.936679	4.607434E-06	0.7139082	0.7821075	0.4447303	0.5525523	0.01992715205	3087.652965	3382.6149375	1923.4585475	2389.7886975
cg05430886	0.8984318	1.673424E-09	0.5854873	0.6461313	0.4166024	0.345854	7.2375588E-06	2532.2325725	2794.5178725	1801.80538	1495.81855
cg05433222	0.9216941	5.846815E-08	0.0822204	0.03107908	0.8241941	0.2023225	0.00025287474875	355.60323	134.417021	3564.6394825	875.0448125
cg05438353	0.01541243	9.365009E-07	0.9391929	0.248038	0.2695443	0.3355697	0.0040503663925	4062.0092925	1072.76435	1165.7790975	1451.3389525
cg05441917	0.9482198	3.604063E-07	0.07051225	0.6737453	0.5931277	0.1995873	0.0015587572475	304.96548125	2913.9484225	2565.2773025	863.2150725
cg05447343	0.9353997	1.216331E-08	0.6722294	0.1729486	0.6024772	0.7786652	5.260631575E-05	2907.392155	748.002695	2605.71389	3367.72699
cg05452243	0.04180077	7.971795E-08	0.1633058	0.2353797	0.7199281	0.2953892	0.00034478013375	706.297585	1018.0172025	3113.6890325	1277.55829
cg05473018	0.7751031	1.104366E-11	0.2962264	0.816383	0.9321845	0.6680369	4.77638295E-08	1281.17918	3530.856475	4031.6979625	2889.2595925
cg05480169	0.9798293	6.827375E-07	0.2434047	0.8859789	0.0175406	0.1765039	0.0029528396875	1052.7253275	3831.8587425	75.863095	763.3793675
cg05481243	0.9580462	4.207828E-08	0.02486169	0.1514114	0.004309801	0.3796049	0.000181988561	107.52680925	654.854305	18.639889325	1641.7911925
cg05490308	0.9203451	2.526518E-06	0.9514915	0.4359636	0.820929	0.4536666	0.01092719035	4115.2007375	1885.54257	3550.517925	1962.108045
cg05493945	0.9876843	4.82865E-07	0.3316555	0.5553621	0.1943321	0.6440048	0.002088391125	1434.4100375	2401.9410825	840.4863325	2785.32076
cg05499853	0.02677034	3.120506E-10	0.5303472	0.2435062	0.4613195	0.2700554	1.349618845E-06	2293.75164	1053.164315	1995.2068375	1167.989605
cg05501672	0.9775646	2.884884E-08	0.6879715	0.1977539	0.8308414	0.6291205	0.000124771233	2975.4767375	855.2856175	3593.389055	2720.9461625
cg05506241	0.01834834	1.05274E-08	0.2600118	0.7837668	0.8200638	0.8252109	4.5531005E-05	1124.551035	3389.79141	3546.775935	3569.0371425
cg05507607	0.1382034	2.767585E-06	0.6595288	0.916997	0.3370099	0.7057361	0.011969805125	2852.46206	3966.012025	1457.5678175	3052.3086325
cg05516100	0.775329	2.275332E-06	0.4023193	0.2311571	0.6295562	0.5397308	0.0098408109	1740.0309725	999.7544575	2722.830565	2334.33571
cg05516746	0.4839227	2.181709E-11	0.4450056	0.7590042	0.5609889	0.6175384	9.435891425E-08	1924.64922	3282.693165	2426.2769925	2670.85358
cg05517610	0.888763	2.605114E-09	0.1787145	0.9677369	0.9361895	0.9092398	1.126711805E-05	772.9402125	4185.4620925	4049.0195875	3932.462135
cg05517976	0.9239166	1.065592E-06	0.431559	0.04806033	0.83787	0.7671123	0.0046086854	1866.492675	207.86092725	3623.78775	3317.7606975
cg05529448	0.02097499	4.729953E-07	0.7845388	0.6440996	0.1312539	0.2073577	0.0020457046725	3393.13031	2785.73077	567.6731175	896.8220525
cg05531134	0.1135335	7.005119E-07	0.9102658	0.7288834	0.4306527	0.4499874	0.0030297139675	3936.899585	3152.420705	1862.5729275	1946.195505
cg05535809	0.9283124	3.712261E-07	0.8147129	0.3202501	0.5493968	0.8998182	0.0016055528825	3523.6332925	1385.0816825	2376.14116	3891.713715
cg05538701	0.9575175	3.34022E-07	0.8199875	0.341955	0.7325842	0.803873	0.00144464515	3546.4459375	1478.955375	3168.426665	3476.750725
cg05549773	0.9341594	2.781962E-06	0.3766746	0.8607192	0.5257986	0.9343809	0.01203198565	1629.117645	3722.61054	2274.078945	4041.1973925
cg05552035	0.6532557	1.858907E-07	0.8139591	0.9306798	0.5012645	0.4775232	0.0008039772775	3520.3731075	4025.190135	2167.9689625	2065.28784
cg05559410	0.9609897	4.555802E-08	0.5780342	0.7317713	0.3378092	0.9622501	0.0001970384365	2499.997915	3164.9108725	1461.02479	4161.7316825
cg05568762	0.02317331	5.302281E-06	0.05205744	0.2691014	0.1649164	0.8175709	0.022932365325	225.148428	1163.863555	713.26343	3535.9941425
cg05571063	0.5958153	1.642751E-09	0.9476092	0.9971193	0.751356	0.5797932	7.104898075E-06	4098.40979	4312.5409725	3249.6147	2507.60559
cg05573699	0.03956738	5.532869E-09	0.4480278	0.03347786	0.4558801	0.1051279	2.3929658425E-05	1937.720235	144.7917445	1971.6814325	454.6781675
cg05585742	0.8709786	4.708304E-08	0.2424935	0.4689982	0.9680852	0.4827476	0.000203634148	1048.7843875	2028.417215	4186.96849	2087.88337
cg05592483	0.9232083	5.869737E-06	0.5900943	0.1233287	0.8927793	0.365808	0.025386612525	2552.1578475	533.3966275	3861.2704725	1582.1196
cg05594356	0.933956	3.02802E-06	0.4220356	0.3033998	0.4104556	0.3386356	0.0130961865	1825.30397	1312.204135	1775.22047	1464.59897
cg05596664	0.04379479	1.152235E-05	0.3077757	0.6679566	0.4405961	0.8442348	0.04983416375	1331.1299025	2888.912295	1905.5781325	3651.31551
cg05598781	0.9792858	1.350465E-07	0.09714851	0.03129816	0.7067738	0.860717	0.0005840761125	420.16730575	135.364542	3056.796685	3722.601025
cg05602479	0.03246604	2.101122E-06	0.6087811	0.2906089	0.8146221	0.7090829	0.00908735265	2632.9782575	1256.8834925	3523.2405825	3066.7835425
cg05611351	0.0428325	2.294401E-08	0.9349618	0.2867774	0.2668709	0.3240372	9.923284325E-05	4043.709785	1240.312255	1154.2166425	1401.46089
cg05612066	0.7669239	7.124762E-07	0.5255286	0.0657472	0.8080446	0.7505255	0.003081459565	2272.911195	284.35664	3494.792895	3246.0227875
cg05618386	0.02881076	1.928861E-07	0.8895422	0.3711786	0.9485761	0.8325816	0.0008342323825	3847.270015	1605.347445	4102.5916325	3600.91542
cg05620288	0.3046531	7.603251E-06	0.4938382	0.1096868	0.6403524	0.2641099	0.032884060575	2135.850215	474.39541	2769.52413	1142.2753175
cg05622324	0.3876331	8.591806E-09	0.1959725	0.02982113	0.6238255	0.9565816	3.715956095E-05	847.5810625	128.97638725	2698.0452875	4137.21542
cg05630192	0.8797758	3.181032E-08	0.2226037	0.8297677	0.6020983	0.8815678	0.000137579634	962.7610025	3588.7453025	2604.0751475	3812.780735
cg05650055	0.9657528	7.521317E-09	0.02768279	0.2556327	0.9019933	0.7478038	3.2529696025E-05	119.72806675	1105.6114275	3901.1210225	3234.251435
cg05654008	0.08631933	2.42045E-08	0.7066399	0.9682509	0.9868891	0.2465449	0.0001046844625	3056.2175675	4187.6851425	4268.2953575	1066.3066925
cg05655987	0.02271764	3.421398E-09	0.5152706	0.6833153	0.2221227	0.9690989	1.479754635E-05	2228.545345	2955.3386725	960.6806775	4191.3527425
cg05658215	0.9659327	4.332155E-06	0.118406	0.7561136	0.7176848	0.8851734	0.018736570375	512.10595	3270.19132	3103.98676	3828.374955
cg05670093	0.9560898	1.386098E-05	0.6264301	0.4898952	0.7930301	0.3664773	0.0599487385	2709.3101825	2118.79674	3429.8551825	1585.0143225
cg05671241	0.07155319	3.978216E-07	0.3414268	0.1832941	0.4999801	0.3872514	0.00172057842	1476.67091	792.7469825	2162.4139325	1674.862305
cg05672265	0.03602341	1.312128E-10	0.05329932	0.1307918	0.3174529	0.8558041	5.6749536E-07	230.519559	565.674535	1372.9837925	3701.3527325
cg05696034	0.3014121	9.266177E-06	0.1626848	0.8363442	0.293536	0.4356929	0.040076215525	703.61176	3617.188665	1269.5432	1884.3717925
cg05698107	0.04908621	1.648444E-06	0.2891408	0.7711545	0.09850784	0.05216314	0.0071295203	1250.53396	3335.2432125	426.046408	225.6055805
cg05701548	0.924734	3.13817E-06	0.491937	0.4043842	0.2735476	0.3342779	0.01357258525	2127.627525	1748.961665	1183.09337	1445.7519175
cg05703502	0.9831582	4.347997E-07	0.5124573	0.2089425	0.3592407	0.2439235	0.0018805087025	2216.3778225	903.6763125	1553.7160275	1054.9691375
cg05707211	0.9137009	2.968261E-06	0.3592248	0.6556593	0.7853789	0.5754634	0.012837728825	1553.64726	2835.7264725	3396.7637425	2488.879205
cg05708544	0.08311866	5.873942E-10	0.4947326	0.5410018	0.1141404	0.0944858	2.540479915E-06	2139.718495	2339.832785	493.65723	408.651085
cg05714396	0.9507774	6.803793E-09	0.722958	0.6891584	0.9457979	0.8209024	2.9426404725E-05	3126.79335	2980.61008	4090.5759175	3550.40288
cg05715263	0.08126532	4.565177E-08	0.0712222	0.1057488	0.07650776	0.07850614	0.00019744390525	308.036015	457.36356	330.896062	339.5390555
cg05723130	0.9268968	1.480469E-06	0.6879303	0.2172646	0.182097	0.8931488	0.006403028425	2975.2985475	939.669395	787.569525	3862.86856
cg05728786	0.07737601	7.424273E-09	0.02830036	0.430722	0.1216913	0.4600715	3.2109980725E-05	122.399057	1862.87265	526.3148725	1989.8092375
cg05751964	0.9319297	1.120917E-08	0.4961394	0.2343705	0.9750399	0.351023	4.847966025E-05	2145.802905	1013.6524125	4217.0475675	1518.174475
cg05777757	0.961044	3.109275E-06	0.8401864	0.8245627	0.6894583	0.489409	0.013447614375	3633.80618	3566.2336775	2981.9071475	2116.693925
cg05777919	0.968639	3.014513E-05	0.05030467	0.5094061	0.86311	0.7084688	0.13037768725	217.56769775	2203.1813825	3732.95075	3064.12756
cg05779630	0.9211685	3.990087E-07	0.4665379	0.7473297	0.06871231	0.6022773	0.0017257126275	2017.7764175	3232.2009525	297.18074075	2604.8493225
cg05800683	0.04792728	1.611357E-07	0.3791551	0.4875553	0.3292425	0.6194673	0.0006969119025	1639.8458075	2108.6766725	1423.9738125	2679.1960725
cg05804139	0.6252299	3.731545E-07	0.6844966	0.1715735	0.2592591	0.430337	0.0016138932125	2960.447795	742.0553875	1121.2956075	1861.207525
cg05807768	0.04298451	5.808395E-08	0.8001468	0.3387209	0.7204491	0.6719918	0.00025121308375	3460.63491	1464.9678925	3115.9423575	2906.364535
cg05813788	0.2463671	1.886323E-06	0.2004179	0.2047764	0.459541	0.8331613	0.008158346975	866.8074175	885.65793	1987.514825	3603.4226225
cg05813818	0.9509051	2.388182E-08	0.658584	0.139743	0.6155186	0.5170754	0.0001032888715	2848.3758	604.388475	2662.117945	2236.351105
cg05857060	0.8786159	1.103501E-07	0.05419141	0.9265479	0.314141	0.0589971	0.0004772641825	234.37784825	4007.3196675	1358.659825	255.1624575
cg05859229	0.9341897	1.659521E-07	0.6582297	0.7458157	0.4941343	0.7296954	0.0007177428325	2846.8434525	3225.6529025	2137.1308475	3155.932605
cg05866062	0.0491192	5.814208E-08	0.2270932	0.7554904	0.8149167	0.1583384	0.000251464496	982.17809	3267.49598	3524.5147275	684.81358
cg05870439	0.7304003	3.682806E-09	0.4422464	0.5154653	0.1880299	0.4019801	1.592813595E-05	1912.71568	2229.3874225	813.2293175	1738.5639325
cg05872306	0.1806854	4.306267E-08	0.580003	0.01611244	0.1830918	0.05160584	0.00018624604775	2508.512975	69.686303	791.872035	223.195258
cg05873146	0.01548614	1.915483E-09	0.1097344	0.7101159	0.009435874	0.0005795891	8.284463975E-06	474.60128	3071.2512675	40.81015505	2.5067228575
cg05881745	0.9198929	1.667755E-07	0.1619895	0.4821853	0.8610517	0.5509007	0.0007213040375	700.6045875	2085.4514225	3724.0486025	2382.6455275
cg05894557	0.7106035	1.587783E-08	0.2797429	0.5273192	0.6022934	0.17004	6.867161475E-05	1209.8880425	2280.65554	2604.918955	735.423
cg05894754	0.6319834	3.600425E-07	0.2071536	0.4462352	0.9049724	0.9450049	0.0015571838125	895.93932	1929.96724	3914.00563	4087.1461925
cg05896682	0.3343474	1.460385E-07	0.9361409	0.3480099	0.54629	0.8430952	0.0006316165125	4048.8093925	1505.1428175	2362.70425	3646.38674
cg05898953	0.1634849	3.775752E-07	0.7197362	0.1710121	0.5858708	0.4692647	0.00163301274	3112.859065	739.6273325	2533.89121	2029.5698275
cg05899183	0.04008671	8.14018E-09	0.1786112	0.5559297	0.6371618	0.09846221	3.52062785E-05	772.49344	2404.3959525	2755.724785	425.84905825
cg05917273	0.6429901	7.275175E-07	0.5986562	0.1455174	0.2230796	0.9159854	0.0031465131875	2589.188065	629.362755	964.81927	3961.636855
cg05927432	0.1278742	6.336624E-07	0.8171922	0.100698	0.7667095	0.4277541	0.00274058988	3534.356265	435.51885	3316.0185875	1850.0364825
cg05931542	0.9179068	2.496973E-08	0.6317768	0.9868105	0.9074623	0.536552	0.00010799408225	2732.43466	4267.9554125	3924.7744475	2320.5874
cg05935827	0.3762538	5.111563E-07	0.8844667	0.1419592	0.7737403	0.3900547	0.0022107509975	3825.3184775	613.97354	3346.4267975	1686.9865775
cg05937781	0.9797492	1.470761E-07	0.009121549	0.5856614	0.1782901	0.6852323	0.0006361041325	39.450699425	2532.985555	771.1046825	2963.6296975
cg05938285	0.009786395	3.413509E-07	0.5277246	0.7257661	0.3367137	0.274279	0.0014763426425	2282.408895	3138.9383825	1456.2867525	1186.256675
cg05940463	0.01881057	6.652343E-09	0.6705706	0.1596549	0.1580227	0.579788	2.8771383475E-05	2900.217845	690.5074425	683.4481775	2507.5831
cg05948305	0.0338721	6.95809E-07	0.4991735	0.7119292	0.3252902	0.7095676	0.003009373925	2158.9253875	3079.09379	1406.880115	3068.87987
cg05951558	0.3483776	9.897082E-08	0.2308256	0.0769218	0.4046854	0.1881837	0.0004280487965	998.32072	332.686785	1750.264355	813.8945025
cg05959170	0.1666775	0.000169412	0.8200548	0.7508771	0.7827391	0.792348	0.7327069	3546.73701	3247.5434575	3385.3466075	3426.9051
cg05960806	0.01512432	1.495262E-06	0.3854145	0.8277193	0.3541616	0.9817018	0.00646700815	1666.9177125	3579.8859725	1531.74892	4245.860285
cg05962239	0.08317874	1.123692E-07	0.5724895	0.7355823	0.8136223	0.8378155	0.00048599679	2476.0170875	3181.3934475	3518.9164475	3623.5520375
cg05967340	0.9313808	1.931953E-06	0.8982807	0.9223542	0.8705018	0.9558925	0.008355696725	3885.0640275	3989.181915	3764.920285	4134.2350625
cg05977017	0.9434808	1.100263E-09	0.6822502	0.0561305	0.9926428	0.6920205	4.758637475E-06	2950.732115	242.7644125	4293.18011	2992.9886625
cg05985821	0.3393367	7.724081E-08	0.136206	0.08753936	0.6673798	0.03582426	0.00033406650325	589.09095	378.607732	2886.417635	154.9399245
cg05991743	0.1250879	3.819741E-08	0.9399849	0.1746044	0.8527008	0.2504224	0.00016520379825	4065.4346925	755.16403	3687.93096	1083.07688
cg06000732	0.2164223	1.503182E-06	0.7842881	0.4581729	0.7247162	0.5527978	0.00650126215	3392.0460325	1981.5977925	3134.397565	2390.850485
cg06002665	0.9344908	7.106614E-08	0.7564047	0.9877104	0.6408239	0.7458135	0.0003073610555	3271.4503275	4271.84748	2771.5633675	3225.6433875
cg06005197	0.8840726	2.172431E-07	0.8076282	0.2564452	0.7254552	0.1254748	0.0009395764075	3492.991965	1109.12549	3137.59374	542.67851
cg06018853	0.5939655	1.698113E-07	0.2985173	0.08439108	0.612509	0.05926755	0.0007344338725	1291.0873225	364.991421	2649.101425	256.33215375
cg06020727	0.9670277	1.048214E-07	0.04069975	0.8652951	0.7666596	0.4094263	0.000453352555	176.02641875	3742.4013075	3315.80277	1770.7687475
cg06020842	0.02049787	2.456225E-08	0.4289163	0.01820584	0.4193711	0.1369078	0.00010623173125	1855.0629975	78.740258	1813.7800075	592.126235
cg06030219	0.009031469	1.5559E-08	0.6935116	0.6285812	0.0319968	0.2474717	6.7292675E-05	2999.43767	2718.61369	138.38616	1070.3151025
cg06034459	0.9517512	1.008896E-06	0.2896953	0.697751	0.2986365	0.1624842	0.0043634752	1252.9321725	3017.773075	1291.6028625	702.744165
cg06040206	0.1139646	1.865745E-08	0.7160238	0.2353408	0.3095808	0.231504	8.069347125E-05	3096.802935	1017.84896	1338.93696	1001.2548
cg06049107	0.966383	3.658846E-07	0.7324305	0.5193389	0.1342819	0.2953322	0.001582450895	3167.7619125	2246.1407425	580.7692175	1277.311765
cg06052921	0.06183062	7.514557E-08	0.8906527	0.4316361	0.5736885	0.6194211	0.00032500459025	3852.0729275	1866.8261325	2481.2027625	2678.9962575
cg06063729	0.01180199	2.276786E-08	0.534638	0.1211059	0.5015876	0.2142978	9.84709945E-05	2312.30935	523.7830175	2169.36637	926.837985
cg06065802	0.957334	9.977066E-08	0.181648	0.1017192	0.1603798	0.8354883	0.0004315081045	785.6276	439.93554	693.642635	3613.4868975
cg06076323	0.1448111	7.67856E-07	0.9025213	0.1435173	0.3961258	0.1771052	0.0033209772	3903.4046225	620.7123225	1713.244085	765.97999
cg06085544	0.03405417	5.971336E-07	0.4490824	0.04828249	0.6689214	0.458587	0.00258260282	1942.28138	208.82176925	2893.085055	1983.388775
cg06096452	0.9156175	8.714205E-08	0.4985945	0.1812967	0.2695706	0.2244263	0.00037688936625	2156.4212125	784.1082275	1165.892845	970.6437475
cg06097977	0.02963468	1.374211E-06	0.4940203	0.993828	0.1053661	0.0809523	0.005943462575	2136.6377975	4298.3061	455.7083825	350.1186975
cg06099659	0.03516219	4.96384E-08	0.89427	0.5568032	0.6529687	0.4677065	0.00021468608	3867.71775	2408.17384	2824.0896275	2022.8306125
cg06120313	0.3986009	8.379392E-07	0.6137771	0.526131	0.7567778	0.7468529	0.00362408704	2654.5859575	2275.516575	3273.063985	3230.1387925
cg06127159	0.9020511	5.017995E-07	0.5263066	0.6900633	0.7556447	0.8086966	0.0021702828375	2276.276045	2984.5237725	3268.1633275	3497.612795
cg06129455	0.8165868	5.559972E-09	0.3396797	0.8799429	0.7278532	0.7317379	2.40468789E-05	1469.1147025	3805.7530425	3147.96509	3164.7664175
cg06138941	0.8691815	1.677253E-09	0.7293667	0.8949801	0.8565274	0.7914332	7.254119225E-06	3154.5109775	3870.7889325	3704.481005	3422.94859
cg06142442	0.09631187	7.215792E-07	0.5094994	0.8369073	0.3675916	0.8104818	0.00312083004	2203.584905	3619.6240725	1589.83367	3505.333785
cg06147545	0.89361	4.980024E-10	0.4628622	0.4898646	0.2731727	0.03483153	2.15386038E-06	2001.879015	2118.664395	1181.4719275	150.64636725
cg06173579	0.9452857	4.420709E-06	0.9392617	0.746518	0.6886496	0.374964	0.019119566425	4062.3068525	3228.69035	2978.40952	1621.7193
cg06178104	0.8807103	2.576936E-07	0.00368909	0.2957947	0.2026349	0.4564212	0.00111452482	15.95531425	1279.3120775	876.3959425	1974.02169
cg06196636	0.5002173	6.47605E-08	0.8966824	0.7357111	0.3903768	0.1883099	0.0002800891625	3878.15138	3181.9505075	1688.37966	814.4403175
cg06211550	0.5858774	1.16698E-06	0.4889682	0.653223	0.02732503	0.9364072	0.0050471885	2114.787465	2825.189475	118.18075475	4049.96114
cg06211744	0.9495853	1.396993E-07	0.9602957	0.6467262	0.3937845	0.5007028	0.0006041994725	4153.2789025	2797.090815	1703.1179625	2165.53961
cg06211893	0.02679011	1.024128E-07	0.383319	0.07410312	0.01359125	0.2282647	0.00044293536	1657.854675	320.495994	58.78215625	987.2448275
cg06213964	0.08993731	2.65202E-06	0.4207847	0.7874818	0.5307818	0.2938241	0.0114699865	1819.8938275	3405.858785	2295.631285	1270.7892325
cg06215041	0.9538097	3.551927E-06	0.8608254	0.8488964	0.8899536	0.4074992	0.015362084275	3723.069855	3671.47693	3849.04932	1762.43404
cg06218066	0.009008236	2.822351E-08	0.1558337	0.4967193	0.1434557	0.8810423	0.00012206668075	673.9807525	2148.3109725	620.4459025	3810.5079475
cg06222851	0.1767908	1.465997E-08	0.006079696	0.8026433	0.5936816	0.22115	6.340437025E-05	26.2946852	3471.4322725	2567.67292	956.47375
cg06223477	0.07185091	1.424194E-08	0.5415568	0.1283823	0.1150511	0.1220293	6.15963905E-05	2342.23316	555.2534475	497.5960075	527.7767225
cg06225964	0.9469759	4.951685E-07	0.5856259	0.6039492	0.9135534	0.302079	0.0021416037625	2532.8320175	2612.08029	3951.118455	1306.491675
cg06237543	0.1915913	1.708365E-06	0.3208719	0.375184	0.2095652	0.1172742	0.007388678625	1387.7709675	1622.6708	906.36949	507.210915
cg06238004	0.7772148	3.015923E-07	0.1329156	0.7830435	0.09933438	0.1463443	0.0013043866975	574.85997	3386.6631375	429.6211935	632.9390975
cg06239055	0.8880616	7.295559E-08	0.5911072	0.150441	0.3052944	0.2625991	0.00031553292675	2556.53864	650.657325	1320.39828	1135.7411075
cg06242728	0.03069246	2.621435E-07	0.1894903	0.1647976	0.5086328	0.5338696	0.0011337706375	819.5455475	712.74962	2199.83686	2308.98602
cg06268510	0.9761089	2.672384E-05	0.6283506	0.7504557	0.9550694	0.5260083	0.115580608	2717.616345	3245.7209025	4130.675155	2274.9858975
cg06269204	0.9325562	4.925299E-07	0.006178389	0.05561795	0.3231272	0.8159723	0.0021301918175	26.721532425	240.54763375	1397.52514	3529.0801975
cg06274671	0.1188713	7.707899E-08	0.3744988	0.3322835	0.3577925	0.1665917	0.00033336663175	1619.70731	1437.1261375	1547.4525625	720.5091025
cg06277588	0.9813324	8.199162E-06	0.4959429	0.2380817	0.3985565	0.6298272	0.03546137565	2144.9530425	1029.7033525	1723.7568625	2724.00264
cg06289589	0.06924997	1.10167E-07	0.6516058	0.8071702	0.6117899	0.9128993	0.000476472275	2818.195085	3491.011115	2645.9913175	3948.2894725
cg06298729	0.9746421	4.863685E-07	0.05387657	0.7364917	0.8135514	0.5230058	0.0021035437625	233.01616525	3185.3266025	3518.609805	2262.000085
cg06299741	0.9849432	1.65274E-06	0.7887177	0.6417434	0.4831841	0.2260995	0.0071481005	3411.2040525	2775.540205	2089.7712325	977.8803375
cg06302998	0.9075996	2.513604E-08	0.7658552	0.4487865	0.2000687	0.0432843	0.000108713373	3312.32374	1941.0016125	865.2971275	187.2045975
cg06312846	0.4346169	8.96636E-09	0.8464092	0.8399569	0.1978338	0.7567999	3.8779507E-05	3660.71979	3632.8135925	855.631185	3273.1595675
cg06314570	0.01469022	2.098746E-07	0.4571737	0.52786	0.9363195	0.8329196	0.000907707645	1977.2762525	2282.9945	4049.5818375	3602.37727
cg06321336	0.6573439	7.59003E-08	0.5182037	0.2682537	0.267723	0.7971919	0.0003282687975	2241.2310025	1160.1972525	1157.901975	3447.8549675
cg06335814	0.05321094	1.811917E-07	0.3039571	0.3569878	0.1851876	0.6828183	0.0007836541025	1314.6144575	1543.972235	800.93637	2953.1891475
cg06341195	0.7787735	1.535808E-08	0.4449923	0.808185	0.01163815	0.2323005	6.6423696E-05	1924.5916975	3495.400125	50.33499875	1004.6996625
cg06343149	0.08857661	3.138241E-07	0.6124073	0.2042503	0.1200729	0.03727342	0.0013572892325	2648.6615725	883.3825475	519.3152925	161.2075415
cg06344571	0.9217669	1.95172E-07	0.9912095	0.9580791	0.3907837	0.5158013	0.0008441189	4286.9810875	4143.6921075	1690.1395025	2230.8406225
cg06350432	0.9634642	5.945037E-07	0.06837852	0.9150679	0.9014629	0.5781749	0.0025712285025	295.737099	3957.6686675	3898.8270425	2500.6064425
cg06356454	0.8528857	2.019991E-06	0.4807361	0.2536326	0.4555804	0.9179724	0.008736461075	2079.1836325	1096.960995	1970.38523	3970.23063
cg06363417	0.2529397	8.998388E-07	0.9623395	0.4421717	0.8938375	0.5334044	0.00389180281	4162.1183375	1912.3926025	3865.8471875	2306.97403
cg06367149	0.9831332	4.404398E-11	0.375348	0.9291867	0.6441017	0.544247	1.904902135E-07	1623.3801	4018.7324775	2785.7398525	2353.868275
cg06369719	0.9695541	3.905074E-07	0.953229	0.9385813	0.5524394	0.6599784	0.001688944505	4122.715425	4059.3641225	2389.300405	2854.40658
cg06371954	0.1141011	5.148254E-10	0.3008122	0.8826594	0.0565544	0.2774874	2.226619855E-06	1301.012765	3817.501905	244.59778	1200.133005
cg06379368	0.8373327	1.436747E-06	0.1954122	0.4037629	0.2312535	0.2959353	0.006213930775	845.157765	1746.2745425	1000.1713875	1279.9201725
cg06381000	0.6375472	2.646366E-07	0.771887	0.1436509	0.09901309	0.1230362	0.001144553295	3338.411275	621.2901425	428.23161425	532.131565
cg06389101	0.5059921	2.334254E-06	0.3112761	0.2747378	0.06755876	0.7110101	0.01009564855	1346.2691325	1188.240985	292.191637	3075.1186825
cg06396656	0.01368755	3.77416E-08	0.8382819	0.1696566	0.520178	0.6972172	0.00016323242	3625.5692175	733.764795	2249.76985	3015.46439
cg06410057	0.1044263	1.312755E-06	0.8846685	0.4141733	0.8674472	0.6816575	0.005677665375	3826.1912625	1791.2995225	3751.70914	2948.1686875
cg06415710	0.8736032	5.356534E-07	0.8974991	0.4117033	0.6611626	0.5279772	0.002316700955	3881.6836075	1780.6167725	2859.528245	2283.50139
cg06415906	0.1483071	1.010966E-08	0.767427	0.1478792	0.2258963	0.172122	4.37242795E-05	3319.121775	639.57754	977.0014975	744.42765
cg06417478	-0.407774	2.739217E-09	0.06666461	0.8602333	0.6790003	0.4130127	1.1847113525E-05	288.32443825	3720.5090225	2936.6762975	1786.2799275
cg06433132	0.8323014	7.89527E-08	0.01267083	0.5510633	0.03812314	0.2011837	0.0003414704275	54.80133975	2383.3487725	164.8825805	870.1195025
cg06442090	0.03951315	1.368091E-05	0.9330895	0.3563184	0.2624791	0.8345253	0.05916993575	4035.6120875	1541.07708	1135.2221075	3609.3219225
cg06446432	0.662837	7.613644E-07	0.30793	0.8237925	0.4871036	0.6926008	0.00329290103	1331.79725	3562.9025625	2106.72307	2995.49846
cg06447474	0.8433031	2.509196E-07	0.2632735	0.3294519	0.272254	0.5128697	0.00108522727	1138.6578875	1424.8794675	1177.49855	2218.1614525
cg06452647	0.01129974	3.553731E-08	0.02985162	0.5334461	0.1782867	0.8240676	0.00015369886575	129.1082565	2307.1543825	771.0899775	3564.09237
cg06456059	0.09845723	2.588887E-08	0.9918666	0.6514883	0.004351781	0.03671655	0.00011196936275	4289.823045	2817.6868975	18.821452825	158.79907875
cg06459327	0.02898854	1.890198E-07	0.5626254	0.6501855	0.9720842	0.4858898	0.000817510635	2433.354855	2812.0522875	4204.264165	2101.473385
cg06466360	0.6833164	6.114929E-06	0.3625421	0.5573474	0.397247	0.8862049	0.026447067925	1567.9945825	2410.527505	1718.093275	3832.8361925
cg06482989	0.8415501	1.608003E-06	0.04924793	0.3674026	0.502624	0.4664679	0.006954612975	212.99729725	1589.016245	2173.8488	2017.4736675
cg06484000	0.3741027	1.244488E-05	0.9628772	0.1620366	0.1649888	0.3014943	0.053824106	4164.44389	700.808295	713.57656	1303.9628475
cg06494775	0.980237	2.670383E-10	0.1782569	0.5171725	0.1117016	0.4036038	1.1549406475E-06	770.9610925	2236.7710625	483.10942	1745.586435
cg06495401	0.9000755	3.501683E-07	0.07643313	0.07388158	0.2063877	0.4987429	0.0015144778975	330.57328725	319.5378335	892.6268025	2157.0630425
cg06520521	0.06089692	5.794511E-08	0.4768862	0.9938886	0.4652631	0.2652554	0.00025061260075	2062.532815	4298.568195	2012.2629075	1147.229605
cg06521299	0.9715848	4.343788E-07	0.9155126	0.8754615	0.4690508	0.9511698	0.00187868831	3959.591995	3786.3709875	2028.64471	4113.809385
cg06531176	0.9933006	8.585737E-08	0.06381719	0.2906811	0.6160054	0.7715769	0.00037133312525	276.00934675	1257.1957575	2664.223355	3337.0700925
cg06531702	0.9808887	4.672137E-09	0.4356565	0.04627202	0.02285017	0.04946801	2.0206992525E-05	1884.2143625	200.1264865	98.82698525	213.94914325
cg06535186	0.5983803	2.426144E-07	0.9263907	0.335509	0.9220702	0.3707339	0.00104930728	4006.6397775	1451.076425	3987.953615	1603.4241175
cg06545490	0.2631991	9.863215E-08	0.4056799	0.05592261	0.3653094	0.4075144	0.00042658404875	1754.5655675	241.86528825	1579.963155	1762.49978
cg06547386	0.154654	1.615688E-07	0.5642943	0.08634967	0.5979267	0.2421419	0.00069878506	2440.5728475	373.46232275	2586.0329775	1047.2637175
cg06547771	0.004522483	5.575761E-08	0.581959	0.05180405	0.1552799	0.07956899	0.00024115166325	2516.972675	224.05251625	671.5855675	344.13588175
cg06558435	0.265946	1.918144E-08	0.6099215	0.2011502	0.369793	0.9417045	8.2959728E-05	2637.9104875	869.974615	1599.354725	4072.8719625
cg06558800	0.9599241	4.363834E-07	0.6973582	0.5559809	0.7177435	0.9138648	0.001887358205	3016.074215	2404.6173925	3104.2406375	3952.46526
cg06563300	0.2254322	2.241805E-09	0.7712572	0.3634135	0.05004589	0.5654647	9.695806625E-06	3335.68739	1571.7633875	216.44847425	2445.6348275
cg06569300	0.7367267	2.664338E-07	0.8561879	0.4975564	0.7333577	0.7473497	0.001152326185	3703.0126675	2151.93143	3171.7720525	3232.2874525
cg06576021	0.9509501	6.377531E-07	0.05935182	0.8365507	0.05721005	0.4805061	0.0027582821575	256.6966215	3618.0817775	247.43346625	2078.1888825
cg06590170	0.5972778	6.134229E-07	0.8509487	0.1651832	0.07766501	0.04809569	0.0026530540425	3680.3531275	714.41734	335.90116825	208.01385925
cg06598663	0.9573153	2.310775E-06	0.6947701	0.6932513	0.7412553	0.6903421	0.009994101875	3004.8806825	2998.3118725	3205.9291725	2985.7295825
cg06624036	0.5492228	1.034191E-08	0.9718186	0.03221629	0.5682817	0.3361277	4.472876075E-05	4203.115445	139.33545425	2457.8183525	1453.7523025
cg06626190	0.1183543	3.746395E-06	0.3389992	0.3828551	0.8647826	0.3808717	0.016203158375	1466.17154	1655.8483075	3740.184745	1647.2701025
cg06654431	0.9655641	5.913086E-07	0.09312614	0.01726488	0.4517417	0.4569258	0.002557409695	402.7705555	74.670606	1953.7828525	1976.204085
cg06659926	0.8918897	6.317456E-06	0.3008298	0.3574315	0.3255673	0.2814617	0.0273229972	1301.088885	1545.8912375	1408.0785725	1217.3218525
cg06661812	0.8834929	1.024663E-06	0.7790012	0.6678714	0.6177869	0.3224104	0.004431667475	3369.18019	2888.543805	2671.9283425	1394.42498
cg06669036	0.9463965	4.181151E-08	0.3919251	0.2269971	0.4790508	0.3390304	0.00018083478075	1695.0760575	981.7624575	2071.89471	1466.30648
cg06671087	0.4431566	1.15922E-06	0.7377105	0.6198705	0.2687607	0.5489669	0.0050136265	3190.5979125	2680.9399125	1162.3900275	2374.2818425
cg06678678	0.1707148	7.842255E-07	0.5447098	0.1052731	0.2883863	0.2260675	0.0033917752875	2355.869885	455.3061575	1247.2707475	977.7419375
cg06689049	0.9135878	7.760249E-07	0.7269371	0.7669797	0.654855	0.749618	0.0033563076925	3144.0029575	3317.1872025	2832.247875	3242.09785
cg06690735	0.07639298	1.631968E-06	0.2570445	0.03382497	0.3738916	0.1511636	0.0070582616	1111.7174625	146.29299525	1617.08117	653.78257
cg06707910	0.5079557	2.03094E-06	0.1437131	0.8283661	0.7198745	0.04693915	0.0087838155	621.5591575	3582.6833825	3113.4572125	203.01182375
cg06711831	0.1519138	1.884572E-07	0.3548293	0.468222	0.6720682	0.8230705	0.00081507739	1534.6367225	2025.06015	2906.694965	3559.7799125
cg06745378	0.969143	4.933098E-06	0.06548374	0.1932831	0.8963597	0.9954919	0.02133564885	283.2171755	835.9494075	3876.7557025	4305.5024675
cg06746365	0.8556013	1.604395E-06	0.5217036	0.4483845	0.4171537	0.3683888	0.006939008375	2256.36807	1939.2629625	1804.1897525	1593.28156
cg06749514	0.04775672	7.850657E-07	0.2245279	0.2490402	0.4077377	0.6118509	0.0033954091525	971.0831675	1077.098865	1763.4655525	2646.2551425
cg06753425	0.899514	4.846613E-06	0.7026113	0.9405413	0.503277	0.8628212	0.020961601225	3038.7938725	4067.8411225	2176.673025	3731.70169
cg06759648	0.9007455	4.547662E-09	0.4657796	0.9806673	0.4372102	0.02793755	1.966863815E-05	2014.49677	4241.3860725	1890.934115	120.82990375
cg06762614	0.06983458	1.476091E-10	0.234206	0.7645663	0.7911831	0.5755817	6.384093575E-07	1012.94095	3306.7492475	3421.8669075	2489.3908525
cg06770993	0.02710604	5.158154E-09	0.3245125	0.9267907	0.3902153	0.4516908	2.230901605E-05	1403.5165625	4008.3697775	1687.6811725	1953.56271
cg06773116	0.4019946	1.273202E-07	0.3665238	0.872357	0.4385236	0.448919	0.000550659865	1585.215435	3772.944025	1896.61457	1941.574675
cg06778639	0.2047388	1.756223E-08	0.2362902	0.9216299	0.5763442	0.747838	7.595664475E-05	1021.955115	3986.0493175	2492.688665	3234.39935
cg06780032	0.1037179	1.041648E-05	0.3453431	0.7210845	0.8749494	0.6235026	0.045051276	1493.6089075	3118.6904625	3784.156155	2696.648745
cg06780259	0.8704828	2.825848E-06	0.2910989	0.2018186	0.3781441	0.2879345	0.0122217926	1259.0027425	872.865445	1635.4732325	1245.3167125
cg06783710	0.9392938	1.127829E-06	0.3309964	0.09617104	0.9449133	0.7243963	0.004877860425	1431.55943	415.939748	4086.7500225	3133.0139975
cg06789445	0.6326399	2.549971E-06	0.4874969	0.780502	0.5519428	0.6788071	0.011028624575	2108.4240925	3375.67115	2387.15261	2935.8407075
cg06793691	0.007900292	2.675534E-11	0.5080619	0.3420839	0.4942881	0.2999977	1.157168455E-07	2197.3677175	1479.5128675	2137.7960325	1297.4900525
cg06803925	0.05581698	2.204532E-06	0.4644186	0.3171688	0.08450962	0.5802263	0.0095346009	2008.610445	1371.75506	365.5041065	2509.4787475
cg06811094	0.7180851	6.144654E-08	0.2905194	0.2132315	0.19646	0.3946232	0.0002657562855	1256.496405	922.2262375	849.6895	1706.74534
cg06813515	0.2402372	7.343951E-08	0.09651502	0.01454392	0.2838018	0.6592273	0.00031762588075	417.4274615	62.902454	1227.442785	2851.1580725
cg06817090	0.08503666	2.343126E-09	0.143048	0.8899999	0.06487332	0.4918473	1.013401995E-05	618.6826	3849.2495675	280.577109	2127.2395725
cg06825512	0.7409628	4.104443E-06	0.170741	0.4245976	0.4717103	0.4492464	0.017751715975	738.454825	1836.38462	2040.1470475	1942.99068
cg06832956	0.9699609	2.044717E-06	0.8116091	0.8133278	0.4218255	0.3840082	0.008843401025	3510.2093575	3517.642735	1824.3952875	1660.835465
cg06836736	0.2585875	7.001429E-07	0.1001867	0.06672028	0.3870228	0.05220879	0.0030281180425	433.3074775	288.565211	1673.87361	225.80301675
cg06836849	0.03933725	4.645433E-08	0.3063048	0.5553435	0.1218257	0.5517366	0.00020091497725	1324.76826	2401.8606375	526.8961525	2386.260795
cg06837426	0.447834	5.138018E-08	0.01809136	0.01472834	0.06017653	0.2074091	0.0002222192785	78.245132	63.7000705	260.26349225	897.0443575
cg06849860	0.9853948	2.596105E-07	0.4088135	0.1019543	0.1910642	0.3951471	0.0011228154125	1768.1183875	440.9523475	826.352665	1709.0112075
cg06851817	0.4985788	2.161637E-07	0.7185282	0.5725075	0.6647806	0.3172121	0.0009349080025	3107.634465	2476.0949375	2875.176095	1371.9423325
cg06852942	0.9729896	3.042648E-06	0.02835339	0.850636	0.2815872	0.7823616	0.0131594526	122.62841175	3679.0007	1217.86464	3383.71392
cg06858562	0.9478388	6.883756E-05	0.3691358	0.911267	0.4323347	0.3718987	0.297722447	1596.512335	3941.229775	1869.8475775	1608.4618775
cg06863300	0.9693722	4.349647E-07	0.2827228	0.3058149	0.4593412	0.9866942	0.0018812223275	1222.77611	1322.6494425	1986.65069	4267.452415
cg06865255	0.7616974	4.985339E-11	0.2821242	0.04974979	0.09657781	0.8258688	2.1561591175E-07	1220.187165	215.16784175	417.69902825	3571.88256
cg06866033	0.7220386	8.836331E-08	0.3407263	0.614141	0.8116371	0.590418	0.00038217131575	1473.6412475	2656.159825	3510.3304575	2553.55785
cg06873514	0.7973073	5.999176E-07	0.603931	0.9663172	0.9308054	0.8649476	0.00259464362	2612.001575	4179.32189	4025.733355	3740.89837
cg06874656	0.1479382	3.156551E-07	0.9315443	0.1584293	0.6231112	0.4536674	0.0013652083075	4028.9290975	685.2067225	2694.95594	1962.111505
cg06879998	0.5928792	1.442171E-08	0.2175259	0.6773801	0.7522621	0.08327233	6.237389575E-05	940.7995175	2929.6689325	3253.5335825	360.15282725
cg06882058	0.2198518	2.074507E-06	0.6821209	0.1110105	0.4073581	0.4272635	0.008972242775	2950.1728925	480.1204125	1761.8237825	1847.9146375
cg06888900	0.7628532	1.864096E-07	0.7557182	0.2828642	0.7207953	0.9814443	0.00080622152	3268.481215	1223.387665	3117.4396725	4244.7465975
cg06899186	0.0472892	4.878982E-07	0.5823501	0.1752894	0.1352555	0.2422629	0.002110159715	2518.6641825	758.126655	584.9800375	1047.7870425
cg06916239	0.162542	1.543786E-07	0.8149679	0.2086672	0.3468898	0.5864199	0.000667687445	3524.7361675	902.48564	1500.298385	2536.2660675
cg06916552	0.05490547	3.273124E-10	0.2464331	0.1026977	0.6936722	0.3783297	1.41562613E-06	1065.8231575	444.1675525	3000.132265	1636.2759525
cg06921573	0.1553209	5.7163E-08	0.8367334	0.2543472	0.8932953	0.8516604	0.000247229975	3618.871955	1100.05164	3863.5021725	3683.43123
cg06922305	0.9760262	3.171846E-08	0.5041819	0.2154324	0.8336132	0.7587523	0.0001371823395	2180.5867175	931.74513	3605.37709	3281.6036975
cg06929471	0.9215141	1.319718E-06	0.6013042	0.2794216	0.7161219	0.6441659	0.00570778035	2600.640665	1208.49842	3097.2272175	2786.0175175
cg06947106	0.1556379	5.438103E-06	0.6346721	0.3882118	0.1319138	0.9254268	0.023519795475	2744.9568325	1679.016035	570.527185	4002.47091
cg06948242	0.6543634	2.590316E-06	0.2246231	0.2336523	0.4178953	0.748951	0.0112031167	971.4949075	1010.5461975	1807.3971725	3239.213075
cg06948985	0.004163682	2.616104E-07	0.9898603	0.7541666	0.4757971	0.3104439	0.00113146498	4281.1457975	3261.770545	2057.8224575	1342.6698675
cg06960784	0.1729556	5.716554E-07	0.5447798	0.07758615	0.453057	0.4752832	0.002472409605	2356.172635	335.56009875	1959.471525	2055.59984
cg06965072	0.2452396	1.714897E-06	0.2751715	0.6828519	0.4030028	0.7252181	0.007416929525	1190.1167375	2953.3344675	1742.98711	3136.5682825
cg06973615	0.1892311	2.75316E-06	0.9056137	0.4425441	0.9773046	0.7366903	0.011907417	3916.7792525	1914.0032325	4226.842395	3186.1855475
cg06975067	0.449013	6.016945E-08	0.6801355	0.02413278	0.9701038	0.1027611	0.00026023287125	2941.5860375	104.3742735	4195.698935	444.4417575
cg06986489	0.7746187	9.351081E-07	0.09717789	0.159204	0.6102333	0.1141255	0.0040443425325	420.29437425	688.5573	2639.2590225	493.5927875
cg06987936	0.1331615	5.732178E-10	0.08163986	0.2303753	0.05359083	0.4753961	2.479166985E-06	353.0923945	996.3731725	231.78033975	2056.0881325
cg06988422	0.9671184	1.711085E-06	0.04518836	0.3146092	0.582366	0.2878273	0.007400442625	195.439657	1360.68479	2518.73295	1244.8530725
cg07001909	0.9777814	3.163143E-05	0.7188215	0.7003109	0.05961099	0.143924	0.13680593475	3108.9029875	3028.8446425	257.81753175	622.4713
cg07002423	0.2022629	2.813247E-06	0.8942132	0.3456823	0.9255301	0.3426904	0.012167293275	3867.47209	1495.0759475	4002.9176825	1482.13598
cg07009463	0.9649851	1.227208E-08	0.7873028	0.6469953	0.2394683	0.09755669	5.3076746E-05	3405.08461	2798.2546725	1035.7003975	421.93268425
cg07017153	0.6047975	2.102534E-08	0.8855253	0.159319	0.4626663	0.07497765	9.09345955E-05	3829.8969225	689.054675	2001.0317475	324.27833625
cg07018613	0.8795556	2.414304E-08	0.2381306	0.142309	0.629125	0.6639032	0.000104418648	1029.914845	615.486425	2720.965625	2871.38134
cg07019386	0.9079745	2.629011E-10	0.2820045	0.8195117	0.1143082	0.1701718	1.1370472575E-06	1219.6694625	3544.3881025	494.382965	735.993035
cg07019740	0.04988639	1.831969E-10	0.2053999	0.3860989	0.3780095	0.6947225	7.923265925E-07	888.3545675	1669.8777425	1634.8910875	3004.6748125
cg07038423	0.1250749	4.269236E-08	0.1104902	0.01754582	0.3580987	0.04754314	0.000184644457	477.870115	75.8856715	1548.7768775	205.6240805
cg07045469	0.9311607	3.107806E-09	0.6656235	0.6177939	0.952049	0.7494983	1.344126095E-05	2878.8216375	2671.9586175	4117.611925	3241.5801475
cg07049515	0.9750885	4.749207E-09	0.03161642	0.5596681	0.9621072	0.01482351	2.0540320275E-05	136.7410165	2420.5645325	4161.11364	64.11168075
cg07052387	0.05987144	1.927388E-06	0.2224752	0.4908174	0.992771	0.7991728	0.0083359531	962.20524	2122.785255	4293.734575	3456.42236
cg07059636	0.9199177	1.105588E-06	0.4876896	0.3876579	0.2434588	0.1839612	0.0047816681	2109.25752	1676.6204175	1052.95931	795.63219
cg07062938	0.6934828	8.920236E-07	0.5544718	0.1187873	0.219351	0.122441	0.00385800207	2398.090535	513.7550725	948.693075	529.557325
cg07063853	0.01786638	1.029635E-07	0.2666117	0.3010171	0.5170432	0.7675928	0.0004453171375	1153.0956025	1301.8989575	2236.21184	3319.83886
cg07064129	0.9603347	2.332558E-06	0.4820056	0.214395	0.641899	0.487567	0.01008831335	2084.67422	927.258375	2776.213175	2108.727275
cg07066550	0.2594494	6.648088E-09	0.1644474	0.5093993	0.8235055	0.7647297	2.87529806E-05	711.235005	2203.1519725	3561.6612875	3307.4559525
cg07076076	0.05176844	4.476791E-08	0.6367095	0.2320462	0.7743398	0.375919	0.00019362121075	2753.7685875	1003.599815	3349.019635	1625.849675
cg07087156	0.1285715	1.429753E-08	0.3408077	0.987019	0.7428523	0.5744209	6.183681725E-05	1473.9933025	4268.857175	3212.8361975	2484.3703925
cg07092135	0.954719	7.029437E-07	0.4047691	0.466519	0.7146314	0.3991783	0.0030402315025	1750.6263575	2017.694675	3090.780805	1726.4461475
cg07097026	0.803561	3.353087E-08	0.2842043	0.6296628	0.3580613	0.9173455	0.00014502101275	1229.1835975	2723.29161	1548.6151225	3967.5192875
cg07099606	0.92583	1.524024E-09	0.3952224	0.1728385	0.5126969	0.858944	6.5914038E-06	1709.33688	747.5265125	2217.4140925	3714.9328
cg07104652	0.20703	3.30497E-06	0.7581479	0.1133283	0.5864458	0.3827837	0.01429399525	3278.9896675	490.1448975	2536.378085	1655.5395025
cg07110854	0.9267845	2.633035E-07	0.5670705	0.26865	0.7497501	0.7767517	0.0011387876375	2452.5799125	1161.91125	3242.6691825	3359.4511025
cg07115110	0.03762783	3.829512E-07	0.9919695	0.7035565	0.4652799	0.5613544	0.00165626394	4290.2680875	3042.8818625	2012.3355675	2427.85778
cg07118866	0.03256936	2.89711E-07	0.9428178	0.1590236	0.8785911	0.5327434	0.001253000075	4077.686985	687.77707	3799.9065075	2304.115205
cg07135614	0.2617117	3.351829E-06	0.7714871	0.4236534	0.7722609	0.4447187	0.014496660425	3336.6817075	1832.300955	3340.0283925	1923.4083775
cg07138399	1.065699	4.117592E-08	0.1260974	0.06540566	0.149306	0.5087	0.000178085854	545.371255	282.8794795	645.74845	2200.1275
cg07143623	0.02989	1.903601E-06	0.687598	0.5033285	0.6987609	0.4250648	0.008233074325	2973.86135	2176.8957625	3022.1408925	1838.40526
cg07144730	0.1309384	2.139196E-07	0.9913267	0.6879632	0.8741246	0.761564	0.00092520227	4287.4879775	2975.44084	3780.588895	3293.7643
cg07147720	0.00818759	6.067187E-07	0.9867912	0.5509582	0.6192802	0.703804	0.0026240583775	4267.87194	2382.894215	2678.386865	3043.9523
cg07149772	0.1163739	1.000386E-06	0.2068847	0.3877822	0.874225	0.6544736	0.00432666945	894.7763275	1677.158015	3781.023125	2830.59832
cg07151059	0.9805731	1.172806E-06	0.2725421	0.02788273	0.2477092	0.1747917	0.00507238595	1178.7445825	120.59280725	1071.34229	755.9741025
cg07157230	0.9423003	1.136914E-05	0.6289823	0.8744394	0.06776482	0.7053354	0.0491715305	2720.3484475	3781.950405	293.0828465	3050.575605
cg07163745	0.8439237	2.493585E-06	0.9481034	0.5974751	0.4091462	0.2202219	0.010784755125	4100.547205	2584.0798075	1769.557315	952.4597175
cg07168810	0.8049553	5.201047E-08	0.110736	0.7272631	0.1729827	0.5351937	0.00022494528275	478.9332	3145.4129075	748.1501775	2314.7127525
cg07171496	0.3982093	9.603168E-07	0.3441668	0.4503966	0.0864802	0.5095929	0.00415337016	1488.52141	1947.965295	374.026865	2203.9892925
cg07178877	0.7904936	5.435111E-06	0.113376	0.470822	0.949707	0.4629701	0.023506855075	490.3512	2036.30515	4107.482775	2002.3456825
cg07178945	0.3372594	1.843775E-07	0.9453604	0.2306321	0.5514927	0.3265871	0.0007974326875	4088.68373	997.4838325	2385.2059275	1412.4892075
cg07182753	0.9373398	1.311592E-09	0.1604808	0.7327208	0.8177309	0.8903202	5.6726354E-06	694.07946	3169.01746	3536.6861425	3850.634865
cg07183316	0.08882148	5.650654E-10	0.06250882	0.4924276	0.04778949	0.2618097	2.443907855E-06	270.3506465	2129.74937	206.68954425	1132.3269525
cg07185596	0.210133	6.036715E-07	0.7639753	0.1765926	0.8491195	0.9649466	0.0026108792375	3304.1931725	763.762995	3672.4418375	4173.394045
cg07186767	0.9634975	7.41055E-10	0.2338286	0.8578359	0.3791143	0.3194015	3.205062875E-06	1011.308695	3710.1402675	1639.6693475	1381.4114875
cg07187855	0.5000666	1.025641E-09	0.03686149	0.008019043	0.03586552	0.03108462	4.435897325E-06	159.42594425	34.682360975	155.118374	134.4409815
cg07200897	0.01055699	8.499884E-09	0.8618152	0.3503988	0.006026493	0.05332632	3.67619983E-05	3727.35074	1515.47481	26.064582225	230.636334
cg07211381	0.03814131	1.669268E-07	0.8084316	0.5750881	0.2139948	0.1119433	0.00072195841	3496.46667	2487.2560325	925.52751	484.1547725
cg07216610	0.9696695	1.088006E-07	0.1768962	0.2677081	0.5641031	0.9369152	0.000470562595	765.076065	1157.8375325	2439.7459075	4052.15824
cg07218288	0.01215452	9.306145E-10	0.8866236	0.4085019	0.1055072	0.6197203	4.0249077125E-06	3834.64707	1766.7707175	456.31864	2680.2902975
cg07218744	0.9135904	1.18649E-06	0.8649215	0.7329489	0.04852626	0.1082908	0.00513156925	3740.7854875	3170.0039925	209.8760745	468.35771
cg07224221	0.9434098	3.38692E-07	0.9695262	0.9832228	0.9800641	0.3538495	0.0014648429	4193.200815	4252.43861	4238.7772325	1530.3990875
cg07229767	0.8609471	1.724961E-06	0.9383166	0.8983471	0.7622386	0.3161776	0.007460456325	4058.219295	3885.3512075	3296.681945	1367.46812
cg07231102	0.01155347	7.375021E-09	0.8313349	0.08802376	0.7788358	0.2302488	3.1896965825E-05	3595.5234425	380.702762	3368.464835	995.82606
cg07238434	0.8695515	3.347131E-06	0.0257453	0.3365502	0.7650289	0.7709575	0.014476341575	111.3484225	1455.579615	3308.7499925	3334.3911875
cg07242422	0.01090368	7.9248E-11	0.04265204	0.4944096	0.519143	0.4246553	3.427476E-07	184.470073	2138.32152	2245.293475	1836.6341725
cg07251046	0.6379307	8.041442E-08	0.2520135	0.69509	0.9443889	0.4757988	0.0003477923665	1089.9583875	3006.26425	4084.4819925	2057.82981
cg07259151	0.9321028	1.660338E-09	0.3263712	0.9700695	0.6694594	0.02973197	7.18096185E-06	1411.55544	4195.5505875	2895.411905	128.59077025
cg07260062	0.9688155	3.382476E-07	0.1008941	0.5978278	0.08037511	0.103846	0.00146292087	436.3669825	2585.605235	347.62235075	449.13395
cg07261473	0.01050923	2.981758E-08	0.4364196	0.1275341	0.3606892	0.5949009	0.0001289610335	1887.51477	551.5849825	1559.98079	2572.9463925
cg07272831	0.04016712	1.334636E-08	0.2986428	0.1148642	0.1458457	0.1306537	5.7723007E-05	1291.63011	496.787665	630.7826525	565.0772525
cg07279631	0.922389	1.129322E-06	0.7444997	0.05141815	0.4108761	0.7162935	0.00488431765	3219.9612025	222.38349875	1777.0391325	3097.9693875
cg07285896	0.0501787	4.479082E-09	0.6528341	0.1836987	0.2503612	0.8904553	1.937202965E-05	2823.5074825	794.4968775	1082.81219	3851.2191725
cg07287384	0.9673443	2.704265E-09	0.1347324	0.1877062	0.8110318	0.8423456	1.1695946125E-05	582.71763	811.829315	3507.712535	3643.14472
cg07311313	0.0838269	3.302688E-07	0.7847624	0.7104369	0.5510419	0.9353662	0.00142841256	3394.09738	3072.6395925	2383.2562175	4045.458815
cg07315521	0.03498096	2.320786E-07	0.06448015	0.3393565	0.9626187	0.5549261	0.001003739945	278.87664875	1467.7168625	4163.3258775	2400.0553825
cg07326602	0.8192814	2.78293E-10	0.8161465	0.1692424	0.8854459	0.436472	1.203617225E-06	3529.8336125	731.97338	3829.5535175	1887.7414
cg07331806	0.4453771	1.196095E-08	0.6520729	0.08543142	0.9733079	0.4106148	5.173110875E-05	2820.2152925	369.4908915	4209.5566675	1775.90901
cg07336123	0.6957267	1.960135E-09	0.6678151	0.2604685	0.2674948	0.160564	8.477583875E-06	2888.3003075	1126.5262625	1156.91501	694.4393
cg07336617	0.228773	2.618183E-07	0.8381109	0.06578175	0.5771301	0.6595317	0.0011323641475	3624.8296425	284.50606875	2496.0876825	2852.4746025
cg07340922	0.9794609	1.311886E-06	0.9726288	0.3252479	0.2328609	0.6072494	0.00567390695	4206.61956	1406.6971675	1007.1233925	2626.353655
cg07355088	0.7138978	1.06421E-10	0.7063185	0.293764	0.2449957	0.7214349	4.60270825E-07	3054.8275125	1270.5293	1059.6064025	3120.2059425
cg07363961	0.6076387	1.269814E-06	0.808503	0.6606598	0.671892	0.2364411	0.00549194555	3496.775475	2857.353635	2905.9329	1022.6077575
cg07375883	0.01870263	2.080859E-08	0.003268563	0.1487452	0.2547783	0.2636436	8.999715175E-05	14.136534975	643.32299	1101.9161475	1140.25857
cg07389463	0.8873359	3.716394E-06	0.3889789	0.6916828	0.4866353	0.7032375	0.01607340405	1682.3337425	2991.52811	2104.6976725	3041.5021875
cg07393322	0.1552066	7.689095E-07	0.4410109	0.8768034	0.8789325	0.4500778	0.0033255335875	1907.3721425	3792.174705	3801.3830625	1946.586485
cg07393508	0.9359398	9.945433E-07	0.7067943	0.1670366	0.2368768	0.8581501	0.0043013997725	3056.8853475	722.433295	1024.49216	3711.4991825
cg07424354	0.01755069	8.006182E-07	0.05714477	0.3680006	0.1444072	0.4829058	0.003462673715	247.15113025	1591.602595	624.56114	2088.567585
cg07491399	0.9908922	5.477737E-07	0.2293647	0.6229474	0.3942011	0.5792391	0.0023691212525	992.0023275	2694.247505	1704.9197575	2505.2091075
cg07495405	1.051627	1.385281E-09	0.5886226	0.152144	0.9742462	0.5114397	5.991340325E-06	2545.792745	658.0228	4213.614815	2211.9767025
cg07497218	0.9698367	4.616474E-07	0.2347734	0.1794149	0.8815928	0.1131179	0.001996625005	1015.394955	775.9694425	3812.88886	489.2349175
cg07501233	0.09161058	2.460306E-06	0.09280532	0.05399282	0.7851061	0.8136479	0.01064082345	401.383009	233.5189465	3395.5838825	3519.0271675
cg07504545	0.8970379	7.385283E-07	0.01092842	0.1302548	0.1323709	0.07720737	0.0031941348975	47.2654165	563.35201	572.5041425	333.92187525
cg07505334	0.02935519	1.174105E-07	0.3698528	0.7407211	0.08929705	0.5953725	0.0005078004125	1599.61336	3203.6187575	386.20974125	2574.9860625
cg07513383	0.1178207	6.830029E-07	0.06410088	0.2147155	0.7260898	0.8395334	0.0029539875425	277.236306	928.6445375	3140.338385	3630.981955
cg07524456	0.1428704	1.782372E-06	0.07226661	0.08569517	0.02295242	0.4815583	0.0077087589	312.55308825	370.63161025	99.2692165	2082.7396475
cg07527625	0.9548065	5.876762E-08	0.05540057	0.6572283	0.7026402	0.5340861	0.0002541699565	239.60746525	2842.5123975	3038.918865	2309.9223825
cg07531343	0.8062364	6.467664E-09	0.610029	0.2225046	0.3611784	0.5553976	2.79726468E-05	2638.375425	962.332395	1562.09658	2402.09462
cg07535879	0.06435806	1.749584E-10	0.7952277	0.232552	0.05957562	0.2298484	7.5669508E-07	3439.3598025	1005.7874	257.6645565	994.09433
cg07545081	0.6656711	3.868748E-06	0.5970624	0.3814373	0.4151221	0.7312059	0.0167323351	2582.29488	1649.7163225	1795.4030825	3162.4655175
cg07570394	0.3184552	3.35478E-08	0.7322467	0.8856708	0.3000987	0.688987	0.000145094235	3166.9669775	3830.52621	1297.9268775	2979.868775
cg07575624	0.02171546	1.008125E-06	0.8307886	0.560335	0.7517258	0.4796191	0.004360140625	3593.160695	2423.448875	3251.214085	2074.3526075
cg07585502	0.8529015	6.4644E-07	0.7040824	0.4566137	0.3251101	0.7413261	0.002795853	3045.15638	1974.8542525	1406.1011825	3206.2353825
cg07606899	0.9596923	7.719035E-05	0.414437	0.3912082	0.6695301	0.2215592	0.33384826375	1792.440025	1691.975465	2895.7176825	958.24354
cg07610777	0.4607385	1.340721E-05	0.9459707	0.4528876	0.0960282	0.2630321	0.05798618325	4091.3232775	1958.73887	415.321965	1137.6138325
cg07624310	0.9380544	3.239808E-08	0.424195	0.2063187	0.2507496	0.2548742	0.000140121696	1834.643375	892.3283775	1084.49202	1102.330915
cg07624915	0.07422531	1.100962E-06	0.3759796	0.6347733	0.8664631	0.2768367	0.00476166065	1626.11177	2745.3945225	3747.4529075	1197.3187275
cg07634101	0.02978016	1.661128E-07	0.1421077	0.6985783	0.9771206	0.9321737	0.00071843786	614.6158025	3021.3511475	4226.046595	4031.6512525
cg07634927	0.07565587	4.498829E-07	0.8257035	0.1592649	0.4786545	0.122172	0.0019457435425	3571.1676375	688.8206925	2070.1807125	528.3939
cg07636477	0.8607595	3.25909E-07	0.693234	0.6300359	0.6723501	0.1677958	0.001409556425	2998.23705	2724.9052675	2907.9141825	725.716835
cg07638650	0.04123098	3.913382E-08	0.1327124	0.2290187	0.6708736	0.4568202	0.0001692537715	573.98113	990.5058775	2901.52832	1975.747365
cg07641027	0.8682114	1.005E-06	0.0276843	0.4856432	0.1705232	0.4259652	0.004346625	119.7345975	2100.40684	737.51284	1842.29949
cg07644125	0.5790402	9.975254E-07	0.4285168	0.3201871	0.37904	0.1695176	0.004314297355	1853.33516	1384.8092075	1639.348	733.16362
cg07649988	0.08501351	3.792207E-06	0.2116407	0.689875	0.9450123	0.5949059	0.016401295275	915.3460275	2983.709375	4087.1781975	2572.9680175
cg07660114	0.8832333	4.267898E-08	0.09738003	0.4696021	0.3169312	0.1303169	0.0001845865885	421.16862975	2031.0290825	1370.72744	563.6205925
cg07663200	0.1034996	1.693792E-07	0.5364528	0.1409769	0.07098352	0.1551748	0.00073256504	2320.15836	609.7250925	307.003724	671.13101
cg07665352	0.9798721	7.602248E-06	0.4507946	0.9705803	0.9533003	0.1751674	0.0328797226	1949.686645	4197.7597975	4123.0237975	757.599005
cg07669147	0.193175	3.410878E-08	0.3213695	0.8352814	0.9030769	0.7643298	0.0001475204735	1389.9230875	3612.592055	3905.8075925	3305.726385
cg07679695	0.01809942	8.636885E-09	0.3784265	0.3264004	0.002045783	0.03908404	3.7354527625E-05	1636.6946125	1411.68173	8.848011475	169.038473
cg07679834	0.9945034	2.966757E-08	0.1426784	0.1162374	0.8745044	0.3883399	0.00012831224025	617.08408	502.726755	3782.23153	1679.5700675
cg07687029	0.9637061	6.095865E-08	0.2892752	0.1875948	0.2218022	0.4710173	0.00026364616125	1251.11524	811.34751	959.294515	2037.1498225
cg07692473	0.03322774	3.538717E-07	0.809479	0.7952109	0.06626944	0.6581361	0.0015304951025	3500.996675	3439.2871425	286.615328	2846.4386325
cg07696102	0.98931	1.020062E-07	0.02423338	0.563525	0.6392322	0.7215069	0.000441176815	104.8093685	2437.245625	2764.679265	3120.5173425
cg07704580	0.8724516	2.6974E-08	0.3110798	0.6388042	0.3640717	0.8412885	0.00011666255	1345.420135	2762.828165	1574.6101025	3638.5727625
cg07709148	0.03224468	8.703322E-07	0.9507859	0.6818951	0.6979876	0.6106076	0.003764186765	4112.1490175	2949.1963075	3018.79637	2640.87787
cg07721625	0.2166713	2.89368E-08	0.3283515	0.8512851	0.3215993	0.7279032	0.00012515166	1420.1202375	3681.8080575	1390.9169725	3148.18134
cg07725167	0.7600454	3.737754E-07	0.7649431	0.778813	0.1327717	0.02440232	0.001616578605	3308.3789075	3368.366225	574.2376025	105.540034
cg07737236	0.1834456	4.506151E-08	0.3138363	0.6407858	0.7755309	0.1445875	0.00019489103075	1357.3419975	2771.398585	3354.1711425	625.3409375
cg07741184	0.06711041	2.125323E-07	0.5510027	0.8303193	0.3830434	0.8278717	0.0009192021975	2383.0866775	3591.1309725	1656.662705	3580.5451025
cg07751214	0.9536591	9.581362E-06	0.3012095	0.7427613	0.7743945	0.6153133	0.04143939065	1302.7310875	3212.4426225	3349.2562125	2661.2300225
cg07757497	0.02266715	3.610618E-07	0.7794983	0.6502383	0.2651361	0.3246517	0.001561592285	3371.3301475	2812.2806475	1146.7136325	1404.1186025
cg07758667	0.9833904	3.34143E-08	0.8786596	0.3384634	0.2842065	0.1823101	0.0001445168475	3800.20277	1463.854205	1229.1931125	788.4911825
cg07774177	0.9802702	7.540305E-09	0.203548	0.1077468	0.9829006	0.7083309	3.2611819125E-05	880.3451	466.00491	4251.045095	3063.5311425
cg07778315	0.9449202	1.971939E-06	0.07777343	0.8914985	0.1953449	0.2397519	0.008528636175	336.37008475	3855.7310125	844.8666925	1036.9269675
cg07781158	0.03825429	3.050861E-05	0.5894942	0.2273559	0.8902776	0.841897	0.13194973825	2549.562415	983.3142675	3850.45062	3641.204525
cg07781332	0.07706543	8.442075E-08	0.5268977	0.06187598	0.08879656	0.3268503	0.00036511974375	2278.8325525	267.6136135	384.045122	1413.6275475
cg07781848	0.08352504	3.193412E-07	0.6631897	0.3551309	0.2279057	0.4243764	0.00138115069	2868.2954525	1535.9411425	985.6921525	1835.42793
cg07786668	0.1466148	8.449307E-08	0.3223166	0.04657808	0.8157269	0.304667	0.00036543252775	1394.019295	201.450196	3528.0188425	1317.684775
cg07800079	0.7850061	1.810286E-09	0.4527492	0.05703659	0.2671746	0.01225579	7.82948695E-06	1958.14029	246.68325175	1155.530145	53.00629175
cg07813421	0.02519884	2.570176E-10	0.2619316	0.9582448	0.219506	0.2462251	1.11160112E-06	1132.85417	4144.40876	949.36345	1064.9235575
cg07816570	0.9455436	3.954317E-05	0.3231213	0.3107868	0.2836335	0.7696798	0.17102421025	1397.4996225	1344.15291	1226.7148875	3328.865135
cg07824897	0.906441	2.539135E-08	0.2782964	0.03699347	0.3057747	0.7402112	0.00010981758875	1203.63193	159.99675775	1322.4755775	3201.41344
cg07832203	0.9314726	2.326977E-05	0.3194778	0.4867192	0.1161369	0.7046185	0.10064175525	1381.741485	2105.06054	502.2920925	3047.4750125
cg07841815	0.09885378	8.370618E-08	0.6883737	0.4807893	0.4740473	0.1947582	0.0003620292285	2977.2162525	2079.4137225	2050.2545725	842.329215
cg07849302	0.1412504	2.088912E-07	0.1248354	0.9011902	0.4521225	0.7915229	0.00090345444	539.913105	3897.647615	1955.4298125	3423.3365425
cg07855993	0.0576408	3.071785E-07	0.8372455	0.4287878	0.3332957	0.7806326	0.0013285470125	3621.0867875	1854.507235	1441.5039025	3376.235995
cg07856962	0.5996739	2.711196E-07	0.04957725	0.07628781	0.9325986	0.7913645	0.00117259227	214.42160625	329.94477825	4033.488945	3422.6514625
cg07862358	0.1095903	4.883065E-07	0.5683209	0.2801733	0.4527086	0.4471495	0.0021119256125	2457.9878925	1211.7495225	1957.964695	1933.9215875
cg07868909	0.02496404	7.777529E-07	0.814373	0.9860489	0.6330186	0.4952281	0.0033637812925	3522.163225	4264.6614925	2737.805445	2141.8615325
cg07880971	0.3852487	2.142516E-06	0.3793158	0.2005563	0.608334	0.6082266	0.0092663817	1640.540835	867.4059975	2631.04455	2630.580045
cg07896225	0.03525026	1.852466E-08	0.5880961	0.8801179	0.2136705	0.05454717	8.01191545E-05	2543.5156325	3806.5099175	924.1249125	235.91651025
cg07899389	0.9439227	1.483607E-07	0.7782036	0.6239418	0.06569227	0.2897481	0.0006416600275	3365.73057	2698.548285	284.11906775	1253.1605325
cg07917609	0.3098415	8.335896E-06	0.7173593	0.1182501	0.5695976	0.867538	0.0360527502	3102.5789725	511.4316825	2463.50962	3752.10185
cg07920962	0.9677516	6.671289E-09	0.2433989	0.05925136	0.9287284	0.9918813	2.8853324925E-05	1052.7002425	256.262132	4016.75033	4289.8866225
cg07921384	0.08144601	1.33566E-08	0.6826439	0.2738306	0.9322336	0.5688189	5.7767295E-05	2952.4348675	1184.317345	4031.91032	2460.1417425
cg07925867	0.9452637	6.461402E-07	0.4402724	0.2778264	0.2874681	0.5667734	0.002794556365	1904.17813	1201.59918	1243.2995325	2451.294955
cg07930539	0.3119602	2.845869E-07	0.833761	0.2205584	0.4663565	0.3122236	0.0012308383425	3606.016325	953.91508	2016.9918625	1350.36707
cg07943548	0.9870418	1.326221E-06	0.9307933	0.4744653	0.5912426	0.1169657	0.005735905825	4025.6810225	2052.0624225	2557.124245	505.8766525
cg07943766	0.9614442	5.3375E-06	0.5214353	0.8582859	0.2325154	0.8343335	0.0230846875	2255.2076725	3712.0865175	1005.629105	3608.4923875
cg07955315	0.8628493	4.024526E-06	0.06357145	0.7864257	0.1440879	0.06379123	0.01740607495	274.94652125	3401.2911525	623.1801675	275.89706975
cg07957294	0.3648879	8.459081E-08	0.07606837	0.1307763	0.07562757	0.2881146	0.00036585525325	328.99570025	565.6074975	327.08924025	1246.095645
cg07959469	0.3064017	2.061898E-05	0.5996875	0.2111358	0.9094061	0.4284852	0.0891770885	2593.6484375	913.162335	3933.1813825	1853.19849
cg07962084	0.9855131	2.226791E-06	0.4244038	0.0782553	0.2942731	0.1807591	0.009630871075	1835.546435	338.4541725	1272.7311575	781.7831075
cg07967643	0.02593278	4.945627E-06	0.1895953	0.6704932	0.4386844	0.4293923	0.021389836775	819.9996725	2899.88309	1897.31003	1857.1216975
cg07989466	0.955878	1.293621E-05	0.659716	0.3366549	0.5348171	0.9588882	0.05594910825	2853.2717	1456.0324425	2313.0839575	4147.191465
cg08013227	0.9505006	1.682103E-08	0.6120562	0.158325	0.04406568	0.3374433	7.275095475E-05	2647.143065	684.755625	190.584066	1459.4422725
cg08017202	0.9541428	4.549915E-08	0.6340916	0.08546797	0.7185837	0.30761	0.00019678382375	2742.44617	369.64897025	3107.8745025	1330.41325
cg08021727	0.9853961	5.087853E-07	0.1704238	0.4070028	0.8022505	0.1979192	0.0022004964225	737.082935	1760.28711	3469.7334125	856.00054
cg08021815	0.9064485	1.394518E-09	0.1847247	0.2423136	0.02017034	0.01884721	6.03129035E-06	798.9343275	1048.00632	87.2367205	81.51418325
cg08025405	0.1541656	1.174441E-07	0.421318	0.5650688	0.3189086	0.8451989	0.0005079457325	1822.20035	2443.92256	1379.279695	3655.4852425
cg08028629	0.02034334	4.86616E-08	0.2213245	0.249944	0.5196455	0.8131888	0.00021046142	957.2284625	1081.0078	2247.4667875	3517.04156
cg08033127	0.9567013	7.196575E-10	0.7585234	0.6316503	0.5391785	0.820544	3.1125186875E-06	3280.613705	2731.8875475	2331.9470125	3548.8528
cg08055924	0.08524003	1.254177E-06	0.8327382	0.3435808	0.3103954	0.2232723	0.005424315525	3601.592715	1485.98696	1342.460105	965.6526975
cg08056957	0.09435044	2.655383E-07	0.7644165	0.1921735	0.7729279	0.6500565	0.0011484531475	3306.1013625	831.1503875	3342.9131675	2811.4943625
cg08059859	0.8212037	8.911367E-07	0.8277873	0.863948	0.7488176	0.6946228	0.0038541662275	3580.1800725	3736.5751	3238.63612	3004.24361
cg08077071	0.7420449	1.251838E-06	0.8112237	0.8845805	0.4266386	0.3290347	0.00541419935	3508.5425025	3825.8106625	1845.211945	1423.0750775
cg08077155	0.9557846	3.261432E-05	0.1389912	0.4591902	0.3162458	0.150566	0.141056934	601.13694	1985.997615	1367.763085	651.19795
cg08086720	0.2063867	4.452706E-07	0.6987328	0.4628572	0.8301888	0.2085172	0.001925795345	3022.01936	2001.85739	3590.56656	901.83689
cg08087102	0.9750248	8.736422E-08	0.4557962	0.02852096	0.8351386	0.2128536	0.0003778502515	1971.318565	123.353152	3611.974445	920.59182
cg08099685	0.9833004	4.227902E-06	0.2144851	0.9088507	0.7405717	0.750237	0.01828567615	927.6480575	3930.7792775	3202.9726025	3244.775025
cg08107394	0.9732336	1.164167E-07	0.1289563	0.7350254	0.0008924735	0.1299918	0.0005035022275	557.7359975	3178.984855	3.8599478875	562.214535
cg08111714	0.9287683	1.158311E-05	0.5157588	0.8793901	0.9230491	0.6244187	0.05009695075	2230.65681	3803.3621825	3992.1873575	2700.6108775
cg08117918	0.7801302	7.248622E-08	0.3887681	0.03880307	0.552693	0.7257445	0.0003135029015	1681.4220325	167.82327775	2390.397225	3138.8449625
cg08138379	0.04306124	1.391906E-06	0.827395	0.5482536	0.5898961	0.685856	0.00601999345	3578.483375	2371.19682	2551.3006325	2966.3272
cg08147813	0.9367145	3.216362E-08	0.7271249	0.3111056	0.4391116	0.6080558	0.0001391076565	3144.8151925	1345.53172	1899.15767	2629.841335
cg08152263	0.8772562	2.462675E-07	0.8952306	0.5937813	0.6315295	0.2784051	0.0010651069375	3871.872345	2568.1041225	2731.3650875	1204.1020575
cg08153408	0.961845	2.459035E-07	0.9908486	0.7832759	0.2299689	0.4386791	0.0010635326375	4285.420195	3387.6682675	994.6154925	1897.2871075
cg08163163	0.659964	7.050092E-07	0.6528752	0.4478628	0.678145	0.1375824	0.00304916479	2823.68524	1937.00661	2932.977125	595.04388
cg08171125	0.9793368	5.032407E-07	0.2349472	0.7204595	0.335716	0.241108	0.0021765160275	1016.14664	3115.9873375	1451.9717	1042.7921
cg08179257	0.9162135	2.129314E-08	0.1488177	0.2189206	0.2056888	0.2716409	9.20928305E-05	643.6365525	946.831595	889.60406	1174.8468925
cg08181060	0.8620476	6.763409E-10	0.3298437	0.06020695	0.3057122	0.8132469	2.9251743925E-06	1426.5740025	260.39505875	1322.205265	3517.2928425
cg08183490	0.0601337	1.115081E-06	0.5926493	0.2819725	0.6738432	0.5677327	0.004822725325	2563.2082225	1219.5310625	2914.37184	2455.4439275
cg08184159	0.4111127	3.114989E-06	0.8188349	0.9725543	0.6718446	0.4345288	0.013472327425	3541.4609425	4206.2973475	2905.727895	1879.33706
cg08190410	0.01098873	3.345932E-10	0.1641446	0.1220553	0.2843804	0.1963074	1.44711559E-06	709.925395	527.8891725	1229.94523	849.029505
cg08193322	0.1333097	9.924069E-09	0.4500945	0.5975067	0.4031319	0.1075887	4.2921598425E-05	1946.6587125	2584.2164775	1743.5454675	465.3211275
cg08194313	0.1640131	4.061572E-07	0.546118	0.06713981	0.8519708	0.806334	0.00175662989	2361.96035	290.37967825	3684.77371	3487.39455
cg08196608	0.7930233	1.622447E-07	0.9974103	0.1150065	0.5510893	0.3013325	0.0007017083275	4313.7995475	497.4031125	2383.4612225	1303.2630625
cg08239375	0.9124797	4.851659E-08	0.730803	0.297751	0.9596881	0.5889391	0.00020983425175	3160.722975	1287.773075	4150.6510325	2547.1616075
cg08245702	0.181825	1.985022E-06	0.7052135	0.3367198	0.5043928	0.3752515	0.00858522015	3050.0483875	1456.313135	2181.49886	1622.9627375
cg08258867	0.9458491	2.198332E-07	0.05521211	0.2786402	0.01915018	0.1787872	0.00095077859	238.79237575	1205.118865	82.8245285	773.25464
cg08262269	0.9911135	9.498177E-07	0.4079896	0.3281116	0.470687	0.1881466	0.0041079615525	1764.55502	1419.08267	2035.721275	813.734045
cg08263226	0.1906728	5.889623E-09	0.4314637	0.7753811	0.7898694	0.0632179	2.5472619475E-05	1866.0805025	3353.5232575	3416.185155	273.4174175
cg08271632	0.08561326	3.382618E-10	0.4931001	0.2795547	0.6999848	0.04057036	1.462982285E-06	2132.6579325	1209.0740775	3027.43426	175.466807
cg08278266	0.02923125	8.248341E-07	0.9647144	0.1552811	0.9132074	0.5680886	0.0035674074825	4172.38978	671.5907575	3949.622005	2456.983195
cg08281791	0.9328922	2.617662E-06	0.4951333	0.8443693	0.4251874	0.09626182	0.01132138815	2141.4515225	3651.8972225	1838.935505	416.3323715
cg08302003	0.07763871	7.416708E-08	0.8554206	0.3168351	0.5546282	0.04520532	0.000320772621	3699.694095	1370.3118075	2398.766965	195.513009
cg08302365	0.02463959	2.261023E-09	0.9974686	0.2390027	0.1375748	0.7527909	9.778924475E-06	4314.051695	1033.6866775	595.01101	3255.8206425
cg08309519	0.03559413	7.998153E-07	0.00954176	0.2659669	0.958792	0.07363223	0.0034592011725	41.268112	1150.3068425	4146.7754	318.45939475
cg08313539	0.3263396	1.443196E-08	0.5023849	0.09443849	0.9357491	0.6626242	6.2418227E-05	2172.8146925	408.44646925	4047.1148575	2865.849665
cg08324400	0.4614388	5.35876E-07	0.03679808	0.3028163	0.8104497	0.3869946	0.0023176637	159.151696	1309.6804975	3505.1949525	1673.751645
cg08327903	0.01577624	2.194222E-08	0.8981716	0.2229989	0.1975677	0.5876501	9.49001015E-05	3884.59217	964.4702425	854.4803025	2541.5866825
cg08328535	0.02324804	2.145612E-08	0.02369057	0.0875839	0.6934273	0.3432064	9.2797719E-05	102.46171525	378.8003675	2999.0730725	1484.36768
cg08329428	0.5577262	8.346669E-10	0.1999233	0.3179639	0.8870132	0.8870932	3.6099343425E-06	864.6682725	1375.1938675	3836.33209	3836.67809
cg08332492	0.025729	3.219661E-08	0.6809949	0.6033998	0.9561681	0.7145937	0.00013925033825	2945.3029425	2609.704135	4135.4270325	3090.6177525
cg08349497	0.1777839	2.484821E-08	0.4874203	0.4017234	0.8090004	0.7790725	0.00010746850825	2108.0927975	1737.453705	3498.92673	3369.4885625
cg08356614	0.8933584	1.957613E-08	0.3061927	0.6608889	0.9638237	0.5340469	8.466676225E-05	1324.2834275	2858.3444925	4168.5375025	2309.7528425
cg08367326	0.05855968	6.367777E-07	0.4372662	0.7454247	0.9772495	0.6932374	0.0027540635525	1891.176315	3223.9618275	4226.6040875	2998.251755
cg08367673	0.06213261	1.414442E-08	0.9764891	0.9412411	0.1086292	0.1999734	6.11746165E-05	4223.3153575	4070.8677575	469.82129	864.884955
cg08379637	0.3641592	2.160853E-08	0.4595239	0.4586239	0.635306	0.7562223	9.345689225E-05	1987.4408675	1983.5483675	2747.69845	3270.6614475
cg08391321	0.2159923	8.465643E-08	0.2172247	0.5277233	0.277359	0.2815466	0.00036613905975	939.4968275	2282.4032725	1199.577675	1217.689045
cg08406082	0.9083762	1.116207E-06	0.4423364	0.3176652	0.5782405	0.7187536	0.004827595275	1913.10493	1373.90199	2500.8901625	3108.60932
cg08411881	0.9368864	8.408375E-08	0.09183301	0.159743	0.1782631	0.163566	0.00036366221875	397.17776825	690.888475	770.9879075	707.42295
cg08427573	0.1287484	3.390687E-10	0.8360473	0.1257252	0.201659	0.5084087	1.4664721275E-06	3615.9045725	543.76149	872.175175	2198.8676275
cg08431893	0.4369732	1.809506E-08	0.1398725	0.1496767	0.3563308	0.6121919	7.82611345E-05	604.9485625	647.3517275	1541.13071	2647.7299675
cg08438650	0.3113118	2.834996E-06	0.04480304	0.8183725	0.4305838	0.8804662	0.0122613577	193.773148	3539.4610625	1862.274935	3808.016315
cg08448455	0.1690953	4.301532E-06	0.5048665	0.3455637	0.2181475	0.3744366	0.0186041259	2183.5476125	1494.5630025	943.4879375	1619.438295
cg08468991	0.02913801	3.0519E-09	0.8637453	0.8948954	0.9870421	0.9160091	1.31994675E-05	3735.6984225	3870.422605	4268.9570825	3961.7393575
cg08470742	0.2010411	5.297188E-07	0.9530244	0.4728125	0.9047105	0.4360357	0.00229103381	4121.83053	2044.9140625	3912.8729125	1885.8544025
cg08474856	0.9566228	1.12397E-05	0.7509658	0.2708866	0.1741711	0.2280709	0.0486117025	3247.927085	1171.584545	753.2900075	986.4066425
cg08474953	0.9000738	7.186871E-07	0.2277797	0.552239	0.8813513	0.6393514	0.0031083217075	985.1472025	2388.433675	3811.8443725	2765.194805
cg08475517	0.007057918	7.161448E-11	0.5968614	0.08594839	0.6353386	0.7206669	3.09732626E-07	2581.425555	371.72678675	2747.839445	3116.8843425
cg08480854	0.9685417	5.666188E-09	0.1161229	0.9869041	0.1336195	0.4416158	2.45062631E-05	502.2315425	4268.3602325	577.9043375	1909.988335
cg08482694	0.04911648	3.977194E-07	0.2892672	0.2805183	0.5061932	0.7949186	0.001720136405	1251.08064	1213.2416475	2189.28559	3438.022945
cg08485937	0.9621839	4.502161E-08	0.3471649	0.09492413	0.9476963	0.8325072	0.00019471846325	1501.4881925	410.54686225	4098.7864975	3600.59364
cg08488116	0.05189063	2.95371E-06	0.6964146	0.1516068	0.3431904	0.5121128	0.01277479575	3011.993145	655.69941	1484.29848	2214.88786
cg08498942	0.2463217	2.190912E-07	0.7249278	0.08871814	0.2460718	0.3402978	0.00094756944	3135.312735	383.7059555	1064.260535	1471.787985
cg08499756	0.9391665	2.092985E-05	0.5597843	0.8904311	0.7169513	0.89371	0.09052160125	2421.0670975	3851.1145075	3100.8143725	3865.29575
cg08507638	0.950478	5.042265E-05	0.07811704	0.723476	0.565037	0.458274	0.21807796125	337.856198	3129.0337	2443.785025	1982.03505
cg08511716	0.05646506	2.814441E-07	0.433228	0.06761522	0.7481564	0.4817805	0.0012172457325	1873.7111	292.4358265	3235.77643	2083.7006625
cg08512345	0.02642115	1.63795E-08	0.5833697	0.4700151	0.1163665	0.6036967	7.08413375E-05	2523.0739525	2032.8153075	503.2851125	2610.9882275
cg08514408	0.8242209	7.83494E-07	0.9525522	0.9845106	0.1922373	0.8181635	0.00338861155	4119.788265	4258.008345	831.4263225	3538.5571375
cg08521677	0.04568657	4.690203E-08	0.7032347	0.4462003	0.4800315	0.1960963	0.00020285127975	3041.4900775	1929.8162975	2076.1362375	848.1164975
cg08521987	0.1196225	5.982462E-07	0.7796881	0.574394	0.5877892	0.4207982	0.002587414815	3372.1510325	2484.25405	2542.18829	1819.952215
cg08530000	0.9364937	1.751458E-06	0.4092785	0.195041	0.2673081	0.4742942	0.00757505585	1770.1295125	843.552325	1156.1075325	2051.322415
cg08531052	0.9142094	4.230494E-10	0.2836923	0.20388	0.07919218	0.2716907	1.829688655E-06	1226.9691975	881.781	342.5061785	1175.0622775
cg08546229	0.9091685	2.810058E-08	0.5126657	0.3297666	0.4535597	0.5670772	0.0001215350085	2217.2791525	1426.240545	1961.6457025	2452.60889
cg08550441	0.01861584	6.569215E-08	0.4690514	0.3054701	0.7163977	0.09917175	0.00028411854875	2028.647305	1321.1581825	3098.4200525	428.91781875
cg08568987	0.01764407	1.907344E-08	0.5499463	0.2796328	0.9975743	0.5617199	8.2492628E-05	2378.5177475	1209.41186	4314.5088475	2429.4385675
cg08570077	0.9086883	1.129249E-07	0.3852022	0.4612552	0.388524	0.04904472	0.0004884001925	1665.999515	1994.92874	1680.3663	212.118414
cg08571475	0.9202508	1.620495E-11	0.02524755	0.1007246	0.3839551	0.280759	7.008640875E-08	109.19565375	435.633895	1660.6058075	1214.282675
cg08573089	0.9127187	3.009536E-07	0.01601383	0.201755	0.1043006	0.2967891	0.00130162432	69.25981475	872.590375	451.100095	1283.6128575
cg08575875	0.9703954	6.327765E-06	0.9655558	0.7610182	0.6881122	0.5438661	0.027367583625	4176.028835	3291.403715	2976.085265	2352.2208825
cg08577046	0.7208382	1.488033E-06	0.372706	0.4442974	0.1390575	0.4846672	0.006435742725	1611.95345	1921.586255	601.4236875	2096.18564
cg08578505	0.04480412	2.515806E-07	0.211918	0.8516541	0.9503343	0.159795	0.001088086095	916.54535	3683.4039825	4110.1958475	691.113375
cg08594632	0.4881992	1.971508E-07	0.3120233	0.5463028	0.462184	0.2751568	0.00085267721	1349.5007725	2362.75961	1998.9458	1190.05316
cg08594936	0.640294	1.082903E-07	0.866184	0.7044502	0.0445948	0.009763576	0.0004683555475	3746.2458	3046.747115	192.87251	42.2274662
cg08599259	0.08429702	1.091452E-06	0.3644228	0.7757294	0.5032902	0.2196487	0.0047205299	1576.12861	3355.029655	2176.730115	949.9806275
cg08602188	0.8444748	2.72454E-06	0.0650137	0.06319783	0.6805597	0.8946338	0.0117836355	281.1842525	273.33061475	2943.4207025	3869.291185
cg08605855	0.9688772	1.129522E-07	0.07247917	0.6920384	0.3889801	0.7043504	0.000488518265	313.47241025	2993.06608	1682.3389325	3046.31548
cg08608532	0.03368645	6.730492E-10	0.1440762	0.5355981	0.6271877	0.1796719	2.91093779E-06	623.129565	2316.4617825	2712.5868025	777.0809675
cg08609839	0.2060068	7.159817E-09	0.06804988	0.1838984	0.3769332	0.8424434	3.0966208525E-05	294.315731	795.36058	1630.23609	3643.567705
cg08613239	0.9800655	3.534845E-10	0.2881493	0.9226769	0.304535	0.5411154	1.5288204625E-06	1246.2457225	3990.5775925	1317.113875	2340.324105
cg08616182	0.9050575	3.960075E-09	0.9590798	0.9068777	0.7167475	0.8160234	1.7127324375E-05	4148.020135	3922.2460525	3099.9329375	3529.301205
cg08619954	0.4679066	5.083554E-10	0.3399919	0.7010429	0.9312517	0.03719755	2.198637105E-06	1470.4649675	3032.0105425	4027.6636025	160.87940375
cg08627624	0.9593194	1.079403E-07	0.103355	0.3626153	0.4757696	0.9141579	0.0004668417975	447.010375	1568.3111725	2057.70352	3953.7329175
cg08629913	0.01739887	6.901243E-07	0.3460363	0.7010352	0.2543791	0.7853831	0.0029847875975	1496.6069975	3031.97724	1100.1896075	3396.7819075
cg08630381	0.08514567	7.03241E-08	0.09347806	0.6673245	0.05985447	0.1580353	0.0003041517325	404.2926095	2886.1784625	258.87058275	683.5026725
cg08638999	0.6849416	4.526664E-07	0.473559	0.1217596	0.3071608	0.3958403	0.00195778218	2048.142675	526.61027	1328.47046	1712.0092975
cg08671764	0.9773429	9.468945E-08	0.8810155	0.400369	0.2611307	0.2151892	0.00040953187125	3810.3920375	1731.595925	1129.3902775	930.69329
cg08672695	0.5945304	1.918538E-08	0.01390838	0.06124279	0.0333497	0.05785011	8.29767685E-05	60.1537435	264.87506675	144.2374525	250.20172575
cg08673142	0.8170282	6.548333E-07	0.7045542	0.5893357	0.4232989	0.2180429	0.0028321540225	3047.196915	2548.8769025	1830.7677425	943.0355425
cg08677617	0.2823398	6.73161E-11	0.6158696	0.02198356	0.8420134	0.5947396	2.911421325E-07	2663.63602	95.078897	3641.707955	2572.24877
cg08680083	0.985782	3.867097E-08	0.07334868	0.0801181	0.2156664	0.06520131	0.00016725194525	317.233041	346.5107825	932.75718	281.99566575
cg08683790	0.9255698	1.18532E-07	0.4185806	0.5155993	0.1537361	0.6681531	0.0005126509	1810.361095	2229.9669725	664.9086325	2889.7621575
cg08686311	0.07457738	1.06473E-08	0.3032381	0.9197646	0.0228706	0.06507076	4.60495725E-05	1311.5047825	3977.981895	98.915345	281.431037
cg08687025	0.5643075	1.516096E-06	0.1375232	0.734052	0.7171296	0.4459983	0.0065571152	594.78784	3174.7749	3101.58552	1928.9426475
cg08687052	0.9820415	7.675692E-07	0.673245	0.3070773	0.1486228	0.7209939	0.00331973679	2911.784625	1328.1093225	642.79361	3118.2986175
cg08695508	0.9246525	6.647834E-09	0.7912316	0.725245	0.2482902	0.600377	2.875188205E-05	3422.07667	3136.684625	1073.855115	2596.630525
cg08698428	0.5717451	9.362853E-08	0.9227818	0.7387941	0.6272152	0.9263301	0.00040494339225	3991.031285	3195.2844825	2712.70574	4006.3776825
cg08704681	0.1016647	4.709272E-07	0.2662036	0.3308681	0.4612988	0.7502827	0.00203676014	1151.33057	1431.0045325	1995.11731	3244.9726775
cg08705958	0.8771696	1.683504E-06	0.03657485	0.1496584	0.7901238	0.8857244	0.0072811548	158.18622625	647.27258	3417.285435	3830.75803
cg08710757	0.8288922	6.101018E-06	0.3267592	0.7906954	0.6510545	0.7881049	0.02638690285	1413.23354	3419.757605	2815.8107125	3408.5536925
cg08713101	0.9826342	4.408783E-07	0.1101203	0.8438252	0.2227333	0.9102901	0.0019067986475	476.2702975	3649.54399	963.3215225	3937.0046825
cg08723623	0.977412	2.314711E-05	0.2351671	0.892859	0.2352082	0.4269267	0.10011125075	1017.0977075	3861.615175	1017.275465	1846.4579775
cg08736421	0.9679686	2.963296E-07	0.1324429	0.5405736	0.4928132	0.4197461	0.00128162552	572.8155425	2337.98082	2131.41709	1815.4018825
cg08736446	0.0683316	4.721087E-09	0.3409094	0.8773166	0.849082	0.3560709	2.0418701275E-05	1474.433155	3794.394295	3672.27965	1540.0066425
cg08762734	0.6917213	5.264579E-06	0.6053667	0.4661181	0.249234	0.8958876	0.022769304175	2618.2109775	2015.9607825	1077.93705	3874.71387
cg08769507	0.03002623	2.014518E-06	0.1939924	0.8937664	0.5516773	0.9362454	0.00871279035	839.01713	3865.53968	2386.0043225	4049.261355
cg08782420	0.9578886	3.026119E-05	0.7736184	0.7485778	0.6650804	0.9333015	0.13087964675	3345.89958	3237.598985	2876.47273	4036.5289875
cg08783491	0.02774051	1.104177E-08	0.03611725	0.2796659	0.1669717	0.838123	4.775565525E-05	156.20710625	1209.5550175	722.1526025	3624.881975
cg08791234	0.1457687	9.367201E-07	0.8596153	0.4840104	0.9356193	0.5655822	0.0040513144325	3717.8361725	2093.34498	4046.5534725	2446.143015
cg08791395	0.9343773	1.769273E-08	0.106211	0.4666646	0.2753216	0.8739266	7.652105725E-05	459.362575	2018.324395	1190.76592	3779.732545
cg08793208	0.02420071	3.140604E-08	0.2309622	0.4741526	0.2008345	0.5317018	0.000135831123	998.911515	2050.709995	868.6092125	2299.610285
cg08804626	0.9492416	1.567001E-09	0.2225141	0.7824623	0.6103952	0.5097906	6.777279325E-06	962.3734825	3384.1494475	2639.95924	2204.844345
cg08812242	0.05074242	2.223141E-07	0.0672085	0.4897462	0.7794781	0.2327396	0.0009615084825	290.6767625	2118.152315	3371.2427825	1006.59877
cg08812936	0.3529676	2.069875E-07	0.364842	0.6451552	0.3736207	0.3406167	0.0008952209375	1577.94165	2790.29624	1615.9095275	1473.1672275
cg08815320	0.06163331	6.147795E-08	0.8595369	0.7155754	0.7600077	0.9738431	0.00026589213375	3717.4970925	3094.863605	3287.0333025	4211.8714075
cg08815970	0.9853871	7.648902E-10	0.7630965	0.8630562	0.3350981	0.6505801	3.308150115E-06	3300.3923625	3732.718065	1449.2992825	2813.7589325
cg08827764	0.9515445	2.651296E-09	0.1596197	0.8115898	0.631272	0.7584884	1.14668552E-05	690.3552025	3510.125885	2730.2514	3280.46233
cg08832069	0.06853924	3.280766E-08	0.7723692	0.434763	0.8570368	0.5101301	0.0001418931295	3340.49679	1880.349975	3706.68416	2206.3126825
cg08833670	0.08544074	3.201298E-07	0.1817432	0.04147423	0.26765	0.2322936	0.001384561385	786.03934	179.37604475	1157.58625	1004.66982
cg08840496	0.02601189	1.582088E-09	0.4023499	0.4606099	0.5506386	0.5987074	6.8425306E-06	1740.1633175	1992.1378175	2381.511945	2589.409505
cg08841613	0.7838327	1.605653E-06	0.9837273	0.970276	0.6753976	0.7724122	0.006944449225	4254.6205725	4196.4437	2921.09462	3340.682765
cg08843538	0.18427	9.793353E-07	0.3191488	0.1020861	0.765275	0.4008027	0.0042356251725	1380.31856	441.5223825	3309.814375	1733.4716775
cg08859138	0.04938713	4.085585E-08	0.00132091	0.2478619	0.9172072	0.6205283	0.00017670155125	5.71293575	1072.0027175	3966.92114	2683.7848975
cg08862035	0.1645923	1.353915E-07	0.2674363	0.2207076	0.8139937	0.9697811	0.0005855682375	1156.6619975	954.56037	3520.5227525	4194.3032575
cg08863440	0.1461792	5.299166E-07	0.8284801	0.8096861	0.2021195	0.2329914	0.002291889295	3583.1764325	3501.8923825	874.1668375	1007.687805
cg08866402	0.05837433	1.315445E-08	0.7741663	0.06691034	0.1197949	0.03143286	5.689299625E-05	3348.2692475	289.3872205	518.1129425	135.9471195
cg08872722	0.06776349	1.12666E-07	0.3854264	0.5198178	0.9717784	0.9492109	0.00048728045	1666.96918	2248.211985	4202.94158	4105.3371425
cg08879099	0.9854875	9.988102E-09	0.8387178	0.761615	0.1642889	0.9861852	4.319854115E-05	3627.454485	3293.984875	710.5494925	4265.25099
cg08882038	0.1140477	7.650708E-07	0.876528	0.5161565	0.3651728	0.7741528	0.00330893121	3790.9836	2232.3768625	1579.37236	3348.21086
cg08890976	0.3971499	1.565259E-06	0.2397438	0.2373372	0.5145695	0.7291871	0.006769745175	1036.891935	1026.48339	2225.5130875	3153.7342075
cg08899592	0.9254261	3.288521E-07	0.006848584	0.3579278	0.1481992	0.6967458	0.0014222853325	29.6201258	1548.037735	640.96154	3013.425585
cg08908148	0.04805872	1.12562E-06	0.171738	0.115131	0.5320466	0.7324276	0.0048683065	742.76685	497.941575	2301.101545	3167.74937
cg08914848	0.9575262	5.454546E-08	0.3909497	0.04959296	0.5269927	0.6554438	0.0002359091145	1690.8574525	214.489552	2279.2434275	2834.794435
cg08916050	0.02536899	5.881728E-07	0.2551341	0.205867	0.8795467	0.831645	0.00254384736	1103.4549825	890.374775	3804.0394775	3596.864625
cg08934785	0.2791712	8.16096E-08	0.4076675	0.8718411	0.5173148	0.5878317	0.00035296152	1763.1619375	3770.7127575	2237.38651	2542.3721025
cg08935602	0.02144271	2.265839E-07	0.9136704	0.763861	0.3140786	0.982258	0.0009799753675	3951.62448	3303.698825	1358.389945	4248.26585
cg08937562	0.03172618	2.622839E-07	0.4275695	0.3106136	0.9879971	0.9711146	0.0011343778675	1849.2380875	1343.40382	4273.0874575	4200.070645
cg08938906	0.3092259	3.169896E-08	0.9710418	0.0756812	0.6801669	0.3558151	0.000137098002	4199.755785	327.32119	2941.7218425	1538.9003075
cg08940762	0.1298576	5.589784E-06	0.01365509	0.5734705	0.307052	0.3542464	0.0241758158	59.05826425	2480.2599125	1327.9999	1532.11568
cg08945988	0.08454849	6.989294E-07	0.8897121	0.5205429	0.8123591	0.5795815	0.003022869655	3848.0048325	2251.3480425	3513.4531075	2506.6899875
cg08958618	0.9310419	6.305997E-08	0.5484186	0.9947829	0.1665146	0.5825953	0.00027273437025	2371.910445	4302.4360425	720.175645	2519.7246725
cg08963132	0.3566214	5.645041E-06	0.4778602	0.6348694	0.6182073	0.7012431	0.024414802325	2066.745365	2745.810155	2673.7465725	3032.8764075
cg08966950	0.9254332	2.39355E-06	0.2453182	0.4350111	0.9813482	0.3695116	0.01035210375	1061.001215	1881.4230075	4244.330965	1598.13767
cg08967632	0.5336669	2.550847E-07	0.9353562	0.4218728	0.5182407	0.5590385	0.0011032413275	4045.415565	1824.59986	2241.3910275	2417.8415125
cg08970761	0.06034243	7.078336E-09	0.08680243	0.03591178	0.8769607	0.2624554	3.06138032E-05	375.42050975	155.3184485	3792.8550275	1135.119605
cg09000455	0.09871732	1.465393E-06	0.9486133	0.7156106	0.9689407	0.77785	0.006337824725	4102.7525225	3095.015845	4190.6685275	3364.20125
cg09021225	0.6727757	8.707072E-11	0.7507197	0.9281703	0.1835614	0.1943089	3.76580864E-07	3246.8627025	4014.3365475	793.903055	840.3859925
cg09022422	0.1718502	5.013957E-08	0.8122682	0.4468237	0.8798251	0.5110488	0.00021685364025	3513.059965	1932.5125025	3805.2435575	2210.28606
cg09023840	0.01936203	6.992624E-12	0.910487	0.2314889	0.2308762	0.1401331	3.02430988E-08	3937.856275	1001.1894925	998.539565	606.0756575
cg09047881	0.9864906	1.674428E-06	0.2421504	0.3174822	0.09604735	0.263582	0.0072419011	1047.30048	1373.110515	415.40478875	1139.99215
cg09053536	0.8701812	1.113345E-09	0.3353382	0.02187649	0.1312645	0.8288682	4.815217125E-06	1450.337715	94.61581925	567.7189625	3584.854965
cg09053907	0.2542884	8.956237E-07	0.08692418	0.6003018	0.2964947	0.9143448	0.0038735725025	375.9470785	2596.305285	1282.3395775	3954.54126
cg09065658	0.9627861	9.047071E-07	0.9128788	0.08169664	0.4534703	0.04781039	0.0039128582075	3948.20081	353.337968	1961.2590475	206.77993675
cg09076431	0.09058796	9.644907E-07	0.1260672	0.03352865	0.3759659	0.5558273	0.0041714222775	545.24064	145.01141125	1626.0525175	2403.9530725
cg09082903	0.248272	3.602021E-07	0.9097529	0.2508897	0.3963055	0.2265104	0.0015578740825	3934.6812925	1085.0979525	1714.0212875	979.65748
cg09089894	0.5094677	5.04553E-08	0.6286704	0.4185369	0.5380316	0.1158074	0.0002182191725	2718.99948	1810.1720925	2326.98667	500.867005
cg09090896	0.8594539	2.053845E-06	0.7777869	0.7030305	0.5457067	0.5082238	0.008882879625	3363.9283425	3040.6069125	2360.1814775	2198.067935
cg09095080	0.9642423	4.442538E-06	0.8071852	0.5468196	0.7014418	0.3684725	0.01921397685	3491.07599	2364.99477	3033.735785	1593.6435625
cg09099927	0.9704297	1.063425E-07	0.5416697	0.6265748	0.1700744	0.7183897	0.0004599313125	2342.7214525	2709.93601	735.57178	3107.0354525
cg09129067	0.357959	1.959669E-06	0.9858822	0.4548877	0.197606	0.8161708	0.008475568425	4263.940515	1967.3893025	854.64595	3529.93871
cg09136245	0.141265	1.264346E-06	0.9385201	0.2324342	0.4842091	0.0509437	0.00546829645	4059.0994325	1005.277915	2094.2043575	220.3315025
cg09140531	0.4078824	3.867542E-09	0.007560059	0.1633999	0.7773001	0.1781044	1.672711915E-05	32.697255175	706.7045675	3361.8229325	770.30153
cg09144905	0.9774411	1.594377E-06	0.2388159	0.2405659	0.4383636	0.4911001	0.006895680525	1032.8787675	1040.4475175	1895.92257	2124.0079325
cg09147843	0.9708656	1.002298E-06	0.8970235	0.4587055	0.4745035	0.6114646	0.00433493885	3879.6266375	1983.9012875	2052.2276375	2644.584395
cg09155539	0.9849118	3.060187E-06	0.6959026	0.6581856	0.9955602	0.8611884	0.013235308775	3009.778745	2846.65272	4305.797865	3724.63983
cg09163477	0.6860201	4.352147E-07	0.6414704	0.3994098	0.4981028	0.7491761	0.0018823035775	2774.35948	1727.447385	2154.29461	3240.1866325
cg09164898	0.3019488	3.223464E-08	0.2662563	0.07826653	0.3772702	0.2016211	0.000139414818	1151.5584975	338.50274225	1631.693615	872.0112575
cg09167951	0.4874099	2.803289E-06	0.370815	0.2826159	0.9053668	0.5410462	0.012124224925	1603.774875	1222.3137675	3915.71141	2340.024815
cg09171381	0.02016047	6.616048E-08	0.1091371	0.09478643	0.394668	0.9269557	0.000286144076	472.0179575	409.95130975	1706.9391	4009.0834025
cg09174502	0.9880308	1.522834E-07	0.4421226	0.2456588	0.7311074	0.9338786	0.000658625705	1912.180245	1062.47431	3162.039505	4039.024945
cg09176436	0.02431003	1.866759E-07	0.5015312	0.4800175	0.04496079	0.02978255	0.0008073732675	2169.12244	2076.0756875	194.45541675	128.80952875
cg09183598	0.8888478	4.215574E-11	0.08741455	0.0527914	0.07740127	0.6412741	1.823235755E-07	378.06792875	228.322805	334.76049275	2773.5104825
cg09184842	0.007155833	5.662884E-08	0.8401136	0.3366408	0.1055378	0.4526962	0.000244919733	3633.49132	1455.97146	456.450985	1957.911065
cg09195321	0.02501822	1.480289E-06	0.6294379	0.05183549	0.4610486	0.815406	0.006402249925	2722.3189175	224.18849425	1994.035195	3526.63095
cg09223439	0.04243703	8.589382E-08	0.9346543	0.8874044	0.6379878	0.4990443	0.0003714907715	4042.3798475	3838.02403	2759.297235	2158.3665975
cg09227150	0.07924229	3.11987E-07	0.9954087	0.6900512	0.6047416	0.3154282	0.001349343775	4305.1426275	2984.47144	2615.50742	1364.226965
cg09228878	0.05732042	1.657572E-07	0.2889755	0.38619	0.6195102	0.9595406	0.00071689989	1249.8190375	1670.27175	2679.381615	4150.013095
cg09231992	0.9124969	6.753077E-07	0.0877064	0.9558064	0.704468	0.9419377	0.0029207058025	379.33018	4133.86268	3046.8241	4073.8805525
cg09232906	0.637775	8.919916E-07	0.3987818	0.4315459	0.9670646	0.4411103	0.00385786367	1724.731285	1866.4360175	4182.554395	1907.8020475
cg09235562	0.6423092	1.676204E-08	0.6188513	0.3242121	0.1169623	0.09331103	7.2495823E-05	2676.5318725	1402.2173325	505.8619475	403.57020475
cg09235723	0.5143978	9.011583E-08	0.1642851	0.6280626	0.6686295	0.5619372	0.00038975096475	710.5330575	2716.370745	2891.8225875	2430.37839
cg09235983	0.8870584	6.831932E-10	0.8521387	0.4357802	0.5686375	0.1183047	2.95481059E-06	3685.4998775	1884.749365	2459.3571875	511.6678275
cg09236126	1.025295	3.400716E-09	0.01034821	0.07249937	0.88372	0.3120921	1.47080967E-05	44.75600825	313.55977525	3822.089	1349.7983325
cg09240001	0.5709141	9.836037E-08	0.4986768	0.3533594	0.2404736	0.06474804	0.00042540860025	2156.77716	1528.279405	1040.04832	280.035273
cg09248345	0.08962015	1.398042E-07	0.8396659	0.5479825	0.7163374	0.6884626	0.000604653165	3631.5550175	2370.0243125	3098.159255	2977.600745
cg09249657	0.6197426	1.480789E-08	0.2576383	0.7509399	0.1339087	0.5445238	6.404412425E-05	1114.2856475	3247.8150675	579.1551275	2355.065435
cg09252806	0.4225534	4.751005E-07	0.4553018	0.8507748	0.8639722	0.2895637	0.0020548096625	1969.180285	3679.60101	3736.679765	1252.3630025
cg09253696	0.4021287	4.940785E-07	0.179088	0.06026063	0.6962452	0.5067812	0.0021368895125	774.5556	260.62722475	3011.26049	2191.82869
cg09254686	0.1157322	1.108777E-06	0.600966	0.3096939	0.3992566	0.3222937	0.004795460525	2599.17795	1339.4261175	1726.784795	1393.9202525
cg09266602	0.5599211	4.411861E-08	0.6427036	0.6111701	0.7965041	0.8887628	0.00019081298825	2779.69307	2643.3106825	3444.8802325	3843.89911
cg09268861	0.009329233	6.015315E-12	0.5678303	0.9133865	0.2753459	0.06310925	2.6016237375E-08	2455.8660475	3950.3966125	1190.8710175	272.94750625
cg09275704	0.2477995	3.482694E-06	0.7452639	0.858508	0.9097295	0.8434912	0.01506265155	3223.2663675	3713.0471	3934.5800875	3648.09944
cg09281539	0.08036519	1.273191E-06	0.9682702	0.992829	0.749156	0.5836341	0.005506551075	4187.768615	4293.985425	3240.0997	2524.2174825
cg09282869	0.03022192	1.355407E-06	0.6827367	0.8228934	0.1647257	0.1838402	0.005862135275	2952.8362275	3559.013955	712.4386525	795.108865
cg09284106	0.9601594	6.445851E-07	0.9778964	0.6567573	0.5100745	0.09533679	0.0027878305575	4229.40193	2840.4753225	2206.0722125	412.33161675
cg09294077	0.1127169	1.227067E-07	0.6060813	0.1163837	0.4565999	0.2617556	0.0005307064775	2621.3016225	503.3595025	1974.7945675	1132.09297
cg09294347	0.7777315	9.385346E-08	0.2853285	0.6081799	0.4896557	0.2623617	0.0004059162145	1234.0457625	2630.3780675	2117.7609025	1134.7143525
cg09308553	0.4498892	2.864314E-06	0.03519257	0.2159599	0.2268819	0.6578204	0.01238815805	152.20786525	934.0265675	981.2642175	2845.07323
cg09318248	0.03137804	9.886206E-07	0.9811916	0.686927	0.4962059	0.9692119	0.004275784095	4243.65367	2970.959275	2146.0905175	4191.8414675
cg09322432	0.8573653	3.495949E-08	0.4981535	0.487758	0.1996112	0.6536641	0.00015119979425	2154.5138875	2109.55335	863.31844	2827.0972325
cg09344183	0.1361367	8.650059E-09	0.7990463	0.05024107	0.5508134	0.6726108	3.7411505175E-05	3455.8752475	217.29262775	2382.267955	2909.04171
cg09354241	0.2963091	3.246964E-09	0.4412769	0.5668904	0.7266829	0.7521031	1.40431193E-05	1908.5225925	2451.80098	3142.9035425	3252.8459075
cg09355190	0.9811613	1.539929E-07	0.8098953	0.6649823	0.452916	0.292353	0.0006660192925	3502.7971725	2876.0484475	1958.8617	1264.426725
cg09374627	0.7708028	1.411857E-07	0.7028682	0.7546646	0.6611112	0.3365875	0.0006106281525	3039.904965	3263.924395	2859.30594	1455.7409375
cg09409457	0.7281205	1.567478E-06	0.7025294	0.4462583	0.5668171	0.9478002	0.00677934235	3038.439655	1930.0671475	2451.4839575	4099.235865
cg09419116	0.02706838	2.900306E-08	0.04282756	0.7904652	0.6406162	0.3339055	0.0001254382345	185.229197	3418.76199	2770.665065	1444.1412875
cg09424923	0.02380796	1.180508E-07	0.8279415	0.3915414	0.2971807	0.7863511	0.00051056971	3580.8469875	1693.416555	1285.3065275	3400.9685075
cg09428583	0.8653757	1.517174E-06	0.7066459	0.3467826	0.8838033	0.594845	0.00656177755	3056.2435175	1499.834745	3822.4492725	2572.704625
cg09453983	0.9811428	1.10029E-07	0.8896231	0.7409804	0.3646994	0.7818988	0.000475875425	3847.6199075	3204.74023	1577.324905	3381.71231
cg09462808	0.2976928	3.177907E-07	0.5631183	0.3837659	0.5655245	0.152812	0.0013744447775	2435.4866475	1659.7875175	2445.8934625	660.9119
cg09468231	0.09998461	8.200338E-07	0.8087523	0.5332946	0.4392651	0.8959184	0.003546646185	3497.8536975	2306.499145	1899.8215575	3874.84708
cg09473244	0.9084647	7.202171E-07	0.07499541	0.8751055	0.2185994	0.9437902	0.0031149389575	324.35514825	3784.8312875	945.442405	4081.892615
cg09508770	0.05274625	4.42871E-07	0.8918633	0.1574889	0.1928953	0.2996641	0.001915417075	3857.3087725	681.1394925	834.2721725	1296.0472325
cg09517766	0.4631476	9.043517E-09	0.09760024	0.8718479	0.4197038	0.7530675	3.9113211025E-05	422.121038	3770.7421675	1815.218935	3257.0169375
cg09520976	0.9487508	4.5421E-07	0.5489012	0.1398513	0.9359113	0.6707617	0.00196445825	2373.99769	604.8568725	4047.8163725	2901.0443525
cg09526685	0.8530141	2.509203E-07	0.1174171	0.3505797	0.7868749	0.8016793	0.0010852302975	507.8289575	1516.2572025	3403.2339425	3467.2629725
cg09533267	0.925046	3.949195E-07	0.6806701	0.2097111	0.2605267	0.4653675	0.0017080268375	2943.8981825	907.0005075	1126.7779775	2012.7144375
cg09533390	0.8091907	2.184643E-07	0.3653122	0.3195428	0.7055609	0.4722432	0.0009448580975	1579.975265	1382.02261	3051.5508925	2042.45184
cg09538031	0.8384795	1.864105E-07	0.03689424	0.2179029	0.5832475	0.8825628	0.0008062254125	159.567588	942.4300425	2522.5454375	3817.08411
cg09543727	0.02234102	2.746023E-10	0.5242259	0.03502765	0.1939863	0.6904078	1.1876549475E-06	2267.2770175	151.49458625	838.9907475	2986.013735
cg09550323	0.9498121	1.755181E-10	0.05072227	0.5895461	0.1980389	0.2356095	7.591157825E-07	219.37381775	2549.7868825	856.5182425	1019.0110875
cg09564101	0.05648175	1.678825E-05	0.8518397	0.2893975	0.7800909	0.7095917	0.07260918125	3684.2067025	1251.6441875	3373.8931425	3068.9841025
cg09575442	0.9607646	5.208002E-07	0.2824788	0.1225363	0.750833	0.7705399	0.002252460865	1221.72081	529.9694975	3247.352725	3332.5850675
cg09595202	0.1174566	7.258735E-07	0.9979464	0.8543271	0.9580926	0.3240398	0.0031394028875	4316.11818	3694.9647075	4143.750495	1401.472135
cg09603024	0.0681813	1.683635E-06	0.7547969	0.5493756	0.9012077	0.5572295	0.007281721375	3264.4965925	2376.04947	3897.7233025	2410.0175875
cg09615224	0.1651668	1.757942E-09	0.3107113	0.04144266	0.3096285	0.1270997	7.60309915E-06	1343.8263725	179.2395045	1339.1432625	549.7062025
cg09630589	0.01738075	1.28221E-07	0.3684474	0.497901	0.5032385	0.9105788	0.000554555825	1593.535005	2153.421825	2176.5065125	3938.25331
cg09634134	0.2571059	1.952509E-06	0.8381913	0.7007965	0.9047595	0.7366941	0.008444601425	3625.1773725	3030.9448625	3913.0848375	3186.2019825
cg09638651	0.000770482	3.816038E-11	0.1579428	0.3186003	0.5593229	0.08650328	1.650436435E-07	683.10261	1377.9462975	2419.0715425	374.126686
cg09640718	0.6222477	5.060642E-08	0.9334624	0.09603787	0.1312744	0.272995	0.0002188727665	4037.22488	415.36378775	567.76178	1180.703375
cg09643340	0.2290357	7.733786E-07	0.9940408	0.590952	0.3761221	0.607506	0.003344862445	4299.22646	2555.8674	1626.7280825	2627.46345
cg09656931	0.8542935	3.719092E-06	0.4785019	0.199855	0.820806	0.2572736	0.0160850729	2069.5207175	864.372875	3549.98595	1112.70832
cg09662747	0.07122854	1.209129E-07	0.6752745	0.4435844	0.3719031	0.1418687	0.0005229482925	2920.5622125	1918.50253	1608.4809075	613.5821275
cg09667582	0.04302464	1.94123E-06	0.7540209	0.5277011	0.7633967	0.6302367	0.00839581975	3261.1403925	2282.3072575	3301.6907275	2725.7737275
cg09675653	0.05446031	6.447795E-09	0.936907	0.4602661	0.1030419	0.2960046	2.7886713375E-05	4052.122775	1990.6508825	445.6562175	1280.219895
cg09687025	0.1679849	7.554447E-06	0.4170366	0.1908936	0.7432811	0.3952846	0.032672983275	1803.683295	825.61482	3214.6907575	1709.605895
cg09689137	0.1502864	1.508769E-07	0.5948487	0.1538167	0.9854774	0.4151532	0.0006525425925	2572.7206275	665.2572275	4262.189755	1795.53759
cg09692771	0.158432	4.189805E-08	0.2185886	0.2518252	0.01594603	0.02524073	0.00018120906625	945.395695	1089.14399	68.96657975	109.16615725
cg09706573	0.9734812	2.306465E-07	0.398002	0.3202468	0.3820406	0.2257594	0.0009975461125	1721.35865	1385.06741	1652.325595	976.409405
cg09714181	0.008251996	3.454531E-07	0.9934224	0.9678035	0.4089662	0.1386125	0.0014940846575	4296.55188	4185.7501375	1768.778815	599.4990625
cg09717526	0.1959414	2.924935E-09	0.4386783	0.1958335	0.5260518	0.5213269	1.2650343875E-05	1897.2836475	846.9798875	2275.174035	2254.7388425
cg09719124	0.9600529	4.599589E-07	0.7190563	0.5637445	0.3666198	0.1403155	0.0019893222425	3109.9184975	2438.1949625	1585.630635	606.8645375
cg09739036	0.03584364	3.217052E-07	0.5167931	0.6922064	0.1866972	0.3720308	0.00139137499	2235.1301575	2993.79268	807.46539	1609.03321
cg09740313	0.8273772	1.393069E-07	0.6102673	0.159094	0.9865163	0.741251	0.0006025023425	2639.4060725	688.08155	4266.6829975	3205.910575
cg09753749	0.9411347	1.065627E-08	0.7556942	0.09984926	0.4252872	0.5375355	4.608836775E-05	3268.377415	431.8480495	1839.36714	2324.8410375
cg09758623	0.03395505	3.069041E-07	0.8977112	0.776644	0.5660158	0.7267306	0.0013273602325	3882.60094	3358.9853	2448.018335	3143.109845
cg09765258	0.8327268	2.914885E-08	0.3196192	0.06268937	0.2760412	0.5419327	0.00012606877625	1382.35304	271.13152525	1193.87819	2343.8589275
cg09772333	0.7975574	1.108631E-07	0.8153337	0.7622329	0.1573639	0.3548843	0.0004794829075	3526.3182525	3296.6572925	680.5988675	1534.8745975
cg09774204	0.9390627	2.814354E-07	0.7072437	0.8933007	0.4923807	0.8572961	0.001217208105	3058.8290025	3863.5255275	2129.5465275	3707.8056325
cg09778958	0.1062503	4.198962E-08	0.4324774	0.8928556	0.6392759	0.2240583	0.0001816051065	1870.464755	3861.60047	2764.8682675	969.0521475
cg09783209	0.02491514	5.760643E-10	0.9892939	0.6007327	0.4818978	0.6658235	2.4914780975E-06	4278.6961175	2598.1689275	2084.207985	2879.6866375
cg09783537	0.008036271	1.797939E-09	0.1040186	0.2956349	0.08671753	0.5494323	7.776086175E-06	449.880445	1278.6209425	375.05331725	2376.2946975
cg09784934	0.1213612	4.756295E-07	0.6642932	0.6196604	0.4420277	0.8154064	0.0020570975875	2873.06809	2680.03123	1911.7698025	3526.63268
cg09790137	0.01449434	7.787092E-09	0.8382441	0.8984649	0.748651	0.2135756	3.36791729E-05	3625.4057325	3885.8606925	3237.915575	923.71447
cg09805682	0.02650812	2.382816E-09	0.9034253	0.3806337	0.1961351	0.9145158	1.03056792E-05	3907.3144225	1646.2407525	848.2843075	3955.280835
cg09808343	0.1141798	7.53865E-07	0.9988123	0.1436007	0.9267889	0.5614562	0.003260466125	4319.8631975	621.0730275	4008.3619925	2428.298065
cg09817599	0.5931527	8.865734E-07	0.3617783	0.6299786	0.191492	0.843798	0.003834429955	1564.6911475	2724.657445	828.2029	3649.42635
cg09817641	0.9264022	1.787365E-06	0.3788618	0.2623281	0.5244251	0.598497	0.007730353625	1638.577285	1134.5690325	2268.1385575	2588.499525
cg09838217	0.565513	9.606652E-08	0.1633347	0.00949426	0.954829	0.1111082	0.000415487699	706.4225775	41.0626745	4129.635425	480.542965
cg09845489	0.5633143	1.200069E-07	0.7855481	0.7068232	0.131476	0.01535901	0.0005190298425	3397.4955325	3057.01034	568.6337	66.42771825
cg09851814	0.2461876	6.474629E-06	0.2078716	0.8538246	0.7993844	0.8545459	0.028002770425	899.04467	3692.791395	3457.33753	3695.9110175
cg09861318	0.0190389	2.374782E-08	0.7196104	0.5921095	0.2308789	0.4847947	0.0001027093215	3112.31498	2560.8735875	998.5512425	2096.7370775
cg09862801	0.1421735	1.335775E-07	0.2091609	0.03748401	0.1632523	0.9653036	0.0005777226875	904.6208925	162.11834325	706.0661975	4174.93807
cg09862914	0.9195919	2.867482E-07	0.9593099	0.2710314	0.3351498	0.9855053	0.001240185965	4149.0153175	1172.210805	1449.522885	4262.3104225
cg09866104	0.3197468	1.713186E-06	0.2598305	0.0775722	0.9167755	0.3504648	0.00740952945	1123.7669125	335.499765	3965.0540375	1515.76026
cg09890980	0.7318001	2.701843E-07	0.4108756	0.906706	0.9459397	0.5418006	0.0011685470975	1777.03697	3921.50345	4091.1892025	2343.287595
cg09911521	0.02570295	2.105297E-10	0.236065	0.1857127	0.4401862	0.823302	9.105409525E-07	1020.981125	803.2074275	1903.805315	3560.78115
cg09921821	0.05924588	7.37119E-09	0.4730963	0.5108782	0.7260056	0.2549821	3.188039675E-05	2046.1414975	2209.548215	3139.97422	1102.7975825
cg09924165	0.1018934	5.226937E-07	0.6293302	0.05385526	0.6092658	0.7825753	0.0022606502525	2721.853115	232.9239995	2635.074585	3384.6381725
cg09930325	0.2413786	3.008886E-07	0.9411222	0.1366209	0.6741615	0.9401379	0.001301343195	4070.353515	590.8853925	2915.7484875	4066.0964175
cg09931939	0.7769283	7.910732E-07	0.7559304	0.8636517	0.862646	0.8526118	0.00342139159	3269.39898	3735.2936025	3730.94395	3687.546035
cg09935736	0.08821359	4.871392E-07	0.7380452	0.5073	0.4329134	0.9328799	0.00210687704	3192.04549	2194.0725	1872.350455	4034.7055675
cg09942248	0.07838739	4.269611E-07	0.975775	0.3057701	0.1939647	0.4415051	0.0018466067575	4220.226875	1322.4556825	838.8973275	1909.5095575
cg09957864	0.9592026	2.062093E-10	0.09397998	0.134769	0.9530298	0.8011613	8.918552225E-07	406.4634135	582.875925	4121.853885	3465.0226225
cg09965419	0.7411415	7.224691E-08	0.1871085	0.1055768	0.06440376	0.04416831	0.00031246788575	809.2442625	456.61966	278.546262	191.02794075
cg09971314	0.2504782	2.559834E-08	0.8299189	0.146778	0.8906734	0.8862435	0.0001107128205	3589.3992425	634.81485	3852.162455	3833.0031375
cg09973148	0.001678409	7.979942E-09	0.2260427	0.2894457	0.8161951	0.8858356	3.451324915E-05	977.6346775	1251.8526525	3530.0438075	3831.23897
cg09985793	0.8344654	3.394813E-06	0.5088357	0.7211741	0.4296125	0.1800833	0.014682566225	2200.7144025	3119.0779825	1858.0740625	778.8602725
cg09989632	0.8765213	1.093495E-10	0.3825763	0.03996239	0.8189404	0.5284695	4.729365875E-07	1654.6424975	172.83733675	3541.91723	2285.6305875
cg09998004	0.9592483	2.616977E-08	0.5305595	0.6541267	0.3700986	0.03305967	0.00011318425525	2294.6698375	2829.0979775	1600.676445	142.98307275
cg09998078	0.9781733	2.449137E-06	0.9291854	0.1341622	0.6924655	0.4140181	0.010592517525	4018.726855	580.251515	2994.9132875	1790.6282825
cg10006515	0.4023909	3.443955E-07	0.4377163	0.2399991	0.4581649	0.7587517	0.0014895105375	1893.1229975	1037.9961075	1981.5631925	3281.6011025
cg10007189	0.02625592	1.842368E-06	0.6417047	0.2791319	0.7300966	0.4889516	0.0079682416	2775.3728275	1207.2454675	3157.667795	2114.71567
cg10010480	0.1312294	6.419424E-06	0.4460867	0.3232057	0.8096336	0.3158087	0.0277640088	1929.3249775	1397.8646525	3501.66532	1365.8726275
cg10012079	0.08389216	3.065845E-08	0.8507579	0.7312177	0.5150188	0.9771171	0.00013259779625	3679.5279175	3162.5165525	2227.45631	4226.0314575
cg10016610	0.07096943	3.226434E-07	0.6081403	0.2101888	0.886604	0.8207126	0.001395432705	2630.2067975	909.06656	3834.5623	3549.581995
cg10020373	0.01132623	1.188793E-09	0.3661741	0.9536776	0.8492481	0.290948	5.141529725E-06	1583.7029825	4124.65562	3672.9980325	1258.3501
cg10021288	0.9710628	3.430715E-06	0.1764665	0.4458539	0.6861901	0.8034396	0.014837842375	763.2176125	1928.3181175	2967.7721825	3474.87627
cg10028038	0.05251468	9.78458E-07	0.860308	0.593481	0.5657376	0.553874	0.00423183085	3720.8321	2566.805325	2446.81512	2395.50505
cg10037894	0.6988465	1.187068E-07	0.6562439	0.4343951	0.3205786	0.862152	0.00051340691	2838.2548675	1878.7588075	1386.502445	3728.8074
cg10042293	0.8959306	4.900178E-06	0.05915591	0.6703086	0.474554	0.2266239	0.02119326985	255.84931075	2899.084695	2052.44605	980.1483675
cg10054262	0.1797646	1.292027E-07	0.3674914	0.2311235	0.7428905	0.9618569	0.0005588016775	1589.400305	999.6091375	3213.0014125	4160.0310925
cg10054332	0.9254565	3.793789E-07	0.8210984	0.05796874	0.9609346	0.2401265	0.0016408137425	3551.25058	250.7148005	4156.042145	1038.5471125
cg10059511	0.02884504	3.357056E-06	0.05361071	0.282212	0.7636123	0.8591361	0.0145192672	231.86632075	1220.5669	3302.6231975	3715.7636325
cg10060875	0.007676046	3.41736E-11	0.2746003	0.2569796	0.1253333	0.0519337	1.4780082E-07	1187.6462975	1111.43677	542.0665225	224.6132525
cg10071493	0.8236596	5.717888E-08	0.07853662	0.5478565	0.2209545	0.1204715	0.000247298656	339.6708815	2369.4793625	955.6282125	521.0392375
cg10077672	0.0296013	7.485367E-07	0.1586522	0.5379167	0.1358845	0.9497286	0.0032374212275	686.170765	2326.4897275	587.7004625	4107.576195
cg10079093	0.97557	9.593308E-07	0.2854192	0.6994769	0.04515168	0.697436	0.00414910571	1234.43804	3025.2375925	195.281016	3016.4107
cg10090116	0.3075095	9.75556E-08	0.729791	0.03059807	0.9632876	0.6476835	0.00042192797	3156.346075	132.33665275	4166.21887	2801.2311375
cg10094693	0.9474014	5.603802E-06	0.8105969	0.6858591	0.5346258	0.5093581	0.02423644365	3505.8315925	2966.3406075	2312.256585	2202.9737825
cg10108237	0.233981	2.889548E-08	0.6858343	0.1066026	0.5732645	0.5717327	0.000124972951	2966.2333475	461.056245	2479.3689625	2472.7439275
cg10110376	0.1205662	1.420483E-06	0.9298499	0.1350062	0.4943086	0.1969793	0.006143588975	4021.6008175	583.901815	2137.884695	851.9354725
cg10110432	0.9243208	1.247954E-05	0.167023	0.01583232	0.3667985	0.2650537	0.0539740105	722.374475	68.474784	1586.4035125	1146.3572525
cg10117831	0.8326205	9.242129E-07	0.3842311	0.3836502	0.978722	0.7716015	0.0039972207925	1661.7995075	1659.287115	4232.97265	3337.1764875
cg10123514	0.3719749	4.757029E-08	0.6157223	0.2027567	0.6543994	0.1070114	0.00020574150425	2662.9989475	876.9227275	2830.277405	462.824305
cg10138044	0.9193419	1.588216E-07	0.2223238	0.3281794	0.2474433	0.7818643	0.00068690342	961.550435	1419.375905	1070.1922725	3381.5630975
cg10139846	0.01970348	7.04857E-09	0.8205734	0.2508132	0.5717259	0.1996237	3.048506525E-05	3548.979955	1084.76709	2472.7145175	863.3725025
cg10146514	0.8007992	5.806678E-08	0.3199361	0.3682522	0.3293552	0.9130751	0.0002511388235	1383.7236325	1592.690765	1424.46124	3949.0498075
cg10147875	0.9718711	3.349756E-06	0.3014553	0.4857237	0.5105908	0.8909741	0.0144876947	1303.7941725	2100.7550025	2208.30521	3853.4629825
cg10148419	0.9743271	1.683376E-05	0.5318617	0.9010403	0.1042942	0.3603237	0.072806012	2300.3018525	3896.9992975	451.072415	1558.4000025
cg10152997	0.2452711	2.778402E-07	0.5610185	0.4384307	0.6493624	0.5021672	0.001201658865	2426.4050125	1896.2127775	2808.49238	2171.87314
cg10155681	0.03889599	1.999611E-07	0.2814464	0.06027624	0.4413948	0.358205	0.0008648317575	1217.25568	260.694738	1909.03251	1549.236625
cg10161039	0.982777	8.32647E-06	0.3319061	0.2915951	0.3040991	0.9866013	0.03601198275	1435.4938825	1261.1488075	1315.2286075	4267.0506225
cg10195763	0.09175302	8.471954E-07	0.2825874	0.2465872	0.6237119	0.5735221	0.003664120105	1222.190505	1066.48964	2697.5539675	2480.4830825
cg10199109	0.01897955	1.343457E-07	0.6022859	0.3547392	0.326261	0.4899919	0.0005810451525	2604.8865175	1534.24704	1411.078825	2119.2149675
cg10203631	0.8507808	1.013561E-08	0.341197	0.3331981	0.2036449	0.4974436	4.383651325E-05	1475.677025	1441.0817825	880.7641925	2151.44357
cg10204652	0.9395272	4.612215E-08	0.4667692	0.1398227	0.07732475	0.02084722	0.00019947829875	2018.77679	604.7331775	334.42954375	90.1642265
cg10207928	0.6577385	4.603973E-07	0.6646116	0.4592652	0.3621255	0.3569169	0.0019912183225	2874.44517	1986.32199	1566.1927875	1543.6655925
cg10207999	0.944146	2.02842E-06	0.08612522	0.179844	0.5335007	0.7332976	0.0087729165	372.4915765	777.8253	2307.3905275	3171.51212
cg10210728	0.1568094	5.114582E-09	0.6477627	0.2347188	0.9525666	0.380012	2.212056715E-05	2801.5736775	1015.15881	4119.850545	1643.5519
cg10211788	0.02924418	1.157001E-10	0.7108419	0.7246132	0.5479299	0.996793	5.004029325E-07	3074.3912175	3133.95209	2369.7968175	4311.129725
cg10215102	0.9961542	1.34337E-09	0.02424926	0.6812642	0.3609836	0.4315368	5.81007525E-06	104.8780495	2946.467665	1561.25407	1866.39666
cg10220206	0.9710635	1.959158E-08	0.7089115	0.9513357	0.3496501	0.3797169	8.47335835E-05	3066.0422375	4114.5269025	1512.2366825	1642.2755925
cg10234068	0.1674119	1.832323E-06	0.3190905	0.7592276	0.2636533	0.3555461	0.007924796975	1380.0664125	3283.65937	1140.3005225	1537.7368825
cg10238092	0.9727024	1.751011E-07	0.7066013	0.969003	0.8727996	0.9696262	0.0007573122575	3056.0506225	4190.937975	3774.85827	4193.633315
cg10242541	0.135661	6.903386E-08	0.7689168	0.003389958	0.4769369	0.06253108	0.0002985714445	3325.56516	14.66156835	2062.7520925	270.446921
cg10246273	0.0245806	4.156966E-06	0.5755377	0.898837	0.7557322	0.4467943	0.01797887795	2489.2005525	3887.470025	3268.541765	1932.3853475
cg10253484	0.0622128	6.122401E-07	0.5059736	0.1876357	0.9403744	0.8909903	0.0026479384325	2188.33582	811.5244025	4067.11928	3853.5330475
cg10258957	0.9781823	2.442731E-06	0.4167861	0.7772482	0.131123	0.7396	0.010564811575	1802.5998825	3361.598465	567.106975	3198.77
cg10259518	0.9252091	1.489622E-10	0.8619346	0.8728805	0.008123249	0.2219481	6.44261515E-07	3727.867145	3775.2081625	35.133051925	959.9255325
cg10272030	0.9776721	2.126382E-06	0.7376219	0.5786419	0.770863	0.1020606	0.00919660215	3190.2147175	2502.6262175	3333.982475	441.412095
cg10273669	0.9585271	2.978229E-06	0.01439815	0.179918	0.1551243	0.09720381	0.012880840425	62.27199875	778.14535	670.9125975	420.40647825
cg10275695	0.1831331	6.532764E-07	0.7461617	0.8494482	0.7635128	0.2555845	0.00282542043	3227.1493525	3673.863465	3302.19286	1105.4029625
cg10276674	0.8543941	1.282556E-06	0.1707351	0.6104791	0.4934329	0.6837747	0.0055470547	738.4293075	2640.3221075	2134.0972925	2957.3255775
cg10282319	0.767519	9.802395E-08	0.09893922	0.1200646	0.4766953	0.3236046	0.00042395358375	427.9121265	519.279395	2061.7071725	1399.589895
cg10285743	0.2345868	1.042615E-08	0.7341728	0.08739167	0.2117379	0.9174716	4.509309875E-05	3175.29736	377.96897275	915.7664175	3968.06467
cg10297561	0.1199991	1.776444E-06	0.4896939	0.1872633	0.3801246	0.6236259	0.0076831203	2117.9261175	809.9137725	1644.038895	2697.1820175
cg10300521	0.9478935	4.343473E-07	0.671252	0.4189651	0.156283	0.9444925	0.0018785520725	2903.1649	1812.0240575	675.923975	4084.9300625
cg10306963	0.8669737	5.03095E-10	0.9239888	0.1240703	0.3779551	0.8805461	2.175885875E-06	3996.25156	536.6040475	1634.6558075	3808.3618825
cg10310756	0.0329012	3.854715E-07	0.2926102	0.3869757	0.9804962	0.4491038	0.0016671642375	1265.539115	1673.6699025	4240.646065	1942.373935
cg10317111	0.9189116	8.156347E-06	0.7328729	0.6946342	0.8771063	0.8896511	0.035276200775	3169.6752925	3004.292915	3793.4847475	3847.7410075
cg10332296	0.04158531	4.335242E-08	0.5887591	0.6508001	0.8278415	0.8443286	0.0001874992165	2546.3831075	2814.7104325	3580.4144875	3651.721195
cg10346511	0.01743638	7.302476E-07	0.6184331	0.8323205	0.03256398	0.5971801	0.00315832087	2674.7231575	3599.7861625	140.8392135	2582.8039325
cg10348972	0.425268	2.793205E-08	0.4298039	0.4470428	0.8287098	0.6749983	0.00012080611625	1858.9018675	1933.46011	3584.169885	2919.3676475
cg10350828	0.8780412	1.917703E-08	0.653526	0.06099194	0.2803219	0.7635269	8.294065475E-05	2826.49995	263.7901405	1212.3922175	3302.2538425
cg10351440	0.8849337	1.830785E-10	0.3412891	0.3427397	0.4197336	0.3813079	7.918145125E-07	1476.0753575	1482.3492025	1815.34782	1649.1566675
cg10357368	0.9427893	8.398048E-07	0.4816885	0.2027696	0.8201374	0.674845	0.00363215576	2083.3027625	876.97852	3547.094255	2918.704625
cg10360071	0.4972511	2.237739E-07	0.8341043	0.1845282	0.03269027	0.6209056	0.0009678221175	3607.5010975	798.084465	141.38541775	2685.41672
cg10367707	0.8523756	8.39565E-07	0.6876707	0.3795464	0.5556088	0.5486264	0.003631118625	2974.1757775	1641.53818	2403.00806	2372.80918
cg10372721	0.872322	5.799453E-06	0.3925325	0.8174271	0.6228754	0.5714723	0.025082634225	1697.7030625	3535.3722075	2693.936105	2471.6176975
cg10376725	0.07818409	2.527897E-05	0.6322941	0.5825514	0.7546822	0.3612775	0.10933154525	2734.6719825	2519.534805	3264.000515	1562.5251875
cg10379209	0.9782676	1.330357E-06	0.2541732	0.3915368	0.9517145	0.9506189	0.005753794025	1099.29909	1693.39666	4116.1652125	4111.4267425
cg10381113	0.9004901	2.294505E-08	0.7333553	0.1763221	0.7939304	0.7790055	9.923734125E-05	3171.7616725	762.5930825	3433.74898	3369.1987875
cg10382206	0.5206346	3.299625E-08	0.4956266	0.7293816	0.1116315	0.3511177	0.00014270878125	2143.585045	3154.57542	482.8062375	1518.5840525
cg10402417	0.07229933	0.0001525263	0.4533257	0.219678	0.2421159	0.1820454	0.6596762475	1960.6336525	950.10735	1047.1512675	787.346355
cg10403934	0.02701752	8.895372E-08	0.912219	0.2555698	0.3300951	0.2947376	0.000384724839	3945.347175	1105.339385	1427.6613075	1274.74012
cg10409753	0.4059003	1.40959E-09	0.474151	0.4615453	0.8439775	0.3320729	6.09647675E-06	2050.703075	1996.1834225	3650.2026875	1436.2152925
cg10423170	0.9782334	5.305291E-10	0.6010843	0.3197332	0.4433408	0.4950351	2.2945383575E-06	2599.6895975	1382.84609	1917.44896	2141.0268075
cg10423910	0.03420067	1.373959E-06	0.2220618	0.1337349	0.4709156	0.5429262	0.005942372675	960.417285	578.4034425	2036.70997	2348.155815
cg10425361	0.04269527	2.678411E-07	0.8745518	0.9017241	0.3764412	0.5566955	0.0011584127575	3782.436535	3899.9567325	1628.10819	2407.7080375
cg10425861	0.2599894	1.612156E-07	0.9216669	0.05666035	0.3994406	0.7802443	0.00069725747	3986.2093425	245.05601375	1727.580595	3374.5565975
cg10426581	0.4457103	1.807608E-07	0.5233306	0.4305634	0.2234163	0.1127209	0.00078179046	2263.404845	1862.186705	966.2754975	487.5178925
cg10428805	0.04255925	1.451645E-06	0.8604131	0.585786	0.8623982	0.9668315	0.006278364625	3721.2866575	2533.52445	3729.872215	4181.5462375
cg10447658	0.9598189	1.111219E-05	0.3485465	0.2851063	0.2257486	0.2202053	0.04806022175	1507.4636125	1233.0847475	976.362695	952.3879225
cg10449935	0.9673272	3.866029E-07	0.4600786	0.3331276	0.566065	0.8888167	0.0016720575425	1989.839945	1440.77687	2448.231125	3844.1322275
cg10453365	0.1664732	5.892831E-09	0.4398841	0.1363137	0.6959869	0.3790607	2.5486494075E-05	1902.4987325	589.5567525	3010.1433425	1639.4375275
cg10460377	0.08184755	1.833363E-09	0.5075296	0.274934	0.5681724	0.5964758	7.929294975E-06	2195.06552	1189.08955	2457.34563	2579.757835
cg10466932	0.9453819	8.074314E-07	0.4835166	0.449279	0.4771592	0.4928254	0.003492140805	2091.209295	1943.131675	2063.71354	2131.469855
cg10468961	0.08453502	1.999531E-06	0.642463	0.3152908	0.6366187	0.328807	0.008647971575	2778.652475	1363.63271	2753.3758775	1422.090275
cg10472840	0.9669184	2.506952E-06	0.4625583	0.8077266	0.7785422	0.4375778	0.0108425674	2000.5646475	3493.417545	3367.195015	1892.523985
cg10482532	0.9748114	8.609909E-08	0.2106116	0.191367	0.6527608	0.6723228	0.00037237856425	910.89517	827.662275	2823.19046	2907.79611
cg10486974	0.7752013	8.377074E-08	0.5894748	0.9834583	0.8629339	0.9068154	0.0003623084505	2549.47851	4253.4571475	3732.1891175	3921.976605
cg10489428	0.02760893	1.010471E-09	0.7296739	0.5938803	0.5531152	0.1883945	4.370287075E-06	3155.8396175	2568.5322975	2392.22324	814.8062125
cg10503563	0.01018026	1.979423E-08	0.1236861	0.4146323	0.4769881	0.9415579	8.561004475E-05	534.9423825	1793.2846975	2062.9735325	4072.2379175
cg10503655	0.1860866	5.056648E-06	0.450405	0.2809239	0.8744832	0.09984033	0.0218700026	1948.001625	1214.9958675	3782.13984	431.80942725
cg10505791	0.04071723	3.544393E-08	0.1268877	0.7401134	0.7809137	0.8594603	0.00015329499725	548.7893025	3200.990455	3377.4517525	3717.1657975
cg10512259	0.9060667	3.979348E-07	0.04051273	0.2499843	0.6944921	0.664663	0.00172106801	175.21755725	1081.1820975	3003.6783325	2874.667475
cg10514795	0.9371912	3.991435E-07	0.4638526	0.4450415	0.8017471	0.330482	0.0017262956375	2006.162495	1924.8044875	3467.5562075	1429.33465
cg10515948	0.01987478	5.894586E-06	0.9586251	0.5848264	0.0799727	0.4511396	0.02549408445	4146.0535575	2529.37418	345.8819275	1951.17877
cg10518808	0.03473095	1.104826E-07	0.983658	0.4101739	0.1981024	0.2320849	0.000477837245	4254.32085	1774.0021175	856.79288	1003.7671925
cg10519840	0.3054817	1.81098E-06	0.08877234	0.01180095	0.5482755	0.5613911	0.0078324885	383.9403705	51.03910875	2371.2915375	2428.0165075
cg10522447	0.06871251	2.298596E-08	0.1182854	0.0288625	0.2591958	0.5490045	9.9414277E-05	511.584355	124.8303125	1121.021835	2374.4444625
cg10523645	0.9399429	2.924753E-06	0.2275766	0.3601821	0.9292853	0.532464	0.012649556725	984.268795	1557.7875825	4019.1589225	2302.9068
cg10525952	0.9737807	1.720574E-06	0.8699595	0.6082644	0.2745249	0.991598	0.00744148255	3762.5748375	2630.74353	1187.3201925	4288.66135
cg10527606	0.9215443	9.451382E-08	0.298836	0.6154087	0.7277264	0.1798892	0.0004087722715	1292.4657	2661.6426275	3147.41668	778.02079
cg10529930	0.03532827	4.830872E-07	0.9049372	0.4486724	0.7644271	0.6722551	0.00208935214	3913.85339	1940.50813	3306.1472075	2907.5033075
cg10541887	0.08225124	6.654598E-07	0.4123334	0.535293	0.3286993	0.5245158	0.002878113635	1783.341955	2315.142225	1421.6244725	2268.530835
cg10544611	0.9812682	2.745955E-06	0.5598411	0.6372555	0.07485213	0.4504602	0.011876255375	2421.3127575	2756.1300375	323.73546225	1948.240365
cg10545691	0.94984	1.345291E-07	0.5910889	0.2118852	0.6148144	0.6648242	0.0005818383575	2556.4594925	916.40349	2659.07228	2875.364665
cg10566622	0.9126663	3.164427E-05	0.2265104	0.3567972	0.8939628	0.7429939	0.13686146775	979.65748	1543.14789	3866.38911	3213.4486175
cg10580626	0.9474997	6.577867E-06	0.2758325	0.1076016	0.7734165	0.9735975	0.028449274775	1192.9755625	465.37692	3345.0263625	4210.8091875
cg10580686	0.02098183	3.126696E-07	0.6635349	0.6258387	0.5711919	0.6317136	0.00135229602	2869.7884425	2706.7523775	2470.4049675	2732.16132
cg10584986	0.05753719	9.454934E-09	0.03468801	0.9721823	0.8974826	0.8366095	4.089258955E-05	150.02564325	4204.6884475	3881.612245	3618.3360875
cg10590857	0.1948191	4.535608E-08	0.7895004	0.1271959	0.9894641	0.5738538	0.000196165046	3414.58923	550.1222675	4279.4322325	2481.917685
cg10592766	0.4601437	1.291918E-05	0.2679858	0.4441601	0.2133147	0.6099394	0.0558754535	1159.038585	1920.9924325	922.5860775	2637.987905
cg10594090	0.1104334	4.126176E-07	0.7647186	0.861306	0.4410355	0.5372108	0.00178457112	3307.407945	3725.14845	1907.4785375	2323.43671
cg10595952	0.9152945	7.15672E-07	0.1636855	0.1324562	0.523648	0.3244033	0.0030952814	707.9397875	572.873065	2264.7776	1403.0442725
cg10605511	0.03638659	2.529455E-06	0.02956258	0.6739574	0.5427478	0.2600618	0.010939892875	127.8581585	2914.865755	2347.384235	1124.767285
cg10606698	0.6208177	9.32627E-10	0.7283554	0.9509612	0.8335078	0.5312827	4.033611775E-06	3150.137105	4112.90719	3604.921235	2297.7976775
cg10612237	0.04590952	2.034342E-08	0.03051973	0.66536	0.5901756	0.539432	8.79852915E-05	131.99783225	2877.682	2552.50947	2333.0434
cg10613925	0.02209254	3.96371E-07	0.9021579	0.7329148	0.6295127	0.5395689	0.001714304575	3901.8329175	3169.85651	2722.6424275	2333.6354925
cg10617091	0.8090583	2.670772E-07	0.1735137	0.7099143	0.4782647	0.7021567	0.00115510889	750.4467525	3070.3793475	2068.4948275	3036.8277275
cg10618979	0.9785911	5.012305E-08	0.4751045	0.472979	0.4688975	0.06897528	0.00021678219125	2054.8269625	2045.634175	2027.9816875	298.318086
cg10620577	0.9563102	8.207979E-08	0.0002693963	0.08282936	0.1368607	0.4445143	0.00035499509175	1.1651389975	358.236982	591.9225275	1922.5243475
cg10631947	0.7136596	3.158653E-06	0.8485407	0.818164	0.7001685	0.4476596	0.013661174225	3669.9385275	3538.5593	3028.2287625	1936.12777
cg10632000	0.1168471	2.806528E-07	0.5941162	0.459478	0.9544635	0.590308	0.00121382336	2569.552565	1987.24235	4128.0546375	2553.0821
cg10632215	0.9812273	1.265126E-07	0.7584643	0.4134354	0.4864398	0.3222544	0.000547166995	3280.3580975	1788.108105	2103.852135	1393.75028
cg10632765	0.9625853	1.138249E-13	0.7485463	0.1975605	0.04814546	0.03649186	4.922926925E-10	3237.4627475	854.4491625	208.2291145	157.8272945
cg10634551	0.3218981	2.127205E-09	0.1278667	0.2414555	0.2752517	0.1637695	9.200161625E-06	553.0234775	1044.2950375	1190.4636025	708.3030875
cg10634950	0.8998378	7.998234E-06	0.8214803	0.9747049	0.1558483	0.2864938	0.03459236205	3552.9022975	4215.5986925	674.0438975	1239.085685
cg10635645	0.9917245	3.362509E-10	0.01208989	0.7743095	0.06376618	0.1893057	1.4542851425E-06	52.28877425	3348.8885875	275.7887285	818.7471525
cg10649494	0.05079379	1.714905E-05	0.6295625	0.2174305	0.5807512	0.3420778	0.07416964125	2722.8578125	940.3869125	2511.74894	1479.486485
cg10652432	0.9352784	1.706477E-06	0.5951775	0.5573187	0.723927	0.7938647	0.007380513025	2574.1426875	2410.4033775	3130.984275	3433.4648275
cg10659805	0.2045738	6.93116E-08	0.4307739	0.6209834	0.9240971	0.4377958	0.00029977267	1863.0971175	2685.753205	3996.7199575	1893.466835
cg10674575	0.4308744	3.925331E-08	0.5212786	0.3512154	0.3952471	0.06806129	0.00016977056575	2254.529945	1519.006605	1709.4437075	294.36507925
cg10674684	0.932289	1.954015E-08	0.2340197	0.8259415	0.6423379	0.8918567	8.451114875E-05	1012.1352025	3572.1969875	2778.1114175	3857.2802275
cg10675453	0.01179182	1.485869E-08	0.5136297	0.3146383	0.2054694	0.04146871	6.426383425E-05	2221.4484525	1360.8106475	888.655155	179.35217075
cg10683615	0.6131025	5.449719E-11	0.3458341	0.1066911	0.6528976	0.846272	2.3570034675E-07	1495.7324825	461.4390075	2823.78212	3660.1264
cg10693616	0.06553657	2.493086E-07	0.7385687	0.6062332	0.4277731	0.4709662	0.001078259695	3194.3096275	2621.95859	1850.1186575	2036.928815
cg10696504	0.9524338	3.960265E-05	0.2379772	0.5850238	0.4540555	0.578428	0.17128146125	1029.25139	2530.227935	1963.7900375	2501.7011
cg10698098	0.03692849	1.758514E-06	0.8876778	0.9037009	0.5155361	0.3940846	0.00760557305	3839.206485	3908.5063925	2229.6936325	1704.415895
cg10709282	0.07677737	5.537851E-06	0.2528759	0.7535291	0.5120929	0.2100342	0.023951205575	1093.6882675	3259.0133575	2214.8017925	908.397915
cg10725301	0.9568083	7.722254E-07	0.1596789	0.8475617	0.3616694	0.7234342	0.003339874855	690.6112425	3665.7043525	1564.220155	3128.852915
cg10726892	0.9805464	2.414484E-06	0.1596158	0.1229461	0.8755783	0.5192841	0.0104426433	690.338335	531.7418825	3786.8761475	2245.9037325
cg10737051	0.0565196	3.719336E-07	0.9585575	0.3278386	0.737122	0.3005209	0.00160861282	4145.7611875	1417.901945	3188.05265	1299.7528925
cg10741283	0.1425107	2.7788E-08	0.2583909	0.5327764	0.005590482	0.06862875	0.0001201831	1117.5406425	2304.25793	24.17883465	296.81934375
cg10746615	0.07609701	1.393516E-07	0.1338436	0.5380902	0.8679759	0.9284499	0.00060269567	578.87357	2327.240115	3753.9957675	4015.5458175
cg10758530	0.03198008	3.341447E-07	0.03256898	0.02583081	0.2315828	0.8936895	0.0014451758275	140.8608385	111.71825325	1001.59561	3865.2070875
cg10768996	0.9083314	5.16692E-08	0.617567	0.7972069	0.8142681	0.7602704	0.00022346929	2670.977275	3447.9198425	3521.7095325	3288.16948
cg10780097	0.0302614	1.709323E-08	0.4659243	0.2885431	0.5696802	0.437028	7.392821975E-05	2015.1225975	1247.9489075	2463.866865	1890.1461
cg10799386	0.7329722	1.22283E-08	0.1059434	0.550843	0.8914878	0.7996978	5.28873975E-05	458.205205	2382.395975	3855.684735	3458.692985
cg10810752	0.1251498	7.568599E-07	0.7574227	0.2810209	0.6192519	0.4334898	0.0032734190675	3275.8531775	1215.4153925	2678.2644675	1874.843385
cg10810847	0.1967553	8.497042E-07	0.6018973	0.1080248	0.9657501	0.7977858	0.003674970665	2603.2058225	467.20726	4176.8691825	3450.423585
cg10812811	0.04394832	1.035522E-07	0.6525181	0.4379549	0.5884027	0.559517	0.000447863265	2822.1407825	1894.1549425	2544.8416775	2419.911025
cg10816903	0.0240097	1.557059E-06	0.7355988	0.4793754	0.1658578	0.5786976	0.006734280175	3181.46481	2073.298605	717.334985	2502.86712
cg10821304	0.9720203	2.847639E-07	0.03457638	0.3694215	0.9949414	0.9923367	0.0012316038675	149.5428435	1597.7479875	4303.121555	4291.8562275
cg10822545	0.9118201	6.951764E-07	0.8194474	0.139446	0.6672215	0.2009183	0.00300663793	3544.110005	603.10395	2885.7329875	868.9716475
cg10829264	0.05319703	3.869087E-09	0.8133388	0.3057265	0.2506104	0.03808192	1.6733801275E-05	3517.69031	1322.2671125	1083.88998	164.704304
cg10829427	0.0275686	4.738155E-06	0.9546023	0.6629359	0.1676336	0.9384429	0.020492520375	4128.6549475	2867.1977675	725.01532	4058.7655425
cg10834038	0.01075584	8.369204E-06	0.8550363	0.6691653	0.8330987	0.316442	0.0361968073	3698.0319975	2894.1399225	3603.1518775	1368.61165
cg10852433	0.9817206	3.008816E-06	0.8858645	0.743788	0.9387811	0.3387295	0.0130131292	3831.3639625	3216.8831	4060.2282575	1465.0050875
cg10857203	0.9436779	2.158797E-08	0.414596	0.2681939	0.7441966	0.2652175	9.336797025E-05	1793.1277	1159.9386175	3218.650295	1147.0656875
cg10860647	0.06999884	7.009493E-09	0.6942406	0.7785596	0.7620312	0.8449828	3.0316057225E-05	3002.590595	3367.27027	3295.78494	3654.55061
cg10865363	0.9701441	5.609513E-07	0.4147338	0.08040129	0.6155159	0.6762216	0.0024261143725	1793.723685	347.73557925	2662.1062675	2924.65842
cg10881149	0.1167321	6.218836E-08	0.07598321	0.4073075	0.7642238	0.4170898	0.000268964657	328.62738325	1761.6049375	3305.267935	1803.913385
cg10887309	0.2556839	4.858718E-10	0.7955053	0.2039262	0.5482735	0.2030492	2.101395535E-06	3440.5604225	881.980815	2371.2828875	878.18779
cg10894222	0.972101	3.895633E-06	0.1912671	0.6542882	0.7448803	0.6897856	0.016848612725	827.2302075	2829.796465	3221.6072975	2983.32272
cg10896683	0.906413	2.974825E-07	0.2661851	0.9070758	0.06413744	0.640236	0.0012866118125	1151.2505575	3923.102835	277.394428	2769.0207
cg10908447	0.9189411	2.875142E-08	0.5705325	0.538446	0.4770209	0.7694813	0.0001243498915	2467.5530625	2328.77895	2063.1153925	3328.0066225
cg10909373	0.9182021	1.065721E-05	0.4639454	0.4739795	0.5992757	0.3286916	0.04609243325	2006.563855	2049.9613375	2591.8674025	1421.59117
cg10914699	0.5460373	2.838511E-09	0.1418257	0.6608379	0.6580441	0.9730989	1.2276560075E-05	613.3961525	2858.1239175	2846.0407325	4208.6527425
cg10917941	0.9579627	1.046515E-08	0.7771893	0.8878877	0.8521807	0.5440115	4.526177375E-05	3361.3437225	3840.1143025	3685.6815275	2352.8497375
cg10930027	0.9121137	1.141133E-08	0.4050938	0.213149	0.04402069	0.8496621	4.935400225E-05	1752.030685	921.869425	190.38948425	3674.7885825
cg10935615	0.9654965	5.897491E-06	0.3670273	0.6126337	0.9935729	0.2593213	0.025506648575	1587.3930725	2649.6407525	4297.2027925	1121.5646225
cg10939579	0.05164999	3.967989E-07	0.9230685	0.814319	0.1990599	0.56126	0.0017161552425	3992.2712625	3521.929675	860.9340675	2427.4495
cg10941254	0.6910435	2.809289E-06	0.8750025	0.3539744	0.2819707	0.7105624	0.012150174925	3784.3858125	1530.93928	1219.5232775	3073.18238
cg10942898	0.1003407	1.924514E-10	0.09175636	0.2642101	0.1769547	0.8391098	8.32352305E-07	396.846257	1142.7086825	765.3290775	3629.149885
cg10946967	0.02392901	1.615411E-06	0.6422321	0.7406148	0.9830688	0.7110036	0.006986652575	2777.6538325	3203.15901	4251.77256	3075.09057
cg10952171	0.8588806	1.100458E-05	0.9155429	0.4746701	0.1031449	0.2545436	0.0475948085	3959.7230425	2052.9481825	446.1016925	1100.90107
cg10953983	0.08732682	3.562965E-06	0.04327966	0.6488432	0.9036917	0.3486573	0.015409823625	187.1845295	2806.24684	3908.4666025	1507.9428225
cg10968944	0.03258106	6.561965E-08	0.5096153	0.1035152	0.4776079	0.2753027	0.00028380498625	2204.0861725	447.70324	2065.6541675	1190.6841775
cg10975985	0.9734245	4.304176E-06	0.5029107	0.8087295	0.5974645	0.3568018	0.0186155612	2175.0887775	3497.7550875	2584.0339625	1543.167785
cg10982031	0.6087316	3.085153E-06	0.2595413	0.3276581	0.957552	0.8244024	0.013343286725	1122.5161225	1417.1212825	4141.4124	3565.54038
cg10987992	0.8742546	5.29362E-10	0.4707859	0.5177561	0.3769503	0.6562537	2.28949065E-06	2036.1490175	2239.2951325	1630.3100475	2838.2972525
cg11003012	0.918895	3.63481E-08	0.7482746	0.8660273	0.6412182	0.4466813	0.0001572055325	3236.287645	3745.5680725	2773.268715	1931.8966225
cg11007296	0.8212581	7.579499E-08	0.9951195	0.1771264	0.6621949	0.8188334	0.00032781333175	4303.8918375	766.07168	2863.9929425	3541.454455
cg11024722	0.6398424	5.918908E-08	0.279367	0.6785809	0.5875545	0.6160845	0.000255992771	1208.262275	2934.8623925	2541.1732125	2664.5654625
cg11035271	0.913168	9.072162E-06	0.7886194	0.8035743	0.6571464	0.2041046	0.03923710065	3410.778905	3475.4588475	2842.15818	882.752395
cg11039913	0.4067801	7.305377E-09	0.0026397	0.06122095	0.9633762	0.5408314	3.1595755525E-05	11.4167025	264.78060875	4166.602065	2339.095805
cg11052202	0.2366312	2.709311E-09	0.3959485	0.3152247	0.6851902	0.9581086	1.1717770075E-05	1712.4772625	1363.3468275	2963.447615	4143.819695
cg11054936	0.2748117	2.251697E-08	0.446428	0.5527134	0.9774747	0.4061058	9.738589525E-05	1930.8011	2390.485455	4227.5780775	1756.407585
cg11061559	0.6706128	3.834854E-07	0.7559331	0.4097908	0.7941079	0.328381	0.001658574355	3269.4106575	1772.34521	3434.5166675	1420.247825
cg11067712	0.9415733	7.223771E-09	0.5280763	0.6045196	0.8742873	0.2447806	3.1242809575E-05	2283.9299975	2614.54727	3781.2925725	1058.676095
cg11076996	0.8902679	1.309184E-07	0.7320572	0.9698719	0.6653312	0.9875252	0.00056622208	3166.14739	4194.6959675	2877.55744	4271.04649
cg11081415	0.02761286	6.973903E-07	0.05159828	0.6380745	0.967155	0.2476687	0.0030162130475	223.162561	2759.6722125	4182.945375	1071.1671275
cg11084729	0.9732486	5.242963E-07	0.9571141	0.8004826	0.1688576	0.06455504	0.0022675814975	4139.5184825	3462.087245	730.30912	279.200548
cg11087772	0.918327	7.038442E-06	0.7621089	0.1237603	0.4003384	0.8842589	0.03044126165	3296.1209925	535.2632975	1731.46358	3824.4197425
cg11088922	0.9487505	1.077693E-05	0.9190667	0.9038665	0.8513375	0.4593612	0.04661022225	3974.9634775	3909.2226125	3682.0346875	1986.73719
cg11093508	0.9042054	6.367684E-07	0.1073863	0.4442094	0.5535798	0.9372157	0.00275402333	464.4457475	1921.205655	2394.232635	4053.4579025
cg11117460	0.8384665	3.458919E-07	0.2705331	0.2577054	0.2578863	0.942208	0.0014959824675	1170.0556575	1114.575855	1115.3582475	4075.0496
cg11117530	0.9831863	1.826093E-06	0.3012581	0.7832199	0.9391571	0.7826203	0.007897852225	1302.9412825	3387.4260675	4061.8544575	3384.8327975
cg11124677	0.9583081	7.481805E-07	0.2750481	0.7513946	0.5542983	0.5705758	0.0032358806625	1189.5830325	3249.781645	2397.3401475	2467.740335
cg11128345	0.9473915	2.788807E-11	0.4020506	0.2198844	0.8679847	0.250647	1.2061590275E-07	1738.868845	951.00003	3754.0338275	1084.048275
cg11134843	0.8799735	2.232191E-08	0.2171892	0.2191871	0.06096082	0.3717852	9.654226075E-05	939.34329	947.9842075	263.6555465	1607.97099
cg11137709	0.9321304	2.231927E-08	0.2384301	0.6600372	0.5647424	0.517266	9.653084275E-05	1031.2101825	2854.66089	2442.51088	2237.17545
cg11144555	0.3596642	1.516446E-06	0.504564	0.4425051	0.3280066	0.3927811	0.00655862895	2182.2393	1913.8345575	1418.628545	1698.7782575
cg11146821	0.3963211	1.074248E-06	0.1920977	0.1531538	0.2626394	0.2892001	0.0046461226	830.8225525	662.390185	1135.915405	1250.7904325
cg11150222	0.9538374	3.123048E-06	0.1829139	0.7738589	0.9367055	0.4692844	0.0135071826	791.1026175	3346.9397425	4051.2512875	2029.65503
cg11155673	0.9071808	1.622493E-06	0.7739155	0.6320492	0.7049352	0.687217	0.007017282225	3347.1845375	2733.61279	3048.84474	2972.213525
cg11173146	0.08896051	4.974043E-08	0.7292558	0.09458219	0.1803611	0.06210073	0.00021512735975	3154.031335	409.06797175	780.0617575	268.58565725
cg11176058	0.5228887	4.299762E-07	0.606997	0.9714788	0.313188	0.4198518	0.001859647065	2625.262025	4201.64581	1354.5381	1815.859035
cg11176169	0.9550962	6.312064E-06	0.986415	0.8373765	0.9644715	0.5374124	0.0272996768	4266.244875	3621.6533625	4171.3392375	2324.30863
cg11178666	0.5388878	8.611458E-07	0.5816984	0.7306097	0.624752	0.1736185	0.003724455585	2515.84558	3159.8869525	2702.0524	750.9000125
cg11184569	0.9335521	1.717475E-06	0.4341842	0.6374247	0.9757416	0.329025	0.007428079375	1877.846665	2756.8618275	4220.08242	1423.033125
cg11189425	0.04748543	3.347324E-08	0.7876446	0.7748569	0.3734793	0.565975	0.000144771763	3406.562895	3351.2560925	1615.2979725	2447.841875
cg11192975	0.1671877	1.072943E-07	0.9127626	0.290615	0.2360516	0.1964606	0.0004640478475	3947.698245	1256.909875	1020.92317	849.692095
cg11197061	0.2263971	3.028344E-05	0.6843267	0.8345196	0.7832627	0.9161468	0.130975878	2959.7129775	3609.29727	3387.6111775	3962.33491
cg11200222	0.09103636	7.651419E-07	0.2063164	0.8482818	0.4000699	0.6917916	0.0033092387175	892.31843	3668.818785	1730.3023175	2991.99867
cg11204974	0.4695159	3.161213E-07	0.2061823	0.6464071	0.8044943	0.7404742	0.0013672246225	891.7384475	2795.7107075	3479.4378475	3202.550915
cg11206763	0.02489962	4.414797E-06	0.3372003	0.5447196	0.8098498	0.9860909	0.019093997025	1458.3912975	2355.91227	3502.600385	4264.8431425
cg11207534	0.176608	7.32149E-07	0.8586122	0.5065624	0.8122997	0.1374332	0.003166544425	3713.497765	2190.88238	3513.1962025	594.39859
cg11212511	0.9476031	5.744454E-06	0.6191211	0.4221699	0.6736922	0.9714875	0.02484476355	2677.6987575	1825.8848175	2913.718765	4201.6834375
cg11220437	0.02134765	1.365464E-07	0.660244	0.413107	0.7328948	0.8276315	0.00059056318	2855.5553	1786.687775	3169.77001	3579.5062375
cg11225056	0.7832063	5.150929E-08	0.8161879	0.1938166	0.6484314	0.9402626	0.00022277767925	3530.0126675	838.256795	2804.465805	4066.635745
cg11226808	0.7536594	1.886165E-07	0.7971689	0.2704376	0.1200381	0.184242	0.0008157663625	3447.7554925	1169.64262	519.1647825	796.84665
cg11231949	0.408045	1.469862E-06	0.2122176	0.06629518	0.5341185	0.1723187	0.00635715315	917.84112	286.7266535	2310.0625125	745.2783775
cg11235602	0.5327858	1.03728E-06	0.5200015	0.3706272	0.9582465	0.2921895	0.004486236	2249.0064875	1602.96264	4144.4161125	1263.7195875
cg11236879	0.0710868	2.926089E-07	0.5941721	0.1803625	0.7403978	0.2115835	0.0012655334925	2569.7943325	780.0678125	3202.220485	915.0986375
cg11240495	0.5810416	7.928765E-08	0.08688283	0.2513721	0.6121266	0.9750361	0.00034291908625	375.76823975	1087.1843325	2647.447545	4217.0311325
cg11240578	0.9622871	3.12338E-06	0.4539192	0.489928	0.8534239	0.6145288	0.0135086185	1963.20054	2118.9386	3691.0583675	2657.83706
cg11242581	0.8859497	1.332961E-06	0.5247875	0.6091893	0.750763	0.8607123	0.005765056325	2269.7059375	2634.7437225	3247.049975	3722.5806975
cg11244648	0.7926913	3.614697E-07	0.8435612	0.1228081	0.5746917	0.7160865	0.0015633564525	3648.40219	531.1450325	2485.5416025	3097.0741125
cg11247497	0.9332661	1.149287E-07	0.4622018	0.09623102	0.5189235	0.6972965	0.0004970666275	1999.022785	416.1991615	2244.3441375	3015.8073625
cg11264539	0.8561706	4.142539E-07	0.3286032	0.8403517	0.4348689	0.3806239	0.0017916481175	1421.20884	3634.5211025	1880.8079925	1646.1983675
cg11279838	0.2248365	1.604024E-08	0.5415681	0.05023804	0.05226528	0.01144868	6.9374038E-05	2342.2820325	217.279523	226.047336	49.515541
cg11285843	0.556345	2.543716E-07	0.2917341	0.9256233	0.5483998	0.9839803	0.00110015717	1261.7499825	4003.3207725	2371.829135	4255.7147975
cg11288833	0.04797465	3.230904E-08	0.498331	0.3235403	0.03795245	0.441575	0.000139736598	2155.281575	1399.3117975	164.14434625	1909.811875
cg11309696	0.168487	1.751836E-07	0.5187937	0.1331608	0.1945488	0.1809849	0.00075766907	2243.7827525	575.92046	841.42356	782.7596925
cg11311289	0.9299226	9.928791E-07	0.3503093	0.3319878	0.4418743	0.6517688	0.0042942021075	1515.0877225	1435.847235	1911.1063475	2818.90006
cg11334165	0.4546961	1.168664E-07	0.2048656	0.2971924	0.3975865	0.2364185	0.00050544718	886.04372	1285.35713	1719.5616125	1022.5100125
cg11363701	0.967074	3.082147E-13	0.005314756	0.5682406	0.9582711	0.7964391	1.3330285775E-09	22.9863197	2457.640595	4144.5225075	3444.5991075
cg11364895	0.9144784	4.794006E-07	0.235396	0.5725722	0.09320265	0.0603612	0.002073407595	1018.0877	2476.374765	403.10146125	261.06219
cg11374884	0.9726295	4.781857E-06	0.6698935	0.939409	0.8685868	0.4549369	0.020681531525	2897.2893875	4062.943925	3756.63791	1967.6020925
cg11379081	0.43969	2.133647E-06	0.7694368	0.2363764	0.8603483	0.8005299	0.009228023275	3327.81416	1022.32793	3721.0063975	3462.2918175
cg11386025	0.3297255	2.627508E-08	0.03847339	0.5355	0.9852945	0.4438483	0.000113639721	166.39741175	2316.0375	4261.3987125	1919.6438975
cg11400953	0.2515404	3.498674E-07	0.9623955	0.3004575	0.7465156	0.6803365	0.001513176505	4162.3605375	1299.4786875	3228.67997	2942.4553625
cg11403874	0.05274893	9.731196E-08	0.3310361	0.1859908	0.4492124	0.5504866	0.000420874227	1431.7311325	804.41021	1942.84363	2380.854545
cg11408656	0.2673538	6.608915E-07	0.5387917	0.7315448	0.009938038	0.2105079	0.0028583557375	2330.2741025	3163.93126	42.98201435	910.4466675
cg11413142	0.02097719	1.373175E-07	0.2048138	0.9956041	0.4929114	0.7908751	0.0005938981875	885.819685	4305.9877325	2131.841805	3420.5348075
cg11415975	0.05395501	1.245912E-06	0.3752305	0.2792076	0.5172351	0.4461369	0.0053885694	1622.8719125	1207.57287	2237.0418075	1929.5420925
cg11416076	0.1761566	4.603509E-09	0.04814651	0.08043322	0.7735065	0.9277835	1.9910176425E-05	208.23365575	347.8736765	3345.4156125	4012.6636375
cg11419030	0.9604248	9.33742E-08	0.004248357	0.1308612	0.1263238	0.3886651	0.000403843415	18.374144025	565.97469	546.350435	1680.9765575
cg11419575	0.917728	1.428868E-06	0.8918168	0.6821183	0.4853363	0.7834417	0.0061798541	3857.10766	2950.1616475	2099.0794975	3388.3853525
cg11420768	0.04693431	3.250853E-06	0.3829827	0.9570945	0.6601741	0.4268164	0.014059939225	1656.4001775	4139.4337125	2855.2529825	1845.98093
cg11426899	0.8135425	8.129024E-08	0.6088687	0.08127654	0.4377813	0.1142802	0.000351580288	2633.3571275	351.5210355	1893.4041225	494.261865
cg11429111	0.6509675	1.488299E-06	0.8144621	0.6503697	0.4184133	0.9518583	0.006436893175	3522.5485825	2812.8489525	1809.6375225	4116.7871475
cg11443683	0.8815498	1.855317E-11	0.4241597	0.03538389	0.05829546	0.03795957	8.024246025E-08	1834.4907025	153.03532425	252.1278645	164.17514025
cg11452292	0.0398897	2.206251E-07	0.9376474	0.2782471	0.4098708	0.325428	0.0009542035575	4055.325005	1203.4187075	1772.69121	1407.4761
cg11466713	0.945704	5.010542E-07	0.8316645	0.1182044	0.2906569	0.9175573	0.002167059415	3596.9489625	511.23403	1257.0910925	3968.4353225
cg11468199	0.8860695	1.924721E-07	0.9279755	0.9655274	0.5843691	0.4922101	0.0008324418325	4013.4940375	4175.906005	2527.3963575	2128.8086825
cg11494841	0.9514928	1.853626E-06	0.06769733	0.7591661	0.7187976	0.2428728	0.00801693245	292.79095225	3283.3933825	3108.79962	1050.42486
cg11501976	0.03659123	2.593767E-06	0.09135628	0.5988333	0.5403741	0.7139521	0.011218042275	395.115911	2589.9540225	2337.1179825	3087.8428325
cg11509341	0.2453885	5.703237E-08	0.4382683	0.04020882	0.569119	0.2174369	0.00024666500025	1895.5103975	173.9031465	2461.439675	940.4145925
cg11509669	0.1209222	3.616122E-08	0.8821225	0.427206	0.2406828	0.2461543	0.0001563972765	3815.1798125	1847.66595	1040.95311	1064.6173475
cg11511096	0.9340321	9.968665E-08	0.4601909	0.4353696	0.6026976	0.1597981	0.00043114476125	1990.3256425	1882.97352	2606.66712	691.1267825
cg11511713	0.04430197	1.157017E-06	0.06280503	0.8063268	0.1881673	0.09781225	0.005004098525	271.63175475	3487.36341	813.8235725	423.03798125
cg11534242	0.02357514	3.023017E-09	0.4622448	0.7002002	0.3199741	0.5733319	1.3074548525E-05	1999.20876	3028.365865	1383.8879825	2479.6604675
cg11541252	0.7439767	3.380655E-08	0.8181994	0.6641828	0.1927978	0.1981976	0.00014621332875	3538.712405	2872.59061	833.850485	857.20462
cg11546554	0.8089466	1.626462E-06	0.8588902	0.4360741	0.9666018	0.6827795	0.00703444815	3714.700115	1886.0204825	4180.552785	2953.0213375
cg11547544	0.2604189	2.845163E-06	0.7141232	0.268908	0.9290517	0.4496669	0.012305329975	3088.58284	1163.0271	4018.1486025	1944.8093425
cg11553793	0.8518967	1.410739E-08	0.5434409	0.6420067	0.6411627	0.4358659	6.101446175E-05	2350.3818925	2776.6789775	2773.0286775	1885.1200175
cg11555919	0.03360461	9.282737E-08	0.3473464	0.4743966	0.3207136	0.02473541	0.00040147837525	1502.27318	2051.765295	1387.08632	106.98064825
cg11559250	0.07839272	6.467875E-10	0.4505796	0.8955472	0.9776784	0.9341926	2.7973559375E-06	1948.75677	3873.24164	4228.45908	4040.382995
cg11567608	0.9003738	1.788845E-06	0.8637013	0.8083425	0.8947973	0.9088566	0.007736754625	3735.5081225	3496.0813125	3869.9983225	3930.804795
cg11584041	0.03712105	4.278145E-08	0.5082455	0.518047	0.3983726	0.467866	0.00018502977125	2198.1617875	2240.553275	1722.961495	2023.52045
cg11584098	0.8522071	7.573329E-07	0.4610494	0.5221245	0.165618	0.03164751	0.0032754647925	1994.038655	2258.1884625	716.29785	136.87548075
cg11586591	0.9434694	2.064698E-06	0.7421828	0.7818153	0.3176314	0.6315508	0.00892981885	3209.94061	3381.3511725	1373.755805	2731.45721
cg11588889	0.9665962	1.105367E-08	0.6051649	0.2260827	0.6211346	0.6480963	4.780712275E-05	2617.3381925	977.8076775	2686.407145	2803.0164975
cg11592345	0.05414047	7.732675E-06	0.6188374	0.0418555	0.9976324	0.5140784	0.033443819375	2676.471755	181.0250375	4314.76013	2223.38908
cg11595411	0.2465704	6.40502E-07	0.603742	0.7640858	0.6117425	0.2769455	0.00277017115	2611.18415	3304.671085	2645.7863125	1197.7892875
cg11599526	0.8818302	2.616473E-06	0.4842693	0.2555741	0.6924413	0.3812169	0.011316245725	2094.4647225	1105.3579825	2994.8086225	1648.7630925
cg11604142	0.08962393	5.064655E-08	0.07403974	0.6061417	0.1339333	0.2649665	0.00021904632875	320.2218755	2621.5628525	579.2615225	1145.9801125
cg11606461	0.05590801	8.590229E-11	0.09317303	0.7319981	0.445503	0.00664711	3.7152740425E-07	402.97335475	3165.8917825	1926.800475	28.74875075
cg11611580	0.410987	5.243657E-09	0.5348826	0.4001636	0.3843897	0.7705136	2.2678816525E-05	2313.367245	1730.70757	1662.4854525	3332.47132
cg11621667	0.1046086	3.090055E-10	0.08014462	0.3513462	0.06585704	0.3390287	1.3364487875E-06	346.6254815	1519.572315	284.831698	1466.2991275
cg11632529	0.9232815	6.402694E-09	0.9680122	0.726263	0.09222995	0.0230264	2.769165155E-05	4186.652765	3141.087475	398.89453375	99.58918
cg11638071	0.02902195	8.200753E-11	0.05309633	0.4217436	0.04520716	0.01893815	3.5468256725E-07	229.64162725	1824.04107	195.520967	81.90749875
cg11641080	0.9674303	1.862742E-09	0.1346045	0.8447606	0.9324685	0.2952884	8.05635915E-06	582.1644625	3653.589595	4032.9262625	1277.12233
cg11649795	0.1884342	9.835349E-07	0.1475368	0.9991818	0.751503	0.5644554	0.0042537884425	638.09666	4321.461285	3250.250475	2441.269605
cg11659361	0.9718285	1.476519E-06	0.9250948	0.3974244	0.3288465	0.1494685	0.006385944675	4001.03501	1718.86053	1422.2611125	646.4512625
cg11670651	0.1999096	9.547042E-08	0.3346149	0.3979178	0.8532379	0.7266428	0.0004129095665	1447.2094425	1720.994485	3690.2539175	3142.73011
cg11683732	0.0485867	1.943493E-06	0.2563571	0.9430566	0.9880361	0.7783099	0.008405607225	1108.7444575	4078.719795	4273.2561325	3366.1903175
cg11688990	0.9209545	5.124778E-06	0.1233436	0.6714014	0.4678065	0.7237136	0.02216466485	533.46107	2903.811055	2023.2631125	3130.06132
cg11718315	0.01246273	1.790179E-09	0.3068038	0.07834162	0.4841273	0.9899569	7.742524175E-06	1326.926435	338.8275065	2093.8505725	4281.5635925
cg11718677	0.139015	2.218867E-09	0.2777085	0.2773109	0.168756	0.4270842	9.596599775E-06	1201.0892625	1199.3696425	729.8697	1847.139165
cg11730719	0.02942066	1.451064E-06	0.9025937	0.5338857	0.1828292	0.1833347	0.0062758518	3903.7177525	2309.0556525	790.73629	792.9225775
cg11734009	0.9166763	5.700577E-08	0.5473265	0.7071254	0.6752273	0.9530445	0.00024654995525	2367.1871125	3058.317355	2920.3580725	4121.9174625
cg11738485	-0.3029012	2.176374E-08	0.1722058	0.8024772	0.3373025	0.2326916	9.41281755E-05	744.790085	3470.71389	1458.8333125	1006.39117
cg11740878	0.03983291	2.462066E-06	0.1188284	0.02700652	0.5469511	0.4842866	0.01064843545	513.93283	116.803199	2365.5635075	2094.539545
cg11743259	0.05220247	1.986888E-07	0.07129401	0.985093	0.7571933	0.6423933	0.00085932906	308.34659325	4260.527225	3274.8610225	2778.3510225
cg11772013	0.9013552	3.072981E-06	0.3835312	0.498197	0.5191309	0.5456873	0.013290642825	1658.77244	2154.702025	2245.2411425	2360.0975725
cg11811513	0.1398841	9.720449E-08	0.2855112	0.06983546	0.2216674	0.1084278	0.00042040941925	1234.83594	302.0383645	958.711505	468.950235
cg11817411	0.9086659	4.396523E-08	0.2833624	0.8810214	0.3459402	0.7977316	0.00019014961975	1225.54238	3810.417555	1496.191365	3450.18917
cg11825059	0.5685324	1.013893E-09	0.2900201	0.0230062	0.1679347	0.4639776	4.385087225E-06	1254.3369325	99.501815	726.3175775	2006.70312
cg11829390	0.9444151	2.487269E-07	0.8091244	0.3515452	0.6548691	0.5743287	0.0010757438425	3499.46303	1520.43299	2832.3088575	2483.9716275
cg11830694	0.9146368	2.05374E-07	0.4647202	0.6555726	0.9285742	0.927106	0.00088824255	2009.914865	2835.351495	4016.083415	4009.73345
cg11830800	0.3531098	3.555735E-09	0.4652601	0.6575958	0.09897522	0.02222263	1.5378553875E-05	2012.2499325	2844.101835	428.0678265	96.11287475
cg11832000	0.7433209	4.343233E-07	0.6188769	0.1558568	0.9203009	0.5824184	0.0018784482725	2676.6425925	674.08066	3980.3013925	2518.95958
cg11836444	0.9676805	6.676806E-09	0.5342387	0.2275803	0.9536083	0.8142607	2.887718595E-05	2310.5823775	984.2847975	4124.3558975	3521.6775275
cg11842415	0.2207051	9.356377E-08	0.3063481	0.2647361	0.9131119	0.1422332	0.00040466330525	1324.9555325	1144.9836325	3949.2089675	615.15859
cg11845202	0.8591845	1.490887E-06	0.431052	0.5797969	0.5279779	0.3285567	0.006448086275	1864.2999	2507.6215925	2283.5044175	1421.0077275
cg11848487	0.3697979	1.037995E-07	0.2359936	0.09651862	0.1867015	0.6591615	0.0004489328375	1020.67232	417.4430315	807.4839875	2850.8734875
cg11851411	0.9686554	2.643057E-07	0.5964159	0.923342	0.4723153	0.9855881	0.0011431221525	2579.4987675	3993.45415	2042.7636725	4262.6685325
cg11859982	0.9193395	1.852057E-07	0.8992596	0.7601298	0.2862008	0.6329418	0.0008010146525	3889.29777	3287.561385	1237.81846	2737.473285
cg11864574	0.7231864	6.743014E-08	0.8789169	0.5332137	0.4418177	0.3263878	0.0002916353555	3801.3155925	2306.1492525	1910.8615525	1411.627235
cg11865870	0.9633047	2.788875E-10	0.3438325	0.5416609	0.6770597	0.1451757	1.2061884375E-06	1487.0755625	2342.6833925	2928.2832025	627.8849025
cg11869018	0.5029774	3.373031E-09	0.5904283	0.1675137	0.1245824	0.01361103	1.4588359075E-05	2553.6023975	724.4967525	538.81888	58.86770475
cg11876012	0.97229	9.183922E-06	0.474364	0.4775089	0.04069406	0.7794804	0.03972046265	2051.6243	2065.2259925	176.0018095	3371.25273
cg11878016	0.3592167	7.067485E-08	0.918726	0.6029021	0.7976248	0.43256	0.00030566872625	3973.48995	2607.5515825	3449.72726	1870.822
cg11882307	0.02126878	4.360878E-09	0.03464704	0.4288962	0.4257614	0.2779039	1.886079735E-05	149.848448	1854.976065	1841.418055	1201.9343675
cg11898212	0.09399437	1.915814E-12	0.08978699	0.5636812	0.9232101	0.06708344	8.28589555E-09	388.32873175	2437.92119	3992.8836825	290.135878
cg11933019	0.7584378	2.404135E-08	0.1158036	0.5986118	0.7523433	0.8063505	0.00010397883875	500.85057	2588.996035	3253.8847725	3487.4659125
cg11944815	0.01528644	6.796454E-08	0.3149594	0.1281381	0.2171604	0.8891453	0.0002939466355	1362.199405	554.1972825	939.21873	3845.5534225
cg11945565	0.9957829	2.693889E-10	0.09338609	0.9672847	0.9160561	0.8327844	1.1651069925E-06	403.89483925	4183.5063275	3961.9426325	3601.79253
cg11946583	0.7746588	1.764498E-08	0.04810691	0.4061435	0.06805476	0.006180694	7.63145385E-05	208.06238575	1756.5706375	294.336837	26.73150155
cg11946630	0.8706643	2.14654E-07	0.2349357	0.8167925	0.4923674	0.7575428	0.00092837855	1016.0969025	3532.6275625	2129.489005	3276.37261
cg11969474	0.06107017	1.58269E-07	0.8068129	0.2024243	0.3506166	0.3884003	0.000684513425	3489.4657925	875.4850975	1516.416795	1679.8312975
cg11970458	0.04762678	9.629138E-08	0.6897783	0.5929452	0.6304193	0.4877351	0.0004164602185	2983.2911475	2564.48799	2726.5634725	2109.4543075
cg11984971	0.9277052	1.463637E-06	0.08486658	0.9871906	0.04128201	0.3487757	0.006330230025	367.0479585	4269.599345	178.54469325	1508.4549025
cg11993058	0.958046	6.297454E-11	0.03945856	0.04240876	0.8944205	0.6744362	2.723648855E-07	170.658272	183.417887	3868.3686625	2916.936565
cg11996652	0.921885	3.242484E-07	0.4931759	0.01887773	0.3548973	0.3411488	0.00140237433	2132.9857675	81.64618225	1534.9308225	1475.46856
cg12007399	0.2882676	3.350656E-07	0.73615	0.18705	0.9958355	0.481784	0.00144915872	3183.84875	808.99125	4306.9885375	2083.7158
cg12017911	0.1235492	3.449196E-09	0.3750169	0.3716085	0.7728433	0.541312	1.49177727E-05	1621.9480925	1607.2067625	3342.5472725	2341.1744
cg12024553	0.9922784	2.977872E-06	0.6571462	0.4483722	0.3833273	0.1533804	0.0128792964	2842.157315	1939.209765	1657.8905725	663.37023
cg12028548	0.1478196	1.94372E-07	0.7152802	0.2011659	0.6148199	0.5340592	0.0008406589	3093.586865	870.0425175	2659.0960675	2309.80604
cg12030310	0.916625	1.034804E-06	0.3589023	0.2786682	0.3535266	0.1191668	0.0044755273	1552.2524475	1205.239965	1529.002545	515.39641
cg12030835	0.111324	3.145102E-08	0.5799846	0.5368009	0.04063524	0.2396587	0.0001360256615	2508.433395	2321.6638925	175.747413	1036.5238775
cg12032663	0.8564693	5.239695E-09	0.03503572	0.1809069	0.7395112	0.8103509	2.2661680875E-05	151.529489	782.4223425	3198.38594	3504.7676425
cg12041830	0.4507726	2.076858E-07	0.5601727	0.2226032	0.359028	0.4439833	0.000898241085	2422.7469275	962.75884	1552.7961	1920.2277725
cg12042737	0.9578015	4.772019E-07	0.8715653	0.3112261	0.7981754	0.9162656	0.0020638982175	3769.5199225	1346.0528825	3452.108605	3962.84872
cg12043166	0.09700504	3.737826E-06	0.8216101	0.09932912	0.4310821	0.436475	0.01616609745	3553.4636825	429.598444	1864.4300825	1887.754375
cg12048341	0.8503691	8.767472E-07	0.9248224	0.6683782	0.4590591	0.5013277	0.00379193164	3999.85688	2890.735715	1985.4306075	2168.2423025
cg12058544	0.7155152	9.364518E-07	0.3175184	0.945676	0.6459293	0.7059167	0.004050154035	1373.26708	4090.0487	2793.6442225	3053.0897275
cg12067043	0.9516092	7.036978E-09	0.1481062	0.00600941	0.5262529	0.6150733	3.043492985E-05	640.559315	25.99069825	2276.0437925	2660.1920225
cg12067547	0.9014491	2.004272E-07	0.6277599	0.5400047	0.005370829	0.04338628	0.00086684764	2715.0615675	2335.5203275	23.228835425	187.645661
cg12074025	0.05263275	6.386554E-07	0.046313	0.1394822	0.04737788	0.8307117	0.002762184605	200.303725	603.260515	204.909331	3592.8281025
cg12075262	0.9586164	1.635629E-07	0.03306077	0.3966916	0.9589045	0.06931425	0.0007074095425	142.98783025	1715.69117	4147.2619625	299.78413125
cg12075659	0.1238796	1.478755E-07	0.8017923	0.107293	0.4658027	0.7493241	0.0006395615375	3467.7516975	464.042225	2014.5966775	3240.8267325
cg12077294	0.9326951	3.852128E-06	0.0812154	0.9940107	0.411033	0.03927593	0.0166604536	351.256605	4299.0962775	1777.717725	169.86839725
cg12079603	0.8709374	1.040064E-05	0.6502685	0.3400085	0.4410972	0.8406508	0.044982768	2812.4112625	1470.5367625	1907.74539	3635.81471
cg12081282	0.9194849	1.200461E-08	0.05863153	0.2816977	0.8974184	0.9421489	5.191993825E-05	253.58136725	1218.3425525	3881.33458	4074.7939925
cg12087108	0.04182996	3.105866E-09	0.03600587	0.3239398	0.0694887	0.1810911	1.343287045E-05	155.72538775	1401.039635	300.5386275	783.2190075
cg12095324	0.8355309	3.303636E-07	0.7646308	0.7858963	0.08273087	0.11176	0.00142882257	3307.02821	3399.0014975	357.81101275	483.362
cg12097330	0.9527449	2.834255E-05	0.04431562	0.6494205	0.6594264	0.5213081	0.12258152875	191.6650565	2808.7436625	2852.01918	2254.6575325
cg12098511	0.5442642	6.946995E-09	0.5493403	0.5214109	0.9707091	0.8990641	3.0045753375E-05	2375.8967975	2255.1021425	4198.3168575	3888.4522325
cg12108650	0.02438145	3.808827E-09	0.2896957	0.5332357	0.04050977	0.09269818	1.6473176775E-05	1252.9339025	2306.2444025	175.20475525	400.9196285
cg12117942	0.9325901	1.764749E-08	0.6946258	0.747404	0.9163475	0.9710896	7.632539425E-05	3004.256585	3232.5223	3963.2029375	4199.96252
cg12120491	0.9036794	2.652369E-07	0.8449274	0.7846185	0.6063691	0.4822706	0.0011471495925	3654.311005	3393.4750125	2622.5463575	2085.820345
cg12120904	0.2182209	4.966104E-07	0.5726773	0.06862082	0.87365	0.2374376	0.00214783998	2476.8293225	296.7850465	3778.53625	1026.91762
cg12127196	0.5157021	1.233701E-07	0.2747193	0.3567519	0.670414	0.7445932	0.0005335756825	1188.1609725	1542.9519675	2899.54055	3220.36559
cg12149972	0.05835447	1.313591E-10	0.9491873	0.3027047	0.1741041	0.5466364	5.681281075E-07	4105.2350725	1309.1978275	753.0002325	2364.20243
cg12153422	0.1134111	2.395501E-07	0.5579174	0.1005813	0.9055593	0.7813215	0.0010360541825	2412.992755	435.0141225	3916.5439725	3379.2154875
cg12154261	0.7723775	5.682814E-07	0.3385157	0.4004155	0.4422596	0.3209099	0.002457817055	1464.0804025	1731.7970375	1912.77277	1387.9353175
cg12159314	0.5558496	1.35946E-07	0.6614365	0.4016824	0.8606016	0.7657758	0.00058796645	2860.7128625	1737.27638	3722.10192	3311.980335
cg12160233	0.7374789	9.192567E-07	0.950438	0.5118273	0.5920904	0.6215053	0.0039757852275	4110.64435	2213.6530725	2560.79098	2688.0104225
cg12160527	0.9472025	9.256747E-07	0.4813259	0.5461033	0.5063461	0.5701541	0.0040035430775	2081.7345175	2361.8967725	2189.9468825	2465.9164825
cg12165546	0.1418159	5.72017E-08	0.3511119	0.02058452	0.05560865	0.1938841	0.0002473973525	1518.5589675	89.028049	240.50741125	838.5487325
cg12173558	0.2681018	1.307922E-06	0.7462125	0.4552342	0.7789882	0.8053484	0.00565676265	3227.3690625	1968.887915	3369.123965	3483.13183
cg12184888	0.03524692	6.775397E-09	0.1091508	0.4225865	0.1366724	0.3944542	2.9303592025E-05	472.07721	1827.6866125	591.10813	1706.014415
cg12187213	0.07214456	4.514914E-08	0.2827744	0.08200706	0.1533961	0.5672963	0.0001952700305	1222.99928	354.6805345	663.4381325	2453.5564975
cg12197752	0.5387418	1.881092E-08	0.5874685	0.1790622	0.6833046	0.9452344	8.1357229E-05	2540.8012625	774.444015	2955.292395	4088.13878
cg12200809	0.7282335	5.02155E-10	0.7740143	0.747181	0.9139082	0.1904209	2.171820375E-06	3347.6118475	3231.557825	3952.652965	823.5703925
cg12204258	0.07488642	1.265512E-08	0.2592997	0.6699255	0.9172844	0.2321426	5.4733394E-05	1121.4712025	2897.4277875	3967.25503	1004.016745
[truncated: 2,327 more rows]
